# Supplementary material for: Multi-omics characterization of the necrotrophic mycoparasite Saccharomycopsis schoenii
Source: PLoS Pathog. 2019 May 9;15(5):e1007692. doi: 10.1371/journal.ppat.1007692 (PMC6508603; doi:10.1371/journal.ppat.1007692)
Supplement: S1 Data — S. schoenii genome and annotated genes plus transcriptomic and proteomic data from this study. (XLSX) [file ppat.1007692.s003.xlsx]

## Sheet: Sheet1
ORF_ID	Contig	start	stop	strand	Gene length	#CTG positions	Protein length	Gene or ORF	blastx: S. cerevisiae gene homolog Description (red = bit score <55)	blastx: C. albicans gene homolog Description (red = bit score <55)	blastx: C. albicans or S. cerevisiae gene homolog Description (red = bit score <55)	blastx: C. albicans or S. cerevisiae gene Accession (red = bit score <55)	Cloud blast / nr blastx: Sequence Description (red = bit score <55)	Transcriptomics: Experiment - Range (normalized values)	Transcriptomics: YPD Asc - Normalized means	Transcriptomics: YPD Asc + Sc - Normalized means	Transcriptomics: CSM Asc - Normalized means	Transcriptomics: CSM Asc + Sc - Normalized means	Transcriptomics: CSM-Met Asc - Normalized means	Transcriptomics: CSM-Met Asc + Sc - Normalized means	Transcriptomics: SD Asc - Normalized means	Transcriptomics: SD Asc + Sc - Normalized means	Proteomics: CTG codon translated to Ser or Leu in YPD? (n/a = no CTG codon in gene. ? = CTG codon not covered by peptide)	Proteomics: CTG codon translated to Ser or Leu in SD? (n/a = no CTG codon in gene. ? = CTG codon not covered by peptide)	Proteomics: CTG codon translated to Ser or Leu in SD+Sc? (n/a = no CTG codon in gene. ? = CTG codon not covered by peptide)	Proteomics: Protein Abundance Ratio: (SD medium) / (YPD medium)	Proteomics: Protein Abundance Ratio: (Co-culture SD medium) / (YPD medium)
Ssc_0001	Ssc_01	8608	13698	+	5091	2	1697	Gene	FLO1 SGDID:S000000084, Chr I from 203403-208016, Genome Release 64-2-1, Verified ORF, "Lectin-like protein involved in flocculation; cell wall protein that binds mannose chains on the surface of other cells, confers floc-forming ability that is chymotrypsin sensitive and heat resistant; FLO1 has a paralog, FLO5, that arose from a segmental duplication"	ALS9 CGDID:CAL0000194750 COORDS:Ca22chr6A_C_albicans_SC5314:797842-803514W, translated using codon table 12 (1890 amino acids) Verified ORF; (orf19.5742) ALS family cell-surface glycoprotein; expressed during infection of human epithelial cells; confers laminin adhesion to S. cerevisiae; highly variable; putative GPI-anchor; Hap43-repressed	FLO1 SGDID:S000000084, Chr I from 203403-208016, Genome Release 64-2-1, Verified ORF, "Lectin-like protein involved in flocculation; cell wall protein that binds mannose chains on the surface of other cells, confers floc-forming ability that is chymotrypsin sensitive and heat resistant; FLO1 has a paralog, FLO5, that arose from a segmental duplication"	YAR050W	BA75_03304T0	2.53975	0	0	0.197965	0.269918	1.07415	0.41987	1.28655	0.420994
Ssc_0002	Ssc_01	28606	28992	+	387	1	129	ORF	FMO1 SGDID:S000001219, Chr VIII from 454229-455527, Genome Release 64-2-1, Verified ORF, "Flavin-containing monooxygenase; localized to the cytoplasmic face of the ER membrane; catalyzes oxidation of biological thiols to maintain the ER redox buffer ratio for correct folding of disulfide-bonded proteins"	C1_01190C_B CGDID:CAL0000190669 COORDS:Ca22chr1B_C_albicans_SC5314:242515-241124C, translated using codon table 12 (463 amino acids) Uncharacterized ORF; (orf19.3307) Flavin-containing monooxygenase; catalyzes oxidation of biological thiols to maintain the ER redox buffer ratio for correct folding of disulfide-bonded proteins; Spider biofilm repressed	C1_01190C_B CGDID:CAL0000190669 COORDS:Ca22chr1B_C_albicans_SC5314:242515-241124C, translated using codon table 12 (463 amino acids) Uncharacterized ORF; (orf19.3307) Flavin-containing monooxygenase; catalyzes oxidation of biological thiols to maintain the ER redox buffer ratio for correct folding of disulfide-bonded proteins; Spider biofilm repressed	C1_01190C_B	dimethylaniline monooxygenase [Wickerhamomyces ciferrii]	0	0	0	0	0	0	0	0	0
Ssc_0003	Ssc_01	31882	32775	+	894	2	298	Gene	YOR392W SGDID:S000005919, Chr XV from 1079282-1079725, Genome Release 64-2-1, Dubious ORF, "Dubious open reading frame; unlikely to encode a functional protein, based on available experimental and comparative sequence data; gene expression induced by heat"	C1_13030C_A CGDID:CAL0000188986 COORDS:Ca22chr1A_C_albicans_SC5314:2838695-2836350C, translated using codon table 12 (781 amino acids) Uncharacterized ORF; (orf19.4931) Putative tRNA-Cys synthetase; induced by alpha pheromone in SpiderM medium; ribosomal subunits, translation factors, tRNA synthetases are downregulated upon phagocytosis by murine macrophage	C1_13030C_A CGDID:CAL0000188986 COORDS:Ca22chr1A_C_albicans_SC5314:2838695-2836350C, translated using codon table 12 (781 amino acids) Uncharacterized ORF; (orf19.4931) Putative tRNA-Cys synthetase; induced by alpha pheromone in SpiderM medium; ribosomal subunits, translation factors, tRNA synthetases are downregulated upon phagocytosis by murine macrophage	C1_13030C_A	Metallo-hydrolase oxidoreductase [Aureobasidium namibiae CBS ]	2039.62	8.88885	12.588	75.3788	6.99784	1859.23	596.725	1523.49	711.941		Ser	?	3.671	1000
Ssc_0004	Ssc_01	42883	44556	+	1674	0	558	Gene	DPS1 SGDID:S000003941, Chr XII from 111575-109902, Genome Release 64-2-1, reverse complement, Verified ORF, "Aspartyl-tRNA synthetase, primarily cytoplasmic; homodimeric enzyme that catalyzes the specific aspartylation of tRNA(Asp); class II aminoacyl tRNA synthetase; binding to its own mRNA may confer autoregulation; shares five highly conserved amino acids with human that when mutated cause leu…	CR_03170W_B CGDID:CAL0000175385 COORDS:Ca22chrRB_C_albicans_SC5314:715320-717056W, translated using codon table 12 (578 amino acids) Uncharacterized ORF; (orf19.2407) Putative tRNA-Asp synthetase; genes encoding ribosomal subunits, translation factors, tRNA synthetases are downregulated upon phagocytosis by murine macrophage; protein enriched in stationary phase yeast cultures	DPS1 SGDID:S000003941, Chr XII from 111575-109902, Genome Release 64-2-1, reverse complement, Verified ORF, "Aspartyl-tRNA synthetase, primarily cytoplasmic; homodimeric enzyme that catalyzes the specific aspartylation of tRNA(Asp); class II aminoacyl tRNA synthetase; binding to its own mRNA may confer autoregulation; shares five highly conserved amino acids with human that when mutated cause leu…	YLL018C	aspartyl-tRNA synthetase [Ascoidea rubescens DSM 1968]	411.815	528.407	354.487	549.783	458.5	356.873	531.879	408.141	664.527	n/a	n/a	n/a	0.917	0.878
Ssc_0005	Ssc_01	46798	47103	+	306	2	102	ORF	EFM5 SGDID:S000003233, Chr VII from 497365-497133,497937-497459,498034-498000, Genome Release 64-2-1, reverse complement, Verified ORF, "S-adenosylmethionine-dependent lysine methyltransferase; involved in the trimethylation of eEF1A (Tef1p/Tef2p) at lysine 79; green fluorescent protein (GFP)-fusion protein localizes to the cytoplasm; required for replication of Brome mosaic virus in budding yeas…	C7_03220C_B CGDID:CAL0000182284 COORDS:Ca22chr7B_C_albicans_SC5314:700354-697037C, translated using codon table 12 (1105 amino acids) Verified ORF; (orf19.5133) Zn(II)2Cys6 transcription factor; mutants sensitive to caffeine, menadione, beauvericin;resistant to fenpropimorph; Hap43-repressed; mutants have decreased CFU in mouse kidneys and defects in filamentous growth; Spider biofilm induced	YBR206W SGDID:S000000410, Chr II from 634601-634924, Genome Release 64-2-1, Dubious ORF, "Dubious open reading frame; unlikely to encode a functional protein, based on available experimental and comparative sequence data; partially overlaps the verified gene KTR3"	YBR206W	---NA---	1.27715	0.153174	0.658483	0.0987313	0.258472	0.31461	0.272905	0.243882	0.236468
Ssc_0006	Ssc_01	59902	60216	+	315	4	105	ORF	TIF4632 SGDID:S000003017, Chr VII from 409604-406860, Genome Release 64-2-1, reverse complement, Verified ORF, "Translation initiation factor eIF4G; subunit of the mRNA cap-binding protein complex (eIF4F) that also contains eIF4E (Cdc33p); associates with the poly(A)-binding protein Pab1p, also interacts with eIF4A (Tif1p); TIF4632 has a paralog, TIF4631, that arose from the whole genome duplicat…	C6_04370W_A CGDID:CAL0000193876 COORDS:Ca22chr6A_C_albicans_SC5314:965838-968477W, translated using codon table 12 (879 amino acids) Uncharacterized ORF; (orf19.1096) Has domain(s) with predicted ion channel activity, voltage-gated chloride channel activity, role in chloride transport, transmembrane transport and membrane localization	C6_04370W_A CGDID:CAL0000193876 COORDS:Ca22chr6A_C_albicans_SC5314:965838-968477W, translated using codon table 12 (879 amino acids) Uncharacterized ORF; (orf19.1096) Has domain(s) with predicted ion channel activity, voltage-gated chloride channel activity, role in chloride transport, transmembrane transport and membrane localization	C6_04370W_A	---NA---	0	0	0	0	0	0	0	0	0
Ssc_0007	Ssc_01	60649	60966	+	318	1	106	ORF	PXL1 SGDID:S000001798, Chr XI from 608946-611066, Genome Release 64-2-1, Verified ORF, "Protein that localizes to sites of polarized growth; required for selection and/or maintenance of polarized growth sites, may modulate signaling by the GTPases Cdc42p and Rho1p; contains LIM domains and has similarity to metazoan paxillin; relocalizes from bud neck to cytoplasm upon DNA replication stress"	C6_02090C_A CGDID:CAL0000175171 COORDS:Ca22chr6A_C_albicans_SC5314:429609-426472C, translated using codon table 12 (1045 amino acids) Uncharacterized ORF; (orf19.3501) S. cerevisiae ortholog Pxl1 localizes to sites of polarized growth and is required for selection and/or maintenance of polarized growth sites; Hog1p-repressed	PXL1 SGDID:S000001798, Chr XI from 608946-611066, Genome Release 64-2-1, Verified ORF, "Protein that localizes to sites of polarized growth; required for selection and/or maintenance of polarized growth sites, may modulate signaling by the GTPases Cdc42p and Rho1p; contains LIM domains and has similarity to metazoan paxillin; relocalizes from bud neck to cytoplasm upon DNA replication stress"	YKR090W	Paxillin 1 [[Candida] glabrata]	3.05257	0	0.467354	0.0533188	0.834541	0.51642	0.508762	0	0
Ssc_0008	Ssc_01	64633	65478	+	846	0	282	Gene	CBR1 SGDID:S000001305, Chr IX from 274926-274072, Genome Release 64-2-1, reverse complement, Verified ORF, "Microsomal cytochrome b reductase; not essential for viability; also detected in mitochondria; mutation in conserved NADH binding domain of the human ortholog results in type I methemoglobinemia"	CBR1 CGDID:CAL0000182794 COORDS:Ca22chr4A_C_albicans_SC5314:1189685-1188801C, translated using codon table 12 (294 amino acids) Verified ORF; (orf19.1801) Putative cytochrome B5 reductase; plasma membrane-localized	CBR1 CGDID:CAL0000182794 COORDS:Ca22chr4A_C_albicans_SC5314:1189685-1188801C, translated using codon table 12 (294 amino acids) Verified ORF; (orf19.1801) Putative cytochrome B5 reductase; plasma membrane-localized	C4_05450C_A	NADH-cytochrome b5 reductase 1 [Wickerhamomyces ciferrii]	237.644	316.636	148.778	322.195	333.654	277.04	370.287	249.047	317.884	n/a	n/a	n/a	0.931	0.732
Ssc_0009	Ssc_01	74362	74703	+	342	2	114	ORF	RAD3 SGDID:S000000973, Chr V from 527082-529418, Genome Release 64-2-1, Verified ORF, "5' to 3' DNA helicase; involved in nucleotide excision repair and transcription; subunit of RNA polII initiation factor TFIIH and of Nucleotide Excision Repair Factor 3 (NEF3); homolog of human XPD protein; mutant has aneuploidy tolerance; protein abundance increases in response to DNA replication stress"	RAD3 CGDID:CAL0000192893 COORDS:Ca22chr7A_C_albicans_SC5314:5761-3464C, translated using codon table 12 (765 amino acids) Verified ORF; (orf19.7119) Ortholog of S. cerevisiae Rad3; 5' to 3' DNA helicase, nucleotide excision repair and transcription, subunit of RNA polII initiation factor TFIIH and Nucleotide Excision Repair Factor 3 (NEF3)	RAD3 CGDID:CAL0000192893 COORDS:Ca22chr7A_C_albicans_SC5314:5761-3464C, translated using codon table 12 (765 amino acids) Verified ORF; (orf19.7119) Ortholog of S. cerevisiae Rad3; 5' to 3' DNA helicase, nucleotide excision repair and transcription, subunit of RNA polII initiation factor TFIIH and Nucleotide Excision Repair Factor 3 (NEF3)	C7_00050C_A	DNA repair helicase RAD3	0	0	0	0	0	0	0	0	0
Ssc_0010	Ssc_01	74788	75132	+	345	1	115	ORF	RAD3 SGDID:S000000973, Chr V from 527082-529418, Genome Release 64-2-1, Verified ORF, "5' to 3' DNA helicase; involved in nucleotide excision repair and transcription; subunit of RNA polII initiation factor TFIIH and of Nucleotide Excision Repair Factor 3 (NEF3); homolog of human XPD protein; mutant has aneuploidy tolerance; protein abundance increases in response to DNA replication stress"	RAD3 CGDID:CAL0000192893 COORDS:Ca22chr7A_C_albicans_SC5314:5761-3464C, translated using codon table 12 (765 amino acids) Verified ORF; (orf19.7119) Ortholog of S. cerevisiae Rad3; 5' to 3' DNA helicase, nucleotide excision repair and transcription, subunit of RNA polII initiation factor TFIIH and Nucleotide Excision Repair Factor 3 (NEF3)	RAD3 SGDID:S000000973, Chr V from 527082-529418, Genome Release 64-2-1, Verified ORF, "5' to 3' DNA helicase; involved in nucleotide excision repair and transcription; subunit of RNA polII initiation factor TFIIH and of Nucleotide Excision Repair Factor 3 (NEF3); homolog of human XPD protein; mutant has aneuploidy tolerance; protein abundance increases in response to DNA replication stress"	YER171W	DNA repair helicase RAD3 [[Candida] glabrata]	0	0	0	0	0	0	0	0	0
Ssc_0011	Ssc_01	78817	80646	+	1830	7	610	Gene	VPS70 SGDID:S000003887, Chr X from 658689-656254, Genome Release 64-2-1, reverse complement, Verified ORF, "Protein of unknown function involved in vacuolar protein sorting"	C1_04700C_A CGDID:CAL0000189794 COORDS:Ca22chr1A_C_albicans_SC5314:979934-977199C, translated using codon table 12 (911 amino acids) Uncharacterized ORF; (orf19.775) Ortholog of <i>C. dubliniensis CD36</i> : Cd36_04450, <i>C. parapsilosis CDC317</i> : CPAR2_105460, <i>Debaryomyces hansenii CBS767</i> : DEHA2D07128g and <i>Pichia stipitis Pignal</i> : PICST_80203	C1_04700C_A CGDID:CAL0000189794 COORDS:Ca22chr1A_C_albicans_SC5314:979934-977199C, translated using codon table 12 (911 amino acids) Uncharacterized ORF; (orf19.775) Ortholog of <i>C. dubliniensis CD36</i> : Cd36_04450, <i>C. parapsilosis CDC317</i> : CPAR2_105460, <i>Debaryomyces hansenii CBS767</i> : DEHA2D07128g and <i>Pichia stipitis Pignal</i> : PICST_80203	C1_04700C_A	vacuolar sorting-associated 70	24.972	10.798	9.47041	13.565	4.59147	19.8471	6.30823	21.1401	8.3026
Ssc_0012	Ssc_01	97933	102747	+	4815	8	1605	Gene	RSF2 SGDID:S000003888, Chr X from 663059-658917, Genome Release 64-2-1, reverse complement, Verified ORF, "Zinc-finger protein; involved in transcriptional control of both nuclear and mitochondrial genes, many of which specify products required for glycerol-based growth, respiration, and other functions; RSF2 has a paralog, TDA9, that arose from the whole genome duplication; relocalizes from nucl…	C1_13880C_A CGDID:CAL0000200778 COORDS:Ca22chr1A_C_albicans_SC5314:3056847-3053314C, translated using codon table 12 (1177 amino acids) Uncharacterized ORF; (orf19.5026) C2H2 transcription factor; Spider biofilm induced	TDA9 SGDID:S000004546, Chr XIII from 104777-108532, Genome Release 64-2-1, Verified ORF, "Transcription factor that regulates acetate production; green fluorescent protein (GFP)-fusion protein localizes to the nucleus; null mutant is sensitive to expression of the top1-T722A allele; not an essential gene; TDA9 has a paralog, RSF2, that arose from the whole genome duplication"	YML081W	Zinc finger [Wickerhamomyces ciferrii]	106.234	89.1159	83.3884	109.386	64.9229	139.622	131.036	143.216	138.919	?	?	?	0.523	1.202
Ssc_0013	Ssc_01	113659	114765	+	1107	1	369	Gene	SRP40 SGDID:S000001800, Chr XI from 613885-612665, Genome Release 64-2-1, reverse complement, Verified ORF, "Nucleolar serine-rich protein; role in preribosome assembly or transport; may function as a chaperone of small nucleolar ribonucleoprotein particles (snoRNPs); immunologically and structurally to rat Nopp140"	CR_02980C_B CGDID:CAL0000181484 COORDS:Ca22chrRB_C_albicans_SC5314:686793-685507C, translated using codon table 12 (428 amino acids) Uncharacterized ORF; (orf19.2859) Putative chaperone of small nucleolar ribonucleoprotein particles; macrophage/pseudohyphal-induced; rat catheter biofilm induced	SRP40 SGDID:S000001800, Chr XI from 613885-612665, Genome Release 64-2-1, reverse complement, Verified ORF, "Nucleolar serine-rich protein; role in preribosome assembly or transport; may function as a chaperone of small nucleolar ribonucleoprotein particles (snoRNPs); immunologically and structurally to rat Nopp140"	YKR092C	Suppressor SRP40 [[Candida] glabrata]	199.648	253.167	144.089	206.049	194.399	74.6891	172.169	78.4048	89.1592	?	?	?	0.483	0.72
Ssc_0014	Ssc_01	115237	115539	+	303	0	101	ORF	TEA1 SGDID:S000005864, Chr XV from 954344-956623, Genome Release 64-2-1, Verified ORF, "Ty1 enhancer activator involved in Ty enhancer-mediated transcription; required for full levels of Ty enhancer-mediated transcription; C6 zinc cluster DNA-binding protein"	C5_02320C_A CGDID:CAL0000199415 COORDS:Ca22chr5A_C_albicans_SC5314:515186-514002C, translated using codon table 12 (394 amino acids) Uncharacterized ORF; (orf19.4240) Ortholog(s) have role in GPI anchor biosynthetic process, cellular manganese ion homeostasis and endoplasmic reticulum, fungal-type vacuole membrane localization	C5_02320C_A CGDID:CAL0000199415 COORDS:Ca22chr5A_C_albicans_SC5314:515186-514002C, translated using codon table 12 (394 amino acids) Uncharacterized ORF; (orf19.4240) Ortholog(s) have role in GPI anchor biosynthetic process, cellular manganese ion homeostasis and endoplasmic reticulum, fungal-type vacuole membrane localization	C5_02320C_A	---NA---	1.27715	0	0.425715	0	0	0	0	0	0	n/a	n/a	n/a
Ssc_0015	Ssc_01	122026	122736	+	711	1	237	Gene	RPE1 SGDID:S000003657, Chr X from 191090-190374, Genome Release 64-2-1, reverse complement, Verified ORF, "D-ribulose-5-phosphate 3-epimerase; catalyzes a reaction in the non-oxidative part of the pentose-phosphate pathway; mutants are sensitive to oxidative stress"	C7_00150W_B CGDID:CAL0000184063 COORDS:Ca22chr7B_C_albicans_SC5314:19179-19871W, translated using codon table 12 (230 amino acids) Uncharacterized ORF; (orf19.7108) D-ribulose-5-phosphate 3-epimerase; stationary phase enriched protein	RPE1 SGDID:S000003657, Chr X from 191090-190374, Genome Release 64-2-1, reverse complement, Verified ORF, "D-ribulose-5-phosphate 3-epimerase; catalyzes a reaction in the non-oxidative part of the pentose-phosphate pathway; mutants are sensitive to oxidative stress"	YJL121C	D-ribulose-5-phosphate 3-epimerase [Ascoidea rubescens DSM 1968]	120.804	186.569	86.3557	189.003	147.507	159.019	146.547	137.367	154.873	Ser	Ser	Ser	0.975	0.917
Ssc_0016	Ssc_01	124531	124965	+	435	0	145	Gene	LSM1 SGDID:S000003660, Chr X from 187644-187126, Genome Release 64-2-1, reverse complement, Verified ORF, "Lsm (Like Sm) protein; forms heteroheptameric complex (with Lsm2p, Lsm3p, Lsm4p, Lsm5p, Lsm6p, and Lsm7p) involved in degradation of cytoplasmic mRNAs; also enters the nucleus and positively regulates transcription initiation; unlike most Sm-like proteins, Lsm1p requires both its SM-domain a…	CR_08930C_A CGDID:CAL0000194399 COORDS:Ca22chrRA_C_albicans_SC5314:1913587-1913084C, translated using codon table 12 (167 amino acids) Uncharacterized ORF; (orf19.7290) Ortholog(s) have RNA cap binding, chromatin binding, mRNA binding activity, role in deadenylation-dependent decapping of nuclear-transcribed mRNA and Lsm1-7-Pat1 complex, P-body, cytosol, mRNA cap binding complex, nucleus localiza…	LSM1 SGDID:S000003660, Chr X from 187644-187126, Genome Release 64-2-1, reverse complement, Verified ORF, "Lsm (Like Sm) protein; forms heteroheptameric complex (with Lsm2p, Lsm3p, Lsm4p, Lsm5p, Lsm6p, and Lsm7p) involved in degradation of cytoplasmic mRNAs; also enters the nucleus and positively regulates transcription initiation; unlike most Sm-like proteins, Lsm1p requires both its SM-domain a…	YJL124C	Sm-like ribonucleo , partial [Ascoidea rubescens DSM 1968]	106.815	130.494	74.208	123.114	155.796	105.076	145.177	89.7143	122.02	n/a	n/a	n/a	0.811	0.87
Ssc_0017	Ssc_01	130933	134160	+	3228	0	1076	Gene	ILS1 SGDID:S000000172, Chr II from 84261-81043, Genome Release 64-2-1, reverse complement, Verified ORF, "Cytoplasmic isoleucine-tRNA synthetase; target of the G1-specific inhibitor reveromycin A"	ILS1 CGDID:CAL0000188404 COORDS:Ca22chr6A_C_albicans_SC5314:1005227-1008493W, translated using codon table 12 (1088 amino acids) Uncharacterized ORF; (orf19.2138) Putative isoleucyl-tRNA synthetase, the target of drugs including the cyclic beta-amino acid icofungipen/PLD-118/BAY-10-8888 and mupirocin; protein present in exponential and stationary growth phase yeast cultures	ILS1 SGDID:S000000172, Chr II from 84261-81043, Genome Release 64-2-1, reverse complement, Verified ORF, "Cytoplasmic isoleucine-tRNA synthetase; target of the G1-specific inhibitor reveromycin A"	YBL076C	Isoleucine--tRNA ligase, cytoplasmic [[Candida] glabrata]	289.191	565.29	408.609	521.248	367.925	397.447	478.032	445.513	570.673	n/a	n/a	n/a	0.906	0.869
Ssc_0018	Ssc_01	144856	145263	+	408	3	136	ORF	SPO73 SGDID:S000000848, Chr V from 243180-243611, Genome Release 64-2-1, Verified ORF, "Meiosis-specific protein of unknown function; required for spore wall formation during sporulation; dispensible for both nuclear divisions during meiosis"	C1_00090W_B CGDID:CAL0000196776 COORDS:Ca22chr1B_C_albicans_SC5314:15595-16116W, translated using codon table 12 (173 amino acids) Uncharacterized ORF; (orf19.6103) Ortholog(s) have role in ascospore wall assembly, ascospore-type prospore membrane assembly and cytosol, prospore membrane localization	SPO73 SGDID:S000000848, Chr V from 243180-243611, Genome Release 64-2-1, Verified ORF, "Meiosis-specific protein of unknown function; required for spore wall formation during sporulation; dispensible for both nuclear divisions during meiosis"	YER046W	Sporulation-specific 73 [Scheffersomyces stipitis CBS 6054]	0	0	0	0	0	0	0	0	0
Ssc_0019	Ssc_01	146965	148206	+	1242	3	414	Gene	ACA1 SGDID:S000000847, Chr V from 241501-240032, Genome Release 64-2-1, reverse complement, Verified ORF, "ATF/CREB family basic leucine zipper (bZIP) transcription factor; binds as a homodimer to the ATF/CREB consensus sequence TGACGTCA; important for carbon source utilization; target genes include GRE2 and COS8; ACA1 has a paralog, CST6, that arose from the whole genome duplication"	C1_00080C_B CGDID:CAL0000196476 COORDS:Ca22chr1B_C_albicans_SC5314:15761-14910C, translated using codon table 12 (283 amino acids) Verified ORF; (orf19.6102) Protein involved in regulation of carbonic anhydrases; controls CO2 sensing; bZIP domain-containing transcription factor of the ATF/CREB family; null mutant displays slow growth, abnormal colony morphology and invasive growth	ACA1 SGDID:S000000847, Chr V from 241501-240032, Genome Release 64-2-1, reverse complement, Verified ORF, "ATF/CREB family basic leucine zipper (bZIP) transcription factor; binds as a homodimer to the ATF/CREB consensus sequence TGACGTCA; important for carbon source utilization; target genes include GRE2 and COS8; ACA1 has a paralog, CST6, that arose from the whole genome duplication"	YER045C	Aca1p	52.3982	43.3053	24.8862	42.943	38.4071	51.8744	51.7728	57.9827	61.7724
Ssc_0020	Ssc_01	157417	158334	+	918	0	306	Gene	YLL056C SGDID:S000003979, Chr XII from 28305-27409, Genome Release 64-2-1, reverse complement, Uncharacterized ORF, "Putative protein of unknown function; transcription is activated by paralogous transcription factors Yrm1p and Yrr1p and genes involved in pleiotropic drug resistance (PDR); expression is induced in cells treated with the mycotoxin patulin"	C1_09230C_B CGDID:CAL0000201938 COORDS:Ca22chr1B_C_albicans_SC5314:2028282-2027269C, translated using codon table 12 (337 amino acids) Uncharacterized ORF; (orf19.4781) Protein similar to dihydroflavonol-4-reductases	YLL056C SGDID:S000003979, Chr XII from 28305-27409, Genome Release 64-2-1, reverse complement, Uncharacterized ORF, "Putative protein of unknown function; transcription is activated by paralogous transcription factors Yrm1p and Yrr1p and genes involved in pleiotropic drug resistance (PDR); expression is induced in cells treated with the mycotoxin patulin"	YLL056C	3-beta hydroxysteroid dehydrogenase	219.777	128.855	201.858	137.191	55.2533	243.564	80.685	221.81	106.945	n/a	n/a	n/a	1.587	0.885
Ssc_0021	Ssc_01	158623	160413	+	1791	3	597	Gene	ORC4 SGDID:S000006366, Chr XVI from 868304-866715, Genome Release 64-2-1, reverse complement, Verified ORF, "Subunit of the origin recognition complex (ORC); ORC directs DNA replication by binding to replication origins and is also involved in transcriptional silencing; ORC4 has a paralog, RIF2, that arose from the whole genome duplication"	C5_02150C_B CGDID:CAL0000176224 COORDS:Ca22chr5B_C_albicans_SC5314:479777-478083C, translated using codon table 12 (564 amino acids) Uncharacterized ORF; (orf19.4221) Phosphorylated protein similar to S. cerevisiae Orc4, subunit of the origin recognition complex (ORC); induced by alpha pheromone in SpiderM medium	C5_02150C_B CGDID:CAL0000176224 COORDS:Ca22chr5B_C_albicans_SC5314:479777-478083C, translated using codon table 12 (564 amino acids) Uncharacterized ORF; (orf19.4221) Phosphorylated protein similar to S. cerevisiae Orc4, subunit of the origin recognition complex (ORC); induced by alpha pheromone in SpiderM medium	C5_02150C_B	origin recognition complex subunit 4	40.6343	23.7461	20.1204	33.5823	17.9858	38.4723	29.5754	35.7875	25.3474
Ssc_0022	Ssc_01	161032	161766	+	735	0	245	Gene	ROT1 SGDID:S000004813, Chr XIII from 664752-665522, Genome Release 64-2-1, Verified ORF, "Molecular chaperone involved in protein folding in ER; mutation causes defects in cell wall synthesis and lysis of autophagic bodies, suppresses tor2 mutations, and is synthetically lethal with kar2-1 and with rot2 mutations; involved in N-linked glycosylation and O-mannosylation; transmembrane helix Ser250 …	C1_00770C_B CGDID:CAL0000184851 COORDS:Ca22chr1B_C_albicans_SC5314:136438-135656C, translated using codon table 12 (260 amino acids) Uncharacterized ORF; (orf19.6029) Similar to S. cerevisiae Rot1p, which is involved in cell wall 1,6-beta-glucan biosynthesis; has predicted transmembrane region; possibly an essential gene, disruptants not obtained by UAU1 method	ROT1 SGDID:S000004813, Chr XIII from 664752-665522, Genome Release 64-2-1, Verified ORF, "Molecular chaperone involved in protein folding in ER; mutation causes defects in cell wall synthesis and lysis of autophagic bodies, suppresses tor2 mutations, and is synthetically lethal with kar2-1 and with rot2 mutations; involved in N-linked glycosylation and O-mannosylation; transmembrane helix Ser250 …	YMR200W	ROT1 [Ogataea parapolymorpha DL-1]	88.7403	149.153	82.1196	105.513	92.5863	123.568	95.201	106.601	75.2313	n/a	n/a	n/a	0.81	0.819
Ssc_0023	Ssc_01	167770	168081	+	312	1	104	ORF	YKE4 SGDID:S000001285, Chr IX from 310426-309386, Genome Release 64-2-1, reverse complement, Verified ORF, "Zinc transporter; localizes to the ER; null mutant is sensitive to calcofluor white, leads to zinc accumulation in cytosol; ortholog of the mouse KE4 and member of the ZIP (ZRT, IRT-like Protein) family"	CR_03330W_B CGDID:CAL0000195823 COORDS:Ca22chrRB_C_albicans_SC5314:744021-745094W, translated using codon table 12 (357 amino acids) Uncharacterized ORF; (orf19.2391) Putative protein of unknown function; Hap43p-repressed gene; <I>S. cerevisiae</I> ortholog YKR023W localizes to mitochondria	YKE4 SGDID:S000001285, Chr IX from 310426-309386, Genome Release 64-2-1, reverse complement, Verified ORF, "Zinc transporter; localizes to the ER; null mutant is sensitive to calcofluor white, leads to zinc accumulation in cytosol; ortholog of the mouse KE4 and member of the ZIP (ZRT, IRT-like Protein) family"	YIL023C	Zip-domain-containing [Cyberlindnera jadinii NRRL Y-1542]	1.3567	0	0	0	0	0	0.226117	0	0
Ssc_0024	Ssc_01	178264	179622	+	1359	8	453	ORF	MHR1 SGDID:S000002704, Chr IV from 1055212-1055892, Genome Release 64-2-1, Verified ORF, "Protein involved in homologous recombination in mitochondria; required for recombination-dependent mtDNA partitioning; involved in stimulation of mitochondrial DNA replication in response to oxidative stress"	C2_06620W_B CGDID:CAL0000189060 COORDS:Ca22chr2B_C_albicans_SC5314:1346894-1348171W, translated using codon table 12 (425 amino acids) Uncharacterized ORF; (orf19.36) Component of the conserved oligomeric Golgi complex; predicted to mediate fusion of transport vesicles to Golgi compartments; clade-associated gene expression	MHR1 SGDID:S000002704, Chr IV from 1055212-1055892, Genome Release 64-2-1, Verified ORF, "Protein involved in homologous recombination in mitochondria; required for recombination-dependent mtDNA partitioning; involved in stimulation of mitochondrial DNA replication in response to oxidative stress"	YDR296W	---NA---	20.6294	16.384	13.9359	17.4641	13.0838	20.2387	17.7746	19.9653	15.4837
Ssc_0025	Ssc_01	188626	189756	+	1131	2	377	Gene	CAB2 SGDID:S000001345, Chr IX from 204653-203556, Genome Release 64-2-1, reverse complement, Verified ORF, "Subunit of the CoA-Synthesizing Protein Complex (CoA-SPC); subunits of this complex are: Cab2p, Cab3p, Cab4p, Cab5p, Sis2p and Vhs3p; probable phosphopantothenoylcysteine synthetase (PPCS), which catalyzes the second step of coenzyme A biosynthesis from pantothenate; null mutant lethality i…	C3_05760W_B CGDID:CAL0000187086 COORDS:Ca22chr3B_C_albicans_SC5314:1289576-1290622W, translated using codon table 12 (348 amino acids) Uncharacterized ORF; (orf19.7357) Ortholog(s) have phosphopantothenate--cysteine ligase activity, role in acetyl-CoA biosynthetic process from pantothenate, coenzyme A biosynthetic process and CoA-synthesizing protein complex, cytosol, nucleus localization	C3_05760W_B CGDID:CAL0000187086 COORDS:Ca22chr3B_C_albicans_SC5314:1289576-1290622W, translated using codon table 12 (348 amino acids) Uncharacterized ORF; (orf19.7357) Ortholog(s) have phosphopantothenate--cysteine ligase activity, role in acetyl-CoA biosynthetic process from pantothenate, coenzyme A biosynthetic process and CoA-synthesizing protein complex, cytosol, nucleus localization	C3_05760W_B	Cab2 [Candida orthopsilosis]	71.891	9.04742	8.7712	17.2134	7.02454	58.9241	9.29035	65.3449	57.8104		?		No Quan Value
Ssc_0026	Ssc_01	192610	194874	+	2265	1	755	Gene	ATM1 SGDID:S000004916, Chr XIII from 869627-867555, Genome Release 64-2-1, reverse complement, Verified ORF, "Mitochondrial inner membrane ATP-binding cassette (ABC) transporter; exports mitochondrially synthesized precursors of iron-sulfur (Fe/S) clusters to the cytosol"	ATM1 CGDID:CAL0000178930 COORDS:Ca22chr6A_C_albicans_SC5314:930284-928032C, translated using codon table 12 (750 amino acids) Uncharacterized ORF; (orf19.1077) Member of MDR subfamily of ABC family; ortholog of S. cerevisiae ABC transporter, Atm1; induced in low iron; induced by nitric oxide independent of Yhb1	ATM1 CGDID:CAL0000178930 COORDS:Ca22chr6A_C_albicans_SC5314:930284-928032C, translated using codon table 12 (750 amino acids) Uncharacterized ORF; (orf19.1077) Member of MDR subfamily of ABC family; ortholog of S. cerevisiae ABC transporter, Atm1; induced in low iron; induced by nitric oxide independent of Yhb1	C6_04210C_A	mitochondrial ABC transporter [Candida tanzawaensis NRRL Y-17324]	318.727	59.602	25.2203	74.8007	65.8872	308.504	158.779	300.028	159.66	?	?	?	2.089	1.189
Ssc_0027	Ssc_01	196066	199956	+	3891	11	1297	Gene	SBE22 SGDID:S000001145, Chr VIII from 320414-322972, Genome Release 64-2-1, Verified ORF, "Protein involved in bud growth; involved in the transport of cell wall components from the Golgi to the cell surface; similar in structure and functionally redundant with Sbe2p; SBE22 has a paralog, SBE2, that arose from the whole genome duplication"	C4_06420W_A CGDID:CAL0000189547 COORDS:Ca22chr4A_C_albicans_SC5314:1426455-1429091W, translated using codon table 12 (878 amino acids) Uncharacterized ORF; (orf19.2892) Ortholog of <i>C. dubliniensis CD36</i> : Cd36_45910, <i>C. parapsilosis CDC317</i> : CPAR2_501110, <i>Candida tenuis NRRL Y-1498</i> : CANTEDRAFT_119393 and <i>Debaryomyces hansenii CBS767</i> : DEHA2E08976g	SBE22 SGDID:S000001145, Chr VIII from 320414-322972, Genome Release 64-2-1, Verified ORF, "Protein involved in bud growth; involved in the transport of cell wall components from the Golgi to the cell surface; similar in structure and functionally redundant with Sbe2p; SBE22 has a paralog, SBE2, that arose from the whole genome duplication"	YHR103W	SBE2 (YDR351W) and SBE22 (YHR103W)	50.8262	44.9872	26.08	46.4552	28.9499	44.7473	57.5008	44.0219	55.8946
Ssc_0028	Ssc_01	200392	201918	+	1527	6	509	Gene	YKL050C SGDID:S000001533, Chr XI from 345620-342852, Genome Release 64-2-1, reverse complement, Verified ORF, "Protein of unknown function; the YKL050W protein is a target of the SCFCdc4 ubiquitin ligase complex and YKL050W transcription is regulated by Azf1p; YKL050C has a paralog, EIS1, that arose from the whole genome duplication"	C1_03930W_A CGDID:CAL0000192464 COORDS:Ca22chr1A_C_albicans_SC5314:830273-831781W, translated using codon table 12 (502 amino acids) Uncharacterized ORF; (orf19.4467) Ortholog of <i>C. dubliniensis CD36</i> : Cd36_03660, <i>C. parapsilosis CDC317</i> : CPAR2_106860, <i>Candida tenuis NRRL Y-1498</i> : CANTEDRAFT_96694 and <i>Debaryomyces hansenii CBS767</i> : DEHA2G15950g	C1_03930W_A CGDID:CAL0000192464 COORDS:Ca22chr1A_C_albicans_SC5314:830273-831781W, translated using codon table 12 (502 amino acids) Uncharacterized ORF; (orf19.4467) Ortholog of <i>C. dubliniensis CD36</i> : Cd36_03660, <i>C. parapsilosis CDC317</i> : CPAR2_106860, <i>Candida tenuis NRRL Y-1498</i> : CANTEDRAFT_96694 and <i>Debaryomyces hansenii CBS767</i> : DEHA2G15950g	C1_03930W_A	YALI0D21648p [Yarrowia lipolytica]	38.7036	57.1717	36.3501	36.35	30.3934	51.7399	40.3317	47.0165	37.0582	?	Ser	?	0.954	0.602
Ssc_0029	Ssc_01	202372	203199	+	828	0	276	Gene	VOA1 SGDID:S000003338, Chr VII from 699786-698989, Genome Release 64-2-1, reverse complement, Verified ORF, "ER protein that functions in assembly of the V0 sector of V-ATPase; functions with other assembly factors; null mutation enhances the vacuolar ATPase (V-ATPase) deficiency of a vma21 mutant impaired in endoplasmic reticulum (ER) retrieval"	ABG1 CGDID:CAL0000185787 COORDS:Ca22chr2A_C_albicans_SC5314:1912239-1913105W, translated using codon table 12 (288 amino acids) Verified ORF; (orf19.1597) Vacuolar membrane protein; depletion causes abnormal vacuolar morphology, cell separation defect, sensitivity to cell wall stress, increased hyphal branching; essential, no mammalian homolog; Cyr1-regulated; rat catheter biofilm repressed	ABG1 CGDID:CAL0000185787 COORDS:Ca22chr2A_C_albicans_SC5314:1912239-1913105W, translated using codon table 12 (288 amino acids) Verified ORF; (orf19.1597) Vacuolar membrane protein; depletion causes abnormal vacuolar morphology, cell separation defect, sensitivity to cell wall stress, increased hyphal branching; essential, no mammalian homolog; Cyr1-regulated; rat catheter biofilm repressed	C2_09390W_A	Abg1p [Candida albicans SC5314]	158.966	182.191	110.261	185.244	136.62	231.763	187.508	225.811	192.271	n/a	n/a	n/a		No Quan Value
Ssc_0030	Ssc_01	208366	208746	+	381	1	127	ORF	PRP8 SGDID:S000001208, Chr VIII from 436948-429707, Genome Release 64-2-1, reverse complement, Verified ORF, "Component of U4/U6-U5 snRNP complex; involved in second catalytic step of splicing; participates in spliceosomal assembly through its interaction with U1 snRNA; largest and most evolutionarily conserved protein of the spliceosome; mutations in its human ortholog, PRPF8, cause Retinitis pi…	not available	PRP8 SGDID:S000001208, Chr VIII from 436948-429707, Genome Release 64-2-1, reverse complement, Verified ORF, "Component of U4/U6-U5 snRNP complex; involved in second catalytic step of splicing; participates in spliceosomal assembly through its interaction with U1 snRNA; largest and most evolutionarily conserved protein of the spliceosome; mutations in its human ortholog, PRPF8, cause Retinitis pi…	YHR165C	---NA---	5.84569	2.22915	2.52153	3.49691	0.55223	1.06819	1.66532	1.92423	1.4086
Ssc_0031	Ssc_01	218965	219372	+	408	8	136	ORF	KTR1 SGDID:S000005625, Chr XV from 511825-513006, Genome Release 64-2-1, Verified ORF, "Alpha-1,2-mannosyltransferase; involved in O- and N-linked protein glycosylation; type II membrane protein; member of the KRE2/MNT1 mannosyltransferase family; relocalizes from vacuole to cytoplasm upon DNA replication stress"	C3_01830C_B CGDID:CAL0000181259 COORDS:Ca22chr3B_C_albicans_SC5314:406636-405251C, translated using codon table 12 (461 amino acids) Verified ORF; (orf19.1663) Alpha-1,2-mannosyl transferase; adds 3rd mannose in cell-wall mannoprotein biosynthesis; partially redundant with Mnt1; role in adherence and virulence; expressed in yeast and hyphae; fungal-specific; Hap43-induced; Spider biofilm induced	KTR1 SGDID:S000005625, Chr XV from 511825-513006, Genome Release 64-2-1, Verified ORF, "Alpha-1,2-mannosyltransferase; involved in O- and N-linked protein glycosylation; type II membrane protein; member of the KRE2/MNT1 mannosyltransferase family; relocalizes from vacuole to cytoplasm upon DNA replication stress"	YOR099W	Glycolipid 2-alpha-mannosyltransferase 1 [Ogataea parapolymorpha DL-1]	0	0	0	0	0	0	0	0	0
Ssc_0032	Ssc_01	220390	221334	+	945	2	315	ORF	PRP18 SGDID:S000003238, Chr VII from 506070-506825, Genome Release 64-2-1, Verified ORF, "Splicing factor and component of snRNP U5; factor involved in the positioning of the 3' splice site during the second catalytic step of splicing; interacts with Slu7p"	not available	not available	not available	---NA---	34.9431	9.89023	5.75604	14.3118	7.83427	27.0506	13.6185	25.9644	10.3663
Ssc_0033	Ssc_01	240646	241005	+	360	4	120	ORF	YBP2 SGDID:S000003028, Chr VII from 390065-391990, Genome Release 64-2-1, Verified ORF, "Central kinetochore associated protein; mediates mitotic progression; interacts with several central kinetochore proteins and centromeric histone Cse4p; role in resistance to oxidative stress; similar to Slk19p; YBP2 has a paralog, YBP1, that arose from the whole genome duplication"	YBP1 CGDID:CAL0000191408 COORDS:Ca22chr1A_C_albicans_SC5314:3076534-3078465W, translated using codon table 12 (643 amino acids) Verified ORF; (orf19.5034) Protein involved in response to oxidative stress, binds and stabilizes Cap1p transcription factor in response to H2O2; essential for macrophage killing	YBP1 CGDID:CAL0000191408 COORDS:Ca22chr1A_C_albicans_SC5314:3076534-3078465W, translated using codon table 12 (643 amino acids) Verified ORF; (orf19.5034) Protein involved in response to oxidative stress, binds and stabilizes Cap1p transcription factor in response to H2O2; essential for macrophage killing	C1_13960W_A	YAP1 binding 2 [Spathaspora passalidarum NRRL Y-27907]	0	0	0	0	0	0	0	0	0
Ssc_0034	Ssc_01	260149	260796	+	648	2	216	Gene	RSR1 SGDID:S000003384, Chr VII from 795492-794674, Genome Release 64-2-1, reverse complement, Verified ORF, "GTP-binding protein of the Ras superfamily; required for bud site selection, morphological changes in response to mating pheromone, and efficient cell fusion; localized to the plasma membrane; significantly similar to mammalian Rap GTPases"	RSR1 CGDID:CAL0000199219 COORDS:Ca22chrRA_C_albicans_SC5314:465453-466273W, translated using codon table 12 (248 amino acids) Verified ORF; (orf19.2614) RAS-related protein; GTP/GDP cycling required for wild-type polar bud site selection, hyphal growth guidance; role in systemic virulence in mouse; geranylgeranylation predicted; suppresses S. cerevisiae cdc24-4 mutant heat sensitivity	RSR1 CGDID:CAL0000199219 COORDS:Ca22chrRA_C_albicans_SC5314:465453-466273W, translated using codon table 12 (248 amino acids) Verified ORF; (orf19.2614) RAS-related protein; GTP/GDP cycling required for wild-type polar bud site selection, hyphal growth guidance; role in systemic virulence in mouse; geranylgeranylation predicted; suppresses S. cerevisiae cdc24-4 mutant heat sensitivity	CR_02140W_A	ras-domain-containing [Cyberlindnera jadinii NRRL Y-1542]	70.3741	62.6245	45.3388	85.2723	48.61	65.5959	76.7844	63.2246	60.9122	?	?	?	1.09	1.011
Ssc_0035	Ssc_01	271288	273654	+	2367	0	789	Gene	NCL1 SGDID:S000000120, Chr II from 172534-174588, Genome Release 64-2-1, Verified ORF, "S-adenosyl-L-methionine-dependent tRNA: m5C-methyltransferase; methylates cytosine to m5C at several positions in tRNAs and intron-containing pre-tRNAs; increases proportion of tRNALeu(CAA) with m5C at wobble position in response to hydrogen peroxide, causing selective translation of mRNA from genes enriched i…	CR_04300W_B CGDID:CAL0000195090 COORDS:Ca22chrRB_C_albicans_SC5314:958395-960536W, translated using codon table 12 (713 amino acids) Uncharacterized ORF; (orf19.518) Ortholog(s) have tRNA (cytosine-5-)-methyltransferase activity, tRNA binding activity, role in cellular response to hydrogen peroxide, wobble base cytosine methylation and nucleus localization	CR_04300W_B CGDID:CAL0000195090 COORDS:Ca22chrRB_C_albicans_SC5314:958395-960536W, translated using codon table 12 (713 amino acids) Uncharacterized ORF; (orf19.518) Ortholog(s) have tRNA (cytosine-5-)-methyltransferase activity, tRNA binding activity, role in cellular response to hydrogen peroxide, wobble base cytosine methylation and nucleus localization	CR_04300W_B	S-adenosyl-L-methionine-dependent tRNA: m5C-methyltransferase [Komagataella phaffii GS115]	174.571	237.055	144.988	234.068	134.599	104.881	153.384	107.896	100.291	n/a	n/a	n/a	0.679	0.758
Ssc_0036	Ssc_01	274123	274731	+	609	1	203	ORF	YER137C SGDID:S000000939, Chr V from 441819-441373, Genome Release 64-2-1, reverse complement, Uncharacterized ORF, "Putative protein of unknown function"	CR_04270C_B CGDID:CAL0000191827 COORDS:Ca22chrRB_C_albicans_SC5314:954662-954216C, translated using codon table 12 (148 amino acids) Uncharacterized ORF; (orf19.515) Has domain(s) with predicted nucleic acid binding, zinc ion binding activity	CR_04270C_B CGDID:CAL0000191827 COORDS:Ca22chrRB_C_albicans_SC5314:954662-954216C, translated using codon table 12 (148 amino acids) Uncharacterized ORF; (orf19.515) Has domain(s) with predicted nucleic acid binding, zinc ion binding activity	CR_04270C_B	---NA---	18.7539	8.50741	13.4957	12.114	6.66788	13.6543	12.6503	11.7357	10.0294
Ssc_0037	Ssc_01	277471	279147	+	1677	0	559	Gene	CCT5 SGDID:S000003825, Chr X from 555914-557602, Genome Release 64-2-1, Verified ORF, "Subunit of the cytosolic chaperonin Cct ring complex; related to Tcp1p, required for the assembly of actin and tubulins in vivo"	CCT5 CGDID:CAL0000189768 COORDS:Ca22chr2A_C_albicans_SC5314:1486613-1488259W, translated using codon table 12 (548 amino acids) Uncharacterized ORF; (orf19.2288) T-complex protein 1, epsilon subunit; protein present in exponential and stationary growth phase yeast cultures; Spider biofilm repressed	CCT5 CGDID:CAL0000189768 COORDS:Ca22chr2A_C_albicans_SC5314:1486613-1488259W, translated using codon table 12 (548 amino acids) Uncharacterized ORF; (orf19.2288) T-complex protein 1, epsilon subunit; protein present in exponential and stationary growth phase yeast cultures; Spider biofilm repressed	C2_07310W_A	T-complex 1 subunit epsilon	178.599	256.088	143.87	254.704	201.446	141.824	239.45	135.603	167.796	n/a	n/a	n/a	0.769	0.812
Ssc_0038	Ssc_01	284203	284727	+	525	2	175	ORF	RSC4 SGDID:S000001716, Chr XI from 452201-454078, Genome Release 64-2-1, Verified ORF, "Component of the RSC chromatin remodeling complex; found in close proximity to nucleosomal DNA; displaced from the surface of nucleosomal DNA after chromatin remodeling; acetylated (K25) by Gcn5p, altering replication stress tolerance; contains tandem bromodomains that recognize histone H3 acetylated on K14 (H…	C5_03800W_A CGDID:CAL0000199655 COORDS:Ca22chr5A_C_albicans_SC5314:838556-839140W, translated using codon table 12 (155 amino acids) Verified ORF; (orf19.1114) Cytochrome c oxidase subunit; membrane-localized protein; rat catheter biofilm induced	C5_03800W_A CGDID:CAL0000199655 COORDS:Ca22chr5A_C_albicans_SC5314:838556-839140W, translated using codon table 12 (155 amino acids) Verified ORF; (orf19.1114) Cytochrome c oxidase subunit; membrane-localized protein; rat catheter biofilm induced	C5_03800W_A	---NA---	1.36054	0.0530395	0.425715	0.604815	0	0.272108	0	0	0
Ssc_0039	Ssc_01	288160	288570	+	411	1	137	ORF	MSP1 SGDID:S000003260, Chr VII from 542203-543291, Genome Release 64-2-1, Verified ORF, "Highly-conserved N-terminally anchored AAA-ATPase; distributed in the mitochondrial outer membrane and peroxisomes; involved in mitochondrial protein sorting; functions as an extraction engine in local organelle surveillance to remove and initiate degradation of mistargeted proteins, ensuring fidelity of orga…	CR_03640C_A CGDID:CAL0000199466 COORDS:Ca22chrRA_C_albicans_SC5314:809547-808438C, translated using codon table 12 (369 amino acids) Uncharacterized ORF; (orf19.4362) Ortholog(s) have role in protein targeting to mitochondrion and mitochondrial outer membrane, peroxisomal membrane localization	CR_03640C_A CGDID:CAL0000199466 COORDS:Ca22chrRA_C_albicans_SC5314:809547-808438C, translated using codon table 12 (369 amino acids) Uncharacterized ORF; (orf19.4362) Ortholog(s) have role in protein targeting to mitochondrion and mitochondrial outer membrane, peroxisomal membrane localization	CR_03640C_A	MSP1 [Ogataea parapolymorpha DL-1]	0	0	0	0	0	0	0	0	0
Ssc_0040	Ssc_01	289765	290226	+	462	2	154	Gene	ERV1 SGDID:S000003261, Chr VII from 543553-543638,543722-544205, Genome Release 64-2-1, Verified ORF, "Flavin-linked sulfhydryl oxidase of the mitochondrial IMS; N-terminus is an intrinsically disordered domain that in the cytosol helps target Erv1p to mitochondria, and in the intermembrane space oxidizes Mia40p as part of a disulfide relay system that promotes intermembrane space retention of im…	ERV1 CGDID:CAL0000196494 COORDS:Ca22chrRA_C_albicans_SC5314:691064-690457C, translated using codon table 12 (182 amino acids) Uncharacterized ORF; (orf19.2863.1) Predicted component of the mitochondrial intermembrane space (IMS), involved in protein import into mitochondrial intermembrane space	ERV1 CGDID:CAL0000196494 COORDS:Ca22chrRA_C_albicans_SC5314:691064-690457C, translated using codon table 12 (182 amino acids) Uncharacterized ORF; (orf19.2863.1) Predicted component of the mitochondrial intermembrane space (IMS), involved in protein import into mitochondrial intermembrane space	CR_03010C_A	FAD-linked sulfhydryl oxidase ALR [Gaeumannomyces tritici R3-111a-1]	35.6018	76.8028	69.632	82.404	74.6457	84.8115	73.1895	79.3522	74.6923	?	?	?	0.678	0.85
Ssc_0041	Ssc_01	292516	293097	+	582	1	194	Gene	HAP3 SGDID:S000000117, Chr II from 182094-181660, Genome Release 64-2-1, reverse complement, Verified ORF, "Subunit of the Hap2p/3p/4p/5p CCAAT-binding complex; complex is heme-activated and glucose-repressed; complex is a transcriptional activator and global regulator of respiratory gene expression; contains sequences contributing to both complex assembly and DNA binding"	CR_04290W_B CGDID:CAL0000200336 COORDS:Ca22chrRB_C_albicans_SC5314:957554-957871W, translated using codon table 12 (105 amino acids) Verified ORF; (orf19.517) Putative CCAAT-binding transcription factor; regulates CYC1; required for resistance to rapamycin, copper; induced in high iron; repressed in low iron; Sef1, Sfu1, and Hap43 regulated; rat catheter and Spider biofilm induced	HAP3 SGDID:S000000117, Chr II from 182094-181660, Genome Release 64-2-1, reverse complement, Verified ORF, "Subunit of the Hap2p/3p/4p/5p CCAAT-binding complex; complex is heme-activated and glucose-repressed; complex is a transcriptional activator and global regulator of respiratory gene expression; contains sequences contributing to both complex assembly and DNA binding"	YBL021C	Nuclear transcription factor Y subunit B-8 [Wickerhamomyces ciferrii]	39.5063	47.9833	28.7246	51.2937	53.1277	55.1282	54.6842	58.2632	62.7197	?			0.499	0.628
Ssc_0042	Ssc_01	298906	302529	+	3624	5	1208	Gene	PUT3 SGDID:S000001498, Chr XI from 408544-411483, Genome Release 64-2-1, Verified ORF, "Transcriptional activator; binds specific gene recruitment sequences and is required for DNA zip code-mediated targeting of genes to nuclear periphery; regulates proline utilization genes, constitutively binds PUT1 and PUT2 promoters as a dimer, undergoes conformational change to form active state; binds other…	PUT3 CGDID:CAL0000196161 COORDS:Ca22chr1A_C_albicans_SC5314:1497066-1494130C, translated using codon table 12 (978 amino acids) Uncharacterized ORF; (orf19.6203) Zn(II)2Cys6 transcription factor; has similarity to S. cerevisiae Put3, a transcription factor involved in the regulation of proline utilization genes	PUT3 CGDID:CAL0000196161 COORDS:Ca22chr1A_C_albicans_SC5314:1497066-1494130C, translated using codon table 12 (978 amino acids) Uncharacterized ORF; (orf19.6203) Zn(II)2Cys6 transcription factor; has similarity to S. cerevisiae Put3, a transcription factor involved in the regulation of proline utilization genes	C1_07020C_A	Proline utilization trans-activator	78.5376	32.0343	36.567	45.5657	25.8702	87.7539	38.5385	83.2412	43.1398
Ssc_0043	Ssc_01	312946	313272	+	327	2	109	ORF	YKL202W SGDID:S000001685, Chr XI from 63821-64402, Genome Release 64-2-1, Dubious ORF, "Dubious open reading frame; unlikely to encode a functional protein, based on available experimental and comparative sequence data"	PKH2 CGDID:CAL0000187991 COORDS:Ca22chr1A_C_albicans_SC5314:2703026-2700195C, translated using codon table 12 (944 amino acids) Verified ORF; (orf19.5224) Putative serine/threonine protein kinase; predicted role in sphingolipid-mediated signaling pathway that controls endocytosis; mRNA binds She3 and is localized to hyphal tips	PKH2 CGDID:CAL0000187991 COORDS:Ca22chr1A_C_albicans_SC5314:2703026-2700195C, translated using codon table 12 (944 amino acids) Verified ORF; (orf19.5224) Putative serine/threonine protein kinase; predicted role in sphingolipid-mediated signaling pathway that controls endocytosis; mRNA binds She3 and is localized to hyphal tips	C1_12410C_A	---NA---	1.88368	0.102857	0.466445	0.0533188	0.234633	0.910052	0.0949081	0.841422	0.330424
Ssc_0044	Ssc_01	333277	334515	+	1239	0	413	Gene	FTR1 SGDID:S000000947, Chr V from 461740-460526, Genome Release 64-2-1, reverse complement, Verified ORF, "High affinity iron permease; involved in the transport of iron across the plasma membrane; forms complex with Fet3p; expression is regulated by iron; protein abundance increases in response to DNA replication stress"	C1_14130W_B CGDID:CAL0000190379 COORDS:Ca22chr1B_C_albicans_SC5314:3113652-3114797W, translated using codon table 12 (381 amino acids) Verified ORF; (orf19.7219) High-affinity iron permease; required for mouse virulence, low-iron growth; iron, amphotericin B, caspofungin, ciclopirox, Hog1p, Sef1p, Sfu1p, and Hap43p regulated; complements S. cerevisiae ftr1 iron transport; Hap43p-repressed	C1_14130W_B CGDID:CAL0000190379 COORDS:Ca22chr1B_C_albicans_SC5314:3113652-3114797W, translated using codon table 12 (381 amino acids) Verified ORF; (orf19.7219) High-affinity iron permease; required for mouse virulence, low-iron growth; iron, amphotericin B, caspofungin, ciclopirox, Hog1p, Sef1p, Sfu1p, and Hap43p regulated; complements S. cerevisiae ftr1 iron transport; Hap43p-repressed	C1_14130W_B	plasma membrane iron permease [Spathaspora passalidarum NRRL Y-27907]	392.74	380.867	67.2019	289.642	167.048	61.9361	165.912	69.6262	64.039	n/a	n/a	n/a	0.45	0.552
Ssc_0045	Ssc_01	349984	351780	+	1797	3	599	Gene	ALG12 SGDID:S000005313, Chr XIV from 678799-680454, Genome Release 64-2-1, Verified ORF, "Alpha-1,6-mannosyltransferase localized to the ER; responsible for the addition of the alpha-1,6 mannose to dolichol-linked Man7GlcNAc2, acts in the dolichol pathway for N-glycosylation"	ECM39 CGDID:CAL0000200311 COORDS:Ca22chr7A_C_albicans_SC5314:642586-644340W, translated using codon table 12 (584 amino acids) Uncharacterized ORF; (orf19.5164) Putative mannosyltransferase similar to S. cerevisiae Ecm39p, which has a role in Calcofluor white resistance; predicted Kex2p substrate; has HKEXRF motif	ALG12 SGDID:S000005313, Chr XIV from 678799-680454, Genome Release 64-2-1, Verified ORF, "Alpha-1,6-mannosyltransferase localized to the ER; responsible for the addition of the alpha-1,6 mannose to dolichol-linked Man7GlcNAc2, acts in the dolichol pathway for N-glycosylation"	YNR030W	glycosyltransferase family 22 , partial [Ascoidea rubescens DSM 1968]	121.411	132.017	67.1622	133.338	148.836	131.552	171.117	117.647	137.802	?	?	?	0.993	1.022
Ssc_0046	Ssc_01	358036	359568	+	1533	1	511	Gene	AIM6 SGDID:S000002396, Chr IV from 30657-31829, Genome Release 64-2-1, Verified ORF, "Putative protein of unknown function; required for respiratory growth; YDL237W is not an essential gene"	C3_04650W_A CGDID:CAL0000193326 COORDS:Ca22chr3A_C_albicans_SC5314:989048-990181W, translated using codon table 12 (377 amino acids) Uncharacterized ORF; (orf19.5925) Ortholog of <i>S. cerevisiae</i> : AIM6, <i>C. glabrata CBS138</i> : CAGL0C05533g, <i>C. dubliniensis CD36</i> : Cd36_84610, <i>C. parapsilosis CDC317</i> : CPAR2_404550 and <i>Candida tenuis NRRL Y-1498</i> : CANTEDRAFT_115337	AIM6 SGDID:S000002396, Chr IV from 30657-31829, Genome Release 64-2-1, Verified ORF, "Putative protein of unknown function; required for respiratory growth; YDL237W is not an essential gene"	YDL237W	[Aspergillus terreus NIH2624]	65.9221	2.1248	3.61028	0.979489	26.9461	5.03078	43.1415	5.25223	58.7348
Ssc_0047	Ssc_01	365476	366159	+	684	2	228	Gene	TRM7 SGDID:S000000265, Chr II from 365719-364787, Genome Release 64-2-1, reverse complement, Verified ORF, "2'-O-ribose methyltransferase; methylates the 2'-O-ribose of tRNA-Phe, tRNA-Trp, and tRNA-Leu at positions C32 and N34 of the tRNA anticodon loop; crucial biological role likely modification of tRNA-Phe; interacts with Trm732p and Rtt10p in 2'-O-methylation of C32 and N34 substrate tRNAs, r…	C3_07400W_B CGDID:CAL0000194278 COORDS:Ca22chr3B_C_albicans_SC5314:1696208-1697089W, translated using codon table 12 (293 amino acids) Uncharacterized ORF; (orf19.6751) Ortholog(s) have tRNA methyltransferase activity, role in cytoplasmic translation, tRNA methylation and cytosol, nucleus localization	C3_07400W_B CGDID:CAL0000194278 COORDS:Ca22chr3B_C_albicans_SC5314:1696208-1697089W, translated using codon table 12 (293 amino acids) Uncharacterized ORF; (orf19.6751) Ortholog(s) have tRNA methyltransferase activity, role in cytoplasmic translation, tRNA methylation and cytosol, nucleus localization	C3_07400W_B	DEHA2F06842p [Debaryomyces hansenii CBS767]	92.4566	167.212	156.338	145.379	191.884	129.763	167.774	126.189	135.785	Ser	Ser	Ser	0.542	0.984
Ssc_0048	Ssc_01	381709	382311	+	603	0	201	Gene	KRE5 SGDID:S000005863, Chr XV from 949773-953870, Genome Release 64-2-1, Verified ORF, "Protein required for beta-1,6 glucan biosynthesis; mutations result in aberrant morphology and severe growth defects"	C6_00100C_B CGDID:CAL0000201669 COORDS:Ca22chr6B_C_albicans_SC5314:12544-11951C, translated using codon table 12 (197 amino acids) Verified ORF; (orf19.6327) Putative sphingolipid transfer protein; involved in localization of glucosylceramide which is important for virulence; Spider biofilm repressed	C6_00100C_B CGDID:CAL0000201669 COORDS:Ca22chr6B_C_albicans_SC5314:12544-11951C, translated using codon table 12 (197 amino acids) Verified ORF; (orf19.6327) Putative sphingolipid transfer protein; involved in localization of glucosylceramide which is important for virulence; Spider biofilm repressed	C6_00100C_B	Het1 sphingolipid transfer [Candida orthopsilosis]	148.777	186.826	73.954	179.036	140.927	188.148	175.042	173.656	199.362	n/a	n/a	n/a	1.1	0.993
Ssc_0049	Ssc_01	387259	390306	+	3048	6	1016	Gene	ARO80 SGDID:S000002829, Chr IV from 1312040-1314892, Genome Release 64-2-1, Verified ORF, "Zinc finger transcriptional activator of the Zn2Cys6 family; activates transcription of aromatic amino acid catabolic genes in the presence of aromatic amino acids"	C1_03200C_B CGDID:CAL0000198455 COORDS:Ca22chr1B_C_albicans_SC5314:672001-668804C, translated using codon table 12 (1065 amino acids) Uncharacterized ORF; (orf19.3012) Zn(II)2Cys6 transcription factor; transcriptional activator of aromatic amino acid catabolism; regulator of aromatic alcohol biosynthesis via the Ehrlich pathway; mutant is viable	C1_03200C_B CGDID:CAL0000198455 COORDS:Ca22chr1B_C_albicans_SC5314:672001-668804C, translated using codon table 12 (1065 amino acids) Uncharacterized ORF; (orf19.3012) Zn(II)2Cys6 transcription factor; transcriptional activator of aromatic amino acid catabolism; regulator of aromatic alcohol biosynthesis via the Ehrlich pathway; mutant is viable	C1_03200C_B	DEHA2G12628p [Debaryomyces hansenii CBS767]	103.458	71.1584	91.7004	77.2376	48.0536	75.3159	55.7483	46.5063	29.0299
Ssc_0050	Ssc_01	438214	438540	+	327	0	109	Gene	RPP2B SGDID:S000002790, Chr IV from 1239492-1239824, Genome Release 64-2-1, Verified ORF, "Ribosomal protein P2 beta; a component of the ribosomal stalk, which is involved in the interaction between translational elongation factors and the ribosome; free (non-ribosomal) P2 stimulates the phosphorylation of the eIF2 alpha subunit (Sui2p) by Gcn2p; regulates the accumulation of P1 (Rpp1Ap and Rpp1B…	RPP2B CGDID:CAL0000199315 COORDS:Ca22chr3A_C_albicans_SC5314:993011-993346W, translated using codon table 12 (111 amino acids) Verified ORF; (orf19.5928) Conserved acidic ribosomal protein; possibly involved in regulation of translation elongation; interacts with Rpp1A; 1 of 4 similar C. albicans proteins (Rpp1A, Rpp1B, Rpp2A, Rpp2B); macrophage/pseudohyphal-induced; Spider biofilm repressed	RPP2B CGDID:CAL0000199315 COORDS:Ca22chr3A_C_albicans_SC5314:993011-993346W, translated using codon table 12 (111 amino acids) Verified ORF; (orf19.5928) Conserved acidic ribosomal protein; possibly involved in regulation of translation elongation; interacts with Rpp1A; 1 of 4 similar C. albicans proteins (Rpp1A, Rpp1B, Rpp2A, Rpp2B); macrophage/pseudohyphal-induced; Spider biofilm repressed	C3_04680W_A	60S acidic ribosomal P2 [Wickerhamomyces ciferrii]	3454.41	2464.5	916.929	2521.13	3708.32	1155.22	3253.09	881.775	2247.93	n/a	n/a	n/a	0.627	0.747
Ssc_0051	Ssc_01	440080	441648	+	1569	1	523	Gene	ARH1 SGDID:S000002784, Chr IV from 1226822-1228303, Genome Release 64-2-1, Verified ORF, "Oxidoreductase of the mitochondrial inner membrane; involved in cytoplasmic and mitochondrial iron homeostasis and required for activity of Fe-S cluster-containing enzymes; one of the few mitochondrial proteins essential for viability"	C2_04880C_B CGDID:CAL0000199309 COORDS:Ca22chr2B_C_albicans_SC5314:1023840-1023092C, translated using codon table 12 (249 amino acids) Uncharacterized ORF; (orf19.3521) Putative adrenodoxin-NADPH oxidoreductase; role in heme biosynthesis	ARH1 SGDID:S000002784, Chr IV from 1226822-1228303, Genome Release 64-2-1, Verified ORF, "Oxidoreductase of the mitochondrial inner membrane; involved in cytoplasmic and mitochondrial iron homeostasis and required for activity of Fe-S cluster-containing enzymes; one of the few mitochondrial proteins essential for viability"	YDR376W	NADPH:adrenodoxin oxidoreductase, mitochondrial [Wickerhamomyces ciferrii]	60.9482	55.4674	19.8331	62.6626	32.7759	46.4985	36.8663	39.5984	30.2266	?	?		1.001	1.009
Ssc_0052	Ssc_01	454957	456162	+	1206	2	402	Gene	PCT1 SGDID:S000003434, Chr VII from 904748-903474, Genome Release 64-2-1, reverse complement, Verified ORF, "Cholinephosphate cytidylyltransferase; a rate-determining enzyme of the CDP-choline pathway for phosphatidylcholine synthesis, inhibited by Sec14p, activated upon lipid-binding; contains an element within the regulatory domain involved in both silencing and activation of enzymatic activity"	C4_00570C_B CGDID:CAL0000190711 COORDS:Ca22chr4B_C_albicans_SC5314:100500-99127C, translated using codon table 12 (457 amino acids) Uncharacterized ORF; (orf19.4186) Putative choline-phosphate cytidylyl transferase, antigenic during human oral infection	C4_00570C_B CGDID:CAL0000190711 COORDS:Ca22chr4B_C_albicans_SC5314:100500-99127C, translated using codon table 12 (457 amino acids) Uncharacterized ORF; (orf19.4186) Putative choline-phosphate cytidylyl transferase, antigenic during human oral infection	C4_00570C_B	cytidyltransferase-like domain-containing	40.3662	67.4919	51.4626	63.3128	43.3667	67.5978	56.5398	63.4137	55.7491	?	?	?	0.998	0.893
Ssc_0053	Ssc_01	458107	459816	+	1710	1	570	Gene	MSM1 SGDID:S000003403, Chr VII from 842551-840824, Genome Release 64-2-1, reverse complement, Verified ORF, "Mitochondrial methionyl-tRNA synthetase (MetRS); functions as a monomer in mitochondrial protein synthesis; functions similarly to cytoplasmic MetRS although the cytoplasmic form contains a zinc-binding domain not found in Msm1p"	C5_04650C_B CGDID:CAL0000198639 COORDS:Ca22chr5B_C_albicans_SC5314:1012075-1010342C, translated using codon table 12 (577 amino acids) Verified ORF; (orf19.3950) Mitochondrial methionyl-tRNA synthetase (MetRS); functionally complements methionine auxotrophy of an E. coli MetRS mutant; transcript regulated by Nrg1; flow model biofilm induced	C5_04650C_B CGDID:CAL0000198639 COORDS:Ca22chr5B_C_albicans_SC5314:1012075-1010342C, translated using codon table 12 (577 amino acids) Verified ORF; (orf19.3950) Mitochondrial methionyl-tRNA synthetase (MetRS); functionally complements methionine auxotrophy of an E. coli MetRS mutant; transcript regulated by Nrg1; flow model biofilm induced	C5_04650C_B	mitochondrial methionyl-tRNA synthetase [Ascoidea rubescens DSM 1968]	60.5083	96.7421	50.5015	64.3568	46.1603	60.3798	62.8905	57.6016	48.9444	?	?	?	1.036	0.885
Ssc_0054	Ssc_01	474436	475167	+	732	0	244	Gene	CCW14 SGDID:S000006429, Chr XII from 903724-904440, Genome Release 64-2-1, Verified ORF, "Covalently linked cell wall glycoprotein; present in the inner layer of the cell wall"	SSR1 CGDID:CAL0000197579 COORDS:Ca22chr7A_C_albicans_SC5314:171720-172424W, translated using codon table 12 (234 amino acids) Verified ORF; (orf19.7030) Beta-glucan associated ser/thr rich cell-wall protein with a role in cell wall structure; GPI anchor; similar mRNA abundance in yeast-form and germ tubes; detected at germ tube plasma membrane; repressed in cells treated with Congo Red	SSR1 CGDID:CAL0000197579 COORDS:Ca22chr7A_C_albicans_SC5314:171720-172424W, translated using codon table 12 (234 amino acids) Verified ORF; (orf19.7030) Beta-glucan associated ser/thr rich cell-wall protein with a role in cell wall structure; GPI anchor; similar mRNA abundance in yeast-form and germ tubes; detected at germ tube plasma membrane; repressed in cells treated with Congo Red	C7_00860W_A	Covalently-linked cell wall 14 [[Candida] glabrata]	86.566	111.527	54.106	107.752	70.2433	65.5833	108.096	81.3147	129.789	n/a	n/a	n/a	0.92	0.91
Ssc_0055	Ssc_01	504682	505158	+	477	1	159	Gene	TMA22 SGDID:S000003775, Chr X from 461829-462425, Genome Release 64-2-1, Verified ORF, "Protein of unknown function; associates with ribosomes and has a putative RNA binding domain; interacts with Tma20p; similar to human GRAP and human DRP1, which interacts with human Tma20p homolog MCT-1; protein abundance increases in response to DNA replication stress"	C4_00770C_B CGDID:CAL0000198935 COORDS:Ca22chr4B_C_albicans_SC5314:135153-134419C, translated using codon table 12 (244 amino acids) Uncharacterized ORF; (orf19.4164) Ortholog(s) have cytoplasm, ribosome localization	TMA22 SGDID:S000003775, Chr X from 461829-462425, Genome Release 64-2-1, Verified ORF, "Protein of unknown function; associates with ribosomes and has a putative RNA binding domain; interacts with Tma20p; similar to human GRAP and human DRP1, which interacts with human Tma20p homolog MCT-1; protein abundance increases in response to DNA replication stress"	YJR014W	density-regulated DRP1 [Ascoidea rubescens DSM 1968]	117.672	104.503	70.9882	115.153	126.522	61.1624	140.991	56.8154	99.1565	Ser	?	?	0.783	0.711
Ssc_0056	Ssc_01	507415	507912	+	498	8	166	ORF	YDR239C SGDID:S000002647, Chr IV from 943420-941057, Genome Release 64-2-1, reverse complement, Verified ORF, "Protein of unknown function; may interact with ribosomes, based on co-purification experiments"	C7_03310W_A CGDID:CAL0000199598 COORDS:Ca22chr7A_C_albicans_SC5314:731779-732447W, translated using codon table 12 (222 amino acids) Uncharacterized ORF; (orf19.1344) Protein of unknown function; fluconazole-induced; Spider biofilm induced	C7_03310W_A CGDID:CAL0000199598 COORDS:Ca22chr7A_C_albicans_SC5314:731779-732447W, translated using codon table 12 (222 amino acids) Uncharacterized ORF; (orf19.1344) Protein of unknown function; fluconazole-induced; Spider biofilm induced	C7_03310W_A	---NA---	1.26802	0.102857	0.232768	0.0992336	0	0.421433	0.211987	0.521458	0.0939555
Ssc_0057	Ssc_01	517534	517983	+	450	0	150	ORF	MDM32 SGDID:S000005673, Chr XV from 606607-608475, Genome Release 64-2-1, Verified ORF, "Mitochondrial inner membrane protein with similarity to Mdm31p; required for normal mitochondrial morphology and inheritance; interacts genetically with MMM1, MDM10, MDM12, and MDM34; variation between SK1 and S288C at residues 182 and 262 impacts invasive growth and mitochondrial network structure"	TUB4 CGDID:CAL0000188779 COORDS:Ca22chr4A_C_albicans_SC5314:1216962-1215386C, translated using codon table 12 (498 amino acids) Uncharacterized ORF; (orf19.1238) Putative gamma-tubulin; induced upon adherence to polystyrene; transcript regulated by Nrg1 and Mig1; periodic mRNA expression, peak at cell-cycle S/G2 phase	MDM32 SGDID:S000005673, Chr XV from 606607-608475, Genome Release 64-2-1, Verified ORF, "Mitochondrial inner membrane protein with similarity to Mdm31p; required for normal mitochondrial morphology and inheritance; interacts genetically with MMM1, MDM10, MDM12, and MDM34; variation between SK1 and S288C at residues 182 and 262 impacts invasive growth and mitochondrial network structure"	YOR147W	---NA---	44.7308	25.2791	18.4101	31.4104	17.5651	42.9393	29.7903	39.5778	28.5646	n/a	n/a	n/a
Ssc_0058	Ssc_01	531703	532806	+	1104	1	368	Gene	SEN54 SGDID:S000006004, Chr XVI from 398105-396702, Genome Release 64-2-1, reverse complement, Verified ORF, "Subunit of the tRNA splicing endonuclease; tRNA splicing endonuclease is composed of Sen2p, Sen15p, Sen34p, and Sen54p"	C2_02570W_B CGDID:CAL0000196695 COORDS:Ca22chr2B_C_albicans_SC5314:519036-520763W, translated using codon table 12 (553 amino acids) Uncharacterized ORF; (orf19.1582) Predicted membrane transporter; member of the drug:proton antiporter (12 spanner) (DHA1) family, major facilitator superfamily (MFS); mRNA binds She3	C2_02570W_B CGDID:CAL0000196695 COORDS:Ca22chr2B_C_albicans_SC5314:519036-520763W, translated using codon table 12 (553 amino acids) Uncharacterized ORF; (orf19.1582) Predicted membrane transporter; member of the drug:proton antiporter (12 spanner) (DHA1) family, major facilitator superfamily (MFS); mRNA binds She3	C2_02570W_B	ZYRO0D05434p [Zygosaccharomyces rouxii]	35.5524	12.7114	12.8535	19.3333	8.39702	37.7614	12.8502	32.5024	24.7039
Ssc_0059	Ssc_01	536539	537300	+	762	0	254	Gene	NAS6 SGDID:S000003464, Chr VII from 953960-954646, Genome Release 64-2-1, Verified ORF, "Assembly chaperone for the 19S proteasome regulatory particle base; proteasome-interacting protein involved in the assembly of the base subcomplex of the 19S proteasomal regulatory particle (RP); ortholog of human oncoprotein gankyrin, which interacts with the Rb tumor suppressor and CDK4/6"	C3_04920C_A CGDID:CAL0000195534 COORDS:Ca22chr3A_C_albicans_SC5314:1060321-1059572C, translated using codon table 12 (249 amino acids) Uncharacterized ORF; (orf19.5961) Ortholog(s) have role in proteasome regulatory particle assembly, proteolysis and cytosol, nucleus, proteasome regulatory particle localization	C3_04920C_A CGDID:CAL0000195534 COORDS:Ca22chr3A_C_albicans_SC5314:1060321-1059572C, translated using codon table 12 (249 amino acids) Uncharacterized ORF; (orf19.5961) Ortholog(s) have role in proteasome regulatory particle assembly, proteolysis and cytosol, nucleus, proteasome regulatory particle localization	C3_04920C_A	26S proteasome non-ATPase regulatory subunit 10	44.2927	53.4198	28.9329	47.2606	44.2488	57.5093	39.7142	53.326	52.1372	n/a	n/a	n/a	1.517	0.946
Ssc_0060	Ssc_01	545407	546591	+	1185	1	395	Gene	NUS1 SGDID:S000002352, Chr IV from 114672-115799, Genome Release 64-2-1, Verified ORF, "Putative prenyltransferase; required for cell viability; proposed to be involved in protein trafficking because tet-repressible mutant shows accumulation of hypoglycosylated forms of CPY"	C3_04940W_A CGDID:CAL0000197875 COORDS:Ca22chr3A_C_albicans_SC5314:1064140-1065189W, translated using codon table 12 (349 amino acids) Uncharacterized ORF; (orf19.5963) Putative prenyltransferase; essential gene in S. cerevisiae; Spider biofilm induced	NUS1 SGDID:S000002352, Chr IV from 114672-115799, Genome Release 64-2-1, Verified ORF, "Putative prenyltransferase; required for cell viability; proposed to be involved in protein trafficking because tet-repressible mutant shows accumulation of hypoglycosylated forms of CPY"	YDL193W	Undecaprenyl diphosphate synthase [Ascoidea rubescens DSM 1968]	38.4257	43.2124	9.70227	44.4479	30.2456	26.495	37.1921	21.9493	24.0358	Ser			0.001	0.653
Ssc_0061	Ssc_01	547360	547689	+	330	0	110	ORF	BOP3 SGDID:S000004987, Chr XIV from 548100-549290, Genome Release 64-2-1, Verified ORF, "Protein of unknown function; potential Cdc28p substrate; overproduction confers resistance to methylmercury"	C3_07310C_B CGDID:CAL0000181074 COORDS:Ca22chr3B_C_albicans_SC5314:1680681-1677088C, translated using codon table 12 (1197 amino acids) Verified ORF; (orf19.6763) Alkaline-induced protein of plasma membrane; affects cell aggregation, cell wall; similar to S. cerevisiae Slk19p (a kinetochore protein with roles in mitosis, meiosis); required for wild-type virulence in mouse; macrophage-downregulated	BOP3 SGDID:S000004987, Chr XIV from 548100-549290, Genome Release 64-2-1, Verified ORF, "Protein of unknown function; potential Cdc28p substrate; overproduction confers resistance to methylmercury"	YNL042W	---NA---	24.8771	2.18279	3.31323	3.12268	2.13215	14.8428	6.08121	11.5808	3.82962	n/a	n/a	n/a
Ssc_0062	Ssc_01	558571	559347	+	777	3	259	Gene	YIL082W-A SGDID:S000003537, Chr IX from 205635-206485,206487-210132, Genome Release 64-2-1, transposable_element_gene, "Retrotransposon TYA Gag and TYB Pol genes; transcribed/translated as one unit; polyprotein is processed to make a nucleocapsid-like protein (Gag), reverse transcriptase (RT), protease (PR), and integrase (IN); similar to retroviral genes"	SAP30 CGDID:CAL0000197549 COORDS:Ca22chr2A_C_albicans_SC5314:69092-70399W, translated using codon table 12 (435 amino acids) Verified ORF; (orf19.2082) Aspartic-type endopeptidase; involved in degradation of alpha pheromone; functional equivalent of S. cerevisiae Bar1; a-cell specific; induced by alpha pheromone	SAP30 CGDID:CAL0000197549 COORDS:Ca22chr2A_C_albicans_SC5314:69092-70399W, translated using codon table 12 (435 amino acids) Verified ORF; (orf19.2082) Aspartic-type endopeptidase; involved in degradation of alpha pheromone; functional equivalent of S. cerevisiae Bar1; a-cell specific; induced by alpha pheromone	C2_00460W_A	Thymocyte nuclear 1 [Ogataea parapolymorpha DL-1]	27.342	44.3684	31.9869	43.4858	35.6192	49.1547	35.4445	42.2016	38.5617
Ssc_0063	Ssc_01	559684	560472	+	789	1	263	Gene	NTO1 SGDID:S000006235, Chr XVI from 631515-633761, Genome Release 64-2-1, Verified ORF, "Subunit of the NuA3 histone acetyltransferase complex; this complex acetylates histone H3; contains PHD finger domain that interacts with methylated histone H3"	C6_02940C_B CGDID:CAL0000176062 COORDS:Ca22chr6B_C_albicans_SC5314:607812-606514C, translated using codon table 12 (432 amino acids) Uncharacterized ORF; (orf19.5572) Protein of unknown function; Spider biofilm repressed	NTO1 SGDID:S000006235, Chr XVI from 631515-633761, Genome Release 64-2-1, Verified ORF, "Subunit of the NuA3 histone acetyltransferase complex; this complex acetylates histone H3; contains PHD finger domain that interacts with methylated histone H3"	YPR031W	DEHA2D15378p [Debaryomyces hansenii CBS767]	2.46202	0.8377	0.91207	0.965183	0.52839	1.93876	1.1365	1.64328	1.40206			?
Ssc_0064	Ssc_01	565333	565839	+	507	0	169	Gene	TVP18 SGDID:S000004675, Chr XIII from 411265-410762, Genome Release 64-2-1, reverse complement, Verified ORF, "Integral membrane protein; localized to late Golgi vesicles along with the v-SNARE Tlg2p; may interact with ribosomes, based on co-purification experiments; may have a role in intracellular sterol transport"	TVP18 CGDID:CAL0000196216 COORDS:Ca22chr1A_C_albicans_SC5314:2147445-2146924C, translated using codon table 12 (173 amino acids) Uncharacterized ORF; (orf19.4845) Putative integral membrane protein; fluconazole-induced	TVP18 CGDID:CAL0000196216 COORDS:Ca22chr1A_C_albicans_SC5314:2147445-2146924C, translated using codon table 12 (173 amino acids) Uncharacterized ORF; (orf19.4845) Putative integral membrane protein; fluconazole-induced	C1_09800C_A	Golgi apparatus membrane TVP18 [Ascoidea rubescens DSM 1968]	164.915	78.9297	37.11	89.0836	83.4732	151.037	98.4838	117.06	94.5994	n/a	n/a	n/a	1.132	0.766
Ssc_0065	Ssc_01	566929	569541	+	2613	2	871	Gene	ETP1 SGDID:S000001002, Chr VIII from 83721-81964, Genome Release 64-2-1, reverse complement, Verified ORF, "Putative protein of unknown function required for growth on ethanol; contains a zinc finger region and has homology to human BRAP2, which is a cytoplasmic protein that binds nuclear localization sequences"	C4_01290W_A CGDID:CAL0000186389 COORDS:Ca22chr4A_C_albicans_SC5314:258895-261285W, translated using codon table 12 (796 amino acids) Uncharacterized ORF; (orf19.4658) RING finger and CHY zinc finger domain-containing protein; mutant are viable	C4_01290W_A CGDID:CAL0000186389 COORDS:Ca22chr4A_C_albicans_SC5314:258895-261285W, translated using codon table 12 (796 amino acids) Uncharacterized ORF; (orf19.4658) RING finger and CHY zinc finger domain-containing protein; mutant are viable	C4_01290W_A	zf-CHY-domain-containing [Cyberlindnera jadinii NRRL Y-1542]	85.8659	52.7641	39.1446	76.041	62.9999	86.2019	91.2457	75.3457	71.1937
Ssc_0066	Ssc_01	576058	578538	+	2481	1	827	Gene	TRE1 SGDID:S000006097, Chr XVI from 218363-216012, Genome Release 64-2-1, reverse complement, Verified ORF, "Transferrin receptor-like protein; plasma membrane protein that binds Bsd2p and regulates ubiquitylation and vacuolar degradation of the metal transporter Smf1p; functionally redundant with Tre2p; TRE1 has a paralog, TRE2, that arose from the whole genome duplication"	C4_00070C_A CGDID:CAL0000176444 COORDS:Ca22chr4A_C_albicans_SC5314:11315-8937C, translated using codon table 12 (792 amino acids) Uncharacterized ORF; (orf19.374) Ortholog(s) have role in protein targeting to vacuole involved in ubiquitin-dependent protein catabolic process via the multivesicular body sorting pathway	C4_00070C_A CGDID:CAL0000176444 COORDS:Ca22chr4A_C_albicans_SC5314:11315-8937C, translated using codon table 12 (792 amino acids) Uncharacterized ORF; (orf19.374) Ortholog(s) have role in protein targeting to vacuole involved in ubiquitin-dependent protein catabolic process via the multivesicular body sorting pathway	C4_00070C_A	Zn-dependent exopeptidase [Ascoidea rubescens DSM 1968]	32.6742	16.9308	11.5583	23.9853	8.78518	27.601	14.864	22.9609	16.5133
Ssc_0067	Ssc_01	579832	580200	+	369	1	123	ORF	CHC1 SGDID:S000003174, Chr VII from 107504-102543, Genome Release 64-2-1, reverse complement, Verified ORF, "Clathrin heavy chain; subunit of the major coat protein involved in intracellular protein transport and endocytosis; the clathrin triskelion is a trimeric molecule composed of three heavy chains that radiate from a vertex and three light chains which bind noncovalently near the vertex of t…	not available	not available	not available	---NA---	2.7134	1.34336	0	1.16214	0.393431	1.34246	1.64166	1.0848	0.751417
Ssc_0068	Ssc_01	590416	591435	+	1020	2	340	Gene	YJR107W SGDID:S000003868, Chr X from 627340-628326, Genome Release 64-2-1, Uncharacterized ORF, "Putative lipase"	C4_01120C_B CGDID:CAL0000201425 COORDS:Ca22chr4B_C_albicans_SC5314:228994-227993C, translated using codon table 12 (333 amino acids) Uncharacterized ORF; (orf19.4678) Predicted triglyceride lipase; Spider biofilm induced	YJR107W SGDID:S000003868, Chr X from 627340-628326, Genome Release 64-2-1, Uncharacterized ORF, "Putative lipase"	YJR107W	alpha beta-hydrolase [Candida tanzawaensis NRRL Y-17324]	10.7939	2.55261	0.699212	3.16265	2.03248	7.62966	2.52139	7.34484	3.5553
Ssc_0069	Ssc_01	598534	599397	+	864	0	288	Gene	ATG27 SGDID:S000003714, Chr X from 90097-89282, Genome Release 64-2-1, reverse complement, Verified ORF, "Type I membrane protein involved in autophagy and the Cvt pathway; may be involved in membrane delivery to the phagophore assembly site"	C2_10470C_A CGDID:CAL0000194879 COORDS:Ca22chr2A_C_albicans_SC5314:2166059-2165301C, translated using codon table 12 (252 amino acids) Uncharacterized ORF; (orf19.5322) Ortholog(s) have phosphatidylinositol-3-phosphate binding activity and role in CVT pathway, pexophagy, protein localization to pre-autophagosomal structure, vesicle organization	C2_10470C_A CGDID:CAL0000194879 COORDS:Ca22chr2A_C_albicans_SC5314:2166059-2165301C, translated using codon table 12 (252 amino acids) Uncharacterized ORF; (orf19.5322) Ortholog(s) have phosphatidylinositol-3-phosphate binding activity and role in CVT pathway, pexophagy, protein localization to pre-autophagosomal structure, vesicle organization	C2_10470C_A	Piso0_004024 [Millerozyma farinosa CBS 7064]	68.0256	74.3013	33.1303	66.7485	52.858	51.6178	75.5206	42.4519	63.3069	n/a	n/a	n/a	0.856	0.909
Ssc_0070	Ssc_01	599959	601113	+	1155	0	385	Gene	RPL3 SGDID:S000005589, Chr XV from 444686-445849, Genome Release 64-2-1, Verified ORF, "Ribosomal 60S subunit protein L3; homologous to mammalian ribosomal protein L3 and bacterial L3; plays an important role in function of eIF5B in stimulating 3' end processing of 18S rRNA in context of 80S ribosomes that have not yet engaged in translation; involved in replication and maintenance of killer doub…	RPL3 CGDID:CAL0000201023 COORDS:Ca22chr2A_C_albicans_SC5314:1921832-1923001W, translated using codon table 12 (389 amino acids) Verified ORF; (orf19.1601) Ribosomal protein, large subunit; induced by ciclopirox olamine treatment; genes encoding cytoplasmic ribosomal subunits are downregulated upon phagocytosis by murine macrophages; Hap43-induced gene; Spider biofilm repressed	RPL3 CGDID:CAL0000201023 COORDS:Ca22chr2A_C_albicans_SC5314:1921832-1923001W, translated using codon table 12 (389 amino acids) Verified ORF; (orf19.1601) Ribosomal protein, large subunit; induced by ciclopirox olamine treatment; genes encoding cytoplasmic ribosomal subunits are downregulated upon phagocytosis by murine macrophages; Hap43-induced gene; Spider biofilm repressed	C2_09430W_A	60S ribosomal L3 [Metschnikowia bicuspidata bicuspidata NRRL YB-4993]	17630.3	6723.57	17797.8	5385.85	15011.9	2524.81	6860.2	2158.82	5002.66	n/a	n/a	n/a	0.637	0.775
Ssc_0071	Ssc_01	623320	624153	+	834	1	278	Gene	PRE2 SGDID:S000006307, Chr XVI from 732349-733212, Genome Release 64-2-1, Verified ORF, "Beta 5 subunit of the 20S proteasome; responsible for the chymotryptic activity of the proteasome"	PRE2 CGDID:CAL0000200516 COORDS:Ca22chr2A_C_albicans_SC5314:1397597-1396740C, translated using codon table 12 (285 amino acids) Uncharacterized ORF; (orf19.2233) Putative proteasome beta-5 subunit; macrophage-induced protein	PRE2 SGDID:S000006307, Chr XVI from 732349-733212, Genome Release 64-2-1, Verified ORF, "Beta 5 subunit of the 20S proteasome; responsible for the chymotryptic activity of the proteasome"	YPR103W	Proteasome subunit beta type-5 [[Candida] glabrata]	499.43	345.561	214.855	341.732	347.355	574.784	371.36	543.087	475.31	?	?	?	1.156	0.971
Ssc_0072	Ssc_01	641908	642330	+	423	2	141	ORF	CYS4 SGDID:S000003387, Chr VII from 798543-800066, Genome Release 64-2-1, Verified ORF, "Cystathionine beta-synthase; catalyzes synthesis of cystathionine from serine and homocysteine, the first committed step in cysteine biosynthesis; responsible for hydrogen sulfide generation; advances passage through START by promoting cell growth which requires catalytic activity, and reducing critical cell …	C1_01870C_B CGDID:CAL0000188420 COORDS:Ca22chr1B_C_albicans_SC5314:386291-384801C, translated using codon table 12 (496 amino acids) Uncharacterized ORF; (orf19.4536) Cystathionine beta-synthase; sulfur amino acid biosynthesis; antigenic in mouse; flow model biofilm induced; alkaline induced; macrophage/pseudohyphal-induced; present in exponential and stationary growth phase yeast cultures	CYS4 SGDID:S000003387, Chr VII from 798543-800066, Genome Release 64-2-1, Verified ORF, "Cystathionine beta-synthase; catalyzes synthesis of cystathionine from serine and homocysteine, the first committed step in cysteine biosynthesis; responsible for hydrogen sulfide generation; advances passage through START by promoting cell growth which requires catalytic activity, and reducing critical cell …	YGR155W	Cystathionine beta-synthase [[Candida] glabrata]	0	0	0	0	0	0	0	0	0
Ssc_0073	Ssc_01	652948	653253	+	306	1	102	ORF	GIS1 SGDID:S000002503, Chr IV from 637139-639823, Genome Release 64-2-1, Verified ORF, "Histone demethylase and transcription factor; regulates genes during nutrient limitation; activity modulated by proteasome-mediated proteolysis; has JmjC and JmjN domain in N-terminus that interact, promoting stability and proper transcriptional activity; contains two transactivating domains downstream of Jmj …	C4_06780C_B CGDID:CAL0000190011 COORDS:Ca22chr4B_C_albicans_SC5314:1512941-1511643C, translated using codon table 12 (432 amino acids) Verified ORF; (orf19.3131) NAD(P)H oxidoreductase family protein; induced by nitric oxide, amphotericin B, oxidative stress via Cap1; upregulation associated with MDR1 overexpression or benomyl treatment; macrophage-downregulated protein; Spider biofilm induced	C4_06780C_B CGDID:CAL0000190011 COORDS:Ca22chr4B_C_albicans_SC5314:1512941-1511643C, translated using codon table 12 (432 amino acids) Verified ORF; (orf19.3131) NAD(P)H oxidoreductase family protein; induced by nitric oxide, amphotericin B, oxidative stress via Cap1; upregulation associated with MDR1 overexpression or benomyl treatment; macrophage-downregulated protein; Spider biofilm induced	C4_06780C_B	---NA---	5.31609	0.362111	1.53073	1.0254	0	4.21917	0.16546	2.9058	0.417331
Ssc_0074	Ssc_01	653707	654285	+	579	1	193	Gene	IRC25 SGDID:S000004011, Chr XII from 183623-184162, Genome Release 64-2-1, Verified ORF, "Component of a heterodimeric Poc4p-Irc25p chaperone; involved in assembly of alpha subunits into the 20S proteasome; may regulate formation of proteasome isoforms with alternative subunits under different conditions"	C1_12370W_A CGDID:CAL0000182230 COORDS:Ca22chr1A_C_albicans_SC5314:2695803-2696300W, translated using codon table 12 (165 amino acids) Uncharacterized ORF; (orf19.5227) Chaperone component; involved in assembly of alpha subunits into the 20S proteasome; flow model biofilm induced	IRC25 SGDID:S000004011, Chr XII from 183623-184162, Genome Release 64-2-1, Verified ORF, "Component of a heterodimeric Poc4p-Irc25p chaperone; involved in assembly of alpha subunits into the 20S proteasome; may regulate formation of proteasome isoforms with alternative subunits under different conditions"	YLR021W	Proteasome chaperone 3 [[Candida] glabrata]	77.5446	39.0144	23.6914	33.054	29.6238	86.7139	38.2882	80.0488	80.0061
Ssc_0075	Ssc_01	658858	659829	+	972	2	324	Gene	YDL057W SGDID:S000002215, Chr IV from 351434-352420, Genome Release 64-2-1, Uncharacterized ORF, "Putative protein of unknown function; YDL057W is not an essential gene"	C5_00750C_B CGDID:CAL0000194481 COORDS:Ca22chr5B_C_albicans_SC5314:178133-176151C, translated using codon table 12 (660 amino acids) Uncharacterized ORF; (orf19.577) Predicted protein tyrosine phosphatase; rat catheter biofilm induced	C5_00750C_B CGDID:CAL0000194481 COORDS:Ca22chr5B_C_albicans_SC5314:178133-176151C, translated using codon table 12 (660 amino acids) Uncharacterized ORF; (orf19.577) Predicted protein tyrosine phosphatase; rat catheter biofilm induced	C5_00750C_B	GQ67_00557T0 [Komagataella phaffii]	22.5376	12.0861	13.859	13.3233	5.35019	11.3979	12.0411	11.2301	8.18229	?	?	?	No Quan Value	No Quan Value
Ssc_0076	Ssc_01	683578	684780	+	1203	3	401	Gene	RNY1 SGDID:S000006044, Chr XVI from 318945-317641, Genome Release 64-2-1, reverse complement, Verified ORF, "Vacuolar RNase of the T(2) family; relocalizes to the cytosol where it cleaves tRNAs upon oxidative or stationary phase stress; promotes apoptosis under stress conditions and this function is independent of its catalytic activity"	C3_06610W_B CGDID:CAL0000201457 COORDS:Ca22chr3B_C_albicans_SC5314:1508161-1509252W, translated using codon table 12 (363 amino acids) Uncharacterized ORF; (orf19.7450) Ortholog(s) have protein binding, bridging activity, role in septin ring assembly and cellular bud neck septin ring localization	C3_06610W_B CGDID:CAL0000201457 COORDS:Ca22chr3B_C_albicans_SC5314:1508161-1509252W, translated using codon table 12 (363 amino acids) Uncharacterized ORF; (orf19.7450) Ortholog(s) have protein binding, bridging activity, role in septin ring assembly and cellular bud neck septin ring localization	C3_06610W_B	bud neck , [Candida dubliniensis CD36]	43.1962	49.5272	27.4992	46.4738	26.8845	56.5192	41.8246	47.2985	40.7297
Ssc_0077	Ssc_01	691018	691962	+	945	0	315	Gene	YDL114W SGDID:S000002272, Chr IV from 255604-256530, Genome Release 64-2-1, Uncharacterized ORF, "Putative short-chain dehydrogenase/reductase; YDL114W is not an essential gene"	C7_02130W_B CGDID:CAL0000182619 COORDS:Ca22chr7B_C_albicans_SC5314:468124-469161W, translated using codon table 12 (345 amino acids) Uncharacterized ORF; (orf19.6502) Short-chain dehydrogenase/reductase; upregulation correlates with clinical development of fluconazole resistance	C7_02130W_B CGDID:CAL0000182619 COORDS:Ca22chr7B_C_albicans_SC5314:468124-469161W, translated using codon table 12 (345 amino acids) Uncharacterized ORF; (orf19.6502) Short-chain dehydrogenase/reductase; upregulation correlates with clinical development of fluconazole resistance	C7_02130W_B	DEHA2F19426p [Debaryomyces hansenii CBS767]	10.7358	1.35053	2.31322	1.1661	1.1741	8.25912	1.13618	6.3302	1.24522	n/a	n/a	n/a
Ssc_0078	Ssc_01	698689	699030	+	342	2	114	ORF	ASI1 SGDID:S000004725, Chr XIII from 505333-507207, Genome Release 64-2-1, Verified ORF, "Subunit of the nuclear inner membrane Asi ubiquitin ligase complex; Asi complex targets both misfolded proteins and regulators of sterol biosynthesis for ubiquitin-mediated degradation; acts with Asi2p and Asi3p to ensure the fidelity of SPS-sensor signalling by targeting latent unprocessed forms of Stp1p an…	C4_05740C_B CGDID:CAL0000195715 COORDS:Ca22chr4B_C_albicans_SC5314:1269094-1264763C, translated using codon table 12 (1443 amino acids) Uncharacterized ORF; (orf19.1259) Ortholog(s) have DNA binding, ubiquitin-protein transferase activity and role in histone catabolic process, histone ubiquitination, regulation of transcription from RNA polymerase II promoter in response to oxidative stress	C4_05740C_B CGDID:CAL0000195715 COORDS:Ca22chr4B_C_albicans_SC5314:1269094-1264763C, translated using codon table 12 (1443 amino acids) Uncharacterized ORF; (orf19.1259) Ortholog(s) have DNA binding, ubiquitin-protein transferase activity and role in histone catabolic process, histone ubiquitination, regulation of transcription from RNA polymerase II promoter in response to oxidative stress	C4_05740C_B	---NA---	0	0	0	0	0	0	0	0	0
Ssc_0079	Ssc_01	721768	723369	+	1602	4	534	Gene	BRE2 SGDID:S000004005, Chr XII from 175227-176744, Genome Release 64-2-1, Verified ORF, "Subunit of COMPASS (Set1C) complex; COMPASS methylates Lys4 of histone H3 and functions in silencing at telomeres; has a C-terminal Sdc1 Dpy-30 Interaction (SDI) domain that mediates binding to Sdc1p; similar to trithorax-group protein ASH2L"	ASH2 CGDID:CAL0000198324 COORDS:Ca22chr5A_C_albicans_SC5314:1036647-1038047W, translated using codon table 12 (466 amino acids) Uncharacterized ORF; (orf19.3964) Ortholog(s) have histone methyltransferase activity (H3-K4 specific) activity	ASH2 CGDID:CAL0000198324 COORDS:Ca22chr5A_C_albicans_SC5314:1036647-1038047W, translated using codon table 12 (466 amino acids) Uncharacterized ORF; (orf19.3964) Ortholog(s) have histone methyltransferase activity (H3-K4 specific) activity	C5_04780W_A	DEHA2G20702p [Debaryomyces hansenii CBS767]	20.7745	26.6296	13.2954	26.5313	11.689	23.4261	24.4241	22.9533	21.0255			Ser	0.743	1.016
Ssc_0080	Ssc_01	742558	744420	+	1863	3	621	Gene	CBK1 SGDID:S000005105, Chr XIV from 332597-334867, Genome Release 64-2-1, Verified ORF, "Serine/threonine protein kinase of the the RAM signaling network; Ndr/LATS family member; binds regulatory subunit Mob2p; involved in regulation of cellular morphogenesis, polarized growth, and septum destruction; phosphorylation by Cbk1p regulates localization and activity of Ace2p transcription factor and S…	CBK1 CGDID:CAL0000198853 COORDS:Ca22chr1A_C_albicans_SC5314:2298995-2296797C, translated using codon table 12 (732 amino acids) Verified ORF; (orf19.4909) Ser/Thr kinase of cell wall integrity pathway; mutants show abnormal morphology and aggregation; Mob2p associated; required for wild-type hyphal growth and transcriptional regulation of cell-wall-associated genes	CBK1 CGDID:CAL0000198853 COORDS:Ca22chr1A_C_albicans_SC5314:2298995-2296797C, translated using codon table 12 (732 amino acids) Verified ORF; (orf19.4909) Ser/Thr kinase of cell wall integrity pathway; mutants show abnormal morphology and aggregation; Mob2p associated; required for wild-type hyphal growth and transcriptional regulation of cell-wall-associated genes	C1_10380C_A	kinase [Candida tanzawaensis NRRL Y-17324]	66.7374	82.2231	46.0144	97.2697	70.0775	75.4223	89.8487	67.7441	70.814	?	?	?	0.826	1.07
Ssc_0081	Ssc_01	746029	747423	+	1395	1	465	Gene	CRH1 SGDID:S000003421, Chr VII from 878192-876669, Genome Release 64-2-1, reverse complement, Verified ORF, "Chitin transglycosylase; functions in the transfer of chitin to beta(1-6) and beta(1-3) glucans in the cell wall; similar and functionally redundant to Utr2; localizes to sites of polarized growth; expression induced by cell wall stress"	C4_02900C_B CGDID:CAL0000201883 COORDS:Ca22chr4B_C_albicans_SC5314:600672-599311C, translated using codon table 12 (453 amino acids) Verified ORF; (orf19.2706) GPI-anchored cell wall transglycosylase, putative ortholog of S. cerevisiae Crh1p; predicted glycosyl hydrolase domain; similar to Csf4p and to antigenic A. fumigatus Aspf9; predicted Kex2p substrate; caspofungin-induced	C4_02900C_B CGDID:CAL0000201883 COORDS:Ca22chr4B_C_albicans_SC5314:600672-599311C, translated using codon table 12 (453 amino acids) Verified ORF; (orf19.2706) GPI-anchored cell wall transglycosylase, putative ortholog of S. cerevisiae Crh1p; predicted glycosyl hydrolase domain; similar to Csf4p and to antigenic A. fumigatus Aspf9; predicted Kex2p substrate; caspofungin-induced	C4_02900C_B	glycoside hydrolase family 16 [Wickerhamomyces anomalus NRRL Y-366-8]	75.5185	8.98131	11.3534	11.1645	29.6219	48.8067	46.7074	46.8612	71.8292			?		1000
Ssc_0082	Ssc_01	747880	748335	+	456	0	152	Gene	GNA1 SGDID:S000001877, Chr VI from 104462-103983, Genome Release 64-2-1, reverse complement, Verified ORF, "Glucosamine-6-phosphate acetyltransferase; evolutionarily conserved; required for multiple cell cycle events including passage through START, DNA synthesis, and mitosis; involved in UDP-N-acetylglucosamine synthesis, forms GlcNAc6P from AcCoA"	GNA1 CGDID:CAL0000198802 COORDS:Ca22chr2A_C_albicans_SC5314:810975-811424W, translated using codon table 12 (149 amino acids) Verified ORF; (orf19.837) Glucosamine-6-phosphate acetyltransferase; enzyme of UDP-GlcNAc biosynthesis; required for viability in absence of GlcNAc supplementation; required for persistent infection and wild-type virulence in mouse systemic infection	GNA1 CGDID:CAL0000198802 COORDS:Ca22chr2A_C_albicans_SC5314:810975-811424W, translated using codon table 12 (149 amino acids) Verified ORF; (orf19.837) Glucosamine-6-phosphate acetyltransferase; enzyme of UDP-GlcNAc biosynthesis; required for viability in absence of GlcNAc supplementation; required for persistent infection and wild-type virulence in mouse systemic infection	C2_03870W_A	glucosamine 6-phosphate N-acetyltransferase [Candida albicans SC5314]	116.459	77.4187	27.887	76.2266	71.7809	122.57	83.5932	103.401	91.5801	n/a	n/a	n/a	1.175	0.832
Ssc_0083	Ssc_01	754618	755661	+	1044	1	348	Gene	TFB3 SGDID:S000002868, Chr IV from 1383811-1384776, Genome Release 64-2-1, Verified ORF, "Subunit of TFIIH and nucleotide excision repair factor 3 complexes; involved in transcription initiation, required for nucleotide excision repair; ring finger protein similar to mammalian CAK and TFIIH subunit"	C5_00690C_B CGDID:CAL0000182874 COORDS:Ca22chr5B_C_albicans_SC5314:159321-158179C, translated using codon table 12 (360 amino acids) Uncharacterized ORF; (orf19.567) Putative C3HC4 zinc finger transcription factor; transcript positively regulated by Tbf1; Spider biofilm induced	TFB3 SGDID:S000002868, Chr IV from 1383811-1384776, Genome Release 64-2-1, Verified ORF, "Subunit of TFIIH and nucleotide excision repair factor 3 complexes; involved in transcription initiation, required for nucleotide excision repair; ring finger protein similar to mammalian CAK and TFIIH subunit"	YDR460W	subunit of TFIIH [Cyberlindnera jadinii NRRL Y-1542]	37.7034	25.4681	15.0862	34.5632	23.6121	39.173	33.6489	36.386	29.8073
Ssc_0084	Ssc_01	769660	772773	+	3114	8	1038	Gene	RAD2 SGDID:S000003490, Chr VII from 1010766-1007671, Genome Release 64-2-1, reverse complement, Verified ORF, "Single-stranded DNA endonuclease; cleaves single-stranded DNA during nucleotide excision repair to excise damaged DNA; subunit of Nucleotide Excision Repair Factor 3 (NEF3); homolog of human XPG protein"	C4_03550W_B CGDID:CAL0000179283 COORDS:Ca22chr4B_C_albicans_SC5314:755298-758270W, translated using codon table 12 (990 amino acids) Verified ORF; (orf19.1324) Ortholog of S. cerevisiae Rad2, a nucleotide excision repair nuclease; null mutant is extremely sensitive to UV irradiation; transcript induced by interaction with macrophages	RAD2 SGDID:S000003490, Chr VII from 1010766-1007671, Genome Release 64-2-1, reverse complement, Verified ORF, "Single-stranded DNA endonuclease; cleaves single-stranded DNA during nucleotide excision repair to excise damaged DNA; subunit of Nucleotide Excision Repair Factor 3 (NEF3); homolog of human XPG protein"	YGR258C	Single-stranded DNA endonuclease, cleaves single-stranded DNA during nucleotide excision repair [Komagataella phaffii GS115]	51.6135	54.0069	53.1401	61.7306	39.3475	76.8387	57.4854	69.3955	53.2958
Ssc_0085	Ssc_01	776641	777321	+	681	3	227	ORF	FRA1 SGDID:S000003952, Chr XII from 81461-83710, Genome Release 64-2-1, Verified ORF, "Protein involved in negative regulation of iron regulon transcription; forms an iron independent complex with Fra2p, Grx3p, and Grx4p; cytosolic; mutant fails to repress transcription of iron regulon and is defective in spore formation"	CR_03690W_A CGDID:CAL0000194129 COORDS:Ca22chrRA_C_albicans_SC5314:823246-825456W, translated using codon table 12 (736 amino acids) Uncharacterized ORF; (orf19.4368) Has domain(s) with predicted hydrolase activity and role in cellular process	FRA1 SGDID:S000003952, Chr XII from 81461-83710, Genome Release 64-2-1, Verified ORF, "Protein involved in negative regulation of iron regulon transcription; forms an iron independent complex with Fra2p, Grx3p, and Grx4p; cytosolic; mutant fails to repress transcription of iron regulon and is defective in spore formation"	YLL029W	xaa-pro aminopeptidase [Aspergillus fischeri NRRL 181]	15.2138	7.22157	2.99162	6.8653	3.09882	9.57881	5.34314	12.3291	7.38571	?	?	?	1.325	0.839
Ssc_0086	Ssc_01	792691	793701	+	1011	0	337	Gene	URE2 SGDID:S000005173, Chr XIV from 220201-219137, Genome Release 64-2-1, reverse complement, Verified ORF, "Nitrogen catabolite repression transcriptional regulator; inhibits GLN3 transcription in good nitrogen source; role in sequestering Gln3p and Gat1p to the cytoplasm; has glutathione peroxidase activity and can mutate to acquire GST activity; altered form creates [URE3] prion"	URE2 CGDID:CAL0000198677 COORDS:Ca22chr2A_C_albicans_SC5314:987391-986357C, translated using codon table 12 (344 amino acids) Verified ORF; (orf19.155) Functional homolog of S. cerevisiae Ure2p, which is a regulator of nitrogen utilization, and which also has an infectious prion form called [URE3]; forms [URE3] prion when expressed in S. cerevisiae	URE2 CGDID:CAL0000198677 COORDS:Ca22chr2A_C_albicans_SC5314:987391-986357C, translated using codon table 12 (344 amino acids) Verified ORF; (orf19.155) Functional homolog of S. cerevisiae Ure2p, which is a regulator of nitrogen utilization, and which also has an infectious prion form called [URE3]; forms [URE3] prion when expressed in S. cerevisiae	C2_04710C_A	glutathione S transferase, nitrogen catabolite repression regulator, partial [Ascoidea rubescens DSM 1968]	51.9343	70.5206	56.5225	73.1526	52.3213	78.9802	70.7072	89.3738	93.944	n/a	n/a	n/a	1.159	0.908
Ssc_0087	Ssc_01	797632	798597	+	966	0	322	Gene	HEM13 SGDID:S000002451, Chr IV from 546642-547628, Genome Release 64-2-1, Verified ORF, "Coproporphyrinogen III oxidase; an oxygen requiring enzyme that catalyzes the sixth step in the heme biosynthetic pathway; transcription is repressed by oxygen and heme (via Rox1p and Hap1p)"	C3_04060C_B CGDID:CAL0000196530 COORDS:Ca22chr3B_C_albicans_SC5314:847157-846186C, translated using codon table 12 (323 amino acids) Verified ORF; (orf19.2803) Coproporphyrinogen III oxidase; antigenic; on yeast cell surface, not hyphae; iron-regulated expression; Hap43, macrophage-repressed; farnesol-induced; possibly essential; flow model biofilm induced; rat catheter, Spider biofilm repressed	HEM13 SGDID:S000002451, Chr IV from 546642-547628, Genome Release 64-2-1, Verified ORF, "Coproporphyrinogen III oxidase; an oxygen requiring enzyme that catalyzes the sixth step in the heme biosynthetic pathway; transcription is repressed by oxygen and heme (via Rox1p and Hap1p)"	YDR044W	Oxygen-dependent coproporphyrinogen-III oxidase [[Candida] glabrata]	388.786	227.339	101.447	207.205	230.809	418.811	275.618	403.711	329.213	n/a	n/a	n/a	1.082	0.978
Ssc_0088	Ssc_01	804862	805194	+	333	5	111	ORF	YCR061W SGDID:S000000657, Chr III from 225563-227458, Genome Release 64-2-1, Uncharacterized ORF, "Protein of unknown function; green fluorescent protein (GFP)-fusion protein localizes to the cytoplasm in a punctate pattern; induced by treatment with 8-methoxypsoralen and UVA irradiation"	C2_09880C_B CGDID:CAL0000188248 COORDS:Ca22chr2B_C_albicans_SC5314:2021404-2020226C, translated using codon table 12 (392 amino acids) Uncharacterized ORF; (orf19.1363) Putative protein of unknown function; Plc1-regulated; transcript induced by Mnl1 under weak acid stress; flow model, rat catheter, Spider biofilm induced	YCR061W SGDID:S000000657, Chr III from 225563-227458, Genome Release 64-2-1, Uncharacterized ORF, "Protein of unknown function; green fluorescent protein (GFP)-fusion protein localizes to the cytoplasm in a punctate pattern; induced by treatment with 8-methoxypsoralen and UVA irradiation"	YCR061W	---NA---	4.79173	0.420326	0.233677	0.90642	2.30241	0.809814	0.201528	0.690981	2.51492
Ssc_0089	Ssc_01	817378	820230	+	2853	5	951	Gene	APL4 SGDID:S000006233, Chr XVI from 626967-624469, Genome Release 64-2-1, reverse complement, Verified ORF, "Gamma-adaptin; large subunit of the clathrin-associated protein (AP-1) complex; binds clathrin; involved in vesicle mediated transport"	APL4 CGDID:CAL0000191386 COORDS:Ca22chrRA_C_albicans_SC5314:655163-657649W, translated using codon table 12 (828 amino acids) Uncharacterized ORF; (orf19.2844) Predicted gamma-adaptin, large subunit of the clathrin-associated protein (AP-1) complex; that binds clathrin and is involved in vesicle mediated transport; induced in core caspofungin response; rat catheter biofilm repressed	APL4 CGDID:CAL0000191386 COORDS:Ca22chrRA_C_albicans_SC5314:655163-657649W, translated using codon table 12 (828 amino acids) Uncharacterized ORF; (orf19.2844) Predicted gamma-adaptin, large subunit of the clathrin-associated protein (AP-1) complex; that binds clathrin and is involved in vesicle mediated transport; induced in core caspofungin response; rat catheter biofilm repressed	CR_02870W_A	ARM repeat-containing [Ascoidea rubescens DSM 1968]	136.521	119.273	63.0959	147.033	124.521	136.733	174.007	130.737	149.422	Ser	Ser	Ser	0.929	0.873
Ssc_0090	Ssc_01	856291	857628	+	1338	6	446	Gene	ARP2 SGDID:S000002187, Chr IV from 399340-399361,399485-400638, Genome Release 64-2-1, Verified ORF, "Essential component of the Arp2/3 complex; Arp2/3 is a highly conserved actin nucleation center required for the motility and integrity of actin patches; involved in endocytosis and membrane growth and polarity; required for efficient Golgi-to-ER trafficking in COPI mutants"	ARP2 CGDID:CAL0000193205 COORDS:Ca22chrRA_C_albicans_SC5314:1915454-1916695W, translated using codon table 12 (391 amino acids) Verified ORF; (orf19.7292) Component of the Arp2/3 complex; required for virulence, hyphal growth, cell wall/cytoskeleton organization, not for endocytosis; mutation confers hypersensitivity to cytochalasin D; regulated by Gcn2 and Gcn4; Spider biofilm repressed	ARP2 CGDID:CAL0000193205 COORDS:Ca22chrRA_C_albicans_SC5314:1915454-1916695W, translated using codon table 12 (391 amino acids) Verified ORF; (orf19.7292) Component of the Arp2/3 complex; required for virulence, hyphal growth, cell wall/cytoskeleton organization, not for endocytosis; mutation confers hypersensitivity to cytochalasin D; regulated by Gcn2 and Gcn4; Spider biofilm repressed	CR_08950W_A	actin-like ATPase domain-containing [Ascoidea rubescens DSM 1968]	40.6617	17.6342	12.252	20.2964	8.1314	37.4399	17.4244	31.2616	17.908
Ssc_0091	Ssc_01	858799	860007	+	1209	1	403	Gene	INP54 SGDID:S000005426, Chr XV from 205885-204731, Genome Release 64-2-1, reverse complement, Verified ORF, "Phosphatidylinositol 4,5-bisphosphate 5-phosphatase; role in secretion; localizes to the endoplasmic reticulum via the C-terminal tail; lacks the Sac1 domain and proline-rich region found in the other 3 INP proteins"	C5_01920C_B CGDID:CAL0000179008 COORDS:Ca22chr5B_C_albicans_SC5314:432318-430945C, translated using codon table 12 (457 amino acids) Uncharacterized ORF; (orf19.3180) Ortholog(s) have phosphatidylinositol-4,5-bisphosphate 5-phosphatase activity, role in phosphatidylinositol dephosphorylation and endoplasmic reticulum, fungal-type vacuole membrane localization	C5_01920C_B CGDID:CAL0000179008 COORDS:Ca22chr5B_C_albicans_SC5314:432318-430945C, translated using codon table 12 (457 amino acids) Uncharacterized ORF; (orf19.3180) Ortholog(s) have phosphatidylinositol-4,5-bisphosphate 5-phosphatase activity, role in phosphatidylinositol dephosphorylation and endoplasmic reticulum, fungal-type vacuole membrane localization	C5_01920C_B	DNase I [Hyphopichia burtonii NRRL Y-1933]	26.2218	19.0962	15.0353	19.9004	6.06647	24.3832	9.86947	24.0672	10.7703
Ssc_0092	Ssc_01	871702	872184	+	483	4	161	ORF	PIN2 SGDID:S000005630, Chr XV from 517642-518490, Genome Release 64-2-1, Verified ORF, "Exomer-dependent cargo protein; induces appearance of [PIN+] prion when overproduced; prion-like domain serves as a retention signal in the trans-Golgi network; predicted to be palmitoylated"	PXP2 CGDID:CAL0000188703 COORDS:Ca22chr3A_C_albicans_SC5314:425210-427384W, translated using codon table 12 (724 amino acids) Uncharacterized ORF; (orf19.1655) Putative acyl-CoA oxidase; enzyme of fatty acid beta-oxidation; induced during macrophage infection; opaque specific transcript; putative peroxisome targeting signal; Spider biofilm induced	PIN2 SGDID:S000005630, Chr XV from 517642-518490, Genome Release 64-2-1, Verified ORF, "Exomer-dependent cargo protein; induces appearance of [PIN+] prion when overproduced; prion-like domain serves as a retention signal in the trans-Golgi network; predicted to be palmitoylated"	YOR104W	---NA---	0	0	0	0	0	0	0	0	0
Ssc_0093	Ssc_01	910498	911715	+	1218	3	406	ORF	GRC3 SGDID:S000003958, Chr XII from 68580-70478, Genome Release 64-2-1, Verified ORF, "Polynucleotide kinase present on rDNA; required for efficient transcription termination by RNA polymerase I; functions with Las1p in a conserved mechanism to modulate rRNA processing and ribosome biogenesis; required for cell growth; mRNA is cell-cycle regulated"	CR_06450W_B CGDID:CAL0000195267 COORDS:Ca22chrRB_C_albicans_SC5314:1378001-1380061W, translated using codon table 12 (686 amino acids) Uncharacterized ORF; (orf19.721) Ortholog(s) have polynucleotide 5'-hydroxyl-kinase activity	CR_06450W_B CGDID:CAL0000195267 COORDS:Ca22chrRB_C_albicans_SC5314:1378001-1380061W, translated using codon table 12 (686 amino acids) Uncharacterized ORF; (orf19.721) Ortholog(s) have polynucleotide 5'-hydroxyl-kinase activity	CR_06450W_B	Polynucleotide 5 -hydroxyl-kinase GRC3 [[Candida] glabrata]	42.8999	40.2896	28.6348	38.5508	53.2039	52.3631	58.465	46.0389	42.8634
Ssc_0094	Ssc_01	920635	920937	+	303	0	101	ORF	POL2 SGDID:S000005206, Chr XIV from 148212-154880, Genome Release 64-2-1, Verified ORF, "Catalytic subunit of DNA polymerase (II) epsilon; a chromosomal DNA replication polymerase that exhibits processivity and proofreading exonuclease activity; participates in leading-strand synthesis during DNA replication; also involved in DNA synthesis during DNA repair; interacts extensively with Mrc1p"	CR_07000C_B CGDID:CAL0000183061 COORDS:Ca22chrRB_C_albicans_SC5314:1506020-1499385C, translated using codon table 12 (2211 amino acids) Uncharacterized ORF; (orf19.2365) DNA polymerase epsilon; transcript induced by interaction with macrophage; transcript is regulated by Tup1; periodic mRNA expression, peak at cell-cycle G1/S phase	POL2 SGDID:S000005206, Chr XIV from 148212-154880, Genome Release 64-2-1, Verified ORF, "Catalytic subunit of DNA polymerase (II) epsilon; a chromosomal DNA replication polymerase that exhibits processivity and proofreading exonuclease activity; participates in leading-strand synthesis during DNA replication; also involved in DNA synthesis during DNA repair; interacts extensively with Mrc1p"	YNL262W	DNA polymerase epsilon catalytic subunit A [[Candida] glabrata]	0	0	0	0	0	0	0	0	0	n/a	n/a	n/a
Ssc_0095	Ssc_01	924484	927708	+	3225	4	1075	Gene	DUF1 SGDID:S000005447, Chr XV from 158637-155287, Genome Release 64-2-1, reverse complement, Verified ORF, "Ubiquitin-binding protein of unknown function; contains one WD40 repeat in a beta-propeller fold; green fluorescent protein (GFP)-fusion protein localizes to the cytoplasm; homolog of human WDR48/UAF1, which is involved in regulating the Fanconi anemia pathway; deletion mutant is sensitive …	C1_12830C_B CGDID:CAL0000186147 COORDS:Ca22chr1B_C_albicans_SC5314:2796338-2792712C, translated using codon table 12 (1208 amino acids) Uncharacterized ORF; (orf19.4913) Ortholog(s) have ubiquitin binding activity and cell cortex of cell tip, cell division site, cytosol localization	C1_12830C_B CGDID:CAL0000186147 COORDS:Ca22chr1B_C_albicans_SC5314:2796338-2792712C, translated using codon table 12 (1208 amino acids) Uncharacterized ORF; (orf19.4913) Ortholog(s) have ubiquitin binding activity and cell cortex of cell tip, cell division site, cytosol localization	C1_12830C_B	DEHA2G09966p [Debaryomyces hansenii CBS767]	134.976	74.6269	44.4286	102.685	57.007	142.28	96.7849	118.165	104.967	?	?	?	0.935	0.636
Ssc_0096	Ssc_01	930730	931686	+	957	1	319	Gene	APA2 SGDID:S000002938, Chr IV from 1497768-1496791, Genome Release 64-2-1, reverse complement, Verified ORF, "Diadenosine 5',5'''-P1,P4-tetraphosphate phosphorylase II; AP4A phosphorylase involved in catabolism of bis(5'-nucleosidyl) tetraphosphates; APA2 has a paralog, APA1, that arose from the whole genome duplication"	APA2 CGDID:CAL0000175815 COORDS:Ca22chr6A_C_albicans_SC5314:717594-716494C, translated using codon table 12 (366 amino acids) Uncharacterized ORF; (orf19.5630) Putative ATP adenylyltransferase II; regulated by Gcn4; repressed by amino acid starvation (3-AT); induced by prostaglandins; Hap43-repressed; Spider biofilm repressed	APA2 SGDID:S000002938, Chr IV from 1497768-1496791, Genome Release 64-2-1, reverse complement, Verified ORF, "Diadenosine 5',5'''-P1,P4-tetraphosphate phosphorylase II; AP4A phosphorylase involved in catabolism of bis(5'-nucleosidyl) tetraphosphates; APA2 has a paralog, APA1, that arose from the whole genome duplication"	YDR530C	APA1 [[Candida] glabrata]	53.4621	43.8579	18.2352	41.1515	22.025	59.8698	39.2133	51.0572	39.8096
Ssc_0097	Ssc_01	939949	940992	+	1044	1	348	Gene	ERV41 SGDID:S000004532, Chr XIII from 140090-139063,140214-140184, Genome Release 64-2-1, reverse complement, Verified ORF, "Protein localized to COPII-coated vesicles; forms a complex with Erv46p; involved in the membrane fusion stage of transport; has homology to human ERGIC2 (PTX1) protein"	C3_04780C_B CGDID:CAL0000194601 COORDS:Ca22chr3B_C_albicans_SC5314:1019069-1018032C, translated using codon table 12 (345 amino acids) Uncharacterized ORF; (orf19.5941) Ortholog(s) have role in ER to Golgi vesicle-mediated transport and ER to Golgi transport vesicle, integral component of Golgi membrane, integral component of endoplasmic reticulum membrane localization	C3_04780C_B CGDID:CAL0000194601 COORDS:Ca22chr3B_C_albicans_SC5314:1019069-1018032C, translated using codon table 12 (345 amino acids) Uncharacterized ORF; (orf19.5941) Ortholog(s) have role in ER to Golgi vesicle-mediated transport and ER to Golgi transport vesicle, integral component of Golgi membrane, integral component of endoplasmic reticulum membrane localization	C3_04780C_B	localized to COPII-coated vesicle [Ascoidea rubescens DSM 1968]	38.0896	65.109	33.381	59.4827	37.2221	55.3881	54.0076	54.0076	49.0536	?	?		1.107	1.28
Ssc_0098	Ssc_01	1020448	1021962	+	1515	1	505	Gene	YMR221C SGDID:S000004834, Chr XIII from 715445-713931, Genome Release 64-2-1, reverse complement, Uncharacterized ORF, "Putative protein of unknown function; the authentic, non-tagged protein is detected in highly purified mitochondria in high-throughput studies; physical interaction with Atg27p suggests a possible role in autophagy"	C5_03470C_A CGDID:CAL0000181251 COORDS:Ca22chr5A_C_albicans_SC5314:780199-778703C, translated using codon table 12 (498 amino acids) Uncharacterized ORF; (orf19.6654) Predicted membrane transporter, member of the L-amino acid transporter-3 (LAT3) family, major facilitator superfamily (MFS)	C5_03470C_A CGDID:CAL0000181251 COORDS:Ca22chr5A_C_albicans_SC5314:780199-778703C, translated using codon table 12 (498 amino acids) Uncharacterized ORF; (orf19.6654) Predicted membrane transporter, member of the L-amino acid transporter-3 (LAT3) family, major facilitator superfamily (MFS)	C5_03470C_A	FMP42 [Pichia kudriavzevii]	97.3835	104.997	48.7454	124.819	54.4275	72.7782	104.794	74.6405	70.0796	Ser	Ser	Ser	0.968	0.923
Ssc_0099	Ssc_01	1025581	1026756	+	1176	1	392	Gene	FBP26 SGDID:S000003691, Chr X from 130643-129285, Genome Release 64-2-1, reverse complement, Verified ORF, "Fructose-2,6-bisphosphatase, required for glucose metabolism; protein abundance increases in response to DNA replication stress"	CR_08550W_B CGDID:CAL0000195163 COORDS:Ca22chrRB_C_albicans_SC5314:1844683-1845711W, translated using codon table 12 (342 amino acids) Uncharacterized ORF; (orf19.6423) Ortholog(s) have fructose-2,6-bisphosphate 2-phosphatase activity, role in glucose metabolic process and cytoplasm localization	FBP26 SGDID:S000003691, Chr X from 130643-129285, Genome Release 64-2-1, reverse complement, Verified ORF, "Fructose-2,6-bisphosphatase, required for glucose metabolism; protein abundance increases in response to DNA replication stress"	YJL155C	Fructose-2,6-bisphosphatase [[Candida] glabrata]	82.7152	26.4354	23.6923	54.3454	29.6094	91.1489	39.5766	78.2868	52.2692		?		2.011
Ssc_0100	Ssc_01	1042645	1047228	+	4584	3	1528	Gene	SNQ2 SGDID:S000002418, Chr IV from 465919-470424, Genome Release 64-2-1, Verified ORF, "Plasma membrane ATP-binding cassette (ABC) transporter; multidrug transporter involved in multidrug resistance and resistance to singlet oxygen species"	SNQ2 CGDID:CAL0000187456 COORDS:Ca22chr6A_C_albicans_SC5314:836782-832295C, translated using codon table 12 (1495 amino acids) Verified ORF; (orf19.5759) Protein similar to S. cerevisiae Snq2p transporter; member of PDR subfamily of ABC family; transposon mutation affects filamentation; benomyl-induced transcription; detected at yeast-form cell plasma membrane by mass spec	SNQ2 SGDID:S000002418, Chr IV from 465919-470424, Genome Release 64-2-1, Verified ORF, "Plasma membrane ATP-binding cassette (ABC) transporter; multidrug transporter involved in multidrug resistance and resistance to singlet oxygen species"	YDR011W	membrane [Wickerhamomyces ciferrii]	383.429	334.007	391.817	466.33	158.735	269.258	237.462	267.391	140.432	Ser	Ser	?	1.065	0.877
Ssc_0101	Ssc_01	1078255	1078746	+	492	0	164	Gene	CSE4 SGDID:S000001532, Chr XI from 346764-346075, Genome Release 64-2-1, reverse complement, Verified ORF, "Centromere protein that resembles histone H3; associated with promoters, accessible chromatin and RNA polymerase II-bound regions; phosphorylated Cse4p associates with centromeres; required for proper kinetochore function; levels regulated by E3 ubiquitin ligase Psh1p; phosphorylation of Cs…	C3_00860W_B CGDID:CAL0000195968 COORDS:Ca22chr3B_C_albicans_SC5314:173046-173681W, translated using codon table 12 (211 amino acids) Verified ORF; (orf19.6163) Centromeric histone H3 variant; role in structural changes of centromeric nucleosomes during cell cycle; 4 nucleosomes bind 1 centromere, each has 1 Cse4 molecule during most of cell cycle, 2 molecules in anaphase; Spider biofilm repressed	C3_00860W_B CGDID:CAL0000195968 COORDS:Ca22chr3B_C_albicans_SC5314:173046-173681W, translated using codon table 12 (211 amino acids) Verified ORF; (orf19.6163) Centromeric histone H3 variant; role in structural changes of centromeric nucleosomes during cell cycle; 4 nucleosomes bind 1 centromere, each has 1 Cse4 molecule during most of cell cycle, 2 molecules in anaphase; Spider biofilm repressed	C3_00860W_B	histone H3	67.1021	42.818	24.896	56.013	67.8964	64.4396	77.9188	47.5245	62.3639	n/a	n/a	n/a	1.155	1.082
Ssc_0102	Ssc_01	1096465	1099974	+	3510	7	1170	Gene	COP1 SGDID:S000002304, Chr IV from 198176-194571, Genome Release 64-2-1, reverse complement, Verified ORF, "Alpha subunit of COPI vesicle coatomer complex; complex surrounds transport vesicles in the early secretory pathway"	C3_01720C_B CGDID:CAL0000182788 COORDS:Ca22chr3B_C_albicans_SC5314:375839-372174C, translated using codon table 12 (1221 amino acids) Uncharacterized ORF; (orf19.1672) Alpha subunit of COPI vesicle coatomer complex; role in ER to Golgi vesicle-mediated transport, retrograde vesicle-mediated transport, Golgi to ER transport; flow model biofilm repressed	C3_01720C_B CGDID:CAL0000182788 COORDS:Ca22chr3B_C_albicans_SC5314:375839-372174C, translated using codon table 12 (1221 amino acids) Uncharacterized ORF; (orf19.1672) Alpha subunit of COPI vesicle coatomer complex; role in ER to Golgi vesicle-mediated transport, retrograde vesicle-mediated transport, Golgi to ER transport; flow model biofilm repressed	C3_01720C_B	Coatomer, alpha subunit [Hyphopichia burtonii NRRL Y-1933]	335.02	456.001	346.532	432.8	320.461	561.716	495.893	538.544	465.723	Ser	Ser	Ser	0.973	0.863
Ssc_0103	Ssc_01	1104034	1104339	+	306	2	102	ORF	DEG1 SGDID:S000001895, Chr VI from 147131-148459, Genome Release 64-2-1, Verified ORF, "tRNA:pseudouridine synthase; introduces pseudouridines at position 38 or 39 in tRNA; also responsible for pseudouracil modification of some mRNAs; important for maintenance of translation efficiency and normal cell growth, localizes to both the nucleus and cytoplasm; non-essential for viability"	C5_01610W_A CGDID:CAL0000197135 COORDS:Ca22chr5A_C_albicans_SC5314:357144-358613W, translated using codon table 12 (489 amino acids) Uncharacterized ORF; (orf19.6297) Ortholog(s) have pseudouridine synthase activity, role in mRNA pseudouridine synthesis, tRNA pseudouridine synthesis and cytosol, nucleus localization	DEG1 SGDID:S000001895, Chr VI from 147131-148459, Genome Release 64-2-1, Verified ORF, "tRNA:pseudouridine synthase; introduces pseudouridines at position 38 or 39 in tRNA; also responsible for pseudouracil modification of some mRNAs; important for maintenance of translation efficiency and normal cell growth, localizes to both the nucleus and cytoplasm; non-essential for viability"	YFL001W	---NA---	17.0083	9.30231	6.18972	12.9743	14.2427	14.5371	11.1875	13.2732	8.83503
Ssc_0104	Ssc_01	1107169	1108431	+	1263	8	421	Gene	LSC1 SGDID:S000005668, Chr XV from 593057-594046, Genome Release 64-2-1, Verified ORF, "Alpha subunit of succinyl-CoA ligase; succinyl-CoA ligase is a mitochondrial enzyme of the TCA cycle that catalyzes the nucleotide-dependent conversion of succinyl-CoA to succinate; phosphorylated"	C1_01690C_B CGDID:CAL0000196340 COORDS:Ca22chr1B_C_albicans_SC5314:343921-342950C, translated using codon table 12 (323 amino acids) Uncharacterized ORF; (orf19.3358) Putative succinate-CoA ligase subunit; induced by high iron; fluconazole-induced; protein present in exponential and stationary growth phase yeast cultures; Spider biofilm repressed	C1_01690C_B CGDID:CAL0000196340 COORDS:Ca22chr1B_C_albicans_SC5314:343921-342950C, translated using codon table 12 (323 amino acids) Uncharacterized ORF; (orf19.3358) Putative succinate-CoA ligase subunit; induced by high iron; fluconazole-induced; protein present in exponential and stationary growth phase yeast cultures; Spider biofilm repressed	C1_01690C_B	alpha subunit of succinyl- ligase [Ascoidea rubescens DSM 1968]	4123.68	1551.01	550.481	3451.68	1519.2	3587.7	1622.13	3635.5	2679.1
Ssc_0105	Ssc_01	1108762	1109391	+	630	5	210	ORF	APN1 SGDID:S000001597, Chr XI from 224455-223352, Genome Release 64-2-1, reverse complement, Verified ORF, "Major apurinic/apyrimidinic endonuclease; 3'-repair diesterase; involved in repair of DNA damage by oxidation and alkylating agents; also functions as a 3'-5' exonuclease to repair 7,8-dihydro-8-oxodeoxyguanosine; genetically interacts with NTG1 to maintain mitochondrial genome integrity"	APN1 CGDID:CAL0000192941 COORDS:Ca22chr3A_C_albicans_SC5314:1462286-1463470W, translated using codon table 12 (364 amino acids) Uncharacterized ORF; (orf19.7428) Ortholog of S. cerevisiae Apn1; an AP endonuclease; transcript induced by interaction with macrophages; fungal-specific (no human or murine homolog)	APN1 CGDID:CAL0000192941 COORDS:Ca22chr3A_C_albicans_SC5314:1462286-1463470W, translated using codon table 12 (364 amino acids) Uncharacterized ORF; (orf19.7428) Ortholog of S. cerevisiae Apn1; an AP endonuclease; transcript induced by interaction with macrophages; fungal-specific (no human or murine homolog)	C3_06430W_A	DNA-(apurinic or apyrimidinic site) lyase 1 [Lodderomyces elongisporus NRRL YB-4239]	11.4289	1.80983	3.52518	2.35251	1.69387	6.26763	4.40678	4.42602	3.06466
Ssc_0106	Ssc_01	1124983	1128837	+	3855	8	1285	Gene	NMD2 SGDID:S000001119, Chr VIII from 255637-252374,255756-255751, Genome Release 64-2-1, reverse complement, Verified ORF, "Protein involved in the nonsense-mediated mRNA decay (NMD) pathway; interacts with Nam7p and Upf3p; involved in telomere maintenance"	C2_03550C_A CGDID:CAL0000178928 COORDS:Ca22chr2A_C_albicans_SC5314:754894-751790C, translated using codon table 12 (1034 amino acids) Uncharacterized ORF; (orf19.864) Ortholog(s) have role in DNA recombination, nuclear-transcribed mRNA catabolic process, 3'-5' exonucleolytic nonsense-mediated decay and cytosol, polysome localization	C2_03550C_A CGDID:CAL0000178928 COORDS:Ca22chr2A_C_albicans_SC5314:754894-751790C, translated using codon table 12 (1034 amino acids) Uncharacterized ORF; (orf19.864) Ortholog(s) have role in DNA recombination, nuclear-transcribed mRNA catabolic process, 3'-5' exonucleolytic nonsense-mediated decay and cytosol, polysome localization	C2_03550C_A	Nmd2 [Candida orthopsilosis Co 90-125]	52.2862	51.7305	63.52	59.8354	48.4088	66.4298	62.699	63.1854	49.9881	Leu
Ssc_0107	Ssc_01	1154350	1155420	+	1071	0	357	Gene	IFA38 SGDID:S000000363, Chr II from 558685-559728, Genome Release 64-2-1, Verified ORF, "Microsomal beta-keto-reductase; contains oleate response element (ORE) sequence in the promoter region; mutants exhibit reduced VLCFA synthesis, accumulate high levels of dihydrosphingosine, phytosphingosine and medium-chain ceramides"	CR_06070W_B CGDID:CAL0000180368 COORDS:Ca22chrRB_C_albicans_SC5314:1295814-1297040W, translated using codon table 12 (408 amino acids) Uncharacterized ORF; (orf19.3859) Putative microsomal beta-keto-reductase; transcript upregulated by treatment with ciclopirox olamine; induced by alpha pheromone in SpiderM medium; regulated by Sef1, Sfu1, and Hap43	CR_06070W_B CGDID:CAL0000180368 COORDS:Ca22chrRB_C_albicans_SC5314:1295814-1297040W, translated using codon table 12 (408 amino acids) Uncharacterized ORF; (orf19.3859) Putative microsomal beta-keto-reductase; transcript upregulated by treatment with ciclopirox olamine; induced by alpha pheromone in SpiderM medium; regulated by Sef1, Sfu1, and Hap43	CR_06070W_B	NAD(P)-binding [Cyberlindnera jadinii NRRL Y-1542]	114.277	204.138	110.078	207.694	177.963	175.072	193.519	169.25	193.071	n/a	n/a	n/a	0.986	0.862
Ssc_0108	Ssc_01	1187710	1188681	+	972	0	324	Gene	PRS4 SGDID:S000000164, Chr II from 92414-93394, Genome Release 64-2-1, Verified ORF, "5-phospho-ribosyl-1(alpha)-pyrophosphate synthetase, synthesizes PRPP; which is required for nucleotide, histidine, and tryptophan biosynthesis; one of five related enzymes, which are active as heteromultimeric complexes; PRS4 has a paralog, PRS2, that arose from the whole genome duplication; a missense mutation…	C4_01820C_A CGDID:CAL0000186972 COORDS:Ca22chr4A_C_albicans_SC5314:358832-357858C, translated using codon table 12 (324 amino acids) Uncharacterized ORF; (orf19.4611) Ortholog(s) have ribose phosphate diphosphokinase activity, role in 5-phosphoribose 1-diphosphate biosynthetic process, cytokinesis, fungal-type cell wall organization and cytosol, ribose phosphate diphosphokinase complex localizati…	C4_01820C_A CGDID:CAL0000186972 COORDS:Ca22chr4A_C_albicans_SC5314:358832-357858C, translated using codon table 12 (324 amino acids) Uncharacterized ORF; (orf19.4611) Ortholog(s) have ribose phosphate diphosphokinase activity, role in 5-phosphoribose 1-diphosphate biosynthetic process, cytokinesis, fungal-type cell wall organization and cytosol, ribose phosphate diphosphokinase complex localizati…	C4_01820C_A	phosphoribosyl pyrophosphokinase [Ascoidea rubescens DSM 1968]	170.47	218.694	137.587	240.94	151.708	224.197	179.596	233.841	210.741	n/a	n/a	n/a	0.655	0.756
Ssc_0109	Ssc_01	1209607	1210407	+	801	5	267	ORF	MSN5 SGDID:S000002743, Chr IV from 1141168-1144842, Genome Release 64-2-1, Verified ORF, "Karyopherin; involved in nuclear import and export of proteins, including import of replication protein A and export of Far1p and transcription factors Swi5p, Swi6p, Msn2p, and Pho4p; required for re-export of mature tRNAs after their retrograde import from the cytoplasm; exportin-5 homolog"	not available	not available	not available	---NA---	99.8963	25.7353	2.22995	90.7313	20.498	68.8269	21.7934	68.9198	26.4589
Ssc_0110	Ssc_01	1216879	1217583	+	705	0	235	Gene	HIS3 SGDID:S000005728, Chr XV from 721946-722608, Genome Release 64-2-1, Verified ORF, "Imidazoleglycerol-phosphate dehydratase; catalyzes the sixth step in histidine biosynthesis; mutations cause histidine auxotrophy and sensitivity to Cu, Co, and Ni salts; transcription is regulated by general amino acid control via Gcn4p"	HIS3 CGDID:CAL0000187142 COORDS:Ca22chr2A_C_albicans_SC5314:1007626-1008294W, translated using codon table 12 (222 amino acids) Verified ORF; (orf19.183) Imidazoleglycerol-phosphate dehydratase, enzyme of histidine biosynthesis; functionally complements S. cerevisiae his3-1 mutation; hyphal-induced expression; regulated by Gcn2p and Gcn4p; fungal-specific (no human or murine homolog)	HIS3 SGDID:S000005728, Chr XV from 721946-722608, Genome Release 64-2-1, Verified ORF, "Imidazoleglycerol-phosphate dehydratase; catalyzes the sixth step in histidine biosynthesis; mutations cause histidine auxotrophy and sensitivity to Cu, Co, and Ni salts; transcription is regulated by general amino acid control via Gcn4p"	YOR202W	His3p [Saccharomyces cerevisiae]	293.271	171.25	176.919	158.825	183.5	240.52	228.134	255.105	409.089	n/a	n/a	n/a	1.046	0.866
Ssc_0111	Ssc_01	1219618	1220895	+	1278	4	426	Gene	MRM1 SGDID:S000005727, Chr XV from 721708-720470, Genome Release 64-2-1, reverse complement, Verified ORF, "Ribose methyltransferase; modifies a functionally critical, conserved nucleotide in mitochondrial 21S rRNA"	C2_04820W_B CGDID:CAL0000177896 COORDS:Ca22chr2B_C_albicans_SC5314:1008563-1009978W, translated using codon table 12 (471 amino acids) Uncharacterized ORF; (orf19.182) Ortholog(s) have rRNA (guanine-N1-)-methyltransferase activity, role in rRNA modification and endoplasmic reticulum, mitochondrion localization	MRM1 SGDID:S000005727, Chr XV from 721708-720470, Genome Release 64-2-1, reverse complement, Verified ORF, "Ribose methyltransferase; modifies a functionally critical, conserved nucleotide in mitochondrial 21S rRNA"	YOR201C	rRNA methylase, , group 3 [Ogataea parapolymorpha DL-1]	133.895	152.161	103.216	94.0248	60.815	35.4065	64.7362	32.289	47.3264	?	?	?	0.77	0.952
Ssc_0112	Ssc_01	1222942	1223298	+	357	1	119	ORF	YLR422W SGDID:S000004414, Chr XII from 965897-971695, Genome Release 64-2-1, Uncharacterized ORF, "Protein of unknown function with similarity to human DOCK proteins; interacts with Ino4p; green fluorescent protein (GFP)-fusion protein localizes to the cytoplasm, YLR422W is not an essential protein; DOCK proteins act as guanine nucleotide exchange factors"	C1_09680W_B CGDID:CAL0000190200 COORDS:Ca22chr1B_C_albicans_SC5314:2129715-2131256W, translated using codon table 12 (513 amino acids) Verified ORF; (orf19.4831) Sphingolipid C9-methyltransferase; catalyzes methylation of the 9th carbon in the long chain base component of glucosylceramides; glucosylceramide biosynthesis is important for virulence; Spider biofilm repressed	C1_09680W_B CGDID:CAL0000190200 COORDS:Ca22chr1B_C_albicans_SC5314:2129715-2131256W, translated using codon table 12 (513 amino acids) Verified ORF; (orf19.4831) Sphingolipid C9-methyltransferase; catalyzes methylation of the 9th carbon in the long chain base component of glucosylceramides; glucosylceramide biosynthesis is important for virulence; Spider biofilm repressed	C1_09680W_B	s-adenosyl-l-methionine-dependent methyltransferase [[Candida] auris]	10.9508	10.9084	4.69357	7.37538	2.30146	4.5569	5.4983	5.01123	4.83499
Ssc_0113	Ssc_01	1231525	1231848	+	324	1	108	ORF	FAR8 SGDID:S000004631, Chr XIII from 330231-328660, Genome Release 64-2-1, reverse complement, Verified ORF, "Protein involved in recovery from arrest in response to pheromone; acts in a cell cycle arrest recovery pathway independent from Far1p; interacts with Far3p, Far7p, Far9p, Far10p, and Far11p"	C5_00470C_B CGDID:CAL0000182252 COORDS:Ca22chr5B_C_albicans_SC5314:86237-84369C, translated using codon table 12 (622 amino acids) Uncharacterized ORF; (orf19.942) Putative subunit of glucan synthase; macrophage-induced gene; Bcr1-regulated in a/a RPMI biofilms	FAR8 SGDID:S000004631, Chr XIII from 330231-328660, Genome Release 64-2-1, reverse complement, Verified ORF, "Protein involved in recovery from arrest in response to pheromone; acts in a cell cycle arrest recovery pathway independent from Far1p; interacts with Far3p, Far7p, Far9p, Far10p, and Far11p"	YMR029C	---NA---	1.90481	0.837471	0.232768	0.509972	0.269918	1.00614	0.382317	0.750171	0.591422
Ssc_0114	Ssc_01	1231882	1232235	+	354	3	118	ORF	YOR282W SGDID:S000005808, Chr XV from 847000-847320, Genome Release 64-2-1, Dubious ORF, "Dubious open reading frame; unlikely to encode a functional protein, based on available experimental and comparative sequence data; partially overlaps essential, verified gene PLP2/YOR281C"	not available	YOR282W SGDID:S000005808, Chr XV from 847000-847320, Genome Release 64-2-1, Dubious ORF, "Dubious open reading frame; unlikely to encode a functional protein, based on available experimental and comparative sequence data; partially overlaps essential, verified gene PLP2/YOR281C"	YOR282W	---NA---	1.00226	0.100633	0.233677	0.0992336	0	0.297211	0.0572716	0.204926	0.334087
Ssc_0115	Ssc_01	1232803	1233897	+	1095	1	365	Gene	PDB1 SGDID:S000000425, Chr II from 666253-665153, Genome Release 64-2-1, reverse complement, Verified ORF, "E1 beta subunit of the pyruvate dehydrogenase (PDH) complex; PDH is an evolutionarily conserved multi-protein complex found in mitochondria"	C4_04150C_B CGDID:CAL0000191767 COORDS:Ca22chr4B_C_albicans_SC5314:886617-885478C, translated using codon table 12 (379 amino acids) Uncharacterized ORF; (orf19.5294) Putative pyruvate dehydrogenase; fluconazole-induced; protein level decreases in stationary phase cultures; Spider biofilm repressed	C4_04150C_B CGDID:CAL0000191767 COORDS:Ca22chr4B_C_albicans_SC5314:886617-885478C, translated using codon table 12 (379 amino acids) Uncharacterized ORF; (orf19.5294) Putative pyruvate dehydrogenase; fluconazole-induced; protein level decreases in stationary phase cultures; Spider biofilm repressed	C4_04150C_B	pyruvate dehydrogenase E1 component, beta subunit [Cyberlindnera jadinii NRRL Y-1542]	3132.8	3143.21	701.866	3482.36	973.067	3305.24	1139.97	3223.03	1424.35	Ser	Ser	Ser	1.441	0.973
Ssc_0116	Ssc_01	1238341	1238889	+	549	4	183	ORF	DSL1 SGDID:S000005202, Chr XIV from 160373-158109, Genome Release 64-2-1, reverse complement, Verified ORF, "Peripheral membrane protein needed for Golgi-to-ER retrograde traffic; mediates Sey1p-independent homotypic ER fusion; forms a complex with Sec39p and Tip20p that interacts with ER SNAREs Sec20p and Use1p; component of the ER target site that interacts with coatomer; interacts with Cin5p; …	C1_09520C_B CGDID:CAL0000195833 COORDS:Ca22chr1B_C_albicans_SC5314:2096013-2094664C, translated using codon table 12 (449 amino acids) Uncharacterized ORF; (orf19.4816) Protein of unknown function; induced by nitric oxide	C1_09520C_B CGDID:CAL0000195833 COORDS:Ca22chr1B_C_albicans_SC5314:2096013-2094664C, translated using codon table 12 (449 amino acids) Uncharacterized ORF; (orf19.4816) Protein of unknown function; induced by nitric oxide	C1_09520C_B	---NA---	0.634937	0.0530395	0	0.205369	0	0.219083	0.0516589	0.280906	0.0764732
Ssc_0117	Ssc_01	1240273	1242459	+	2187	1	729	Gene	STE6 SGDID:S000001692, Chr XI from 46295-42423, Genome Release 64-2-1, reverse complement, Verified ORF, "Plasma membrane ATP-binding cassette (ABC) transporter; required for the export of a-factor, catalyzes ATP hydrolysis coupled to a-factor transport; contains 12 transmembrane domains and two ATP binding domains; expressed only in MATa cells; human homolog ABCB1 mediates multidrug resistance i…	C4_00710W_A CGDID:CAL0000175463 COORDS:Ca22chr4A_C_albicans_SC5314:121067-123004W, translated using codon table 12 (645 amino acids) Uncharacterized ORF; (orf19.4171) Has domain(s) with predicted ATP binding activity	C4_00710W_A CGDID:CAL0000175463 COORDS:Ca22chr4A_C_albicans_SC5314:121067-123004W, translated using codon table 12 (645 amino acids) Uncharacterized ORF; (orf19.4171) Has domain(s) with predicted ATP binding activity	C4_00710W_A	DEHA2G21846p [Debaryomyces hansenii CBS767]	57.9023	68.7	44.578	65.1331	43.4248	87.7415	56.6946	80.0135	65.5882
Ssc_0118	Ssc_01	1258846	1259895	+	1050	3	350	Gene	not available	C3_04690C_A CGDID:CAL0000186970 COORDS:Ca22chr3A_C_albicans_SC5314:994486-993464C, translated using codon table 12 (340 amino acids) Uncharacterized ORF; (orf19.5929) Putative protein of unknown function, transcription is positively regulated by Tbf1p	C3_04690C_A CGDID:CAL0000186970 COORDS:Ca22chr3A_C_albicans_SC5314:994486-993464C, translated using codon table 12 (340 amino acids) Uncharacterized ORF; (orf19.5929) Putative protein of unknown function, transcription is positively regulated by Tbf1p	C3_04690C_A	hypothetical protein ASCRUDRAFT_7363 [Ascoidea rubescens DSM 1968]	19.7699	17.3977	10.5112	20.2273	13.7234	17.3605	21.2394	12.8614	18.9202
Ssc_0119	Ssc_01	1263763	1264659	+	897	0	299	Gene	YPR114W SGDID:S000006318, Chr XVI from 753301-754248, Genome Release 64-2-1, Uncharacterized ORF, "Putative protein of unknown function"	C1_03490W_A CGDID:CAL0000187271 COORDS:Ca22chr1A_C_albicans_SC5314:736791-737672W, translated using codon table 12 (293 amino acids) Uncharacterized ORF; (orf19.3051) Protein of unknown function; S. pombe ortholog SPAC17A2.02c plays a role in resistance to cadmium; colony morphology-related gene regulation by Ssn6; Spider biofilm repressed	C1_03490W_A CGDID:CAL0000187271 COORDS:Ca22chr1A_C_albicans_SC5314:736791-737672W, translated using codon table 12 (293 amino acids) Uncharacterized ORF; (orf19.3051) Protein of unknown function; S. pombe ortholog SPAC17A2.02c plays a role in resistance to cadmium; colony morphology-related gene regulation by Ssn6; Spider biofilm repressed	C1_03490W_A	TLC domain-containing [Wickerhamomyces ciferrii]	44.1291	48.0946	22.5312	57.2853	26.0357	43.7447	46.3004	46.5905	42.5435	n/a	n/a	n/a	1.042	0.939
Ssc_0120	Ssc_01	1269736	1272147	+	2412	2	804	ORF	VPS15 SGDID:S000000301, Chr II from 436951-441315, Genome Release 64-2-1, Verified ORF, "Serine/threonine protein kinase involved in vacuolar protein sorting; functions as a membrane-associated complex with Vps34p; active form recruits Vps34p to the Golgi membrane; interacts with the GDP-bound form of Gpa1p; myristoylated; a fraction is localized, with Vps34p, to nuclear pores at nucleus-vacuole …	KCH1 CGDID:CAL0000200286 COORDS:Ca22chr7A_C_albicans_SC5314:349792-347813C, translated using codon table 12 (659 amino acids) Uncharacterized ORF; (orf19.6563) Ortholog of Kch1 a potassium transporter; mediates K+ influx and activates high-affinity Ca2+ influx system during mating pheromone response in S. cerevisiae; induced by alpha pheromone in SpiderM medium	VPS15 SGDID:S000000301, Chr II from 436951-441315, Genome Release 64-2-1, Verified ORF, "Serine/threonine protein kinase involved in vacuolar protein sorting; functions as a membrane-associated complex with Vps34p; active form recruits Vps34p to the Golgi membrane; interacts with the GDP-bound form of Gpa1p; myristoylated; a fraction is localized, with Vps34p, to nuclear pores at nucleus-vacuole …	YBR097W	---NA---	51.9065	20.4728	24.5015	38.846	17.7054	47.4657	31.023	46.1033	31.1629
Ssc_0121	Ssc_01	1278628	1279947	+	1320	1	440	Gene	RRT12 SGDID:S000000641, Chr III from 209610-208135, Genome Release 64-2-1, reverse complement, Verified ORF, "Probable subtilisin-family protease; role in formation of the dityrosine layer of spore walls; localizes to the spore wall and also the nuclear envelope and ER region in mature spores"	CR_00660W_A CGDID:CAL0000199679 COORDS:Ca22chrRA_C_albicans_SC5314:164515-165780W, translated using codon table 12 (421 amino acids) Uncharacterized ORF; (orf19.7463) Ortholog(s) have role in ascospore wall assembly and ascospore wall, nuclear envelope localization	CR_00660W_A CGDID:CAL0000199679 COORDS:Ca22chrRA_C_albicans_SC5314:164515-165780W, translated using codon table 12 (421 amino acids) Uncharacterized ORF; (orf19.7463) Ortholog(s) have role in ascospore wall assembly and ascospore wall, nuclear envelope localization	CR_00660W_A	Rrt12 [Candida orthopsilosis Co 90-125]	7.43077	2.75683	3.31414	2.87528	1.31525	6.13625	3.11409	6.52795	2.03499
Ssc_0122	Ssc_01	1285606	1288074	+	2469	1	823	Gene	MRD1 SGDID:S000006316, Chr XVI from 751919-749256, Genome Release 64-2-1, reverse complement, Verified ORF, "Essential conserved small ribosomal subunit (40s) synthesis factor; component of the 90S preribosome; required for production of 18S rRNA and small ribosomal subunit; contains five consensus RNA-binding domains and binds to the pre-rRNA at two sites within the 18S region"	C3_02020W_B CGDID:CAL0000176756 COORDS:Ca22chr3B_C_albicans_SC5314:442897-445434W, translated using codon table 12 (845 amino acids) Uncharacterized ORF; (orf19.1646) Ortholog(s) have mRNA binding, rRNA primary transcript binding activity	C3_02020W_B CGDID:CAL0000176756 COORDS:Ca22chr3B_C_albicans_SC5314:442897-445434W, translated using codon table 12 (845 amino acids) Uncharacterized ORF; (orf19.1646) Ortholog(s) have mRNA binding, rRNA primary transcript binding activity	C3_02020W_B	multiple RNA-binding domain-containing 1	126.387	152.815	109.627	168.789	98.6887	75.8408	124.726	82.003	63.6146	?	?	?	0.596	0.641
Ssc_0123	Ssc_01	1297564	1299027	+	1464	1	488	Gene	YPL060C-A SGDID:S000007388, Chr XVI from 439427-437333,442742-439429, Genome Release 64-2-1, reverse complement, transposable_element_gene, "TyA Gag protein; the main structural constituent of virus-like particles (VLPs)"	C3_06940W_A CGDID:CAL0000199793 COORDS:Ca22chr3A_C_albicans_SC5314:1585276-1587105W, translated using codon table 12 (609 amino acids) Uncharacterized ORF; (orf19.6807) Predicted ORF in retrotransposon Tca17 with similarity to parts of the Gag-Pol region of retrotransposons; clade-associated gene expression	YPL060C-A SGDID:S000007388, Chr XVI from 439427-437333,442742-439429, Genome Release 64-2-1, reverse complement, transposable_element_gene, "TyA Gag protein; the main structural constituent of virus-like particles (VLPs)"	YPL060C-A	integrase core domain	1.2704	0.3019	0	0.506018	0.540784	0.0679155	0.3738	0.222541	0.337472
Ssc_0124	Ssc_01	1323955	1328586	+	4632	4	1544	Gene	YJL113W SGDID:S000003649, Chr X from 198678-198998,199000-203325, Genome Release 64-2-1, transposable_element_gene, "Retrotransposon TYA Gag and TYB Pol genes; transcribed/translated as one unit; polyprotein is processed to make a nucleocapsid-like protein (Gag), reverse transcriptase (RT), protease (PR), and integrase (IN); similar to retroviral genes"	C4_03230C_B CGDID:CAL0000200729 COORDS:Ca22chr4B_C_albicans_SC5314:678635-674292C, translated using codon table 12 (1447 amino acids) Uncharacterized ORF; (orf19.2669) ORF in retrotransposon Tca4; similar to Pol region of retrotransposons encoding reverse transcriptase, protease, integrase; downstream of RHD2, similar to the Gag region encoding nucleocapsid-like protein; rat catheter biofilm indu…	C4_03230C_B CGDID:CAL0000200729 COORDS:Ca22chr4B_C_albicans_SC5314:678635-674292C, translated using codon table 12 (1447 amino acids) Uncharacterized ORF; (orf19.2669) ORF in retrotransposon Tca4; similar to Pol region of retrotransposons encoding reverse transcriptase, protease, integrase; downstream of RHD2, similar to the Gag region encoding nucleocapsid-like protein; rat catheter biofilm indu…	C4_03230C_B	retrovirus-related Pol poly from transposon TNT 1-94	0	0	0	0	0	0	0	0	0
Ssc_0125	Ssc_01	1340452	1343055	+	2604	1	868	Gene	TEL1 SGDID:S000000184, Chr II from 59382-51019, Genome Release 64-2-1, reverse complement, Verified ORF, "Protein kinase primarily involved in telomere length regulation; contributes to cell cycle checkpoint control in response to DNA damage; acts with Red1p and Mec1p to promote interhomolog recombination by phosphorylation of Hop1; functionally redundant with Mec1p; regulates P-body formation in…	C1_13110C_B CGDID:CAL0000190701 COORDS:Ca22chr1B_C_albicans_SC5314:2859868-2856227C, translated using codon table 12 (1213 amino acids) Verified ORF; (orf19.4937) Major chitin synthase of yeast and hyphae; synthesizes short-chitin fibrils; Chs4-activated; transcript induced at yeast-hyphal transition; Chs1 and Chs2, but not Chs3, are inhibited by the protoberberine HWY-289; Spider biofilm induced	C1_13110C_B CGDID:CAL0000190701 COORDS:Ca22chr1B_C_albicans_SC5314:2859868-2856227C, translated using codon table 12 (1213 amino acids) Verified ORF; (orf19.4937) Major chitin synthase of yeast and hyphae; synthesizes short-chitin fibrils; Chs4-activated; transcript induced at yeast-hyphal transition; Chs1 and Chs2, but not Chs3, are inhibited by the protoberberine HWY-289; Spider biofilm induced	C1_13110C_B	Cell surface glyco [Wickerhamomyces ciferrii]	9.83643	4.90386	3.62928	6.53021	3.39973	10.2472	4.94682	10.401	9.51442
Ssc_0126	Ssc_01	1344544	1345713	+	1170	2	390	Gene	YOR338W SGDID:S000005865, Chr XV from 956898-957989, Genome Release 64-2-1, Uncharacterized ORF, "Putative protein of unknown function; YOR338W transcription is regulated by Azf1p and its transcript is a specific target of the G protein effector Scp160p; identified as being required for sporulation in a high-throughput mutant screen; YOR338W has a paralog, FUN19, that arose from the whole genome …	C2_09880C_A CGDID:CAL0000180057 COORDS:Ca22chr2A_C_albicans_SC5314:2021494-2020316C, translated using codon table 12 (392 amino acids) Uncharacterized ORF; (orf19.1363) Putative protein of unknown function; Plc1-regulated; transcript induced by Mnl1 under weak acid stress; flow model, rat catheter, Spider biofilm induced	YOR338W SGDID:S000005865, Chr XV from 956898-957989, Genome Release 64-2-1, Uncharacterized ORF, "Putative protein of unknown function; YOR338W transcription is regulated by Azf1p and its transcript is a specific target of the G protein effector Scp160p; identified as being required for sporulation in a high-throughput mutant screen; YOR338W has a paralog, FUN19, that arose from the whole genome …	YOR338W	SWIRM domain-containing [Wickerhamomyces ciferrii]	12.0373	4.10609	9.44505	6.16326	1.70868	10.8266	4.37103	11.4333	8.56805
Ssc_0127	Ssc_01	1348759	1350216	+	1458	2	486	Gene	MCP2 SGDID:S000004243, Chr XII from 642627-644336, Genome Release 64-2-1, Verified ORF, "Mitochondrial protein of unknown function involved in lipid homeostasis; integral membrane protein that localizes to the mitochondrial inner membrane; involved in mitochondrial morphology; non-essential gene which interacts genetically with MDM10, and other members of the ERMES complex; transcription is perio…	C5_01490C_B CGDID:CAL0000201711 COORDS:Ca22chr5B_C_albicans_SC5314:332784-330973C, translated using codon table 12 (603 amino acids) Uncharacterized ORF; (orf19.4144) Predicted protein kinase; clade-associated gene expression	MCP2 SGDID:S000004243, Chr XII from 642627-644336, Genome Release 64-2-1, Verified ORF, "Mitochondrial protein of unknown function involved in lipid homeostasis; integral membrane protein that localizes to the mitochondrial inner membrane; involved in mitochondrial morphology; non-essential gene which interacts genetically with MDM10, and other members of the ERMES complex; transcription is perio…	YLR253W	Piso0_001185 [Millerozyma farinosa CBS 7064]	23.9961	22.7811	15.9756	26.9452	15.9304	28.1756	26.6075	24.6505	18.2007
Ssc_0128	Ssc_01	1352284	1353282	+	999	0	333	Gene	RBK1 SGDID:S000000632, Chr III from 193297-194298, Genome Release 64-2-1, Verified ORF, "Putative ribokinase"	C3_07920W_A CGDID:CAL0000193171 COORDS:Ca22chr3A_C_albicans_SC5314:1782289-1784314W, translated using codon table 12 (657 amino acids) Uncharacterized ORF; (orf19.6187) possible pseudouridine monophosphate glycosidase; overlaps orf19.6185 and orf19.618; has intron; Spider biofilm repressed	C3_07920W_A CGDID:CAL0000193171 COORDS:Ca22chr3A_C_albicans_SC5314:1782289-1784314W, translated using codon table 12 (657 amino acids) Uncharacterized ORF; (orf19.6187) possible pseudouridine monophosphate glycosidase; overlaps orf19.6185 and orf19.618; has intron; Spider biofilm repressed	C3_07920W_A	DEHA2F00902p [Debaryomyces hansenii CBS767]	39.5397	26.6035	28.9639	34.4774	24.6336	37.6231	42.5614	34.9607	33.3446	n/a	n/a	n/a
Ssc_0129	Ssc_01	1361035	1361406	+	372	0	124	Gene	TPM2 SGDID:S000001400, Chr IX from 89715-89230, Genome Release 64-2-1, reverse complement, Verified ORF, "Minor isoform of tropomyosin; binds to and stabilizes actin cables and filaments, which direct polarized cell growth and the distribution of several organelles; appears to have distinct and also overlapping functions with Tpm1p; TPM2 has a paralog, TPM1, that arose from the whole genome dupli…	TPM2 CGDID:CAL0000199107 COORDS:Ca22chrRA_C_albicans_SC5314:1826834-1827706W, translated using codon table 12 (161 amino acids) Uncharacterized ORF; (orf19.6414.3) Putative tropomyosin isoform 2; regulated by Gcn4; repressed by amino acid starvation; macrophage-induced; protein levels decrease in stationary cells; Hap43-induced; rat catheter and Spider biofilm repressed	TPM2 CGDID:CAL0000199107 COORDS:Ca22chrRA_C_albicans_SC5314:1826834-1827706W, translated using codon table 12 (161 amino acids) Uncharacterized ORF; (orf19.6414.3) Putative tropomyosin isoform 2; regulated by Gcn4; repressed by amino acid starvation; macrophage-induced; protein levels decrease in stationary cells; Hap43-induced; rat catheter and Spider biofilm repressed	CR_08460W_A	Minor isoform of tropomyosin, binds to and stabilizes actin cables and filaments [Komagataella phaffii GS115]	185.05	133.805	47.5506	136.52	158.55	171.1	210.021	140.944	179.389	n/a	n/a	n/a	1.101	0.878
Ssc_0130	Ssc_01	1376974	1382124	+	5151	7	1717	Gene	IML1 SGDID:S000003899, Chr X from 684567-689321, Genome Release 64-2-1, Verified ORF, "GTPase-activating protein (GAP), subunit of SEA and Iml1p complexes; SEA (Seh1-associated) complex is a coatomer-related complex that associates dynamically with the vacuole; Iml1p complex (Iml1p-Npr2p-Npr3p) is required for non-nitrogen-starvation (NNS)-induced autophagy; localized to either pre-autophagosomal…	IML1 CGDID:CAL0000199259 COORDS:Ca22chr1A_C_albicans_SC5314:545022-549395W, translated using codon table 12 (1457 amino acids) Uncharacterized ORF; (orf19.2949) Putative protein with a role in autophagy; rat catheter biofilm induced	IML1 CGDID:CAL0000199259 COORDS:Ca22chr1A_C_albicans_SC5314:545022-549395W, translated using codon table 12 (1457 amino acids) Uncharacterized ORF; (orf19.2949) Putative protein with a role in autophagy; rat catheter biofilm induced	C1_02610W_A	Vacuolar membrane-associated IML1 [Wickerhamomyces ciferrii]	81.0094	40.3571	62.9234	55.2419	30.8617	73.3951	48.3944	66.8246	51.4316
Ssc_0131	Ssc_01	1384402	1385262	+	861	2	287	Gene	YJR096W SGDID:S000003857, Chr X from 611195-612043, Genome Release 64-2-1, Verified ORF, "Xylose and arabinose reductase; member of the aldo-keto reductase (AKR) family; GFP-fusion protein is induced in response to the DNA-damaging agent MMS"	C3_06860C_B CGDID:CAL0000201567 COORDS:Ca22chr3B_C_albicans_SC5314:1573284-1572436C, translated using codon table 12 (282 amino acids) Uncharacterized ORF; (orf19.6816) Putative xylose and arabinose reductase; flow model biofilm induced; Spider biofilm repressed	YJR096W SGDID:S000003857, Chr X from 611195-612043, Genome Release 64-2-1, Verified ORF, "Xylose and arabinose reductase; member of the aldo-keto reductase (AKR) family; GFP-fusion protein is induced in response to the DNA-damaging agent MMS"	YJR096W	oxidoreductase [[Candida] glabrata]	32.4519	25.9699	28.2337	30.6858	14.9757	35.4722	21.2748	40.463	41.1523		?		1.405
Ssc_0132	Ssc_01	1409314	1409643	+	330	1	110	ORF	PKH2 SGDID:S000005460, Chr XV from 129237-132482, Genome Release 64-2-1, Verified ORF, "Serine/threonine protein kinase; involved in sphingolipid-mediated signaling pathway that controls endocytosis; activates Ypk1p and Ykr2p, components of signaling cascade required for maintenance of cell wall integrity; redundant with Pkh1p; PKH2 has a paralog, PKH1, that arose from the whole genome duplicatio…	TUB4 CGDID:CAL0000188779 COORDS:Ca22chr4A_C_albicans_SC5314:1216962-1215386C, translated using codon table 12 (498 amino acids) Uncharacterized ORF; (orf19.1238) Putative gamma-tubulin; induced upon adherence to polystyrene; transcript regulated by Nrg1 and Mig1; periodic mRNA expression, peak at cell-cycle S/G2 phase	TUB4 CGDID:CAL0000188779 COORDS:Ca22chr4A_C_albicans_SC5314:1216962-1215386C, translated using codon table 12 (498 amino acids) Uncharacterized ORF; (orf19.1238) Putative gamma-tubulin; induced upon adherence to polystyrene; transcript regulated by Nrg1 and Mig1; periodic mRNA expression, peak at cell-cycle S/G2 phase	C4_05570C_A	---NA---	6.19481	2.38133	1.14484	3.85232	3.01249	4.84884	4.67645	4.74893	3.55581
Ssc_0133	Ssc_01	10103	10411	+	309	9	103	ORF	NAM8 SGDID:S000001128, Chr VIII from 278153-279724, Genome Release 64-2-1, Verified ORF, "RNA binding protein, component of the U1 snRNP protein; mutants are defective in meiotic recombination and in formation of viable spores, involved in the formation of DSBs through meiosis-specific splicing of REC107 pre-mRNA; Nam8p regulon embraces the meiotic pre-mRNAs of REC107, HFM1, AMA1 SPO22 and PCH2; …	not available	NAM8 SGDID:S000001128, Chr VIII from 278153-279724, Genome Release 64-2-1, Verified ORF, "RNA binding protein, component of the U1 snRNP protein; mutants are defective in meiotic recombination and in formation of viable spores, involved in the formation of DSBs through meiosis-specific splicing of REC107 pre-mRNA; Nam8p regulon embraces the meiotic pre-mRNAs of REC107, HFM1, AMA1 SPO22 and PCH2; …	YHR086W	---NA---	0	0	0	0	0	0	0	0	0
Ssc_0134	Ssc_01	10508	11248	+	741	20	247	ORF	YGL081W SGDID:S000003049, Chr VII from 357377-358339, Genome Release 64-2-1, Uncharacterized ORF, "Putative protein of unknown function; non-essential gene; interacts genetically with CHS5, a gene involved in chitin biosynthesis"	FLO9 CGDID:CAL0000194865 COORDS:Ca22chr3A_C_albicans_SC5314:88912-92647W, translated using codon table 12 (1245 amino acids) Verified ORF; (orf19.5404.1) Putative adhesin-like cell wall mannoprotein; repressed during the mating process; mutation confers hypersensitivity to toxic ergosterol analog; decreased transcription is observed upon fluphenazine treatment	FLO9 CGDID:CAL0000194865 COORDS:Ca22chr3A_C_albicans_SC5314:88912-92647W, translated using codon table 12 (1245 amino acids) Verified ORF; (orf19.5404.1) Putative adhesin-like cell wall mannoprotein; repressed during the mating process; mutation confers hypersensitivity to toxic ergosterol analog; decreased transcription is observed upon fluphenazine treatment	C3_00580W_A	GQ67_03095T0 [Komagataella phaffii]	1.39661	0	0.465535	0	0	0	0	0.140707	0
Ssc_0135	Ssc_01	11804	12541	+	738	24	246	ORF	FLO1 SGDID:S000000084, Chr I from 203403-208016, Genome Release 64-2-1, Verified ORF, "Lectin-like protein involved in flocculation; cell wall protein that binds mannose chains on the surface of other cells, confers floc-forming ability that is chymotrypsin sensitive and heat resistant; FLO1 has a paralog, FLO5, that arose from a segmental duplication"	C2_00950C_B CGDID:CAL0000186508 COORDS:Ca22chr2B_C_albicans_SC5314:157433-156345C, translated using codon table 12 (362 amino acids) Uncharacterized ORF; (orf19.2029) Putative heteropentameric replication factor C subunit; periodic mRNA expression, peak at cell-cycle G1/S phase	FLO1 SGDID:S000000084, Chr I from 203403-208016, Genome Release 64-2-1, Verified ORF, "Lectin-like protein involved in flocculation; cell wall protein that binds mannose chains on the surface of other cells, confers floc-forming ability that is chymotrypsin sensitive and heat resistant; FLO1 has a paralog, FLO5, that arose from a segmental duplication"	YAR050W	GQ67_03095T0 [Komagataella phaffii]	0.317469	0	0	0	0	0.0634937	0	0.048721	0.0835216
Ssc_0136	Ssc_01	12656	13444	+	789	17	263	ORF	UTR1 SGDID:S000003810, Chr X from 528476-526884, Genome Release 64-2-1, reverse complement, Verified ORF, "ATP-NADH kinase; phosphorylates both NAD and NADH; active as a hexamer; enhances the activity of ferric reductase (Fre1p); UTR1 has a paralog, YEF1, that arose from the whole genome duplication"	C3_06320W_B CGDID:CAL0000199641 COORDS:Ca22chr3B_C_albicans_SC5314:1446477-1451183W, translated using codon table 12 (1568 amino acids) Verified ORF; (orf19.7400) ALS family protein; hypermutable contingency gene; growth-regulated, downregulated in biofilm; two variable repeat regions; expression in S. cerevisiae does not confer adhesiveness; ALS family includes adhesins, cell-surface glycoprotei…	UTR1 SGDID:S000003810, Chr X from 528476-526884, Genome Release 64-2-1, reverse complement, Verified ORF, "ATP-NADH kinase; phosphorylates both NAD and NADH; active as a hexamer; enhances the activity of ferric reductase (Fre1p); UTR1 has a paralog, YEF1, that arose from the whole genome duplication"	YJR049C	---NA---	0.756045	0	0	0	0	0.211964	0	0.180249	0.236468
Ssc_0137	Ssc_01	42194	42532	+	339	0	113	ORF	UBX2 SGDID:S000004475, Chr XIII from 244149-245903, Genome Release 64-2-1, Verified ORF, "Bridging factor involved in ER-associated protein degradation (ERAD); bridges the cytosolic Cdc48p-Npl1p-Ufd1p ATPase complex and the membrane associated Ssm4p and Hrd1p ubiquitin ligase complexes; contains a UBX (ubiquitin regulatory X) domain and a ubiquitin-associated (UBA) domain; redistributes from the …	CR_07790C_B CGDID:CAL0000186656 COORDS:Ca22chrRB_C_albicans_SC5314:1687509-1686313C, translated using codon table 12 (398 amino acids) Verified ORF; (orf19.3707) Nitric oxide dioxygenase; acts in nitric oxide scavenging/detoxification; role in virulence in mouse; transcript activated by NO, macrophage interaction; Hap43, hypha repressed; mRNA binds She3	CR_07790C_B CGDID:CAL0000186656 COORDS:Ca22chrRB_C_albicans_SC5314:1687509-1686313C, translated using codon table 12 (398 amino acids) Verified ORF; (orf19.3707) Nitric oxide dioxygenase; acts in nitric oxide scavenging/detoxification; role in virulence in mouse; transcript activated by NO, macrophage interaction; Hap43, hypha repressed; mRNA binds She3	CR_07790C_B	hypothetical protein BABINDRAFT_7044 [Babjeviella inositovora NRRL Y-12698]	6.1392	3.10333	2.65657	3.2189	0.868894	4.69052	2.28236	4.40172	3.38149	n/a	n/a	n/a
Ssc_0138	Ssc_01	62768	63697	+	930	0	310	Gene	SPT16 SGDID:S000003175, Chr VII from 98969-102076, Genome Release 64-2-1, Verified ORF, "Subunit of the heterodimeric FACT complex (Spt16p-Pob3p); FACT associates with chromatin via interaction with Nhp6Ap and Nhp6Bp, and reorganizes nucleosomes to facilitate access to DNA by RNA and DNA polymerases; SPT16 specifically required for diauxic shift-induced H2B deposition onto rDNA genes; some mutati…	CR_07560W_B CGDID:CAL0000196131 COORDS:Ca22chrRB_C_albicans_SC5314:1638792-1641431W, translated using codon table 12 (879 amino acids) Uncharacterized ORF; (orf19.729.1) Putative Rho GTPase activating protein; fungal-specific (no human or murine homolog)	CR_07560W_B CGDID:CAL0000196131 COORDS:Ca22chrRB_C_albicans_SC5314:1638792-1641431W, translated using codon table 12 (879 amino acids) Uncharacterized ORF; (orf19.729.1) Putative Rho GTPase activating protein; fungal-specific (no human or murine homolog)	CR_07560W_B	aldolase [[Candida] tenuis ATCC 10573]	116.753	83.9675	58.8068	141.426	59.8404	110.228	67.9472	109.79	63.19	n/a	n/a	n/a	2.216	1.181
Ssc_0139	Ssc_01	69962	70534	+	573	3	191	Gene	DAP1 SGDID:S000006091, Chr XVI from 228314-228772, Genome Release 64-2-1, Verified ORF, "Heme-binding protein; involved in regulation of cytochrome P450 protein Erg11p; damage response protein, related to mammalian membrane progesterone receptors; mutations lead to defects in telomeres, mitochondria, and sterol synthesis"	C1_03750W_A CGDID:CAL0000180110 COORDS:Ca22chr1A_C_albicans_SC5314:784461-785012W, translated using codon table 12 (183 amino acids) Uncharacterized ORF; (orf19.1034) Protein with a predicted cytochrome b5-like Heme/Steroid binding domain; Hap43, caspofungin repressed; flow model biofilm induced	C1_03750W_A CGDID:CAL0000180110 COORDS:Ca22chr1A_C_albicans_SC5314:784461-785012W, translated using codon table 12 (183 amino acids) Uncharacterized ORF; (orf19.1034) Protein with a predicted cytochrome b5-like Heme/Steroid binding domain; Hap43, caspofungin repressed; flow model biofilm induced	C1_03750W_A	cytochrome b5 [Ascoidea rubescens DSM 1968]	30.6449	37.5631	15.4898	35.0166	24.6595	24.884	35.5617	24.8334	28.1382
Ssc_0140	Ssc_01	114116	114448	+	333	9	111	ORF	not available	not available	not available	not available	---NA---	0	0	0	0	0	0	0	0	0
Ssc_0141	Ssc_01	125711	126898	+	1188	1	396	Gene	ARP2 SGDID:S000002187, Chr IV from 399340-399361,399485-400638, Genome Release 64-2-1, Verified ORF, "Essential component of the Arp2/3 complex; Arp2/3 is a highly conserved actin nucleation center required for the motility and integrity of actin patches; involved in endocytosis and membrane growth and polarity; required for efficient Golgi-to-ER trafficking in COPI mutants"	ARP2 CGDID:CAL0000193205 COORDS:Ca22chrRA_C_albicans_SC5314:1915454-1916695W, translated using codon table 12 (391 amino acids) Verified ORF; (orf19.7292) Component of the Arp2/3 complex; required for virulence, hyphal growth, cell wall/cytoskeleton organization, not for endocytosis; mutation confers hypersensitivity to cytochalasin D; regulated by Gcn2 and Gcn4; Spider biofilm repressed	ARP2 CGDID:CAL0000193205 COORDS:Ca22chrRA_C_albicans_SC5314:1915454-1916695W, translated using codon table 12 (391 amino acids) Verified ORF; (orf19.7292) Component of the Arp2/3 complex; required for virulence, hyphal growth, cell wall/cytoskeleton organization, not for endocytosis; mutation confers hypersensitivity to cytochalasin D; regulated by Gcn2 and Gcn4; Spider biofilm repressed	CR_08950W_A	endocytosis and membrane growth and polarity [Scheffersomyces stipitis CBS 6054]	275.26	300.654	140.345	317.036	214.13	350.93	309.631	304.908	248.303	Ser	Ser	Ser	1.196	0.914
Ssc_0142	Ssc_01	134477	136222	+	1746	5	582	Gene	ORC6 SGDID:S000001160, Chr VIII from 345628-344321, Genome Release 64-2-1, reverse complement, Verified ORF, "Subunit of the origin recognition complex (ORC); ORC directs DNA replication by binding to replication origins and is also involved in transcriptional silencing; phosphorylated by Cdc28p; mutation in the human Orc6p is linked to Meier-Gorlin syndrome"	C1_01000C_B CGDID:CAL0000189471 COORDS:Ca22chr1B_C_albicans_SC5314:203631-202540C, translated using codon table 12 (363 amino acids) Uncharacterized ORF; (orf19.3289) Phosphorylated protein of unknown function	ORC6 SGDID:S000001160, Chr VIII from 345628-344321, Genome Release 64-2-1, reverse complement, Verified ORF, "Subunit of the origin recognition complex (ORC); ORC directs DNA replication by binding to replication origins and is also involved in transcriptional silencing; phosphorylated by Cdc28p; mutation in the human Orc6p is linked to Meier-Gorlin syndrome"	YHR118C	hypothetical protein BABINDRAFT_159182 [Babjeviella inositovora NRRL Y-12698]	40.2278	25.7376	22.553	30.7885	20.3841	48.8452	31.7584	46.8379	26.6416
Ssc_0143	Ssc_01	153812	154300	+	489	0	163	Gene	AIM11 SGDID:S000002960, Chr V from 348201-347912,348400-348277, Genome Release 64-2-1, reverse complement, Verified ORF, "Protein of unknown function; null mutant is viable but shows increased loss of mitochondrial genome and synthetic interaction with prohibitin (phb1); contains an intron; YER093C-A has a paralog, YBL059W, that arose from the whole genome duplication"	C3_00840C_A CGDID:CAL0000201599 COORDS:Ca22chr3A_C_albicans_SC5314:168433-167936C, translated using codon table 12 (165 amino acids) Uncharacterized ORF; (orf19.6156) Ortholog(s) have mitochondrion localization	C3_00840C_A CGDID:CAL0000201599 COORDS:Ca22chr3A_C_albicans_SC5314:168433-167936C, translated using codon table 12 (165 amino acids) Uncharacterized ORF; (orf19.6156) Ortholog(s) have mitochondrion localization	C3_00840C_A	membrane [Wickerhamomyces ciferrii]	121.728	133.383	70.2363	55.0331	61.5118	33.6618	53.942	28.6368	41.9704	n/a	n/a	n/a	0.898	0.727
Ssc_0144	Ssc_01	162791	163714	+	924	0	308	Gene	YDL124W SGDID:S000002282, Chr IV from 240259-241197, Genome Release 64-2-1, Verified ORF, "NADPH-dependent alpha-keto amide reductase; reduces aromatic alpha-keto amides, aliphatic alpha-keto esters, and aromatic alpha-keto esters; member of the aldo-keto reductase (AKR) family; protein abundance increases in response to DNA replication stress"	C7_03350C_B CGDID:CAL0000174363 COORDS:Ca22chr7B_C_albicans_SC5314:739863-738934C, translated using codon table 12 (309 amino acids) Uncharacterized ORF; (orf19.1340) Putative aldose reductase; protein level decreases in stationary phase cultures; Spider biofilm repressed	YDL124W SGDID:S000002282, Chr IV from 240259-241197, Genome Release 64-2-1, Verified ORF, "NADPH-dependent alpha-keto amide reductase; reduces aromatic alpha-keto amides, aliphatic alpha-keto esters, and aromatic alpha-keto esters; member of the aldo-keto reductase (AKR) family; protein abundance increases in response to DNA replication stress"	YDL124W	NADPH-dependent alpha-keto amide reductase	8421.8	53.9419	32.4491	72.4723	53.5292	7076.77	482.643	6495.42	1336.2	n/a	n/a	n/a	30.117	4.057
Ssc_0145	Ssc_01	164372	164770	+	399	0	133	Gene	EMC5 SGDID:S000001289, Chr IX from 304104-303679, Genome Release 64-2-1, reverse complement, Verified ORF, "Member of conserved ER transmembrane complex; required for efficient folding of proteins in the ER; null mutant displays induction of the unfolded protein response, and also shows K1 killer toxin resistance; homologous to worm B0334.15/EMC-5, fly CG15168, human MMGT"	CR_02380C_B CGDID:CAL0000201031 COORDS:Ca22chrRB_C_albicans_SC5314:529207-528800C, translated using codon table 12 (135 amino acids) Uncharacterized ORF; (orf19.3730) Protein similar to S. cerevisiae Kre27p, which has a role in resistance to killer toxin; predicted Kex2p substrate	CR_02380C_B CGDID:CAL0000201031 COORDS:Ca22chrRB_C_albicans_SC5314:529207-528800C, translated using codon table 12 (135 amino acids) Uncharacterized ORF; (orf19.3730) Protein similar to S. cerevisiae Kre27p, which has a role in resistance to killer toxin; predicted Kex2p substrate	CR_02380C_B	secreted [Wickerhamomyces ciferrii]	55.3852	21.8955	14.0237	42.4309	18.7988	37.2802	39.8062	31.2027	28.9692	n/a	n/a	n/a	No Quan Value	0.676
Ssc_0146	Ssc_01	181649	183370	+	1722	8	574	Gene	DML1 SGDID:S000004824, Chr XIII from 689083-690510, Genome Release 64-2-1, Verified ORF, "Essential protein involved in mtDNA inheritance; may also function in the partitioning of the mitochondrial organelle or in the segregation of chromosomes, exhibits regions similar to members of a GTPase family"	C3_06600C_A CGDID:CAL0000200048 COORDS:Ca22chr3A_C_albicans_SC5314:1507120-1505399C, translated using codon table 12 (573 amino acids) Uncharacterized ORF; (orf19.7449) Ortholog(s) have role in mitochondrial genome maintenance, plasmid maintenance and cytosol, mitochondrion localization	DML1 SGDID:S000004824, Chr XIII from 689083-690510, Genome Release 64-2-1, Verified ORF, "Essential protein involved in mtDNA inheritance; may also function in the partitioning of the mitochondrial organelle or in the segregation of chromosomes, exhibits regions similar to members of a GTPase family"	YMR211W	Tubulin beta-1 chain [Wickerhamomyces ciferrii]	23.6658	11.3932	9.52774	21.5958	8.25681	17.4507	16.49	15.7619	8.83687
Ssc_0147	Ssc_01	209783	210787	+	1005	0	335	Gene	BTS1 SGDID:S000005990, Chr XVI from 423892-422885, Genome Release 64-2-1, reverse complement, Verified ORF, "Geranylgeranyl diphosphate synthase (GGPS); increases the intracellular pool of geranylgeranyl diphosphate, suppressor of bet2 mutation that causes defective geranylgeranylation of small GTP-binding proteins that mediate vesicular traffic"	C5_03620W_B CGDID:CAL0000194548 COORDS:Ca22chr5B_C_albicans_SC5314:807791-808789W, translated using codon table 12 (332 amino acids) Uncharacterized ORF; (orf19.6674) Putative geranylgeranyl diphosphate synthase; repressed by benomyl treatment; Spider biofilm induced	BTS1 SGDID:S000005990, Chr XVI from 423892-422885, Genome Release 64-2-1, reverse complement, Verified ORF, "Geranylgeranyl diphosphate synthase (GGPS); increases the intracellular pool of geranylgeranyl diphosphate, suppressor of bet2 mutation that causes defective geranylgeranylation of small GTP-binding proteins that mediate vesicular traffic"	YPL069C	geranylgeranyl diphosphate synthase, type III	32.6365	19.0153	18.4021	29.1967	14.8888	32.163	29.5039	27.5309	24.5811	n/a	n/a	n/a
Ssc_0148	Ssc_01	213812	217774	+	3963	3	1321	Gene	UTP22 SGDID:S000003322, Chr VII from 662358-666071, Genome Release 64-2-1, Verified ORF, "Component of the small-subunit processome; required for nuclear export of tRNAs; may facilitate binding of Utp8p to aminoacylated tRNAs and their delivery to Los1p for export; conserved from yeast to mammals"	C2_02450C_B CGDID:CAL0000187687 COORDS:Ca22chr2B_C_albicans_SC5314:491338-487811C, translated using codon table 12 (1175 amino acids) Verified ORF; (orf19.1569) Putative U3 snoRNP protein; Ssr1-induced; repressed by prostaglandins; heterozygous null mutant is resistant to parnafungin	C2_02450C_B CGDID:CAL0000187687 COORDS:Ca22chr2B_C_albicans_SC5314:491338-487811C, translated using codon table 12 (1175 amino acids) Verified ORF; (orf19.1569) Putative U3 snoRNP protein; Ssr1-induced; repressed by prostaglandins; heterozygous null mutant is resistant to parnafungin	C2_02450C_B	U3 small nucleolar RNA-associated 22	184.437	294.843	170.053	313.15	302.534	290.207	309.906	257.879	263.088	Ser	Ser	Ser	0.749	0.758
Ssc_0149	Ssc_01	228227	228682	+	456	4	152	ORF	ICS3 SGDID:S000003613, Chr X from 295061-294666, Genome Release 64-2-1, reverse complement, Verified ORF, "Protein with a role in processing of secretory proteins; possible role in vacuolar sorting, null mutants are hypersensitive to sortin2"	not available	ICS3 SGDID:S000003613, Chr X from 295061-294666, Genome Release 64-2-1, reverse complement, Verified ORF, "Protein with a role in processing of secretory proteins; possible role in vacuolar sorting, null mutants are hypersensitive to sortin2"	YJL077C	---NA---	0.423467	0.0525407	0	0	0.141156	0.0302418	0.0572716	0.0932079	0.0835216
Ssc_0150	Ssc_01	229040	232918	+	3879	3	1293	Gene	SAP185 SGDID:S000003634, Chr X from 242082-245258, Genome Release 64-2-1, Verified ORF, "Protein that forms a complex with the Sit4p protein phosphatase; required for Sit4p function; member of a family of similar proteins including Sap4p, Sap155p, and Sap190p; SAP185 has a paralog, SAP190, that arose from the whole genome duplication"	C7_03010W_B CGDID:CAL0000187985 COORDS:Ca22chr7B_C_albicans_SC5314:653612-656197W, translated using codon table 12 (861 amino acids) Uncharacterized ORF; (orf19.5160) Ortholog(s) have role in G1/S transition of mitotic cell cycle, TOR signaling, dephosphorylation, regulation of mitotic sister chromatid segregation, tRNA wobble uridine modification	SAP185 SGDID:S000003634, Chr X from 242082-245258, Genome Release 64-2-1, Verified ORF, "Protein that forms a complex with the Sit4p protein phosphatase; required for Sit4p function; member of a family of similar proteins including Sap4p, Sap155p, and Sap190p; SAP185 has a paralog, SAP190, that arose from the whole genome duplication"	YJL098W	SAPS-domain-containing , partial [Cyberlindnera jadinii NRRL Y-1542]	153.157	223.792	158.48	238.784	198.341	267.942	230.044	263.886	224.28	?	?	?	0.845	0.857
Ssc_0151	Ssc_01	257048	258853	+	1806	1	602	Gene	XKS1 SGDID:S000003426, Chr VII from 887875-886073, Genome Release 64-2-1, reverse complement, Verified ORF, "Xylulokinase; converts D-xylulose and ATP to xylulose 5-phosphate and ADP; rate limiting step in fermentation of xylulose; required for xylose fermentation by recombinant S. cerevisiae strains"	XKS1 CGDID:CAL0000191735 COORDS:Ca22chr4A_C_albicans_SC5314:1154633-1156483W, translated using codon table 12 (616 amino acids) Uncharacterized ORF; (orf19.1290) Putative xylulokinase; Hap43-repressed; induced by prostaglandins; rat catheter biofilm repressed	XKS1 SGDID:S000003426, Chr VII from 887875-886073, Genome Release 64-2-1, reverse complement, Verified ORF, "Xylulokinase; converts D-xylulose and ATP to xylulose 5-phosphate and ADP; rate limiting step in fermentation of xylulose; required for xylose fermentation by recombinant S. cerevisiae strains"	YGR194C	Glycerol kinase [Wickerhamomyces ciferrii]	414.794	111.909	29.5727	385.286	72.5613	225.867	79.9545	212.837	118.214	?	?	?	1.991	1.449
Ssc_0152	Ssc_01	279422	281332	+	1911	1	637	Gene	RIB2 SGDID:S000005427, Chr XV from 204471-202696, Genome Release 64-2-1, reverse complement, Verified ORF, "Bifunctional DRAP deaminase tRNA:pseudouridine synthase; the deaminase catalyzes the third step in riboflavin biosynthesis and the synthase catalyzes formation of pseudouridine at position 32 in cytoplasmic tRNAs; RIB2 has a paralog, PUS9, that arose from the whole genome duplication"	C5_01940W_B CGDID:CAL0000176987 COORDS:Ca22chr5B_C_albicans_SC5314:434285-436054W, translated using codon table 12 (589 amino acids) Uncharacterized ORF; (orf19.3177) Ortholog(s) have 2,5-diamino-6-ribitylamino-4(3H)-pyrimidinone 5'-phosphate deaminase activity, pseudouridine synthase activity, role in riboflavin biosynthetic process, tRNA pseudouridine synthesis and cytosol localization	RIB2 SGDID:S000005427, Chr XV from 204471-202696, Genome Release 64-2-1, reverse complement, Verified ORF, "Bifunctional DRAP deaminase tRNA:pseudouridine synthase; the deaminase catalyzes the third step in riboflavin biosynthesis and the synthase catalyzes formation of pseudouridine at position 32 in cytoplasmic tRNAs; RIB2 has a paralog, PUS9, that arose from the whole genome duplication"	YOL066C	ZYRO0B05082p [Zygosaccharomyces rouxii]	26.1251	42.8443	33.0715	40.9377	31.4974	42.7782	38.9017	34.684	31.3221
Ssc_0153	Ssc_01	281783	283006	+	1224	0	408	Gene	PDR16 SGDID:S000005175, Chr XIV from 217042-215987, Genome Release 64-2-1, reverse complement, Verified ORF, "Phosphatidylinositol transfer protein (PITP); controlled by the multiple drug resistance regulator Pdr1p; localizes to lipid particles and microsomes; controls levels of various lipids, may regulate lipid synthesis; homologous to Pdr17p; protein abundance increases in response to DNA repl…	PDR16 CGDID:CAL0000191119 COORDS:Ca22chr1A_C_albicans_SC5314:801727-802836W, translated using codon table 12 (369 amino acids) Verified ORF; (orf19.1027) Phosphatidylinositol transfer protein; induction correlates with CDR1, CDR2 overexpression/azole resistance; fluphenazine, 17-beta-estradiol, ethynyl estradiol, NO induced; farnesol-downregulated in biofilm; rat catheter biofilm induced	PDR16 SGDID:S000005175, Chr XIV from 217042-215987, Genome Release 64-2-1, reverse complement, Verified ORF, "Phosphatidylinositol transfer protein (PITP); controlled by the multiple drug resistance regulator Pdr1p; localizes to lipid particles and microsomes; controls levels of various lipids, may regulate lipid synthesis; homologous to Pdr17p; protein abundance increases in response to DNA repl…	YNL231C	Phosphatidylinositol transfer PDR16 [Ogataea parapolymorpha DL-1]	129.808	145.704	77.5632	158.382	122.945	139.641	166.147	135.315	131.68	n/a	n/a	n/a	0.898	0.686
Ssc_0154	Ssc_01	308621	309634	+	1014	0	338	Gene	CSM1 SGDID:S000000682, Chr III from 263392-263964, Genome Release 64-2-1, Verified ORF, "Nucleolar protein that mediates homolog segregation during meiosis I; forms a complex with Lrs4p and then Mam1p at kinetochores; required for condensin recruitment to the replication fork barrier site and rDNA repeat segregation"	CSM1 CGDID:CAL0000199588 COORDS:Ca22chrRA_C_albicans_SC5314:2272097-2272774W, translated using codon table 12 (225 amino acids) Verified ORF; (orf19.7663) Putative component of the monopolin complex with role in rDNA silencing, homologous chromosome segregation, protein localization to nucleolar rDNA repeats	CSM1 SGDID:S000000682, Chr III from 263392-263964, Genome Release 64-2-1, Verified ORF, "Nucleolar protein that mediates homolog segregation during meiosis I; forms a complex with Lrs4p and then Mam1p at kinetochores; required for condensin recruitment to the replication fork barrier site and rDNA repeat segregation"	YCR086W	Monopolin complex subunit CSM1 [[Candida] glabrata]	24.4187	29.3945	23.7677	27.266	28.8645	17.704	27.0244	15.8204	21.0429	n/a	n/a	n/a	0.001
Ssc_0155	Ssc_01	321662	324913	+	3252	13	1084	ORF	NUP192 SGDID:S000003576, Chr X from 373799-368748, Genome Release 64-2-1, reverse complement, Verified ORF, "Essential subunit of the inner ring of the nuclear pore complex (NPC); contributes to nucleocytoplasmic transport; homologous to human NUP205"	CR_03350C_A CGDID:CAL0000179030 COORDS:Ca22chrRA_C_albicans_SC5314:748209-746467C, translated using codon table 12 (580 amino acids) Uncharacterized ORF; (orf19.2387) Putative tRNA-Pro synthetase; genes encoding ribosomal subunits, translation factors, and tRNA synthetases are downregulated upon phagocytosis by murine macrophage	CR_03350C_A CGDID:CAL0000179030 COORDS:Ca22chrRA_C_albicans_SC5314:748209-746467C, translated using codon table 12 (580 amino acids) Uncharacterized ORF; (orf19.2387) Putative tRNA-Pro synthetase; genes encoding ribosomal subunits, translation factors, and tRNA synthetases are downregulated upon phagocytosis by murine macrophage	CR_03350C_A	---NA---	72.8972	31.9701	29.5611	42.6381	27.0657	69.1288	55.4246	56.7447	45.5136
Ssc_0156	Ssc_01	326537	327475	+	939	0	313	Gene	TRM8 SGDID:S000002360, Chr IV from 99561-100421, Genome Release 64-2-1, Verified ORF, "Noncatalytic subunit of a tRNA methyltransferase complex; Trm8p and Trm82p comprise an enzyme that catalyzes a methyl-transfer from S-adenosyl-l-methionine to the N(7) atom of guanine at position 46 in tRNA; Trm8 lacks catalytic activity if not bound to Trm82p"	C4_04810C_A CGDID:CAL0000183898 COORDS:Ca22chr4A_C_albicans_SC5314:1035768-1034791C, translated using codon table 12 (325 amino acids) Uncharacterized ORF; (orf19.3798) Ortholog(s) have tRNA (guanine-N7-)-methyltransferase activity, role in tRNA methylation and nucleolus, tRNA methyltransferase complex localization	TRM8 SGDID:S000002360, Chr IV from 99561-100421, Genome Release 64-2-1, Verified ORF, "Noncatalytic subunit of a tRNA methyltransferase complex; Trm8p and Trm82p comprise an enzyme that catalyzes a methyl-transfer from S-adenosyl-l-methionine to the N(7) atom of guanine at position 46 in tRNA; Trm8 lacks catalytic activity if not bound to Trm82p"	YDL201W	tRNA (guanine-N(7)-)-methyltransferase	118.007	131.36	83.7893	131.828	66.5967	29.6583	81.5549	32.3308	41.8904	n/a	n/a	n/a	0.549	0.631
Ssc_0157	Ssc_01	356132	357364	+	1233	2	411	Gene	AIM6 SGDID:S000002396, Chr IV from 30657-31829, Genome Release 64-2-1, Verified ORF, "Putative protein of unknown function; required for respiratory growth; YDL237W is not an essential gene"	C3_04650W_A CGDID:CAL0000193326 COORDS:Ca22chr3A_C_albicans_SC5314:989048-990181W, translated using codon table 12 (377 amino acids) Uncharacterized ORF; (orf19.5925) Ortholog of <i>S. cerevisiae</i> : AIM6, <i>C. glabrata CBS138</i> : CAGL0C05533g, <i>C. dubliniensis CD36</i> : Cd36_84610, <i>C. parapsilosis CDC317</i> : CPAR2_404550 and <i>Candida tenuis NRRL Y-1498</i> : CANTEDRAFT_115337	AIM6 SGDID:S000002396, Chr IV from 30657-31829, Genome Release 64-2-1, Verified ORF, "Putative protein of unknown function; required for respiratory growth; YDL237W is not an essential gene"	YDL237W	PLC-like phosphodiesterase [Glarea lozoyensis ATCC 20868]	72.4725	23.195	8.72956	33.3025	15.185	69.4476	25.0558	59.1907	43.4551
Ssc_0158	Ssc_01	366821	367831	+	1011	2	337	Gene	SOL1 SGDID:S000005317, Chr XIV from 690321-691286, Genome Release 64-2-1, Verified ORF, "Protein with a possible role in tRNA export; shows similarity to 6-phosphogluconolactonase non-catalytic domains but does not exhibit this enzymatic activity; homologous to Sol3p and Sol4p; SOL1 has a paralog, SOL2, that arose from the whole genome duplication; protein abundance increases in response to DNA r…	C2_09970C_B CGDID:CAL0000199141 COORDS:Ca22chr2B_C_albicans_SC5314:2039106-2038063C, translated using codon table 12 (347 amino acids) Uncharacterized ORF; (orf19.1355) Putative protein of unknown function; stationary phase enriched protein	SOL1 SGDID:S000005317, Chr XIV from 690321-691286, Genome Release 64-2-1, Verified ORF, "Protein with a possible role in tRNA export; shows similarity to 6-phosphogluconolactonase non-catalytic domains but does not exhibit this enzymatic activity; homologous to Sol3p and Sol4p; SOL1 has a paralog, SOL2, that arose from the whole genome duplication; protein abundance increases in response to DNA r…	YNR034W	sol1p	164.16	130.053	67.7673	140.361	120.25	217.296	166.344	214.356	183.741	Ser	Ser	Ser	1.08	0.867
Ssc_0159	Ssc_01	368411	370438	+	2028	3	676	Gene	SSC1 SGDID:S000003806, Chr X from 521602-519638, Genome Release 64-2-1, reverse complement, Verified ORF, "Hsp70 family ATPase; constituent of the import motor component of the Translocase of the Inner Mitochondrial membrane (TIM23 complex); involved in protein translocation and folding; subunit of SceI endonuclease; SSC1 has a paralog, ECM10, that arose from the whole genome duplication"	C7_04010W_B CGDID:CAL0000200500 COORDS:Ca22chr7B_C_albicans_SC5314:872316-874232W, translated using codon table 12 (638 amino acids) Verified ORF; (orf19.7179) Protein involved in intracellular sequestering of iron ion and mitochondrial iron-sulfur cluster assembly; repression leads to defects in respiratory growth, activation of autophagy, attenuated virulence	SSC1 SGDID:S000003806, Chr X from 521602-519638, Genome Release 64-2-1, reverse complement, Verified ORF, "Hsp70 family ATPase; constituent of the import motor component of the Translocase of the Inner Mitochondrial membrane (TIM23 complex); involved in protein translocation and folding; subunit of SceI endonuclease; SSC1 has a paralog, ECM10, that arose from the whole genome duplication"	YJR045C	Chaperone [Wickerhamomyces ciferrii]	55.2286	86.7168	55.6328	66.8117	46.4078	66.5285	66.2101	67.7313	62.4118	?	?	?	1.071	0.957
Ssc_0160	Ssc_01	376541	376951	+	411	4	137	ORF	HMS1 SGDID:S000005558, Chr XV from 391075-389771, Genome Release 64-2-1, reverse complement, Verified ORF, "bHLH protein with similarity to myc-family transcription factors; overexpression confers hyperfilamentous growth and suppresses the pseudohyphal filamentation defect of a diploid mep1 mep2 homozygous null mutant"	C6_00280W_B CGDID:CAL0000197456 COORDS:Ca22chr6B_C_albicans_SC5314:32526-35087W, translated using codon table 12 (853 amino acids) Verified ORF; (orf19.1187) Myc-bHLH transcription factor; promotes hyphal growth; directly regulates Tec1 to induce hypha-specific genes; probably homodimeric, phosphorylated; required for colonization of the mouse GI tract; rat catheter and Spider biofilm induced	C6_00280W_B CGDID:CAL0000197456 COORDS:Ca22chr6B_C_albicans_SC5314:32526-35087W, translated using codon table 12 (853 amino acids) Verified ORF; (orf19.1187) Myc-bHLH transcription factor; promotes hyphal growth; directly regulates Tec1 to induce hypha-specific genes; probably homodimeric, phosphorylated; required for colonization of the mouse GI tract; rat catheter and Spider biofilm induced	C6_00280W_B	bHLH DNA-binding that promotes hyphal development [Scheffersomyces stipitis CBS 6054]	1.58734	0.35494	0.465535	0.0533188	0	0.438979	0.103799	0.486605	0.152946
Ssc_0161	Ssc_01	390617	391930	+	1314	0	438	Gene	PAF1 SGDID:S000000483, Chr II from 761257-762594, Genome Release 64-2-1, Verified ORF, "Component of the Paf1p complex involved in transcription elongation; binds to and modulates the activity of RNA polymerases I and II; required for expression of a subset of genes, including cell cycle-regulated genes; involved in SER3 repression by helping to maintain SRG1 transcription-dependent nucleosome oc…	C2_08630C_A CGDID:CAL0000196860 COORDS:Ca22chr2A_C_albicans_SC5314:1756948-1755545C, translated using codon table 12 (467 amino acids) Uncharacterized ORF; (orf19.3613) Ortholog(s) have RNA polymerase II C-terminal domain phosphoserine binding, chromatin binding, transcription factor activity and RNA polymerase II core promoter sequence-specific, <a href="#GOsection">more</a>	PAF1 SGDID:S000000483, Chr II from 761257-762594, Genome Release 64-2-1, Verified ORF, "Component of the Paf1p complex involved in transcription elongation; binds to and modulates the activity of RNA polymerases I and II; required for expression of a subset of genes, including cell cycle-regulated genes; involved in SER3 repression by helping to maintain SRG1 transcription-dependent nucleosome oc…	YBR279W	RNA polymerase II-associated [[Candida] tenuis ATCC 10573]	124.922	148.195	87.1813	144.638	128.785	168.529	157.948	149.351	148.349	n/a	n/a	n/a	0.882	0.859
Ssc_0162	Ssc_01	405272	405577	+	306	2	102	ORF	SMC1 SGDID:S000001886, Chr VI from 119429-123106, Genome Release 64-2-1, Verified ORF, "Subunit of the multiprotein cohesin complex; essential protein involved in chromosome segregation and in double-strand DNA break repair; SMC chromosomal ATPase family member, binds DNA with a preference for DNA with secondary structure"	C1_14080W_B CGDID:CAL0000192314 COORDS:Ca22chr1B_C_albicans_SC5314:3099258-3104714W, translated using codon table 12 (1818 amino acids) Uncharacterized ORF; (orf19.7215) Nucleolar protein; component of the small subunit processome containing the U3 snoRNA; involved in pre-18S rRNA processing; flow model biofilm repressed	SMC1 SGDID:S000001886, Chr VI from 119429-123106, Genome Release 64-2-1, Verified ORF, "Subunit of the multiprotein cohesin complex; essential protein involved in chromosome segregation and in double-strand DNA break repair; SMC chromosomal ATPase family member, binds DNA with a preference for DNA with secondary structure"	YFL008W	---NA---	1.26987	0.105081	0	0.0493657	0	0.701297	0	0.302653	0.0764732
Ssc_0163	Ssc_01	412493	417334	+	4842	3	1614	Gene	GEA2 SGDID:S000000748, Chr V from 111421-115800, Genome Release 64-2-1, Verified ORF, "Guanine nucleotide exchange factor for ADP ribosylation factors (ARFs); involved in vesicular transport between the Golgi and ER, Golgi organization, and actin cytoskeleton organization; GEA2 has a paralog, GEA1, that arose from the whole genome duplication"	GEA2 CGDID:CAL0000192304 COORDS:Ca22chr3A_C_albicans_SC5314:300166-296783C, translated using codon table 12 (1127 amino acids) Uncharacterized ORF; (orf19.1712) Putative ARF GTP/GDP exchange factor; induced in low iron; flow model biofilm repressed	GEA2 SGDID:S000000748, Chr V from 111421-115800, Genome Release 64-2-1, Verified ORF, "Guanine nucleotide exchange factor for ADP ribosylation factors (ARFs); involved in vesicular transport between the Golgi and ER, Golgi organization, and actin cytoskeleton organization; GEA2 has a paralog, GEA1, that arose from the whole genome duplication"	YEL022W	DEHA2A11946p [Debaryomyces hansenii CBS767]	130.117	113.637	104.735	130.081	116.651	173.681	147.109	148.261	129.118	Ser	?	?	0.853	0.786
Ssc_0164	Ssc_01	423071	423715	+	645	0	215	ORF	SRO77 SGDID:S000000202, Chr II from 13879-10847, Genome Release 64-2-1, reverse complement, Verified ORF, "Protein with roles in exocytosis and cation homeostasis; functions in docking and fusion of post-Golgi vesicles with plasma membrane; regulates cell proliferation and colony development via the Rho1-Tor1 pathway; interacts with SNARE protein Sec9p; homolog of Drosophila lethal giant larvae t…	C7_02160W_B CGDID:CAL0000182667 COORDS:Ca22chr7B_C_albicans_SC5314:472185-475841W, translated using codon table 12 (1218 amino acids) Uncharacterized ORF; (orf19.6499) Predicted DNA-directed RNA polymerase; role in transcription; Spider biofilm induced	C7_02160W_B CGDID:CAL0000182667 COORDS:Ca22chr7B_C_albicans_SC5314:472185-475841W, translated using codon table 12 (1218 amino acids) Uncharacterized ORF; (orf19.6499) Predicted DNA-directed RNA polymerase; role in transcription; Spider biofilm induced	C7_02160W_B	---NA---	1.36054	0.155398	0	0.247833	0.134959	0.705557	0.166202	0.435713	0.365388	n/a	n/a	n/a
Ssc_0165	Ssc_01	428414	429430	+	1017	1	339	Gene	YEA6 SGDID:S000000732, Chr V from 144327-145334, Genome Release 64-2-1, Verified ORF, "Putative mitochondrial NAD+ transporter; member of the mitochondrial carrier subfamily (see also YIA6); has putative human ortholog; YEA6 has a paralog, YIA6, that arose from the whole genome duplication"	C3_04630W_B CGDID:CAL0000201496 COORDS:Ca22chr3B_C_albicans_SC5314:980468-981559W, translated using codon table 12 (363 amino acids) Uncharacterized ORF; (orf19.5921) Ortholog(s) have glyoxysome localization	C3_04630W_B CGDID:CAL0000201496 COORDS:Ca22chr3B_C_albicans_SC5314:980468-981559W, translated using codon table 12 (363 amino acids) Uncharacterized ORF; (orf19.5921) Ortholog(s) have glyoxysome localization	C3_04630W_B	Calcium-binding mitochondrial carrier [Wickerhamomyces ciferrii]	106.636	63.2603	28.5445	60.8941	43.3653	104.46	67.7717	111.297	80.9114	?	?	?	1.198	0.917
Ssc_0166	Ssc_01	445121	446686	+	1566	2	522	Gene	TNA1 SGDID:S000003492, Chr VII from 1012485-1014089, Genome Release 64-2-1, Verified ORF, "High affinity nicotinic acid plasma membrane permease; responsible for uptake of low levels of nicotinic acid; expression of the gene increases in the absence of extracellular nicotinic acid or para-aminobenzoate (PABA)"	C5_03060C_B CGDID:CAL0000200674 COORDS:Ca22chr5B_C_albicans_SC5314:681144-679612C, translated using codon table 12 (510 amino acids) Verified ORF; (orf19.4335) Putative nicotinic acid transporter; detected at germ tube plasma membrane by mass spectrometry; transcript induced upon phagocytosis by macrophage; rat catheter biofilm induced	C5_03060C_B CGDID:CAL0000200674 COORDS:Ca22chr5B_C_albicans_SC5314:681144-679612C, translated using codon table 12 (510 amino acids) Verified ORF; (orf19.4335) Putative nicotinic acid transporter; detected at germ tube plasma membrane by mass spectrometry; transcript induced upon phagocytosis by macrophage; rat catheter biofilm induced	C5_03060C_B	High-affinity nicotinic acid transporter [Pichia kudriavzevii]	29.3384	23.4185	16.6656	27.5459	20.932	34.9439	32.3044	36.5273	22.616
Ssc_0167	Ssc_01	447242	454564	+	7323	5	2441	Gene	PRP8 SGDID:S000001208, Chr VIII from 436948-429707, Genome Release 64-2-1, reverse complement, Verified ORF, "Component of U4/U6-U5 snRNP complex; involved in second catalytic step of splicing; participates in spliceosomal assembly through its interaction with U1 snRNA; largest and most evolutionarily conserved protein of the spliceosome; mutations in its human ortholog, PRPF8, cause Retinitis pi…	PRP8 CGDID:CAL0000198077 COORDS:Ca22chrRA_C_albicans_SC5314:1864316-1871566W, translated using codon table 12 (2416 amino acids) Uncharacterized ORF; (orf19.6442) Protein similar to S. cerevisiae Prp8, a component of the U4/U6-U5 snRNP complex; repressed by alpha pheromone in SpiderM medium	PRP8 CGDID:CAL0000198077 COORDS:Ca22chrRA_C_albicans_SC5314:1864316-1871566W, translated using codon table 12 (2416 amino acids) Uncharacterized ORF; (orf19.6442) Protein similar to S. cerevisiae Prp8, a component of the U4/U6-U5 snRNP complex; repressed by alpha pheromone in SpiderM medium	CR_08660W_A	PROCN-domain-containing [Ascoidea rubescens DSM 1968]	126.528	97.282	137.559	99.8733	84.078	111.564	119.014	101.293	83.9205			?	0.377	0.353
Ssc_0168	Ssc_01	466499	467218	+	720	2	240	Gene	HUA1 SGDID:S000003500, Chr VII from 1026653-1026057, Genome Release 64-2-1, reverse complement, Verified ORF, "Cytoplasmic protein containing a zinc finger domain; sequence similarity to that of Type I J-proteins; computational analysis of large-scale protein-protein interaction data suggests a possible role in actin patch assembly"	C5_04870W_B CGDID:CAL0000192167 COORDS:Ca22chr5B_C_albicans_SC5314:1061207-1061992W, translated using codon table 12 (261 amino acids) Uncharacterized ORF; (orf19.3973) Ortholog of Hua1, a zinc finger domain protein with sequence similarity to Type I J-proteins; flow model biofilm induced	C5_04870W_B CGDID:CAL0000192167 COORDS:Ca22chr5B_C_albicans_SC5314:1061207-1061992W, translated using codon table 12 (261 amino acids) Uncharacterized ORF; (orf19.3973) Ortholog of Hua1, a zinc finger domain protein with sequence similarity to Type I J-proteins; flow model biofilm induced	C5_04870W_B	Hua1p [Sugiyamaella lignohabitans]	72.2741	74.4571	34.8211	65.4085	62.0073	68.3478	61.871	84.4639	96.8186
Ssc_0169	Ssc_01	474632	475060	+	429	10	143	ORF	YFL034W SGDID:S000001860, Chr VI from 65477-68698, Genome Release 64-2-1, Uncharacterized ORF, "Putative integral membrane protein that interacts with Rpp0p; Rpp0p is a component of the ribosomal stalk"	not available	not available	not available	---NA---	0	0	0	0	0	0	0	0	0
Ssc_0170	Ssc_01	483056	488986	+	5931	6	1977	Gene	SLH1 SGDID:S000003503, Chr VII from 1031791-1037694, Genome Release 64-2-1, Verified ORF, "Putative RNA helicase related to Ski2p; involved in translation inhibition of non-poly(A) mRNAs; required for repressing propagation of dsRNA viruses"	C5_04920C_B CGDID:CAL0000197209 COORDS:Ca22chr5B_C_albicans_SC5314:1073786-1067997C, translated using codon table 12 (1929 amino acids) Uncharacterized ORF; (orf19.3980) Ortholog(s) have mRNA binding activity, role in cytoplasmic translation, regulation of translation and cytoplasmic stress granule, cytosol, polysomal ribosome localization	C5_04920C_B CGDID:CAL0000197209 COORDS:Ca22chr5B_C_albicans_SC5314:1073786-1067997C, translated using codon table 12 (1929 amino acids) Uncharacterized ORF; (orf19.3980) Ortholog(s) have mRNA binding activity, role in cytoplasmic translation, regulation of translation and cytoplasmic stress granule, cytosol, polysomal ribosome localization	C5_04920C_B	DNA-directed DNA polymerase [Scheffersomyces stipitis CBS 6054]	58.7806	58.0244	64.0897	51.5455	39.0512	62.5953	59.6356	62.5149	57.1773	?			No Quan Value
Ssc_0171	Ssc_01	491048	491842	+	795	1	265	Gene	IES3 SGDID:S000004042, Chr XII from 247201-247953, Genome Release 64-2-1, Verified ORF, "Subunit of the INO80 chromatin remodeling complex"	C1_11670W_A CGDID:CAL0000189541 COORDS:Ca22chr1A_C_albicans_SC5314:2558239-2559036W, translated using codon table 12 (265 amino acids) Uncharacterized ORF; (orf19.1152) Protein of unknown function; induced in core stress response; Gcn2 and Gcn4 regulated; flow model biofilm induced; Spider biofilm induced	C1_11670W_A CGDID:CAL0000189541 COORDS:Ca22chr1A_C_albicans_SC5314:2558239-2559036W, translated using codon table 12 (265 amino acids) Uncharacterized ORF; (orf19.1152) Protein of unknown function; induced in core stress response; Gcn2 and Gcn4 regulated; flow model biofilm induced; Spider biofilm induced	C1_11670W_A	late-stage biofilm-induced gene in albicans [Candida orthopsilosis Co 90-125]	48.91	9.05931	6.48062	9.84038	6.88243	33.9395	10.6174	31.003	14.8651
Ssc_0172	Ssc_01	492785	497383	+	4599	5	1533	Gene	HSL1 SGDID:S000001584, Chr XI from 248920-253476, Genome Release 64-2-1, Verified ORF, "Nim1p-related protein kinase; regulates the morphogenesis and septin checkpoints; associates with the assembled septin filament; required along with Hsl7p for bud neck recruitment, phosphorylation, and degradation of Swe1p"	C5_02840C_B CGDID:CAL0000178790 COORDS:Ca22chr5B_C_albicans_SC5314:636310-631922C, translated using codon table 12 (1462 amino acids) Verified ORF; (orf19.4308) Probable protein kinase involved in determination of morphology during the cell cycle of both yeast-form and hyphal cells via regulation of Swe1p and Cdc28p; required for full virulence and kidney colonization in mouse systemic infection	C5_02840C_B CGDID:CAL0000178790 COORDS:Ca22chr5B_C_albicans_SC5314:636310-631922C, translated using codon table 12 (1462 amino acids) Verified ORF; (orf19.4308) Probable protein kinase involved in determination of morphology during the cell cycle of both yeast-form and hyphal cells via regulation of Swe1p and Cdc28p; required for full virulence and kidney colonization in mouse systemic infection	C5_02840C_B	Pkinase-domain-containing [Ascoidea rubescens DSM 1968]	117.036	141.277	124.875	144.444	114.517	183.749	173.528	186.068	177.187	?	?	?	0.989	0.827
Ssc_0173	Ssc_01	498299	500059	+	1761	5	587	Gene	GPI10 SGDID:S000003110, Chr VII from 238119-236269, Genome Release 64-2-1, reverse complement, Verified ORF, "Integral membrane protein involved in GPI anchor synthesis; putative alpha 1,2 mannosyltransferase required for addition of the third mannose onto the glycosylphosphatidylinositol (GPI) core structure; human PIG-Bp is a functional homolog"	C5_05040W_A CGDID:CAL0000192151 COORDS:Ca22chr5A_C_albicans_SC5314:1104724-1106172W, translated using codon table 12 (482 amino acids) Uncharacterized ORF; (orf19.3996) Putative mannosyltransferase; similar to S. cerevisiae Gpi10p; has HKEXRF motif	GPI10 SGDID:S000003110, Chr VII from 238119-236269, Genome Release 64-2-1, reverse complement, Verified ORF, "Integral membrane protein involved in GPI anchor synthesis; putative alpha 1,2 mannosyltransferase required for addition of the third mannose onto the glycosylphosphatidylinositol (GPI) core structure; human PIG-Bp is a functional homolog"	YGL142C	glycosyltransferase family 22 [Ascoidea rubescens DSM 1968]	62.3267	59.8418	38.0667	72.612	47.0382	75.8945	73.185	68.0425	66.9955
Ssc_0174	Ssc_01	500330	500638	+	309	0	103	ORF	TFG1 SGDID:S000003418, Chr VII from 867774-869981, Genome Release 64-2-1, Verified ORF, "TFIIF (Transcription Factor II) largest subunit; involved in both transcription initiation and elongation of RNA polymerase II; homologous to human RAP74"	not available	TFG1 SGDID:S000003418, Chr VII from 867774-869981, Genome Release 64-2-1, Verified ORF, "TFIIF (Transcription Factor II) largest subunit; involved in both transcription initiation and elongation of RNA polymerase II; homologous to human RAP74"	YGR186W	---NA---	13.8218	0.688516	1.16384	0.898514	3.45792	8.86959	2.85036	2.79724	0	n/a	n/a	n/a
Ssc_0175	Ssc_01	505997	506410	+	414	0	138	ORF	NMD3 SGDID:S000001213, Chr VIII from 443828-445384, Genome Release 64-2-1, Verified ORF, "Protein involved in nuclear export of the large ribosomal subunit; acts as a Crm1p-dependent adapter protein for export of nascent ribosomal subunits through the nuclear pore complex"	CR_06720W_B CGDID:CAL0000201565 COORDS:Ca22chrRB_C_albicans_SC5314:1443470-1445032W, translated using codon table 12 (520 amino acids) Uncharacterized ORF; (orf19.706) Putative nonsense-mediated mRNA decay protein; repressed in core stress response; repressed by prostaglandins	CR_06720W_B CGDID:CAL0000201565 COORDS:Ca22chrRB_C_albicans_SC5314:1443470-1445032W, translated using codon table 12 (520 amino acids) Uncharacterized ORF; (orf19.706) Putative nonsense-mediated mRNA decay protein; repressed in core stress response; repressed by prostaglandins	CR_06720W_B	60S ribosomal export NMD3 [Ogataea parapolymorpha DL-1]	0	0	0	0	0	0	0	0	0	n/a	n/a	n/a
Ssc_0176	Ssc_01	507239	507838	+	600	5	200	ORF	PPG1 SGDID:S000005315, Chr XIV from 686010-687116, Genome Release 64-2-1, Verified ORF, "Putative serine/threonine protein phosphatase; putative phosphatase of the type 2A-like phosphatase family, required for glycogen accumulation; interacts with Tap42p, which binds to and regulates other protein phosphatases"	CR_02880W_B CGDID:CAL0000190741 COORDS:Ca22chrRB_C_albicans_SC5314:658172-658585W, translated using codon table 12 (137 amino acids) Uncharacterized ORF; (orf19.2846) Protein of unknown function; Hap43-repressed; induced in core caspofungin response; regulated by yeast-hypha switch; Spider biofilm repressed	CR_02880W_B CGDID:CAL0000190741 COORDS:Ca22chrRB_C_albicans_SC5314:658172-658585W, translated using codon table 12 (137 amino acids) Uncharacterized ORF; (orf19.2846) Protein of unknown function; Hap43-repressed; induced in core caspofungin response; regulated by yeast-hypha switch; Spider biofilm repressed	CR_02880W_B	---NA---	1.60594	0	0.467354	0.0533188	0	0.762568	0.0949081	0.662212	0.702356
Ssc_0177	Ssc_01	508322	509620	+	1299	2	433	Gene	TOS1 SGDID:S000000366, Chr II from 564570-563203, Genome Release 64-2-1, reverse complement, Verified ORF, "Covalently-bound cell wall protein of unknown function; identified as a cell cycle regulated SBF target gene; deletion mutants are highly resistant to treatment with beta-1,3-glucanase; has sequence similarity to YJL171C"	TOS1 CGDID:CAL0000174850 COORDS:Ca22chr3A_C_albicans_SC5314:338214-336811C, translated using codon table 12 (467 amino acids) Verified ORF; (orf19.1690) Protein similar to alpha agglutinin anchor subunit; secreted; exogenously expressed protein is a substrate for Kex2 processing in vitro; fluconazole-induced; induced by alpha pheromone in SpiderM medium; Hap43-induced	TOS1 CGDID:CAL0000174850 COORDS:Ca22chr3A_C_albicans_SC5314:338214-336811C, translated using codon table 12 (467 amino acids) Verified ORF; (orf19.1690) Protein similar to alpha agglutinin anchor subunit; secreted; exogenously expressed protein is a substrate for Kex2 processing in vitro; fluconazole-induced; induced by alpha pheromone in SpiderM medium; Hap43-induced	C3_01550C_A	TOS1 [Pichia kudriavzevii]	471.739	385.926	208.813	362.537	384.607	590.181	541.018	634.11	584.339	Ser	?	Ser	0.767	0.798
Ssc_0178	Ssc_01	510527	511684	+	1158	0	386	Gene	CHS1 SGDID:S000005136, Chr XIV from 276502-279897, Genome Release 64-2-1, Verified ORF, "Chitin synthase I; requires activation from zymogenic form in order to catalyze the transfer of N-acetylglucosamine (GlcNAc) to chitin; required for repairing the chitin septum during cytokinesis; transcription activated by mating factor"	C7_01150W_A CGDID:CAL0000184415 COORDS:Ca22chr7A_C_albicans_SC5314:244441-245340W, translated using codon table 12 (299 amino acids) Uncharacterized ORF; (orf19.6898) Protein similar to S. pombe SPBC1709.16c a predicted aromatic ring-opening dioxygenase; induced by benomyl treatment or in azole-resistant strain that overexpresses MDR1; Spider biofilm induced	C7_01150W_A CGDID:CAL0000184415 COORDS:Ca22chr7A_C_albicans_SC5314:244441-245340W, translated using codon table 12 (299 amino acids) Uncharacterized ORF; (orf19.6898) Protein similar to S. pombe SPBC1709.16c a predicted aromatic ring-opening dioxygenase; induced by benomyl treatment or in azole-resistant strain that overexpresses MDR1; Spider biofilm induced	C7_01150W_A	4,5-DOPA dioxygenase extradiol [Pichia kudriavzevii]	362.208	69.7245	34.6438	72.3816	48.3267	355.769	86.2047	311.947	110.124	n/a	n/a	n/a	11.883
Ssc_0179	Ssc_01	513176	513496	+	321	4	107	ORF	BNR1 SGDID:S000001421, Chr IX from 41825-45952, Genome Release 64-2-1, Verified ORF, "Formin; nucleates the formation of linear actin filaments, involved in cell processes such as budding and mitotic spindle orientation which require the formation of polarized actin cables, functionally redundant with BNI1"	not available	not available	not available	---NA---	9.96471	1.20303	1.38033	0.562351	4.37879	3.22876	6.61221	2.86075	5.49611
Ssc_0180	Ssc_01	523451	525472	+	2022	1	674	Gene	PUF3 SGDID:S000003936, Chr XII from 124714-122075, Genome Release 64-2-1, reverse complement, Verified ORF, "Protein of the mitochondrial outer surface; links the Arp2/3 complex with the mitochore during anterograde mitochondrial movement; also binds to and promotes degradation of mRNAs for select nuclear-encoded mitochondrial proteins"	C4_05370W_B CGDID:CAL0000194987 COORDS:Ca22chr4B_C_albicans_SC5314:1171053-1173842W, translated using codon table 12 (929 amino acids) Verified ORF; (orf19.1795) RNA-binding protein involved in regulation of mitochondrial biogenesis	C4_05370W_B CGDID:CAL0000194987 COORDS:Ca22chr4B_C_albicans_SC5314:1171053-1173842W, translated using codon table 12 (929 amino acids) Verified ORF; (orf19.1795) RNA-binding protein involved in regulation of mitochondrial biogenesis	C4_05370W_B	ARM repeat-containing [Ascoidea rubescens DSM 1968]	175.83	208.292	186.414	148.065	88.1793	100.476	109.416	104.035	104.575	?	?	Ser	1.037	0.794
Ssc_0181	Ssc_01	539435	539740	+	306	0	102	ORF	YGR290W SGDID:S000003522, Chr VII from 1075482-1075925, Genome Release 64-2-1, Dubious ORF, "Dubious open reading frame; unlikely to encode a functional protein, based on available experimental and comparative sequence data; putative HLH protein; partially overlaps the verified ORF MAL11/YGR289C (a high-affinity maltose transporter)"	C7_03590C_B CGDID:CAL0000191604 COORDS:Ca22chr7B_C_albicans_SC5314:798688-796829C, translated using codon table 12 (619 amino acids) Uncharacterized ORF; (orf19.6691) Putative ember of the multi-drug and toxin extrusion (MATE) family of the multidrug/oligosaccharidyl-lipid/polysaccharide exporter superfamily; Spider biofilm induced	YGR290W SGDID:S000003522, Chr VII from 1075482-1075925, Genome Release 64-2-1, Dubious ORF, "Dubious open reading frame; unlikely to encode a functional protein, based on available experimental and comparative sequence data; putative HLH protein; partially overlaps the verified ORF MAL11/YGR289C (a high-affinity maltose transporter)"	YGR290W	---NA---	0.634009	0	0	0.297199	0	0.114905	0.208952	0.224743	0.0835216	n/a	n/a	n/a
Ssc_0182	Ssc_01	543635	544570	+	936	5	312	Gene	YNL234W SGDID:S000005178, Chr XIV from 210233-211513, Genome Release 64-2-1, Verified ORF, "Protein of unknown function with similarity to globins; has a functional heme-binding domain; mutant has aneuploidy tolerance; transcription induced by stress conditions; may be involved in glucose signaling or metabolism; regulated by Rgt1"	C1_03870C_A CGDID:CAL0000183255 COORDS:Ca22chr1A_C_albicans_SC5314:815560-813869C, translated using codon table 12 (563 amino acids) Verified ORF; (orf19.4459) Predicted heme-binding stress-related protein; Tn mutation affects filamentous growth; induced during chlamydospore formation in C. albicans and C. dubliniensis; Spider biofilm induced	C1_03870C_A CGDID:CAL0000183255 COORDS:Ca22chr1A_C_albicans_SC5314:815560-813869C, translated using codon table 12 (563 amino acids) Verified ORF; (orf19.4459) Predicted heme-binding stress-related protein; Tn mutation affects filamentous growth; induced during chlamydospore formation in C. albicans and C. dubliniensis; Spider biofilm induced	C1_03870C_A	globin , partial [Candida tanzawaensis NRRL Y-17324]	24.8639	14.5463	14.6512	17.8615	9.89492	23.7271	12.7119	19.5421	10.4874
Ssc_0183	Ssc_01	554915	556243	+	1329	1	443	Gene	RBS1 SGDID:S000002348, Chr IV from 122216-123589, Genome Release 64-2-1, Verified ORF, "Protein of unknown function; identified as a high copy suppressor of psk1 psk2 mutations that confer temperature-sensitivity for galactose utilization; proposed to bind single-stranded nucleic acids via its R3H domain"	C3_04990W_B CGDID:CAL0000191893 COORDS:Ca22chr3B_C_albicans_SC5314:1073060-1074292W, translated using codon table 12 (410 amino acids) Verified ORF; (orf19.5967) Protein lacking an ortholog in S. cerevisiae; transposon mutation affects filamentous growth	RBS1 SGDID:S000002348, Chr IV from 122216-123589, Genome Release 64-2-1, Verified ORF, "Protein of unknown function; identified as a high copy suppressor of psk1 psk2 mutations that confer temperature-sensitivity for galactose utilization; proposed to bind single-stranded nucleic acids via its R3H domain"	YDL189W	Translation initiation factor IF-2 [Wickerhamomyces ciferrii]	74.3473	77.3059	46.287	95.0266	70.278	88.2845	85.8703	81.4229	77.1668	?			0.8	0.603
Ssc_0184	Ssc_01	573329	574135	+	807	0	269	Gene	SPS19 SGDID:S000005146, Chr XIV from 259578-260456, Genome Release 64-2-1, Verified ORF, "Peroxisomal 2,4-dienoyl-CoA reductase; auxiliary enzyme of fatty acid beta-oxidation; homodimeric enzyme required for growth and sporulation on petroselineate medium; expression induced during late sporulation and in the presence of oleate"	C1_04460C_A CGDID:CAL0000201235 COORDS:Ca22chr1A_C_albicans_SC5314:919554-918745C, translated using codon table 12 (269 amino acids) Uncharacterized ORF; (orf19.6838) Putative protein of unknown function, transcript upregulated in clinical isolates from HIV+ patients with oral candidiasis; Spider biofilm induced	C1_04460C_A CGDID:CAL0000201235 COORDS:Ca22chr1A_C_albicans_SC5314:919554-918745C, translated using codon table 12 (269 amino acids) Uncharacterized ORF; (orf19.6838) Putative protein of unknown function, transcript upregulated in clinical isolates from HIV+ patients with oral candidiasis; Spider biofilm induced	C1_04460C_A	NAD(P)-binding [Ascoidea rubescens DSM 1968]	77.807	58.8247	28.4492	63.5354	32.0492	97.1284	43.6346	82.7244	49.1802	n/a	n/a	n/a	1.444	0.858
Ssc_0185	Ssc_01	582119	582466	+	348	0	116	Gene	EGD1 SGDID:S000005958, Chr XVI from 481901-481428, Genome Release 64-2-1, reverse complement, Verified ORF, "Subunit beta1 of the nascent polypeptide-associated complex (NAC); involved in protein targeting, associated with cytoplasmic ribosomes; enhances DNA binding of the Gal4p activator; homolog of human BTF3b; EGD1 has a paralog, BTT1, that arose from the whole genome duplication"	C1_11650W_B CGDID:CAL0000190661 COORDS:Ca22chr1B_C_albicans_SC5314:2554192-2554665W, translated using codon table 12 (157 amino acids) Uncharacterized ORF; (orf19.1154) Putative GAL4 DNA-binding enhancer protein; soluble protein in hyphae; biofilm induced; macrophage/pseudohyphal-induced; equal level of protein in exponential and stationary growth phase yeast cultures; Spider biofilm repressed	C1_11650W_B CGDID:CAL0000190661 COORDS:Ca22chr1B_C_albicans_SC5314:2554192-2554665W, translated using codon table 12 (157 amino acids) Uncharacterized ORF; (orf19.1154) Putative GAL4 DNA-binding enhancer protein; soluble protein in hyphae; biofilm induced; macrophage/pseudohyphal-induced; equal level of protein in exponential and stationary growth phase yeast cultures; Spider biofilm repressed	C1_11650W_B	NAC-domain-containing [Ascoidea rubescens DSM 1968]	956.532	1188.5	675.559	1027.07	1361.17	601.905	1376.12	571.122	1138.98	n/a	n/a	n/a	0.631	0.778
Ssc_0186	Ssc_01	584582	585802	+	1221	0	407	Gene	YMR209C SGDID:S000004822, Chr XIII from 687284-685911, Genome Release 64-2-1, reverse complement, Uncharacterized ORF, "Putative S-adenosylmethionine-dependent methyltransferase; YMR209C is not an essential gene"	C1_09520C_B CGDID:CAL0000195833 COORDS:Ca22chr1B_C_albicans_SC5314:2096013-2094664C, translated using codon table 12 (449 amino acids) Uncharacterized ORF; (orf19.4816) Protein of unknown function; induced by nitric oxide	C1_09520C_B CGDID:CAL0000195833 COORDS:Ca22chr1B_C_albicans_SC5314:2096013-2094664C, translated using codon table 12 (449 amino acids) Uncharacterized ORF; (orf19.4816) Protein of unknown function; induced by nitric oxide	C1_09520C_B	N2227-domain-containing [Ascoidea rubescens DSM 1968]	27.244	19.0678	13.4287	27.3015	14.2623	20.8446	21.1185	21.5391	13.5703	n/a	n/a	n/a
Ssc_0187	Ssc_01	592436	592765	+	330	2	110	ORF	VMA9 SGDID:S000028508, Chr III from 107023-107033,107111-107191,107288-107417, Genome Release 64-2-1, Verified ORF, "Vacuolar H+ ATPase subunit e of the V-ATPase V0 subcomplex; essential for vacuolar acidification; interacts with the V-ATPase assembly factor Vma21p in the ER; involved in V0 biogenesis"	POX1 CGDID:CAL0000201368 COORDS:Ca22chr6A_C_albicans_SC5314:756804-758795W, translated using codon table 12 (663 amino acids) Uncharacterized ORF; (orf19.5723) Predicted acyl-CoA oxidase; regulated upon white-opaque switch; upregulated upon phagocytosis; Spider biofilm induced	VMA9 SGDID:S000028508, Chr III from 107023-107033,107111-107191,107288-107417, Genome Release 64-2-1, Verified ORF, "Vacuolar H+ ATPase subunit e of the V-ATPase V0 subcomplex; essential for vacuolar acidification; interacts with the V-ATPase assembly factor Vma21p in the ER; involved in V0 biogenesis"	YCL005W-A	---NA---	1.1693	0.206214	0	0.25919	0.134959	0.620757	0	0.658078	0
Ssc_0188	Ssc_01	594047	595411	+	1365	2	455	Gene	RME1 SGDID:S000003276, Chr VII from 583892-582990, Genome Release 64-2-1, reverse complement, Verified ORF, "Zinc finger protein involved in control of meiosis; prevents meiosis by repressing IME1 expression and promotes mitosis by activating CLN2 expression; directly repressed by a1-alpha2 regulator; mediates cell type control of sporulation; relocalizes from nucleus to cytoplasm upon DNA replic…	C1_14340C_B CGDID:CAL0000193684 COORDS:Ca22chr1B_C_albicans_SC5314:3160503-3158518C, translated using codon table 12 (661 amino acids) Verified ORF; (orf19.7247) Transcription factor; alkaline pH response; required for alkaline-induced hyphal growth; role in virulence in mice; activated by C-terminal proteolytic cleavage; mediates both positive and negative regulation; Spider biofilm induced	RME1 SGDID:S000003276, Chr VII from 583892-582990, Genome Release 64-2-1, reverse complement, Verified ORF, "Zinc finger protein involved in control of meiosis; prevents meiosis by repressing IME1 expression and promotes mitosis by activating CLN2 expression; directly repressed by a1-alpha2 regulator; mediates cell type control of sporulation; relocalizes from nucleus to cytoplasm upon DNA replic…	YGR044C	Zinc finger RME1	61.0203	1.96967	0.91207	9.48038	3.83989	32.5348	6.39116	39.429	8.73408
Ssc_0189	Ssc_01	626756	627310	+	555	0	185	Gene	CAF20 SGDID:S000005802, Chr XV from 841333-841818, Genome Release 64-2-1, Verified ORF, "Phosphoprotein of the mRNA cap-binding complex; involved in translational control; repressor of cap-dependent translation initiation; competes with eIF4G for binding to eIF4E"	C1_09350W_A CGDID:CAL0000199949 COORDS:Ca22chr1A_C_albicans_SC5314:2060785-2061315W, translated using codon table 12 (176 amino acids) Uncharacterized ORF; (orf19.4796) Putative eIF-4E-binding repressor of CAP-dependent translation; stationary phase enriched protein	C1_09350W_A CGDID:CAL0000199949 COORDS:Ca22chr1A_C_albicans_SC5314:2060785-2061315W, translated using codon table 12 (176 amino acids) Uncharacterized ORF; (orf19.4796) Putative eIF-4E-binding repressor of CAP-dependent translation; stationary phase enriched protein	C1_09350W_A	cap-associated CAF20 [Candida albicans SC5314]	212.935	293.695	124.976	248.668	275.389	128.259	227.379	102.68	176.011	n/a	n/a	n/a	0.591	0.666
Ssc_0190	Ssc_01	628862	629377	+	516	1	172	Gene	RIB4 SGDID:S000005503, Chr XV from 55104-54595, Genome Release 64-2-1, reverse complement, Verified ORF, "Lumazine synthase (DMRL synthase); catalyzes synthesis of immediate precursor to riboflavin; DMRL synthase stands for 6,7-dimethyl-8-ribityllumazine synthase"	C1_05560W_B CGDID:CAL0000175597 COORDS:Ca22chr1B_C_albicans_SC5314:1166876-1167579W, translated using codon table 12 (206 amino acids) Verified ORF; (orf19.410.3) Lumazine synthase (6,7-dimethyl-8-ribityllumazine synthase, DMRL synthase); catalyzes the penultimate step in the synthesis of riboflavin; Hap43-induced; rat catheter and Spider biofilm repressed	C1_05560W_B CGDID:CAL0000175597 COORDS:Ca22chr1B_C_albicans_SC5314:1166876-1167579W, translated using codon table 12 (206 amino acids) Verified ORF; (orf19.410.3) Lumazine synthase (6,7-dimethyl-8-ribityllumazine synthase, DMRL synthase); catalyzes the penultimate step in the synthesis of riboflavin; Hap43-induced; rat catheter and Spider biofilm repressed	C1_05560W_B	6,7-dimethyl-8-ribityllumazine synthase	140.065	128.013	65.8054	134.146	134.938	145.236	148.413	127.537	195.453	?	?	?	1.351	0.926
Ssc_0191	Ssc_01	636878	638404	+	1527	0	509	Gene	NOP56 SGDID:S000004187, Chr XII from 546097-547611, Genome Release 64-2-1, Verified ORF, "Essential evolutionarily-conserved nucleolar protein; component of the box C/D snoRNP complexes that direct 2'-O-methylation of pre-rRNA during its maturation; overexpression causes spindle orientation defects"	CR_09950C_B CGDID:CAL0000189780 COORDS:Ca22chrRB_C_albicans_SC5314:2128996-2127446C, translated using codon table 12 (516 amino acids) Verified ORF; (orf19.7569) Putative U3 snoRNP protein; Hap43p-induced gene; physically interacts with TAP-tagged Nop1p	NOP56 SGDID:S000004187, Chr XII from 546097-547611, Genome Release 64-2-1, Verified ORF, "Essential evolutionarily-conserved nucleolar protein; component of the box C/D snoRNP complexes that direct 2'-O-methylation of pre-rRNA during its maturation; overexpression causes spindle orientation defects"	YLR197W	Nucleolar 56 [Debaryomyces fabryi]	1267.86	1064.11	1029.47	1019.86	1194.89	471.74	1042.32	393.446	543.144	n/a	n/a	n/a	0.549	0.675
Ssc_0192	Ssc_01	661487	663256	+	1770	2	590	Gene	DPH2 SGDID:S000001674, Chr XI from 81035-82639, Genome Release 64-2-1, Verified ORF, "Protein required for synthesis of diphthamide; required along with Dph1p, Kti11p, Jjj3p, and Dph5p; diphthamide is a modified histidine residue of translation elongation factor 2 (Eft1p or Eft2p); may act in a complex with Dph1p and Kti11p"	C4_00690C_B CGDID:CAL0000199541 COORDS:Ca22chr4B_C_albicans_SC5314:119166-117577C, translated using codon table 12 (529 amino acids) Uncharacterized ORF; (orf19.4173) Ortholog(s) have role in peptidyl-diphthamide biosynthetic process from peptidyl-histidine and cytoplasm localization	C4_00690C_B CGDID:CAL0000199541 COORDS:Ca22chr4B_C_albicans_SC5314:119166-117577C, translated using codon table 12 (529 amino acids) Uncharacterized ORF; (orf19.4173) Ortholog(s) have role in peptidyl-diphthamide biosynthetic process from peptidyl-histidine and cytoplasm localization	C4_00690C_B	Diphthamide biosynthesis 2	53.4987	98.4006	92.1138	106.35	97.9997	63.0109	93.1754	69.6258	73.0638	?		?	0.572	0.58
Ssc_0193	Ssc_01	682532	683137	+	606	5	202	ORF	ESL1 SGDID:S000001413, Chr IX from 60694-57338, Genome Release 64-2-1, reverse complement, Uncharacterized ORF, "Protein of unknown function; predicted to contain a PINc domain; ESL1 has a paralog, ESL2, that arose from the whole genome duplication"	not available	not available	not available	---NA---	91.2249	90.5702	32.3757	63.4105	39.4766	34.7526	54.2562	56.8572	103.702
Ssc_0194	Ssc_01	685292	686245	+	954	1	318	Gene	YJU3 SGDID:S000001577, Chr XI from 263349-264290, Genome Release 64-2-1, Verified ORF, "Monoglyceride lipase (MGL); functional ortholog of mammalian MGL, localizes to lipid particles and membranes, also member of the eukaryotic serine hydrolase family"	C1_09980C_B CGDID:CAL0000173947 COORDS:Ca22chr1B_C_albicans_SC5314:2179805-2178891C, translated using codon table 12 (304 amino acids) Uncharacterized ORF; (orf19.4864) Ortholog(s) have acylglycerol lipase activity, serine hydrolase activity, role in triglyceride metabolic process and endoplasmic reticulum, lipid particle, mitochondrial outer membrane, plasma membrane localization	C1_09980C_B CGDID:CAL0000173947 COORDS:Ca22chr1B_C_albicans_SC5314:2179805-2178891C, translated using codon table 12 (304 amino acids) Uncharacterized ORF; (orf19.4864) Ortholog(s) have acylglycerol lipase activity, serine hydrolase activity, role in triglyceride metabolic process and endoplasmic reticulum, lipid particle, mitochondrial outer membrane, plasma membrane localization	C1_09980C_B	acylglycerol lipase [Candida albicans SC5314]	77.2521	105.62	63.2677	109.376	86.4558	125.766	91.1448	110.037	81.285	?	?	?	1.179	0.932
Ssc_0195	Ssc_01	693950	694792	+	843	0	281	Gene	MBA1 SGDID:S000000389, Chr II from 599959-599123, Genome Release 64-2-1, reverse complement, Verified ORF, "Membrane-associated mitochondrial ribosome receptor; forms a complex with Mdm38p that may facilitate recruitment of mRNA-specific translational activators to ribosomes; possible role in protein export from the matrix to inner membrane"	C3_06050C_B CGDID:CAL0000197328 COORDS:Ca22chr3B_C_albicans_SC5314:1376253-1375378C, translated using codon table 12 (291 amino acids) Uncharacterized ORF; (orf19.7386) Ortholog(s) have ribosome binding activity	MBA1 SGDID:S000000389, Chr II from 599959-599123, Genome Release 64-2-1, reverse complement, Verified ORF, "Membrane-associated mitochondrial ribosome receptor; forms a complex with Mdm38p that may facilitate recruitment of mRNA-specific translational activators to ribosomes; possible role in protein export from the matrix to inner membrane"	YBR185C	MBA1 [Ascoidea rubescens DSM 1968]	237.924	268.639	131.352	159.744	110.086	68.1621	129.632	66.9621	88.6832	n/a	n/a	n/a	0.845	0.787
Ssc_0196	Ssc_01	695741	696184	+	444	3	148	ORF	AIM39 SGDID:S000005414, Chr XV from 230085-231272, Genome Release 64-2-1, Verified ORF, "Putative protein of unknown function; null mutant displays elevated frequency of mitochondrial genome loss"	C7_03480W_B CGDID:CAL0000182409 COORDS:Ca22chr7B_C_albicans_SC5314:771043-774180W, translated using codon table 12 (1045 amino acids) Verified ORF; (orf19.6705) Putative guanyl nucleotide exchange factor with Sec7 domain; required for normal filamentous growth; regulated by yeast-hyphal switch; filament induced; regulated by Nrg1, Tup1, Mob2, Hap43; mRNA binds She3; Spider biofilm induced	C7_03480W_B CGDID:CAL0000182409 COORDS:Ca22chr7B_C_albicans_SC5314:771043-774180W, translated using codon table 12 (1045 amino acids) Verified ORF; (orf19.6705) Putative guanyl nucleotide exchange factor with Sec7 domain; required for normal filamentous growth; regulated by yeast-hyphal switch; filament induced; regulated by Nrg1, Tup1, Mob2, Hap43; mRNA binds She3; Spider biofilm induced	C7_03480W_B	hypothetical protein ASCRUDRAFT_72854 [Ascoidea rubescens DSM 1968]	0	0	0	0	0	0	0	0	0
Ssc_0197	Ssc_01	704264	704866	+	603	0	201	Gene	TSR2 SGDID:S000004427, Chr XII from 1006378-1006995, Genome Release 64-2-1, Verified ORF, "Protein with a potential role in pre-rRNA processing"	TSR2 CGDID:CAL0000185349 COORDS:Ca22chr1A_C_albicans_SC5314:638966-638337C, translated using codon table 12 (209 amino acids) Uncharacterized ORF; (orf19.2998) Protein with a predicted role in pre-rRNA processing; repressed by prostaglandins	TSR2 CGDID:CAL0000185349 COORDS:Ca22chr1A_C_albicans_SC5314:638966-638337C, translated using codon table 12 (209 amino acids) Uncharacterized ORF; (orf19.2998) Protein with a predicted role in pre-rRNA processing; repressed by prostaglandins	C1_03060C_A	Piso0_003913 [Millerozyma farinosa CBS 7064]	78.8691	87.3491	40.9458	70.1211	44.3905	18.1719	44.2923	23.6211	23.192	n/a	n/a	n/a	0.406	0.583
Ssc_0198	Ssc_01	708452	709135	+	684	5	228	ORF	not available	not available	not available	not available	---NA---	31.6525	29.5212	17.5525	35.5841	21.6764	34.7121	30.2287	30.3842	18.8499
Ssc_0199	Ssc_01	709901	710203	+	303	0	101	ORF	TOP2 SGDID:S000005032, Chr XIV from 457704-461990, Genome Release 64-2-1, Verified ORF, "Topoisomerase II; relieves torsional strain in DNA by cleaving and re-sealing the phosphodiester backbone of both positively and negatively supercoiled DNA; cleaves complementary strands; localizes to axial cores in meiosis; required for replication slow zone (RSZ) breakage following Mec1p inactivation"	C4_06600W_B CGDID:CAL0000183457 COORDS:Ca22chr4B_C_albicans_SC5314:1473625-1478010W, translated using codon table 12 (1461 amino acids) Verified ORF; (orf19.2873) DNA topoisomerase II; catalyzes ATP-dependent DNA relaxation and decatenation in vitro; Y842 predicted to be catalytic; functional homolog of S. cerevisiae Top2p; sensitive to amsacrine or doxorubicin; farnesol-upregulated in biofilm	C4_06600W_B CGDID:CAL0000183457 COORDS:Ca22chr4B_C_albicans_SC5314:1473625-1478010W, translated using codon table 12 (1461 amino acids) Verified ORF; (orf19.2873) DNA topoisomerase II; catalyzes ATP-dependent DNA relaxation and decatenation in vitro; Y842 predicted to be catalytic; functional homolog of S. cerevisiae Top2p; sensitive to amsacrine or doxorubicin; farnesol-upregulated in biofilm	C4_06600W_B	DNA topoisomerase 2 [[Candida] glabrata]	0	0	0	0	0	0	0	0	0	n/a	n/a	n/a
Ssc_0200	Ssc_01	714281	716293	+	2013	1	671	Gene	TPO4 SGDID:S000005799, Chr XV from 836431-834452, Genome Release 64-2-1, reverse complement, Verified ORF, "Polyamine transporter of the major facilitator superfamily; member of the 12-spanner drug:H(+) antiporter DHA1 family; recognizes spermine, putrescine, and spermidine; localizes to the plasma membrane"	TPO4 CGDID:CAL0000176089 COORDS:Ca22chrRA_C_albicans_SC5314:890914-888806C, translated using codon table 12 (702 amino acids) Uncharacterized ORF; (orf19.473) Putative sperimidine transporter; fungal-specific (no human or murine homolog); Spider biofilm induced; promoter bound by Tec1 and Ndt80; Bcr1-repressed in RPMI a/a biofilms	TPO4 CGDID:CAL0000176089 COORDS:Ca22chrRA_C_albicans_SC5314:890914-888806C, translated using codon table 12 (702 amino acids) Uncharacterized ORF; (orf19.473) Putative sperimidine transporter; fungal-specific (no human or murine homolog); Spider biofilm induced; promoter bound by Tec1 and Ndt80; Bcr1-repressed in RPMI a/a biofilms	CR_03920C_A	MFS general substrate transporter [Cyberlindnera jadinii NRRL Y-1542]	36.2275	17.4521	29.329	16.9811	11.6008	30.9012	14.6647	34.3475	11.7683	?	?		0.603	0.802
Ssc_0201	Ssc_01	759575	759913	+	339	1	113	ORF	HXT4 SGDID:S000001134, Chr VIII from 288811-287081, Genome Release 64-2-1, reverse complement, Verified ORF, "High-affinity glucose transporter; member of the major facilitator superfamily, expression is induced by low levels of glucose and repressed by high levels of glucose; HXT4 has a paralog, HXT7, that arose from the whole genome duplication"	ECM15 CGDID:CAL0000197438 COORDS:Ca22chr3A_C_albicans_SC5314:1479679-1479207C, translated using codon table 12 (112 amino acids) Uncharacterized ORF; (orf19.7436.1) Protein of unknown function; predicted role in cell wall organization; Hap43-repressed; caspofungin repressed; Spider biofilm induced; rat catheter biofilm repressed	ECM15 CGDID:CAL0000197438 COORDS:Ca22chr3A_C_albicans_SC5314:1479679-1479207C, translated using codon table 12 (112 amino acids) Uncharacterized ORF; (orf19.7436.1) Protein of unknown function; predicted role in cell wall organization; Hap43-repressed; caspofungin repressed; Spider biofilm induced; rat catheter biofilm repressed	C3_06480C_A	---NA---	12.2719	4.27115	7.03318	5.647	2.51319	7.74813	5.18801	9.15736	10.5832
Ssc_0202	Ssc_01	764765	765448	+	684	0	228	Gene	CYT1 SGDID:S000005591, Chr XV from 447439-448368, Genome Release 64-2-1, Verified ORF, "Cytochrome c1; component of the mitochondrial respiratory chain; expression is regulated by the heme-activated, glucose-repressed Hap2p/3p/4p/5p CCAAT-binding complex"	CYT1 CGDID:CAL0000192434 COORDS:Ca22chr2A_C_albicans_SC5314:1033654-1032788C, translated using codon table 12 (288 amino acids) Verified ORF; (orf19.3527) Cytochrome c1; induced in high iron; alkaline repressed; possibly an essential gene, disruptants not obtained by UAU1 method; Hap43-repressed; Spider biofilm repressed	CYT1 SGDID:S000005591, Chr XV from 447439-448368, Genome Release 64-2-1, Verified ORF, "Cytochrome c1; component of the mitochondrial respiratory chain; expression is regulated by the heme-activated, glucose-repressed Hap2p/3p/4p/5p CCAAT-binding complex"	YOR065W	Cytochrome c1, heme , mitochondrial [Pichia kudriavzevii]	361.072	697.515	361.381	631.82	429.071	448.759	501.708	479.133	477.647	n/a	n/a	n/a	1.009	0.792
Ssc_0203	Ssc_01	768149	769369	+	1221	3	407	Gene	MRM2 SGDID:S000003104, Chr VII from 253859-252897, Genome Release 64-2-1, reverse complement, Verified ORF, "Mitochondrial 2' O-ribose methyltransferase; required for methylation of U(2791) in 21S rRNA; MRM2 deletion confers thermosensitive respiration and loss of mitochondrial DNA; has similarity to Spb1p and Trm7p, and to E. coli FtsJ/RrmJ"	CR_10260W_B CGDID:CAL0000192762 COORDS:Ca22chrRB_C_albicans_SC5314:2187875-2188690W, translated using codon table 12 (271 amino acids) Uncharacterized ORF; (orf19.7601) Putative mitochondrial 2' O-ribose methyltransferase; predicted role in methylation of U(2791) in 21S rRNA; Spider biofilm induced	MRM2 SGDID:S000003104, Chr VII from 253859-252897, Genome Release 64-2-1, reverse complement, Verified ORF, "Mitochondrial 2' O-ribose methyltransferase; required for methylation of U(2791) in 21S rRNA; MRM2 deletion confers thermosensitive respiration and loss of mitochondrial DNA; has similarity to Spb1p and Trm7p, and to E. coli FtsJ/RrmJ"	YGL136C	23S ribosomal RNA methyltransferase	48.195	53.8177	42.5806	55.7993	49.8404	65.7138	58.5249	64.1048	68.0415
Ssc_0204	Ssc_01	777185	778951	+	1767	5	589	Gene	FRA1 SGDID:S000003952, Chr XII from 81461-83710, Genome Release 64-2-1, Verified ORF, "Protein involved in negative regulation of iron regulon transcription; forms an iron independent complex with Fra2p, Grx3p, and Grx4p; cytosolic; mutant fails to repress transcription of iron regulon and is defective in spore formation"	CR_03690W_A CGDID:CAL0000194129 COORDS:Ca22chrRA_C_albicans_SC5314:823246-825456W, translated using codon table 12 (736 amino acids) Uncharacterized ORF; (orf19.4368) Has domain(s) with predicted hydrolase activity and role in cellular process	CR_03690W_A CGDID:CAL0000194129 COORDS:Ca22chrRA_C_albicans_SC5314:823246-825456W, translated using codon table 12 (736 amino acids) Uncharacterized ORF; (orf19.4368) Has domain(s) with predicted hydrolase activity and role in cellular process	CR_03690W_A	involved in negative regulation of transcription of iron regulon [Komagataella phaffii GS115]	57.3195	17.6453	12.8262	25.384	14.8689	54.2537	27.2215	52.1239	28.1502	?	Ser	Ser	1.135	1.007
Ssc_0205	Ssc_01	780788	781750	+	963	0	321	Gene	PRS3 SGDID:S000001003, Chr VIII from 81616-80654, Genome Release 64-2-1, reverse complement, Verified ORF, "5-phospho-ribosyl-1(alpha)-pyrophosphate synthetase; synthesizes PRPP, which is required for nucleotide, histidine, and tryptophan biosynthesis; one of five related enzymes, which are active as heteromultimeric complexes"	C2_02510W_B CGDID:CAL0000194619 COORDS:Ca22chr2B_C_albicans_SC5314:503320-504282W, translated using codon table 12 (320 amino acids) Verified ORF; (orf19.1575) Phosphoribosylpyrophosphate synthetase; enzyme of purine, pyrimidine, histidine, and tryptophan biosynthesis; essential; flucytosine induced; macrophage/pseudohyphal-induced	C2_02510W_B CGDID:CAL0000194619 COORDS:Ca22chr2B_C_albicans_SC5314:503320-504282W, translated using codon table 12 (320 amino acids) Verified ORF; (orf19.1575) Phosphoribosylpyrophosphate synthetase; enzyme of purine, pyrimidine, histidine, and tryptophan biosynthesis; essential; flucytosine induced; macrophage/pseudohyphal-induced	C2_02510W_B	Prs1 phosphoribosylpyrophosphate synthetase [Candida orthopsilosis Co 90-125]	150.951	250.654	137.991	232.841	136.217	175.651	159.546	199.136	178.208	n/a	n/a	n/a	0.836	0.722
Ssc_0206	Ssc_01	814646	815386	+	741	0	247	Gene	SKI6 SGDID:S000003427, Chr VII from 888882-889622, Genome Release 64-2-1, Verified ORF, "Exosome non-catalytic core component; involved in 3'-5' RNA processing and degradation in both the nucleus and the cytoplasm; has similarity to E. coli RNase PH and to human hRrp41p (EXOSC4)"	C4_02090C_B CGDID:CAL0000182211 COORDS:Ca22chr4B_C_albicans_SC5314:417900-417178C, translated using codon table 12 (240 amino acids) Uncharacterized ORF; (orf19.4582) Ortholog(s) have role in U1 snRNA 3'-end processing, U4 snRNA 3'-end processing and U5 snRNA 3'-end processing, <a href="#GOsection">more</a>	C4_02090C_B CGDID:CAL0000182211 COORDS:Ca22chr4B_C_albicans_SC5314:417900-417178C, translated using codon table 12 (240 amino acids) Uncharacterized ORF; (orf19.4582) Ortholog(s) have role in U1 snRNA 3'-end processing, U4 snRNA 3'-end processing and U5 snRNA 3'-end processing, <a href="#GOsection">more</a>	C4_02090C_B	exosome complex exonuclease RRP41 [Lodderomyces elongisporus NRRL YB-4239]	81.9582	122.795	48.2513	103.167	100.344	80.7679	87.1828	74.07	72.4059	n/a	n/a	n/a	0.722	0.746
Ssc_0207	Ssc_01	825920	829480	+	3561	0	1187	Gene	PYC2 SGDID:S000000422, Chr II from 662249-658707, Genome Release 64-2-1, reverse complement, Verified ORF, "Pyruvate carboxylase isoform; cytoplasmic enzyme that converts pyruvate to oxaloacetate; differentially regulated than isoform Pyc1p; mutations in the human homolog are associated with lactic acidosis; PYC2 has a paralog, PYC1, that arose from the whole genome duplication"	C4_03940C_B CGDID:CAL0000201201 COORDS:Ca22chr4B_C_albicans_SC5314:841254-837721C, translated using codon table 12 (1177 amino acids) Uncharacterized ORF; (orf19.789) Putative pyruvate carboxylase; binds biotin cofactor; repressed by Ssk1 response regulator, by benomyl treatment, or in an azole-resistant strain overexpressing MDR1; stationary phase enriched protein; flow model biofilm repressed	PYC2 SGDID:S000000422, Chr II from 662249-658707, Genome Release 64-2-1, reverse complement, Verified ORF, "Pyruvate carboxylase isoform; cytoplasmic enzyme that converts pyruvate to oxaloacetate; differentially regulated than isoform Pyc1p; mutations in the human homolog are associated with lactic acidosis; PYC2 has a paralog, PYC1, that arose from the whole genome duplication"	YBR218C	Pyc2p	1780.22	839.926	451.247	1577.74	566.664	1099.24	804.319	1531.25	2037.23	n/a	n/a	n/a	1.115	1.075
Ssc_0208	Ssc_01	837788	838186	+	399	0	133	ORF	SGM1 SGDID:S000003895, Chr X from 675852-673729, Genome Release 64-2-1, reverse complement, Verified ORF, "Protein of unknown function; required for wild-type growth rate on galactose and mannose; localizes to COPI coated vesicles and the Golgi apparatus"	CR_01170W_B CGDID:CAL0000197547 COORDS:Ca22chrRB_C_albicans_SC5314:269854-274989W, translated using codon table 12 (1711 amino acids) Uncharacterized ORF; (orf19.3237) Ortholog(s) have role in free ubiquitin chain polymerization, negative regulation of telomerase activity and cytosol, mitochondrion, nucleus localization	CR_01170W_B CGDID:CAL0000197547 COORDS:Ca22chrRB_C_albicans_SC5314:269854-274989W, translated using codon table 12 (1711 amino acids) Uncharacterized ORF; (orf19.3237) Ortholog(s) have role in free ubiquitin chain polymerization, negative regulation of telomerase activity and cytosol, mitochondrion, nucleus localization	CR_01170W_B	---NA---	12.561	11.234	8.09099	11.9253	11.1501	14.4109	12.8335	13.1412	17.9989	n/a	n/a	n/a
Ssc_0209	Ssc_01	842195	843655	+	1461	2	487	Gene	EBP2 SGDID:S000001655, Chr XI from 125759-127042, Genome Release 64-2-1, Verified ORF, "Required for 25S rRNA maturation and 60S ribosomal subunit assembly; localizes to the nucleolus and in foci along nuclear periphery; constituent of 66S pre-ribosomal particles; cooperates with Rrs1p and Mps3p to mediate telomere clustering by binding Sir4p, but is not involved in telomere tethering"	C2_04570W_A CGDID:CAL0000183510 COORDS:Ca22chr2A_C_albicans_SC5314:956813-958096W, translated using codon table 12 (427 amino acids) Uncharacterized ORF; (orf19.4492) Ortholog(s) have mRNA binding activity, role in nuclear division, rRNA processing, ribosomal large subunit biogenesis and mitotic spindle pole body, nuclear periphery, nucleolus, preribosome, large subunit precursor localization	C2_04570W_A CGDID:CAL0000183510 COORDS:Ca22chr2A_C_albicans_SC5314:956813-958096W, translated using codon table 12 (427 amino acids) Uncharacterized ORF; (orf19.4492) Ortholog(s) have mRNA binding activity, role in nuclear division, rRNA processing, ribosomal large subunit biogenesis and mitotic spindle pole body, nuclear periphery, nucleolus, preribosome, large subunit precursor localization	C2_04570W_A	Ebp2 [Candida orthopsilosis]	276.664	327.558	188.851	301.34	234.864	81.1938	228.658	87.1671	119.085	?	?	?	0.353	0.568
Ssc_0210	Ssc_01	844229	846073	+	1845	2	615	Gene	TOM71 SGDID:S000001159, Chr VIII from 342349-344268, Genome Release 64-2-1, Verified ORF, "Mitochondrial outer membrane protein; probable minor component of the TOM (translocase of outer membrane) complex responsible for recognition and import of mitochondrially directed proteins; TOM71 has a paralog, TOM70, that arose from the whole genome duplication"	C7_02640W_B CGDID:CAL0000200250 COORDS:Ca22chr7B_C_albicans_SC5314:563061-564950W, translated using codon table 12 (629 amino acids) Verified ORF; (orf19.3700) Ortholog(s) have mitochondrion targeting sequence binding, protein channel activity and role in protein import into mitochondrial inner membrane, protein import into mitochondrial matrix	C7_02640W_B CGDID:CAL0000200250 COORDS:Ca22chr7B_C_albicans_SC5314:563061-564950W, translated using codon table 12 (629 amino acids) Verified ORF; (orf19.3700) Ortholog(s) have mitochondrion targeting sequence binding, protein channel activity and role in protein import into mitochondrial inner membrane, protein import into mitochondrial matrix	C7_02640W_B	mitochondrial outer membrane specialized import receptor [Ascoidea rubescens DSM 1968]	415.007	530.408	226.836	336.067	199.282	191.134	249.229	185.097	199.552	Ser	Ser	Ser	0.833	0.834
Ssc_0211	Ssc_01	890582	892450	+	1869	0	623	Gene	SPB4 SGDID:S000001894, Chr VI from 146934-145114, Genome Release 64-2-1, reverse complement, Verified ORF, "Putative ATP-dependent RNA helicase; nucleolar protein required for synthesis of 60S ribosomal subunits at a late step in the pathway; sediments with 66S pre-ribosomes in sucrose gradients"	C5_01600C_B CGDID:CAL0000189979 COORDS:Ca22chr5B_C_albicans_SC5314:357069-355174C, translated using codon table 12 (631 amino acids) Uncharacterized ORF; (orf19.6298) Putative ATP-dependent RNA helicase; flucytosine repressed; Spider biofilm induced	C5_01600C_B CGDID:CAL0000189979 COORDS:Ca22chr5B_C_albicans_SC5314:357069-355174C, translated using codon table 12 (631 amino acids) Uncharacterized ORF; (orf19.6298) Putative ATP-dependent RNA helicase; flucytosine repressed; Spider biofilm induced	C5_01600C_B	ATP-dependent rRNA helicase SPB41	110.409	133.404	99.9802	130.297	92.671	43.67	83.9879	50.3725	41.8367	n/a	n/a	n/a	0.532	0.689
Ssc_0212	Ssc_01	902078	903265	+	1188	3	396	Gene	YPL034W SGDID:S000005955, Chr XVI from 486712-487209, Genome Release 64-2-1, Uncharacterized ORF, "Putative protein of unknown function; YPL034W is not essential gene"	C4_00210W_B CGDID:CAL0000193356 COORDS:Ca22chr4B_C_albicans_SC5314:32590-33282W, translated using codon table 12 (230 amino acids) Uncharacterized ORF; (orf19.5646) Ortholog of <i>S. cerevisiae</i> : YPL034W, <i>C. dubliniensis CD36</i> : Cd36_40280, <i>C. parapsilosis CDC317</i> : CPAR2_402170 and <i>Candida tenuis NRRL Y-1498</i> : CANTEDRAFT_137348	YPL034W SGDID:S000005955, Chr XVI from 486712-487209, Genome Release 64-2-1, Uncharacterized ORF, "Putative protein of unknown function; YPL034W is not essential gene"	YPL034W	DUF1766-domain-containing , partial [Candida tanzawaensis NRRL Y-17324]	46.16	32.9775	17.683	46.3019	24.2439	43.7529	43.3869	38.8329	35.6614
Ssc_0213	Ssc_01	903566	905122	+	1557	3	519	Gene	ATG17 SGDID:S000004415, Chr XII from 973170-971917, Genome Release 64-2-1, reverse complement, Verified ORF, "Scaffold protein responsible for phagophore assembly site organization; regulatory subunit of an autophagy-specific complex that includes Atg1p and Atg13p; stimulates Atg1p kinase activity; human ortholog RB1CC1/FIP200 interacts with p53, which inhibits autophagy in human cells"	C5_01260W_B CGDID:CAL0000191159 COORDS:Ca22chr5B_C_albicans_SC5314:283844-286216W, translated using codon table 12 (790 amino acids) Uncharacterized ORF; (orf19.1943) Ortholog of <i>C. parapsilosis CDC317</i> : CPAR2_302610, <i>C. dubliniensis CD36</i> : Cd36_51070, <i>Candida orthopsilosis Co 90-125</i> : CORT_0E04770 and <i>Spathaspora passalidarum NRRL Y-27907</i> : SPAPADRAFT_50634	ATG17 SGDID:S000004415, Chr XII from 973170-971917, Genome Release 64-2-1, reverse complement, Verified ORF, "Scaffold protein responsible for phagophore assembly site organization; regulatory subunit of an autophagy-specific complex that includes Atg1p and Atg13p; stimulates Atg1p kinase activity; human ortholog RB1CC1/FIP200 interacts with p53, which inhibits autophagy in human cells"	YLR423C	autophagy associated kinase activator Atg17 [Schizosaccharomyces octosporus yFS286]	5.27678	1.1406	1.29797	2.28088	1.60808	3.16617	2.81173	2.75933	1.19328
Ssc_0214	Ssc_01	939758	940066	+	309	2	103	ORF	ERV41 SGDID:S000004532, Chr XIII from 140090-139063,140214-140184, Genome Release 64-2-1, reverse complement, Verified ORF, "Protein localized to COPII-coated vesicles; forms a complex with Erv46p; involved in the membrane fusion stage of transport; has homology to human ERGIC2 (PTX1) protein"	C3_04780C_B CGDID:CAL0000194601 COORDS:Ca22chr3B_C_albicans_SC5314:1019069-1018032C, translated using codon table 12 (345 amino acids) Uncharacterized ORF; (orf19.5941) Ortholog(s) have role in ER to Golgi vesicle-mediated transport and ER to Golgi transport vesicle, integral component of Golgi membrane, integral component of endoplasmic reticulum membrane localization	C3_04780C_B CGDID:CAL0000194601 COORDS:Ca22chr3B_C_albicans_SC5314:1019069-1018032C, translated using codon table 12 (345 amino acids) Uncharacterized ORF; (orf19.5941) Ortholog(s) have role in ER to Golgi vesicle-mediated transport and ER to Golgi transport vesicle, integral component of Golgi membrane, integral component of endoplasmic reticulum membrane localization	C3_04780C_B	localized to COPII-coated vesicle [Ascoidea rubescens DSM 1968]	2.85722	1.90896	0.232768	1.47271	0.88034	1.48315	0.994296	1.38316	1.15465
Ssc_0215	Ssc_01	942527	943840	+	1314	0	438	Gene	YPS1 SGDID:S000004110, Chr XII from 388220-386511, Genome Release 64-2-1, reverse complement, Verified ORF, "Aspartic protease; member of the yapsin family of proteases involved in cell wall growth and maintenance; attached to the plasma membrane via a glycosylphosphatidylinositol (GPI) anchor; YPS1 has a paralog, MKC7, that arose from the whole genome duplication"	SAP2 CGDID:CAL0000196689 COORDS:Ca22chrRA_C_albicans_SC5314:1692632-1693828W, translated using codon table 12 (398 amino acids) Verified ORF; (orf19.3708) Major secreted aspartyl proteinase; utilization of protein as nitrogen source; role in virulence complicated by URA3 effects; immunoprotective; regulated by growth, albumin, drugs, white cell-type; flow model biofilm induced	SAP2 CGDID:CAL0000196689 COORDS:Ca22chrRA_C_albicans_SC5314:1692632-1693828W, translated using codon table 12 (398 amino acids) Verified ORF; (orf19.3708) Major secreted aspartyl proteinase; utilization of protein as nitrogen source; role in virulence complicated by URA3 effects; immunoprotective; regulated by growth, albumin, drugs, white cell-type; flow model biofilm induced	CR_07800W_A	Asp-domain-containing [Hyphopichia burtonii NRRL Y-1933]	22.8312	0.103356	2.67466	0.472968	8.58302	0.568112	18.658	1.04349	20.8759	n/a	n/a	n/a		1000
Ssc_0216	Ssc_01	945776	946222	+	447	1	149	Gene	OSW7 SGDID:S000001935, Chr VI from 233544-232012, Genome Release 64-2-1, reverse complement, Verified ORF, "Protein involved in outer spore wall assembly; likely involved directly in dityrosine layer assembly; may be involved in response to high salt and changes in carbon source; deletion mutant has decreased spore survival in Drosophila feces; OSW7 has a paralog, SHE10, that arose from the whole…	MVB12 CGDID:CAL0000196354 COORDS:Ca22chrRA_C_albicans_SC5314:1037049-1037616W, translated using codon table 12 (163 amino acids) Verified ORF; (orf19.6313.2) ESCRT-I complex subunit with a role in multivesicular body (MVB) trafficking; mutant displays growth defect on alkaline medium; Hap43p-repressed gene	MVB12 CGDID:CAL0000196354 COORDS:Ca22chrRA_C_albicans_SC5314:1037049-1037616W, translated using codon table 12 (163 amino acids) Verified ORF; (orf19.6313.2) ESCRT-I complex subunit with a role in multivesicular body (MVB) trafficking; mutant displays growth defect on alkaline medium; Hap43p-repressed gene	CR_04790W_A	Mvb12 ESCRT-I complex subunit [Candida orthopsilosis]	8.57165	4.10291	2.23085	3.72491	1.50316	5.845	2.12202	4.93122	2.94979
Ssc_0217	Ssc_01	954491	957034	+	2544	2	848	Gene	MNR2 SGDID:S000001547, Chr XI from 317764-320673, Genome Release 64-2-1, Verified ORF, "Vacuolar membrane protein required for magnesium homeostasis; putative magnesium transporter; has similarity to Alr1p and Alr2p, which mediate influx of Mg2+ and other divalent cations"	MNR2 CGDID:CAL0000200038 COORDS:Ca22chr4A_C_albicans_SC5314:60939-63332W, translated using codon table 12 (797 amino acids) Uncharacterized ORF; (orf19.5667) Putative ion transporter; fungal-specific (no human or murine homolog)	MNR2 CGDID:CAL0000200038 COORDS:Ca22chr4A_C_albicans_SC5314:60939-63332W, translated using codon table 12 (797 amino acids) Uncharacterized ORF; (orf19.5667) Putative ion transporter; fungal-specific (no human or murine homolog)	C4_00400W_A	Manganese resistance MNR2 [[Candida] glabrata]	71.4961	56.5806	57.8526	76.5809	47.3758	99.5937	71.8014	90.6331	72.1848	?
Ssc_0218	Ssc_01	957368	962251	+	4884	7	1628	Gene	TRM732 SGDID:S000004872, Chr XIII from 788883-784621, Genome Release 64-2-1, reverse complement, Verified ORF, "Protein that interacts with Trm7p for 2'-O-methylation of C32 of substrate tRNAs; green fluorescent protein (GFP)-fusion protein localizes to the cytoplasm; non-essential gene; functionally complemented by human THADA"	C2_10820C_A CGDID:CAL0000194341 COORDS:Ca22chr2A_C_albicans_SC5314:2220897-2217265C, translated using codon table 12 (1210 amino acids) Uncharacterized ORF; (orf19.5365) S. cerevisiae ortholog YMR259C interacts with Trm7 for 2'-O-methylation of C32 of substrate tRNAs; downregulated by fluphenazine treatment or in an azole-resistant strain that overexpresses CDR1 and CDR2	TRM732 SGDID:S000004872, Chr XIII from 788883-784621, Genome Release 64-2-1, reverse complement, Verified ORF, "Protein that interacts with Trm7p for 2'-O-methylation of C32 of substrate tRNAs; green fluorescent protein (GFP)-fusion protein localizes to the cytoplasm; non-essential gene; functionally complemented by human THADA"	YMR259C	Thyroid adenoma-associated [Pichia kudriavzevii]	169.59	70.1676	104.644	103.634	46.0692	45.3338	87.0173	44.534	37.9689	?	?	?	0.699	0.782
Ssc_0219	Ssc_01	963788	966925	+	3138	5	1046	Gene	CYM1 SGDID:S000002838, Chr IV from 1328470-1325501, Genome Release 64-2-1, reverse complement, Verified ORF, "Lysine-specific metalloprotease of the pitrilysin family; metalloprotease of the intermembrane space; degrades proteins and presequence peptides cleaved from imported proteins; required for normal mitochondrial morphology"	CYM1 CGDID:CAL0000201699 COORDS:Ca22chr3A_C_albicans_SC5314:1421438-1424542W, translated using codon table 12 (1034 amino acids) Uncharacterized ORF; (orf19.7410) Putative metalloprotease of the mitochondrial intermembrane space; rat catheter biofilm induced	CYM1 SGDID:S000002838, Chr IV from 1328470-1325501, Genome Release 64-2-1, reverse complement, Verified ORF, "Lysine-specific metalloprotease of the pitrilysin family; metalloprotease of the intermembrane space; degrades proteins and presequence peptides cleaved from imported proteins; required for normal mitochondrial morphology"	YDR430C	metalloprotease [Wickerhamomyces ciferrii]	147.331	197.978	128.683	141.835	114.292	70.6782	119.241	71.0611	88.2286	Ser	Ser	Ser	0.846	0.768
Ssc_0220	Ssc_01	977567	978823	+	1257	1	419	Gene	SCS3 SGDID:S000003094, Chr VII from 270997-272139, Genome Release 64-2-1, Verified ORF, "Protein required for inositol prototrophy; required for normal ER membrane biosynthesis; ortholog of the FIT family of proteins involved in triglyceride droplet biosynthesis and homologous to human FIT2; disputed role in the synthesis of inositol phospholipids from inositol"	C4_04180C_B CGDID:CAL0000192044 COORDS:Ca22chr4B_C_albicans_SC5314:896653-895691C, translated using codon table 12 (320 amino acids) Uncharacterized ORF; (orf19.5291) Ortholog(s) have role in phospholipid biosynthetic process and endoplasmic reticulum localization	C4_04180C_B CGDID:CAL0000192044 COORDS:Ca22chr4B_C_albicans_SC5314:896653-895691C, translated using codon table 12 (320 amino acids) Uncharacterized ORF; (orf19.5291) Ortholog(s) have role in phospholipid biosynthetic process and endoplasmic reticulum localization	C4_04180C_B	Scs3 [Candida orthopsilosis]	196.87	67.2637	42.0516	75.4087	41.2241	209.708	62.5544	187.336	70.6572	?	?	?	0.939	0.746
Ssc_0221	Ssc_01	995825	999157	+	3333	1	1111	Gene	ISW1 SGDID:S000000449, Chr II from 711539-708150, Genome Release 64-2-1, reverse complement, Verified ORF, "ATPase subunit of imitation-switch (ISWI) class chromatin remodelers; with Ioc3p forms Isw1a complex involved in repression of transcription initiation; with Ioc2p and Ioc4p forms Isw1b complex involved in regulation of transcription elongation; Isw1b recruited to ORFs by H3K36 methylation …	C1_07340W_A CGDID:CAL0000192256 COORDS:Ca22chr1A_C_albicans_SC5314:1581153-1584276W, translated using codon table 12 (1017 amino acids) Uncharacterized ORF; (orf19.4437) Ortholog(s) have ATPase activity, DNA binding, nucleosome binding, rDNA binding, transcription regulatory region DNA binding activity	C1_07340W_A CGDID:CAL0000192256 COORDS:Ca22chr1A_C_albicans_SC5314:1581153-1584276W, translated using codon table 12 (1017 amino acids) Uncharacterized ORF; (orf19.4437) Ortholog(s) have ATPase activity, DNA binding, nucleosome binding, rDNA binding, transcription regulatory region DNA binding activity	C1_07340W_A	Isw1 [Candida orthopsilosis Co 90-125]	127.718	133.798	79.0351	136.599	117.763	164.823	167.195	132.699	143.667	?	?	?	0.884	0.78
Ssc_0222	Ssc_01	1017077	1019407	+	2331	5	777	Gene	PIN4 SGDID:S000000147, Chr II from 124759-122753, Genome Release 64-2-1, reverse complement, Verified ORF, "Protein involved in G2/M phase progression and response to DNA damage; interacts with Rad53p; contains an RNA recognition motif, a nuclear localization signal, and several SQ/TQ cluster domains; hyperphosphorylated in response to DNA damage"	PIN4 CGDID:CAL0000186409 COORDS:Ca22chrRA_C_albicans_SC5314:345897-348482W, translated using codon table 12 (861 amino acids) Verified ORF; (orf19.2534) Protein with similarity to S. cerevisiae Pin4p; transposon mutation affects filamentous growth	PIN4 CGDID:CAL0000186409 COORDS:Ca22chrRA_C_albicans_SC5314:345897-348482W, translated using codon table 12 (861 amino acids) Verified ORF; (orf19.2534) Protein with similarity to S. cerevisiae Pin4p; transposon mutation affects filamentous growth	CR_01500W_A	involved in G2 M phase progression and response to DNA damage, interacts with Rad53p [Komagataella phaffii GS115]	92.1472	69.7418	33.7986	79.9142	53.0738	106.643	91.6353	105.738	91.7979	?			0.548	1.03
Ssc_0223	Ssc_01	1022336	1023418	+	1083	2	361	ORF	not available	not available	not available	not available	---NA---	89.6965	83.0291	44.2407	90.3433	85.854	103.081	84.4971	91.6292	94.7542
Ssc_0224	Ssc_01	1023767	1024681	+	915	1	305	Gene	PHO13 SGDID:S000002395, Chr IV from 32296-33234, Genome Release 64-2-1, Verified ORF, "Alkaline phosphatase specific for p-nitrophenyl phosphate; also has protein phosphatase activity"	C1_07230W_B CGDID:CAL0000190425 COORDS:Ca22chr1B_C_albicans_SC5314:1551741-1552667W, translated using codon table 12 (308 amino acids) Verified ORF; (orf19.4444) 4-nitrophenyl phosphatase, possible histone H2A phosphatase; involved in regulation of white-opaque switch; hyphal repressed; induced in core stress response; induced by cadmium stress via Hog1; rat catheter and Spider biofilm repressed	C1_07230W_B CGDID:CAL0000190425 COORDS:Ca22chr1B_C_albicans_SC5314:1551741-1552667W, translated using codon table 12 (308 amino acids) Verified ORF; (orf19.4444) 4-nitrophenyl phosphatase, possible histone H2A phosphatase; involved in regulation of white-opaque switch; hyphal repressed; induced in core stress response; induced by cadmium stress via Hog1; rat catheter and Spider biofilm repressed	C1_07230W_B	Phosphoglycolate phosphatase [Wickerhamomyces ciferrii]	227.857	155.575	61.8193	185.934	135.911	247.879	152.673	246.672	208.62	?	?	?	1.094	0.916
Ssc_0225	Ssc_01	1024952	1025278	+	327	1	109	ORF	REV1 SGDID:S000005873, Chr XV from 981828-984785, Genome Release 64-2-1, Verified ORF, "Deoxycytidyl transferase; involved in repair of abasic sites and adducted guanines in damaged DNA by translesion synthesis (TLS); forms a complex with the subunits of DNA polymerase zeta, Rev3p and Rev7p; relocalizes from nucleus to cytoplasm upon DNA replication stress"	not available	not available	not available	---NA---	1.69587	0.205715	0	0.247331	0.269918	0.408345	0.385964	0.411664	0.31999
Ssc_0226	Ssc_01	1052702	1056211	+	3510	2	1170	Gene	RPA135 SGDID:S000006214, Chr XVI from 581196-577585, Genome Release 64-2-1, reverse complement, Verified ORF, "RNA polymerase I second largest subunit A135"	RPA135 CGDID:CAL0000201405 COORDS:Ca22chr7A_C_albicans_SC5314:92423-95923W, translated using codon table 12 (1166 amino acids) Uncharacterized ORF; (orf19.7062) Putative RNA polymerase I subunit A135; repressed by prostaglandins	RPA135 CGDID:CAL0000201405 COORDS:Ca22chr7A_C_albicans_SC5314:92423-95923W, translated using codon table 12 (1166 amino acids) Uncharacterized ORF; (orf19.7062) Putative RNA polymerase I subunit A135; repressed by prostaglandins	C7_00570W_A	DNA-directed RNA polymerase I [Scheffersomyces stipitis CBS 6054]	331.57	561.189	530.153	516.82	534.546	310.43	468.706	325.024	308.97	?	?	?	0.654	0.702
Ssc_0227	Ssc_01	1063007	1066723	+	3717	1	1239	Gene	RRP12 SGDID:S000005933, Chr XVI from 529723-533409, Genome Release 64-2-1, Verified ORF, "Protein required for export of the ribosomal subunits; associates with the RNA components of the pre-ribosomes; has a role in nuclear import in association with Pse1p; also plays a role in the cell cycle and the DNA damage response; contains HEAT-repeats"	C7_01030C_A CGDID:CAL0000188040 COORDS:Ca22chr7A_C_albicans_SC5314:218578-214925C, translated using codon table 12 (1217 amino acids) Uncharacterized ORF; (orf19.7011) Ortholog(s) have mRNA binding activity and 90S preribosome, cytoplasm, mitotic spindle pole body, nucleolus localization	C7_01030C_A CGDID:CAL0000188040 COORDS:Ca22chr7A_C_albicans_SC5314:218578-214925C, translated using codon table 12 (1217 amino acids) Uncharacterized ORF; (orf19.7011) Ortholog(s) have mRNA binding activity and 90S preribosome, cytoplasm, mitotic spindle pole body, nucleolus localization	C7_01030C_A	ribosomal RNA-processing 12	262.052	322.489	217.756	289.5	240.845	87.5938	217.234	109.217	107.517	?	?	?	0.556	0.628
Ssc_0228	Ssc_01	1084439	1084816	+	378	2	126	ORF	STE5 SGDID:S000002510, Chr IV from 658350-661103, Genome Release 64-2-1, Verified ORF, "Pheromone-responsive MAPK scaffold protein; couples activation of the G-protein-coupled pheromone receptor to MAPK activation; intramolecular interaction of PH and VWA domains blocks activation of assembled signaling cascade components (Ste11p, Ste7p and Fus3p) under basal conditions; Gbeta-gamma (Ste4p-Ste18p…	CAT1 CGDID:CAL0000188148 COORDS:Ca22chr1A_C_albicans_SC5314:1453350-1454807W, translated using codon table 12 (485 amino acids) Verified ORF; (orf19.6229) Catalase; resistance to oxidative stress, neutrophils, peroxide; role in virulence; regulated by iron, ciclopirox, fluconazole, carbon source, pH, Rim101, Ssn6, Hog1, Hap43, Sfu1, Sef1, farnesol, core stress response; Spider biofilm induced	CAT1 CGDID:CAL0000188148 COORDS:Ca22chr1A_C_albicans_SC5314:1453350-1454807W, translated using codon table 12 (485 amino acids) Verified ORF; (orf19.6229) Catalase; resistance to oxidative stress, neutrophils, peroxide; role in virulence; regulated by iron, ciclopirox, fluconazole, carbon source, pH, Rim101, Ssn6, Hog1, Hap43, Sfu1, Sef1, farnesol, core stress response; Spider biofilm induced	C1_06810W_A	---NA---	4.75507	0.840193	3.86296	1.26188	0.369592	2.08186	1.10447	2.68222	1.47803
Ssc_0229	Ssc_01	1085645	1087786	+	2142	3	714	Gene	USV1 SGDID:S000006151, Chr XVI from 115312-116487, Genome Release 64-2-1, Verified ORF, "Putative transcription factor containing a C2H2 zinc finger; mutation affects transcriptional regulation of genes involved in growth on non-fermentable carbon sources, response to salt stress and cell wall biosynthesis; USV1 has a paralog, RGM1, that arose from the whole genome duplication"	CR_07450C_B CGDID:CAL0000199917 COORDS:Ca22chrRB_C_albicans_SC5314:1616543-1613826C, translated using codon table 12 (905 amino acids) Verified ORF; (orf19.6121) Transcription factor; induces transcripts of stress response genes via SLE (STRE-like) elements; required for adaptation to weak acid stress; activates a subset of the genes that are repressed by Nrg1	CR_07450C_B CGDID:CAL0000199917 COORDS:Ca22chrRB_C_albicans_SC5314:1616543-1613826C, translated using codon table 12 (905 amino acids) Verified ORF; (orf19.6121) Transcription factor; induces transcripts of stress response genes via SLE (STRE-like) elements; required for adaptation to weak acid stress; activates a subset of the genes that are repressed by Nrg1	CR_07450C_B	related to cutinase G-box binding	64.4154	7.83116	16.3324	7.39999	4.26861	57.8783	13.5568	42.9152	12.0387
Ssc_0230	Ssc_01	1088963	1089601	+	639	1	213	ORF	YMR253C SGDID:S000004866, Chr XIII from 777190-775946, Genome Release 64-2-1, reverse complement, Uncharacterized ORF, "Putative protein of unknown function; green fluorescent protein (GFP)-fusion protein localizes to the cytoplasm in a punctate pattern; YMR253C is not an essential gene"	C5_03990W_B CGDID:CAL0000191954 COORDS:Ca22chr5B_C_albicans_SC5314:879462-881138W, translated using codon table 12 (558 amino acids) Verified ORF; (orf19.3212) Putative stretch-activated Ca2+ channel of the high affinity calcium uptake system; role in thigmotropism; decreased transcription is observed upon fluphenazine treatment or in an azole-resistant strain with CDR1 and CDR2 overexpression	RBK1 SGDID:S000000632, Chr III from 193297-194298, Genome Release 64-2-1, Verified ORF, "Putative ribokinase"	YCR036W	---NA---	110.577	99.4715	33.3881	104.937	74.2093	122.25	82.7078	97.8963	72.2438
Ssc_0231	Ssc_01	1107713	1108156	+	444	1	148	ORF	LSC1 SGDID:S000005668, Chr XV from 593057-594046, Genome Release 64-2-1, Verified ORF, "Alpha subunit of succinyl-CoA ligase; succinyl-CoA ligase is a mitochondrial enzyme of the TCA cycle that catalyzes the nucleotide-dependent conversion of succinyl-CoA to succinate; phosphorylated"	C1_01690C_B CGDID:CAL0000196340 COORDS:Ca22chr1B_C_albicans_SC5314:343921-342950C, translated using codon table 12 (323 amino acids) Uncharacterized ORF; (orf19.3358) Putative succinate-CoA ligase subunit; induced by high iron; fluconazole-induced; protein present in exponential and stationary growth phase yeast cultures; Spider biofilm repressed	C1_01690C_B CGDID:CAL0000196340 COORDS:Ca22chr1B_C_albicans_SC5314:343921-342950C, translated using codon table 12 (323 amino acids) Uncharacterized ORF; (orf19.3358) Putative succinate-CoA ligase subunit; induced by high iron; fluconazole-induced; protein present in exponential and stationary growth phase yeast cultures; Spider biofilm repressed	C1_01690C_B	succinyl- ligase subunit alpha [Aspergillus nomius NRRL 13137]	0	0	0	0	0	0	0	0	0
Ssc_0232	Ssc_01	1108868	1109422	+	555	1	185	ORF	APN1 SGDID:S000001597, Chr XI from 224455-223352, Genome Release 64-2-1, reverse complement, Verified ORF, "Major apurinic/apyrimidinic endonuclease; 3'-repair diesterase; involved in repair of DNA damage by oxidation and alkylating agents; also functions as a 3'-5' exonuclease to repair 7,8-dihydro-8-oxodeoxyguanosine; genetically interacts with NTG1 to maintain mitochondrial genome integrity"	APN1 CGDID:CAL0000192941 COORDS:Ca22chr3A_C_albicans_SC5314:1462286-1463470W, translated using codon table 12 (364 amino acids) Uncharacterized ORF; (orf19.7428) Ortholog of S. cerevisiae Apn1; an AP endonuclease; transcript induced by interaction with macrophages; fungal-specific (no human or murine homolog)	APN1 CGDID:CAL0000192941 COORDS:Ca22chr3A_C_albicans_SC5314:1462286-1463470W, translated using codon table 12 (364 amino acids) Uncharacterized ORF; (orf19.7428) Ortholog of S. cerevisiae Apn1; an AP endonuclease; transcript induced by interaction with macrophages; fungal-specific (no human or murine homolog)	C3_06430W_A	DNA-(apurinic or apyrimidinic site) lyase 1 [Candida tropicalis MYA-3404]	54.0412	15.0643	10.2346	13.2346	21.622	23.7481	20.2657	18.9327	14.8299
Ssc_0233	Ssc_01	1117730	1118977	+	1248	6	416	Gene	TGL2 SGDID:S000002465, Chr IV from 568703-567723, Genome Release 64-2-1, reverse complement, Verified ORF, "Triacylglycerol lipase that is localized to the mitochondria; has lipolytic activity towards triacylglycerols and diacylglycerols when expressed in E. coli"	C1_03430W_B CGDID:CAL0000193750 COORDS:Ca22chr1B_C_albicans_SC5314:719657-720712W, translated using codon table 12 (351 amino acids) Uncharacterized ORF; (orf19.3043) Ortholog(s) have triglyceride lipase activity, role in triglyceride catabolic process and mitochondrion localization	C1_03430W_B CGDID:CAL0000193750 COORDS:Ca22chr1B_C_albicans_SC5314:719657-720712W, translated using codon table 12 (351 amino acids) Uncharacterized ORF; (orf19.3043) Ortholog(s) have triglyceride lipase activity, role in triglyceride catabolic process and mitochondrion localization	C1_03430W_B	Lipase 2 [[Candida] glabrata]	46.4955	20.6694	13.2926	33.9161	14.174	47.9803	18.8419	41.9863	23.0808
Ssc_0234	Ssc_01	1119698	1120807	+	1110	1	370	Gene	CTS2 SGDID:S000002779, Chr IV from 1219413-1220948, Genome Release 64-2-1, Uncharacterized ORF, "Putative chitinase; functionally complements A. gossypii cts2 mutant sporulation defect"	C2_02010C_B CGDID:CAL0000201767 COORDS:Ca22chr2B_C_albicans_SC5314:389235-388069C, translated using codon table 12 (388 amino acids) Uncharacterized ORF; (orf19.1515) Chitinase; similar to S. cerevisiae sporulation-specific Cts2p; functionally complements A. gossypii cts2 mutant sporulation defect; homozygous null mutation causes no obvious defects; transcription decreases upon yeast-to-hyphal sw…	C2_02010C_B CGDID:CAL0000201767 COORDS:Ca22chr2B_C_albicans_SC5314:389235-388069C, translated using codon table 12 (388 amino acids) Uncharacterized ORF; (orf19.1515) Chitinase; similar to S. cerevisiae sporulation-specific Cts2p; functionally complements A. gossypii cts2 mutant sporulation defect; homozygous null mutation causes no obvious defects; transcription decreases upon yeast-to-hyphal sw…	C2_02010C_B	endochitinase 1 [Nannizzia gypsea CBS 118893]	52.0185	35.0335	22.0167	54.4277	33.3921	58.5374	39.12	51.2788	34.0049
Ssc_0235	Ssc_01	1121183	1124653	+	3471	3	1157	Gene	UBP2 SGDID:S000005650, Chr XV from 558642-554824, Genome Release 64-2-1, reverse complement, Verified ORF, "Ubiquitin-specific protease; removes ubiquitin from ubiquitinated proteins; deubiquitinates Rsp5p and is required for MVB sorting of membrane proteins; can cleave polyubiquitin and has isopeptidase activity"	CR_05980W_A CGDID:CAL0000174377 COORDS:Ca22chrRA_C_albicans_SC5314:1251495-1255409W, translated using codon table 12 (1304 amino acids) Uncharacterized ORF; (orf19.457) Ortholog(s) have thiol-dependent ubiquitin-specific protease activity and role in protein deubiquitination, ubiquitin homeostasis, ubiquitin-dependent protein catabolic process via the multivesicular body sorting pathway	CR_05980W_A CGDID:CAL0000174377 COORDS:Ca22chrRA_C_albicans_SC5314:1251495-1255409W, translated using codon table 12 (1304 amino acids) Uncharacterized ORF; (orf19.457) Ortholog(s) have thiol-dependent ubiquitin-specific protease activity and role in protein deubiquitination, ubiquitin homeostasis, ubiquitin-dependent protein catabolic process via the multivesicular body sorting pathway	CR_05980W_A	cysteine ase [Hyphopichia burtonii NRRL Y-1933]	56.063	47.6385	52.0517	61.1248	52.2096	66.3329	68.2951	57.9589	56.2504
Ssc_0236	Ssc_01	1133642	1134712	+	1071	2	357	Gene	SPT3 SGDID:S000002800, Chr IV from 1258696-1259709, Genome Release 64-2-1, Verified ORF, "Subunit of the SAGA and SAGA-like transcriptional regulatory complexes; interacts with Spt15p to activate transcription of some RNA polymerase II-dependent genes, also functions to inhibit transcription at some promoters; relocalizes to the cytosol in response to hypoxia"	SPT3 CGDID:CAL0000183199 COORDS:Ca22chrRA_C_albicans_SC5314:2226548-2225562C, translated using codon table 12 (328 amino acids) Verified ORF; (orf19.7622) Functional homolog of S. cerevisiae Spt3p; required for virulence in mouse systemic infection; homozygous null mutant is hyperfilamentous	SPT3 SGDID:S000002800, Chr IV from 1258696-1259709, Genome Release 64-2-1, Verified ORF, "Subunit of the SAGA and SAGA-like transcriptional regulatory complexes; interacts with Spt15p to activate transcription of some RNA polymerase II-dependent genes, also functions to inhibit transcription at some promoters; relocalizes to the cytosol in response to hypoxia"	YDR392W	TFIID-18kDa-domain-containing [Ascoidea rubescens DSM 1968]	54.3339	41.5378	17.0052	48.754	25.5211	58.706	38.3102	55.8092	43.9504	Ser			1.073	0.49
Ssc_0237	Ssc_01	1137746	1138921	+	1176	3	392	Gene	IMO32 SGDID:S000003263, Chr VII from 546441-547469, Genome Release 64-2-1, Verified ORF, "Conserved mitochondrial protein of unknown function; processed by both mitochondrial processing peptidase and mitochondrial octapeptidyl aminopeptidase; gene contains the nested antisense gene NAG1"	C1_10690W_B CGDID:CAL0000200473 COORDS:Ca22chr1B_C_albicans_SC5314:2373927-2374901W, translated using codon table 12 (324 amino acids) Uncharacterized ORF; (orf19.2352) Ortholog(s) have mitochondrion localization	C1_10690W_B CGDID:CAL0000200473 COORDS:Ca22chr1B_C_albicans_SC5314:2373927-2374901W, translated using codon table 12 (324 amino acids) Uncharacterized ORF; (orf19.2352) Ortholog(s) have mitochondrion localization	C1_10690W_B	alpha beta-hydrolase [Hyphopichia burtonii NRRL Y-1933]	93.4349	90.7317	51.5407	94.6282	60.4319	105.395	80.3592	91.3201	81.7364	?	?	?	0.989	0.826
Ssc_0238	Ssc_01	1139252	1139929	+	678	0	226	Gene	MOG1 SGDID:S000003835, Chr X from 573095-573751, Genome Release 64-2-1, Verified ORF, "Conserved nuclear protein that interacts with GTP-Gsp1p; stimulates nucleotide release from Gsp1p; involved in nuclear protein import; nucleotide release is inhibited by Yrb1p"	C6_01380C_B CGDID:CAL0000198322 COORDS:Ca22chr6B_C_albicans_SC5314:276130-275516C, translated using codon table 12 (204 amino acids) Uncharacterized ORF; (orf19.3446) Ortholog(s) have Ran GTPase binding activity, role in protein import into nucleus and nucleus localization	MOG1 SGDID:S000003835, Chr X from 573095-573751, Genome Release 64-2-1, Verified ORF, "Conserved nuclear protein that interacts with GTP-Gsp1p; stimulates nucleotide release from Gsp1p; involved in nuclear protein import; nucleotide release is inhibited by Yrb1p"	YJR074W	Mog1p [Ascoidea rubescens DSM 1968]	30.4294	39.5893	18.9978	38.2384	27.3142	40.2093	38.2562	38.98	38.0013	n/a	n/a	n/a	1.184	0.867
Ssc_0239	Ssc_01	1142198	1142503	+	306	1	102	ORF	YOL075C SGDID:S000005435, Chr XV from 193542-189658, Genome Release 64-2-1, reverse complement, Verified ORF, "Putative ABC transporter"	SMI1B CGDID:CAL0000191868 COORDS:Ca22chr3A_C_albicans_SC5314:1186257-1184605C, translated using codon table 12 (550 amino acids) Uncharacterized ORF; (orf19.6972) Putative cell wall assembly regulatory protein; Rim101-repressed; possibly an essential gene, disruptants not obtained by UAU1 method	SMI1B CGDID:CAL0000191868 COORDS:Ca22chr3A_C_albicans_SC5314:1186257-1184605C, translated using codon table 12 (550 amino acids) Uncharacterized ORF; (orf19.6972) Putative cell wall assembly regulatory protein; Rim101-repressed; possibly an essential gene, disruptants not obtained by UAU1 method	C3_05350C_A	---NA---	0	0	0	0	0	0	0	0	0
Ssc_0240	Ssc_01	1144346	1145143	+	798	1	266	Gene	AIM36 SGDID:S000004766, Chr XIII from 572044-571277, Genome Release 64-2-1, reverse complement, Verified ORF, "Protein of unknown function; null mutant displays reduced respiratory growth and elevated frequency of mitochondrial genome loss; the authentic, non-tagged protein is detected in purified mitochondria in high-throughput studies"	C2_02280W_B CGDID:CAL0000180576 COORDS:Ca22chr2B_C_albicans_SC5314:457204-458082W, translated using codon table 12 (292 amino acids) Verified ORF; (orf19.1546) Membrane-localized protein of unknown function	C2_02280W_B CGDID:CAL0000180576 COORDS:Ca22chr2B_C_albicans_SC5314:457204-458082W, translated using codon table 12 (292 amino acids) Verified ORF; (orf19.1546) Membrane-localized protein of unknown function	C2_02280W_B	hypothetical mitochondrial , conserved [Candida dubliniensis CD36]	36.2071	37.4022	21.2572	26.7136	13.0734	12.7365	22.1219	10.809	12.4644	?	?	?	0.909	0.874
Ssc_0241	Ssc_01	1161086	1164154	+	3069	3	1023	Gene	PIK1 SGDID:S000005211, Chr XIV from 140878-144078, Genome Release 64-2-1, Verified ORF, "Phosphatidylinositol 4-kinase; catalyzes first step in the biosynthesis of phosphatidylinositol-4,5-biphosphate; may control cytokinesis through the actin cytoskeleton; may control nonselective autophagy and mitophagy through trafficking of Atg9p"	PIKALPHA CGDID:CAL0000202032 COORDS:Ca22chr5B_C_albicans_SC5314:399368-396435C, translated using codon table 12 (977 amino acids) Verified ORF; Putative phosphatidylinositol kinase; non-sex gene located within the MTLalpha mating-type-like locus	PIK1 SGDID:S000005211, Chr XIV from 140878-144078, Genome Release 64-2-1, Verified ORF, "Phosphatidylinositol 4-kinase; catalyzes first step in the biosynthesis of phosphatidylinositol-4,5-biphosphate; may control cytokinesis through the actin cytoskeleton; may control nonselective autophagy and mitophagy through trafficking of Atg9p"	YNL267W	phosphatidylinositol 4-kinase [Wickerhamomyces ciferrii]	164.153	165.456	147.147	179.239	121.826	234.188	189.138	213.974	163.795	Ser	?	?	1.226	0.981
Ssc_0242	Ssc_01	1164551	1167991	+	3441	0	1147	Gene	SEC12 SGDID:S000005309, Chr XIV from 674689-673274, Genome Release 64-2-1, reverse complement, Verified ORF, "Guanine nucleotide exchange factor (GEF); activates Sar1p by catalyzing the exchange of GDP for GTP; required for the initiation of COPII vesicle formation in ER to Golgi transport; glycosylated integral membrane protein of the ER; SEC12 has a paralog, SED4, that arose from the whole geno…	C6_01760W_B CGDID:CAL0000197173 COORDS:Ca22chr6B_C_albicans_SC5314:369804-372329W, translated using codon table 12 (841 amino acids) Uncharacterized ORF; (orf19.3409) Putative guanyl-nucleotide exchange factor; induced in high iron; Hap43-repressed	SEC12 SGDID:S000005309, Chr XIV from 674689-673274, Genome Release 64-2-1, reverse complement, Verified ORF, "Guanine nucleotide exchange factor (GEF); activates Sar1p by catalyzing the exchange of GDP for GTP; required for the initiation of COPII vesicle formation in ER to Golgi transport; glycosylated integral membrane protein of the ER; SEC12 has a paralog, SED4, that arose from the whole geno…	YNR026C	SEC12 [Saccharomyces eubayanus]	53.8921	84.3621	47.6773	75.2704	64.9454	75.6978	77.5254	77.8247	85.5558	n/a	n/a	n/a	1.253	0.933
Ssc_0243	Ssc_01	1182512	1183528	+	1017	1	339	Gene	STP2 SGDID:S000001048, Chr VIII from 117814-119439, Genome Release 64-2-1, Verified ORF, "Transcription factor; activated by proteolytic processing in response to signals from the SPS sensor system for external amino acids; activates transcription of amino acid permease genes; STP2 has a paralog, STP1, that arose from the whole genome duplication"	C1_09150W_B CGDID:CAL0000193786 COORDS:Ca22chr1B_C_albicans_SC5314:2004797-2005894W, translated using codon table 12 (365 amino acids) Verified ORF; (orf19.4773) Alternative oxidase; cyanide-resistant respiration; induced by antimycin A, oxidants; growth; Hap43, chlamydospore formation repressed; rat catheter, Spider biofilm induced; regulated in Spider biofilms by Bcr1, Tec1, Ndt80, Brg1	C1_09150W_B CGDID:CAL0000193786 COORDS:Ca22chr1B_C_albicans_SC5314:2004797-2005894W, translated using codon table 12 (365 amino acids) Verified ORF; (orf19.4773) Alternative oxidase; cyanide-resistant respiration; induced by antimycin A, oxidants; growth; Hap43, chlamydospore formation repressed; rat catheter, Spider biofilm induced; regulated in Spider biofilms by Bcr1, Tec1, Ndt80, Brg1	C1_09150W_B	alternative oxidase [Ascoidea rubescens DSM 1968]	575.755	485.018	445.385	194.754	62.2364	393.305	152.078	516.538	239.526	Ser	Ser	Ser	1.432	1.03
Ssc_0244	Ssc_01	1186097	1186663	+	567	0	189	Gene	DAN4 SGDID:S000003912, Chr X from 715740-712255, Genome Release 64-2-1, reverse complement, Verified ORF, "Cell wall mannoprotein; has similarity to Tir1p, Tir2p, Tir3p, and Tir4p; expressed under anaerobic conditions, completely repressed during aerobic growth"	C1_05970W_A CGDID:CAL0000196946 COORDS:Ca22chr1A_C_albicans_SC5314:1254843-1256615W, translated using codon table 12 (590 amino acids) Uncharacterized ORF; (orf19.2449) Putative adhesin-like protein; macrophage-induced gene	DAN4 SGDID:S000003912, Chr X from 715740-712255, Genome Release 64-2-1, reverse complement, Verified ORF, "Cell wall mannoprotein; has similarity to Tir1p, Tir2p, Tir3p, and Tir4p; expressed under anaerobic conditions, completely repressed during aerobic growth"	YJR151C	ribonuclease E	2.40541	0	0.232768	0	0	0	0.400901	0	0	n/a	n/a	n/a
Ssc_0245	Ssc_01	1246172	1246738	+	567	5	189	ORF	INA17 SGDID:S000006020, Chr XVI from 364068-363520, Genome Release 64-2-1, reverse complement, Verified ORF, "F1F0 ATPase synthase peripheral stalk assembly factor; subunit of the matrix-exposed inner mitochondrial membrane localized INA complex (Ina22p-Ina17p) involved in assembly of the F1F0 peripheral stalk; co-purifies with Ina22p and ATP synthase subunits; null mutant displays elevated frequ…	C4_04300C_A CGDID:CAL0000196741 COORDS:Ca22chr4A_C_albicans_SC5314:918480-918145C, translated using codon table 12 (111 amino acids) Uncharacterized ORF; (orf19.1417) Ortholog of <i>C. dubliniensis CD36</i> : Cd36_43970, <i>C. parapsilosis CDC317</i> : CPAR2_401720, <i>Candida tenuis NRRL Y-1498</i> : CANTEDRAFT_102588 and <i>Debaryomyces hansenii CBS767</i> : DEHA2G16698g	C4_04300C_A CGDID:CAL0000196741 COORDS:Ca22chr4A_C_albicans_SC5314:918480-918145C, translated using codon table 12 (111 amino acids) Uncharacterized ORF; (orf19.1417) Ortholog of <i>C. dubliniensis CD36</i> : Cd36_43970, <i>C. parapsilosis CDC317</i> : CPAR2_401720, <i>Candida tenuis NRRL Y-1498</i> : CANTEDRAFT_102588 and <i>Debaryomyces hansenii CBS767</i> : DEHA2G16698g	C4_04300C_A	---NA---	96.5516	67.6622	25.2837	71.2713	47.5085	100.956	64.3693	103.493	76.8723	?	?	?	0.719	0.819
Ssc_0246	Ssc_01	1256021	1257334	+	1314	2	438	Gene	RPN11 SGDID:S000001900, Chr VI from 153393-154313, Genome Release 64-2-1, Verified ORF, "Metalloprotease subunit of 19S regulatory particle; part of 26S proteasome lid; couples the deubiquitination and degradation of proteasome substrates; involved, independent of catalytic activity, in fission of mitochondria and peroxisomes; protein abundance increases in response to DNA replication stress"	CR_00200W_B CGDID:CAL0000192028 COORDS:Ca22chrRB_C_albicans_SC5314:49655-51316W, translated using codon table 12 (553 amino acids) Uncharacterized ORF; (orf19.7514) Phosphoenolpyruvate carboxykinase; glucose, C-source, yeast-hypha, Hap43 regulated; fluconazole, phagocytosis, H2O2, oral candidasis, Spider/rat catheter/flow model biofilm induced; repressed in biofilm by Bcr1, Tec1, Ndt80, Rob1, Brg1	RPN11 SGDID:S000001900, Chr VI from 153393-154313, Genome Release 64-2-1, Verified ORF, "Metalloprotease subunit of 19S regulatory particle; part of 26S proteasome lid; couples the deubiquitination and degradation of proteasome substrates; involved, independent of catalytic activity, in fission of mitochondria and peroxisomes; protein abundance increases in response to DNA replication stress"	YFR004W	DEHA2G20878p [Debaryomyces hansenii CBS767]	34.048	61.6708	50.2553	60.29	51.8919	43.0328	57.2789	45.1235	46.395	?	?	?	1.065	0.733
Ssc_0247	Ssc_01	1273799	1275589	+	1791	3	597	Gene	CDC37 SGDID:S000002575, Chr IV from 790328-791848, Genome Release 64-2-1, Verified ORF, "Essential Hsp90p co-chaperone; necessary for passage through the START phase of the cell cycle; stabilizes protein kinase nascent chains and participates along with Hsp90p in their folding"	C6_02610C_B CGDID:CAL0000183075 COORDS:Ca22chr6B_C_albicans_SC5314:533680-532157C, translated using codon table 12 (507 amino acids) Verified ORF; (orf19.5531) Chaperone for Crk1p; interacts with Crk1p kinase domain and with Sti1p; putative phosphorylation site at Ser14; functional homolog of S. cerevisiae Cdc37p; likely to be essential for growth; regulated by Gcn2p and Gcn4p	CDC37 SGDID:S000002575, Chr IV from 790328-791848, Genome Release 64-2-1, Verified ORF, "Essential Hsp90p co-chaperone; necessary for passage through the START phase of the cell cycle; stabilizes protein kinase nascent chains and participates along with Hsp90p in their folding"	YDR168W	Hsp90 co-chaperone Cdc37 [[Candida] glabrata]	459.087	124.73	76.3738	135.227	105.482	346.655	235.31	334.979	221.485	Ser	Ser	Ser	0.79	0.896
Ssc_0248	Ssc_01	1283258	1285072	+	1815	1	605	Gene	GYP5 SGDID:S000006170, Chr XVI from 79353-76669, Genome Release 64-2-1, reverse complement, Verified ORF, "GTPase-activating protein (GAP) for yeast Rab family members; involved in ER to Golgi trafficking; exhibits GAP activity toward Ypt1p that is stimulated by Gyl1p, also acts on Sec4p; interacts with Gyl1p, Rvs161p and Rvs167p; involved in recruiting Rvs167p to the bud tip during polarized gro…	GYP5 CGDID:CAL0000189285 COORDS:Ca22chr2A_C_albicans_SC5314:2187993-2189639W, translated using codon table 12 (548 amino acids) Uncharacterized ORF; (orf19.5340) Putative Rab GTPase activator; role in ER to Golgi vesicle-mediated transport; Spider biofilm induced	GYP5 CGDID:CAL0000189285 COORDS:Ca22chr2A_C_albicans_SC5314:2187993-2189639W, translated using codon table 12 (548 amino acids) Uncharacterized ORF; (orf19.5340) Putative Rab GTPase activator; role in ER to Golgi vesicle-mediated transport; Spider biofilm induced	C2_10610W_A	TBC, partial [Ascoidea rubescens DSM 1968]	50.5316	33.0559	26.364	46.7819	18.3458	29.3575	35.0812	26.1185	19.0544	?	?	?	0.869	1.068
Ssc_0249	Ssc_01	1302599	1302931	+	333	0	111	ORF	IRC3 SGDID:S000002740, Chr IV from 1131001-1133070, Genome Release 64-2-1, Verified ORF, "Double-stranded DNA-dependent helicase of the DExH/D-box family; required for maintenance of the mitochondrial (mt) genome; null mutant accumulates double-stranded breaks in mt DNA; localizes to the mt matrix"	CR_01170W_B CGDID:CAL0000197547 COORDS:Ca22chrRB_C_albicans_SC5314:269854-274989W, translated using codon table 12 (1711 amino acids) Uncharacterized ORF; (orf19.3237) Ortholog(s) have role in free ubiquitin chain polymerization, negative regulation of telomerase activity and cytosol, mitochondrion, nucleus localization	CR_01170W_B CGDID:CAL0000197547 COORDS:Ca22chrRB_C_albicans_SC5314:269854-274989W, translated using codon table 12 (1711 amino acids) Uncharacterized ORF; (orf19.3237) Ortholog(s) have role in free ubiquitin chain polymerization, negative regulation of telomerase activity and cytosol, mitochondrion, nucleus localization	CR_01170W_B	---NA---	1.6633	0.153174	0.212858	0.498177	0.399628	0.975739	0.211987	0.553889	0.406897	n/a	n/a	n/a
Ssc_0250	Ssc_01	1304702	1306519	+	1818	3	606	Gene	SAS3 SGDID:S000000148, Chr II from 121874-119379, Genome Release 64-2-1, reverse complement, Verified ORF, "Histone acetyltransferase catalytic subunit of NuA3 complex; acetylates histone H3, involved in transcriptional silencing; homolog of the mammalian MOZ proto-oncogene; mutant has aneuploidy tolerance; sas3gcn5 double mutation is lethal"	SAS3 CGDID:CAL0000182993 COORDS:Ca22chrRA_C_albicans_SC5314:353346-355763W, translated using codon table 12 (805 amino acids) Uncharacterized ORF; (orf19.2540) Similar to silencing proteins; increased transcription is observed upon fluphenazine treatment; rat catheter biofilm repressed	SAS3 CGDID:CAL0000182993 COORDS:Ca22chrRA_C_albicans_SC5314:353346-355763W, translated using codon table 12 (805 amino acids) Uncharacterized ORF; (orf19.2540) Similar to silencing proteins; increased transcription is observed upon fluphenazine treatment; rat catheter biofilm repressed	CR_01540W_A	DEHA2A07590p [Debaryomyces hansenii CBS767]	42.398	13.3704	10.6435	22.2425	17.4063	38.5436	22.9195	28.8011	28.3681
Ssc_0251	Ssc_01	1308710	1309822	+	1113	5	371	Gene	GTR2 SGDID:S000003395, Chr VII from 827552-828577, Genome Release 64-2-1, Verified ORF, "Putative GTP binding protein; negatively regulates Ran/Tc4 GTPase cycle; activates transcription; subunit of EGO and GSE complexes; required for sorting of Gap1p; localizes to cytoplasm and to chromatin; homolog of human RagC and RagD"	CR_03180W_B CGDID:CAL0000200333 COORDS:Ca22chrRB_C_albicans_SC5314:717415-718536W, translated using codon table 12 (373 amino acids) Uncharacterized ORF; (orf19.2406) Ortholog(s) have GTP binding, GTPase activity	GTR2 SGDID:S000003395, Chr VII from 827552-828577, Genome Release 64-2-1, Verified ORF, "Putative GTP binding protein; negatively regulates Ran/Tc4 GTPase cycle; activates transcription; subunit of EGO and GSE complexes; required for sorting of Gap1p; localizes to cytoplasm and to chromatin; homolog of human RagC and RagD"	YGR163W	GTP-binding GTR2 [[Candida] glabrata]	45.9796	46.7072	20.987	46.2154	40.0722	51.5805	51.0753	49.0971	50.3147	Ser	Ser		1.411	1.016
Ssc_0252	Ssc_01	1320116	1321282	+	1167	0	389	Gene	MFM1 SGDID:S000005981, Chr XVI from 434523-435764, Genome Release 64-2-1, Verified ORF, "Mitochondrial inner membrane magnesium transporter; involved in maintenance of mitochondrial magnesium concentrations and membrane potential; indirectly affects splicing of group II introns; functionally and structurally related to Mrs2p"	C3_00960W_A CGDID:CAL0000187080 COORDS:Ca22chr3A_C_albicans_SC5314:194324-195466W, translated using codon table 12 (380 amino acids) Uncharacterized ORF; (orf19.2500) Has domain(s) with predicted transferase activity and role in biosynthetic process	C3_00960W_A CGDID:CAL0000187080 COORDS:Ca22chr3A_C_albicans_SC5314:194324-195466W, translated using codon table 12 (380 amino acids) Uncharacterized ORF; (orf19.2500) Has domain(s) with predicted transferase activity and role in biosynthetic process	C3_00960W_A	DEHA2A11924p [Debaryomyces hansenii CBS767]	35.899	22.7111	19.895	30.2035	13.7667	21.233	22.377	18.7996	17.4156	n/a	n/a	n/a	0.713	0.937
Ssc_0253	Ssc_01	1334069	1335094	+	1026	2	342	Gene	SLI1 SGDID:S000003444, Chr VII from 917040-918446, Genome Release 64-2-1, Verified ORF, "N-acetyltransferase; confers resistance to the sphingolipid biosynthesis inhibitor myriocin (ISP-1) by converting it into N-acetyl-myriocin, co-operates with Ypk1p in mediating resistance to myriocin"	C4_03720C_A CGDID:CAL0000200656 COORDS:Ca22chr4A_C_albicans_SC5314:793434-792424C, translated using codon table 12 (336 amino acids) Uncharacterized ORF; (orf19.1306) Ortholog(s) have cytosol, nucleus localization	C4_03720C_A CGDID:CAL0000200656 COORDS:Ca22chr4A_C_albicans_SC5314:793434-792424C, translated using codon table 12 (336 amino acids) Uncharacterized ORF; (orf19.1306) Ortholog(s) have cytosol, nucleus localization	C4_03720C_A	Clavaminate synthase , partial [Ascoidea rubescens DSM 1968]	97.8169	47.6574	39.3371	35.7589	19.4155	94.8307	50.7216	104.131	69.0895
Ssc_0254	Ssc_01	1350830	1351861	+	1032	1	344	Gene	RIM4 SGDID:S000001016, Chr VIII from 56649-58790, Genome Release 64-2-1, Verified ORF, "Putative RNA-binding protein; required for the expression of early and middle sporulation genes"	C3_07920W_A CGDID:CAL0000193171 COORDS:Ca22chr3A_C_albicans_SC5314:1782289-1784314W, translated using codon table 12 (657 amino acids) Uncharacterized ORF; (orf19.6187) possible pseudouridine monophosphate glycosidase; overlaps orf19.6185 and orf19.618; has intron; Spider biofilm repressed	C3_07920W_A CGDID:CAL0000193171 COORDS:Ca22chr3A_C_albicans_SC5314:1782289-1784314W, translated using codon table 12 (657 amino acids) Uncharacterized ORF; (orf19.6187) possible pseudouridine monophosphate glycosidase; overlaps orf19.6185 and orf19.618; has intron; Spider biofilm repressed	C3_07920W_A	Indigoidine synthase A like , partial [Ascoidea rubescens DSM 1968]	38.6684	39.1603	38.958	36.8978	24.0842	30.7854	33.128	30.619	30.3204
Ssc_0255	Ssc_01	1356839	1360339	+	3501	12	1167	ORF	PHR1 SGDID:S000005913, Chr XV from 1066839-1068536, Genome Release 64-2-1, Verified ORF, "DNA photolyase involved in photoreactivation; repairs pyrimidine dimers in the presence of visible light; induced by DNA damage; regulated by transcriptional repressor Rph1p"	FCR1 CGDID:CAL0000194585 COORDS:Ca22chr3A_C_albicans_SC5314:1568451-1570004W, translated using codon table 12 (517 amino acids) Verified ORF; (orf19.6817) Transcription factor; repressor of fluconazole/ketoconazole/brefeldin A resistance; Tn mutation enhances filamentation; partially rescues S. cerevisiae pdr1 pdr3 fluconazole sensitivity; rat catheter biofilm induced/Spider biofilm repressed	FCR1 CGDID:CAL0000194585 COORDS:Ca22chr3A_C_albicans_SC5314:1568451-1570004W, translated using codon table 12 (517 amino acids) Verified ORF; (orf19.6817) Transcription factor; repressor of fluconazole/ketoconazole/brefeldin A resistance; Tn mutation enhances filamentation; partially rescues S. cerevisiae pdr1 pdr3 fluconazole sensitivity; rat catheter biofilm induced/Spider biofilm repressed	C3_06850W_A	---NA---	147.458	62.5838	49.7626	76.0658	52.6898	170.751	76.7716	127.967	88.9175
Ssc_0256	Ssc_01	1363904	1364872	+	969	2	323	Gene	HIS2 SGDID:S000001921, Chr VI from 204750-203743, Genome Release 64-2-1, reverse complement, Verified ORF, "Histidinolphosphatase; catalyzes the eighth step in histidine biosynthesis; mutations cause histidine auxotrophy and sensitivity to Cu, Co, and Ni salts; transcription is regulated by general amino acid control"	C7_03650W_B CGDID:CAL0000195281 COORDS:Ca22chr7B_C_albicans_SC5314:811513-812469W, translated using codon table 12 (318 amino acids) Uncharacterized ORF; (orf19.6699) Ortholog(s) have histidinol-phosphatase activity, role in histidine biosynthetic process and cytosol, nucleus localization	C7_03650W_B CGDID:CAL0000195281 COORDS:Ca22chr7B_C_albicans_SC5314:811513-812469W, translated using codon table 12 (318 amino acids) Uncharacterized ORF; (orf19.6699) Ortholog(s) have histidinol-phosphatase activity, role in histidine biosynthetic process and cytosol, nucleus localization	C7_03650W_B	family histidinol phosphate phosphatase	137.855	69.9809	46.1008	95.4873	79.3654	78.6807	88.579	87.7418	149.594	?	?		1.11	0.749
Ssc_0257	Ssc_01	1365254	1369879	+	4626	2	1542	Gene	RRP5 SGDID:S000004842, Chr XIII from 731123-725934, Genome Release 64-2-1, reverse complement, Verified ORF, "RNA binding protein involved in synthesis of both 18S and 5.8S rRNAs; component of both the ribosomal small subunit (SSU) processosome and the 90S preribosome; acts as part of a Mak21p-Noc2p-Rrp5p module that associates with nascent pre-rRNA during transcription and has a role in bigenesi…	C2_02540W_B CGDID:CAL0000191557 COORDS:Ca22chr2B_C_albicans_SC5314:509371-514539W, translated using codon table 12 (1722 amino acids) Uncharacterized ORF; (orf19.1578) Ortholog of S. cereviaie Rrp5, an RNA binding protein involved in synthesis of 18S and 5.8S rRNAs; Hap43-induced gene	C2_02540W_B CGDID:CAL0000191557 COORDS:Ca22chr2B_C_albicans_SC5314:509371-514539W, translated using codon table 12 (1722 amino acids) Uncharacterized ORF; (orf19.1578) Ortholog of S. cereviaie Rrp5, an RNA binding protein involved in synthesis of 18S and 5.8S rRNAs; Hap43-induced gene	C2_02540W_B	rRNA biogenesis RRP5	582.896	469.057	423.975	508.212	305.905	144.289	349.607	185.473	153.878	Ser	Ser	Ser	0.539	0.665
Ssc_0258	Ssc_01	1393268	1395169	+	1902	7	634	Gene	NRP1 SGDID:S000002326, Chr IV from 163154-160995, Genome Release 64-2-1, reverse complement, Verified ORF, "Putative RNA binding protein of unknown function; localizes to stress granules induced by glucose deprivation; predicted to be involved in ribosome biogenesis"	C1_08000W_B CGDID:CAL0000195257 COORDS:Ca22chr1B_C_albicans_SC5314:1747237-1749528W, translated using codon table 12 (763 amino acids) Uncharacterized ORF; (orf19.5071) Ortholog(s) have cytoplasmic stress granule, nucleolus localization	NRP1 SGDID:S000002326, Chr IV from 163154-160995, Genome Release 64-2-1, reverse complement, Verified ORF, "Putative RNA binding protein of unknown function; localizes to stress granules induced by glucose deprivation; predicted to be involved in ribosome biogenesis"	YDL167C	Nrp1 [Candida orthopsilosis Co 90-125]	77.1529	39.7132	60.7502	42.5995	25.2182	11.8343	35.3866	14.0334	14.8923	?	Ser		1.403	0.765
Ssc_0259	Ssc_01	1396415	1400548	+	4134	13	1378	ORF	RAD34 SGDID:S000002722, Chr IV from 1092511-1090433, Genome Release 64-2-1, reverse complement, Verified ORF, "Protein involved in nucleotide excision repair (NER); homologous to RAD4"	CR_02740W_B CGDID:CAL0000178198 COORDS:Ca22chrRB_C_albicans_SC5314:627469-629448W, translated using codon table 12 (659 amino acids) Uncharacterized ORF; (orf19.2832) Protein with similarity to S. cerevisiae Inn1p, which is an essential protein of the contractile actomyosin ring required for ingression of the plasma membrane into the bud neck during cytokinesis; contains a C2 membrane targeting d…	not available	not available	---NA---	84.7338	68.3484	71.6819	74.7148	57.7853	101.088	122.02	84.7053	103.21
Ssc_0260	Ssc_01	1405700	1406713	+	1014	2	338	Gene	EFM3 SGDID:S000003890, Chr X from 665019-664000, Genome Release 64-2-1, reverse complement, Verified ORF, "S-adenosylmethionine-dependent methyltransferase; seven-beta-strand lysine methyltransferase which trimethylates translation elongation factor EF2 (Eft1p and Eft2p) at lysine 509; green fluorescent protein (GFP)-fusion protein localizes to the cytoplasm; ortholog of human gene FAM86A"	C2_00620C_B CGDID:CAL0000195225 COORDS:Ca22chr2B_C_albicans_SC5314:99587-98616C, translated using codon table 12 (323 amino acids) Uncharacterized ORF; (orf19.2066) Ortholog(s) have protein-lysine N-methyltransferase activity, role in peptidyl-lysine trimethylation and cytoplasm localization	EFM3 SGDID:S000003890, Chr X from 665019-664000, Genome Release 64-2-1, reverse complement, Verified ORF, "S-adenosylmethionine-dependent methyltransferase; seven-beta-strand lysine methyltransferase which trimethylates translation elongation factor EF2 (Eft1p and Eft2p) at lysine 509; green fluorescent protein (GFP)-fusion protein localizes to the cytoplasm; ortholog of human gene FAM86A"	YJR129C	FAM86A-like 2 [Wickerhamomyces ciferrii]	63.8978	67.9457	34.2154	79.4082	58.5865	72.4181	77.6827	64.7815	60.294
Ssc_0261	Ssc_01	16662	21236	+	4575	2	1525	Gene	SNQ2 SGDID:S000002418, Chr IV from 465919-470424, Genome Release 64-2-1, Verified ORF, "Plasma membrane ATP-binding cassette (ABC) transporter; multidrug transporter involved in multidrug resistance and resistance to singlet oxygen species"	C6_03840C_B CGDID:CAL0000196112 COORDS:Ca22chr6B_C_albicans_SC5314:836739-832252C, translated using codon table 12 (1495 amino acids) Verified ORF; (orf19.5759) Protein similar to S. cerevisiae Snq2p transporter; member of PDR subfamily of ABC family; transposon mutation affects filamentation; benomyl-induced transcription; detected at yeast-form cell plasma membrane by mass spec	SNQ2 SGDID:S000002418, Chr IV from 465919-470424, Genome Release 64-2-1, Verified ORF, "Plasma membrane ATP-binding cassette (ABC) transporter; multidrug transporter involved in multidrug resistance and resistance to singlet oxygen species"	YDR011W	membrane [Wickerhamomyces ciferrii]	322.508	87.4929	157.695	168.169	84.5992	324.647	117.903	316.043	100.111	Ser	?	?	1.726	1.071
Ssc_0262	Ssc_01	25008	27035	+	2028	1	676	Gene	DUR3 SGDID:S000001008, Chr VIII from 74244-72037, Genome Release 64-2-1, reverse complement, Verified ORF, "Plasma membrane transporter for both urea and polyamines; expression is highly sensitive to nitrogen catabolite repression and induced by allophanate, the last intermediate of the allantoin degradative pathway"	DUR4 CGDID:CAL0000185512 COORDS:Ca22chr4A_C_albicans_SC5314:81574-83547W, translated using codon table 12 (657 amino acids) Uncharacterized ORF; (orf19.5677) Putative urea permease; fungal-specific (no human or murine homolog); possibly an essential gene, disruptants not obtained by UAU1 method	DUR4 CGDID:CAL0000185512 COORDS:Ca22chr4A_C_albicans_SC5314:81574-83547W, translated using codon table 12 (657 amino acids) Uncharacterized ORF; (orf19.5677) Putative urea permease; fungal-specific (no human or murine homolog); possibly an essential gene, disruptants not obtained by UAU1 method	C4_00480W_A	urea active transporter	6872.39	27.3226	29.1758	80.2876	22.7899	5087.03	1494.97	6340.05	3083.22		?	?	1000	1000
Ssc_0263	Ssc_01	36750	39998	+	3249	5	1083	ORF	not available	not available	not available	not available	---NA---	96.8264	69.6112	43.5128	81.1725	47.5905	101.18	104.061	119.709	125.809	?	Leu		0.632	0.795
Ssc_0264	Ssc_01	48147	48461	+	315	1	105	ORF	NPT1 SGDID:S000005735, Chr XV from 737726-736437, Genome Release 64-2-1, reverse complement, Verified ORF, "Nicotinate phosphoribosyltransferase; acts in the salvage pathway of NAD+ biosynthesis; required for silencing at rDNA and telomeres and has a role in silencing at mating-type loci; localized to the nucleus"	C7_04040C_B CGDID:CAL0000177499 COORDS:Ca22chr7B_C_albicans_SC5314:879882-878617C, translated using codon table 12 (421 amino acids) Verified ORF; (orf19.7176) Putative nicotinate phosphoribosyltransferase, involved in NAD salvage pathway; fungal-specific (no human or murine homolog)	C7_04040C_B CGDID:CAL0000177499 COORDS:Ca22chr7B_C_albicans_SC5314:879882-878617C, translated using codon table 12 (421 amino acids) Verified ORF; (orf19.7176) Putative nicotinate phosphoribosyltransferase, involved in NAD salvage pathway; fungal-specific (no human or murine homolog)	C7_04040C_B	nicotinate phosphoribosyltransferase	0	0	0	0	0	0	0	0	0
Ssc_0265	Ssc_01	50091	50735	+	645	1	215	ORF	CCW12 SGDID:S000004100, Chr XII from 370098-369697, Genome Release 64-2-1, reverse complement, Verified ORF, "Cell wall mannoprotein; plays a role in maintenance of newly synthesized areas of cell wall; localizes to periphery of small buds, septum region of larger buds, and shmoo tip; CCW12 has a paralog, YDR134C, that arose from the whole genome duplication"	IFF11 CGDID:CAL0000200354 COORDS:Ca22chr3A_C_albicans_SC5314:95652-97187W, translated using codon table 12 (511 amino acids) Verified ORF; (orf19.5399) Secreted protein required for normal cell wall structure and for virulence; member of the IFF family; Hap43p-repressed gene	CCW12 SGDID:S000004100, Chr XII from 370098-369697, Genome Release 64-2-1, reverse complement, Verified ORF, "Cell wall mannoprotein; plays a role in maintenance of newly synthesized areas of cell wall; localizes to periphery of small buds, septum region of larger buds, and shmoo tip; CCW12 has a paralog, YDR134C, that arose from the whole genome duplication"	YLR110C	---NA---	1028.71	400.625	17.4843	501.684	259.623	329.739	310.716	595.244	959.43
Ssc_0266	Ssc_01	56535	61349	+	4815	8	1605	Gene	PXL1 SGDID:S000001798, Chr XI from 608946-611066, Genome Release 64-2-1, Verified ORF, "Protein that localizes to sites of polarized growth; required for selection and/or maintenance of polarized growth sites, may modulate signaling by the GTPases Cdc42p and Rho1p; contains LIM domains and has similarity to metazoan paxillin; relocalizes from bud neck to cytoplasm upon DNA replication stress"	C6_02090C_B CGDID:CAL0000174158 COORDS:Ca22chr6B_C_albicans_SC5314:429572-426432C, translated using codon table 12 (1046 amino acids) Uncharacterized ORF; (orf19.3501) S. cerevisiae ortholog Pxl1 localizes to sites of polarized growth and is required for selection and/or maintenance of polarized growth sites; Hog1p-repressed	PXL1 SGDID:S000001798, Chr XI from 608946-611066, Genome Release 64-2-1, Verified ORF, "Protein that localizes to sites of polarized growth; required for selection and/or maintenance of polarized growth sites, may modulate signaling by the GTPases Cdc42p and Rho1p; contains LIM domains and has similarity to metazoan paxillin; relocalizes from bud neck to cytoplasm upon DNA replication stress"	YKR090W	Paxillin 1 [Pichia kudriavzevii]	110.504	149.382	150.986	157.933	113.737	133.515	183.005	127.483	160.572	Ser	?	?	0.485	0.619
Ssc_0267	Ssc_01	71847	73217	+	1371	1	457	Gene	DUS1 SGDID:S000004545, Chr XIII from 108806-110077, Genome Release 64-2-1, Verified ORF, "Dihydrouridine synthase; member of a widespread family of conserved proteins including Smm1p, Dus3p, and Dus4p; modifies pre-tRNA(Phe) at U17"	C2_09500W_A CGDID:CAL0000188810 COORDS:Ca22chr2A_C_albicans_SC5314:1942008-1943411W, translated using codon table 12 (467 amino acids) Uncharacterized ORF; (orf19.1404) Predicted tRNA dihydrouridine synthase; Spider biofilm induced	DUS1 SGDID:S000004545, Chr XIII from 108806-110077, Genome Release 64-2-1, Verified ORF, "Dihydrouridine synthase; member of a widespread family of conserved proteins including Smm1p, Dus3p, and Dus4p; modifies pre-tRNA(Phe) at U17"	YML080W	tRNA-dihydrouridine(16 17) synthase [NAD(P)(+)] [[Candida] glabrata]	61.3072	82.1116	65.7923	79.5713	55.2484	33.4306	62.3529	33.2132	35.5726	Ser	?		0.549	0.616
Ssc_0268	Ssc_01	77172	77543	+	372	1	124	ORF	SRP101 SGDID:S000002700, Chr IV from 1045011-1043146, Genome Release 64-2-1, reverse complement, Verified ORF, "Signal recognition particle (SRP) receptor alpha subunit; contain GTPase domains; involved in SRP-dependent protein targeting; interacts with the beta subunit, Srp102p"	SRP101 CGDID:CAL0000178256 COORDS:Ca22chr5A_C_albicans_SC5314:1013409-1015016W, translated using codon table 12 (535 amino acids) Uncharacterized ORF; (orf19.3952) Signal recognition particle (SRP) receptor alpha subunit; involved in SRP-dependent protein targeting; rat catheter biofilm repressed	SRP101 SGDID:S000002700, Chr IV from 1045011-1043146, Genome Release 64-2-1, reverse complement, Verified ORF, "Signal recognition particle (SRP) receptor alpha subunit; contain GTPase domains; involved in SRP-dependent protein targeting; interacts with the beta subunit, Srp102p"	YDR292C	Signal recognition particle receptor subunit alpha	0	0	0	0	0	0	0	0	0
Ssc_0269	Ssc_01	92163	92759	+	597	1	199	Gene	MRPL36 SGDID:S000000326, Chr II from 484503-483970, Genome Release 64-2-1, reverse complement, Verified ORF, "Mitochondrial ribosomal protein of the large subunit; overproduction suppresses mutations in the COX2 leader peptide-encoding region"	C5_01700W_B CGDID:CAL0000183762 COORDS:Ca22chr5B_C_albicans_SC5314:384412-385044W, translated using codon table 12 (210 amino acids) Uncharacterized ORF; (orf19.3205) Mitochondrial ribosomal protein of the large subunit; rat catheter biofilm induced	MRPL36 SGDID:S000000326, Chr II from 484503-483970, Genome Release 64-2-1, reverse complement, Verified ORF, "Mitochondrial ribosomal protein of the large subunit; overproduction suppresses mutations in the COX2 leader peptide-encoding region"	YBR122C	54S ribosomal L36, mitochondrial [Wickerhamomyces ciferrii]	270.321	326.615	168.454	202.415	195.197	82.7148	164.142	78.8976	141.281	?	?	?	0.733	0.767
Ssc_0270	Ssc_01	111045	112451	+	1407	0	469	Gene	RSM23 SGDID:S000003097, Chr VII from 269075-267723, Genome Release 64-2-1, reverse complement, Verified ORF, "Mitochondrial ribosomal protein of the small subunit; has similarity to mammalian apoptosis mediator proteins; null mutation prevents induction of apoptosis by overproduction of metacaspase Mca1p"	C6_02370C_B CGDID:CAL0000191079 COORDS:Ca22chr6B_C_albicans_SC5314:495626-494175C, translated using codon table 12 (483 amino acids) Uncharacterized ORF; (orf19.3480) Ortholog(s) have structural constituent of ribosome activity and mitochondrial small ribosomal subunit localization	RSM23 SGDID:S000003097, Chr VII from 269075-267723, Genome Release 64-2-1, reverse complement, Verified ORF, "Mitochondrial ribosomal protein of the small subunit; has similarity to mammalian apoptosis mediator proteins; null mutation prevents induction of apoptosis by overproduction of metacaspase Mca1p"	YGL129C	37S ribosomal S23, mitochondrial [[Candida] glabrata]	175.331	179.934	117.938	180.604	79.763	75.0282	137.948	72.5634	77.1687	n/a	n/a	n/a	0.693	0.779
Ssc_0271	Ssc_01	140343	141755	+	1413	3	471	ORF	ATH1 SGDID:S000006230, Chr XVI from 615379-619014, Genome Release 64-2-1, Verified ORF, "Acid trehalase required for utilization of extracellular trehalose; involved in intracellular trehalose degradation during growth recovery after saline stress"	not available	not available	not available	---NA---	31.4544	24.988	19.4364	38.3352	19.0673	37.9247	32.5142	32.9712	28.1414
Ssc_0272	Ssc_01	142125	144089	+	1965	0	655	Gene	NOT3 SGDID:S000001300, Chr IX from 282652-280142, Genome Release 64-2-1, reverse complement, Verified ORF, "Subunit of CCR4-NOT global transcriptional regulator; involved intranscription initiation and elongation and in mRNA degradation; conserved lysine in human homolog of Not3p and Not5p is mutated in cancers"	C1_08300W_B CGDID:CAL0000198631 COORDS:Ca22chr1B_C_albicans_SC5314:1820179-1822167W, translated using codon table 12 (662 amino acids) Verified ORF; (orf19.5107) Protein with similarity to S. cerevisiae Not5p, a member of the transcription regulatory CCR4-NOT complex; required for hyphal growth; antigenic during human oral infection; greater expression in yeast-form cells than hyphae	NOT3 SGDID:S000001300, Chr IX from 282652-280142, Genome Release 64-2-1, reverse complement, Verified ORF, "Subunit of CCR4-NOT global transcriptional regulator; involved intranscription initiation and elongation and in mRNA degradation; conserved lysine in human homolog of Not3p and Not5p is mutated in cancers"	YIL038C	CCR4-NOT transcription complex [Gaeumannomyces tritici R3-111a-1]	72.7113	40.3321	34.0367	63.21	23.1877	50.7698	46.2861	48.2685	28.6273	n/a	n/a	n/a	0.825	0.866
Ssc_0273	Ssc_01	148992	150608	+	1617	2	539	ORF	BPT1 SGDID:S000003938, Chr XII from 116432-121111, Genome Release 64-2-1, Verified ORF, "ABC type transmembrane transporter of MRP/CFTR family; found in vacuolar membrane, involved in the transport of unconjugated bilirubin and in heavy metal detoxification via glutathione conjugates, along with Ycf1p"	MED16 CGDID:CAL0000174522 COORDS:Ca22chr7A_C_albicans_SC5314:735782-732621C, translated using codon table 12 (1053 amino acids) Uncharacterized ORF; (orf19.1343) Putative RNA polymerase II mediator complex subunit; induced by nitric oxide	BPT1 SGDID:S000003938, Chr XII from 116432-121111, Genome Release 64-2-1, Verified ORF, "ABC type transmembrane transporter of MRP/CFTR family; found in vacuolar membrane, involved in the transport of unconjugated bilirubin and in heavy metal detoxification via glutathione conjugates, along with Ycf1p"	YLL015W	---NA---	4.40476	1.97462	1.27715	2.30904	0.828345	3.45959	1.05463	2.43886	1.33241
Ssc_0274	Ssc_01	169239	169598	+	360	2	120	ORF	ASN2 SGDID:S000003356, Chr VII from 739944-741662, Genome Release 64-2-1, Verified ORF, "Asparagine synthetase; catalyzes the synthesis of L-asparagine from L-aspartate in the asparagine biosynthetic pathway; ASN2 has a paralog, ASN1, that arose from the whole genome duplication"	CR_05360C_A CGDID:CAL0000183966 COORDS:Ca22chrRA_C_albicans_SC5314:1153322-1151763C, translated using codon table 12 (519 amino acids) Uncharacterized ORF; (orf19.5287) Ortholog of <i>C. dubliniensis CD36</i> : Cd36_30690, <i>C. parapsilosis CDC317</i> : CPAR2_204140, <i>Debaryomyces hansenii CBS767</i> : DEHA2F16940g and <i>Candida tropicalis MYA-3404</i> : CTRG_00570	ASN2 SGDID:S000003356, Chr VII from 739944-741662, Genome Release 64-2-1, Verified ORF, "Asparagine synthetase; catalyzes the synthesis of L-asparagine from L-aspartate in the asparagine biosynthetic pathway; ASN2 has a paralog, ASN1, that arose from the whole genome duplication"	YGR124W	---NA---	4.6493	2.80714	0.698303	2.33571	1.13262	2.49408	3.01993	2.4864	1.71866
Ssc_0275	Ssc_01	170841	172490	+	1650	2	550	Gene	MET2 SGDID:S000005221, Chr XIV from 117349-118809, Genome Release 64-2-1, Verified ORF, "L-homoserine-O-acetyltransferase; catalyzes the conversion of homoserine to O-acetyl homoserine which is the first step of the methionine biosynthetic pathway"	C1_11610C_B CGDID:CAL0000194182 COORDS:Ca22chr1B_C_albicans_SC5314:2549875-2548355C, translated using codon table 12 (506 amino acids) Uncharacterized ORF; (orf19.1159) Protein similar to A. nidulans CysA serine O-trans-acetylase; suggests that C. albicans uses an O-acetyl-serine (OAS) pathway of sulfur assimilation; F-12/CO2 early biofilm induced; Spider biofilm induced	C1_11610C_B CGDID:CAL0000194182 COORDS:Ca22chr1B_C_albicans_SC5314:2549875-2548355C, translated using codon table 12 (506 amino acids) Uncharacterized ORF; (orf19.1159) Protein similar to A. nidulans CysA serine O-trans-acetylase; suggests that C. albicans uses an O-acetyl-serine (OAS) pathway of sulfur assimilation; F-12/CO2 early biofilm induced; Spider biofilm induced	C1_11610C_B	homoserine O-acetyltransferase	599.829	27.9643	31.4501	41.803	21.8062	525.567	127.877	571.499	169.965
Ssc_0276	Ssc_01	203700	208961	+	5262	16	1754	Gene	SSM4 SGDID:S000001292, Chr IX from 300009-296050, Genome Release 64-2-1, reverse complement, Verified ORF, "Ubiquitin-protein ligase involved in ER-associated protein degradation; located in the ER/nuclear envelope; ssm4 mutation suppresses mRNA instability caused by an rna14 mutation"	C7_02860C_B CGDID:CAL0000193738 COORDS:Ca22chr7B_C_albicans_SC5314:621052-617633C, translated using codon table 12 (1139 amino acids) Uncharacterized ORF; (orf19.5175) Ortholog(s) have ubiquitin protein ligase activity and role in ER-associated ubiquitin-dependent protein catabolic process	C7_02860C_B CGDID:CAL0000193738 COORDS:Ca22chr7B_C_albicans_SC5314:621052-617633C, translated using codon table 12 (1139 amino acids) Uncharacterized ORF; (orf19.5175) Ortholog(s) have ubiquitin protein ligase activity and role in ER-associated ubiquitin-dependent protein catabolic process	C7_02860C_B	membrane [Wickerhamomyces ciferrii]	43.5443	43.2399	40.324	47.0239	24.8706	43.9121	43.8384	42.8134	39.1953
Ssc_0277	Ssc_01	218520	219815	+	1296	0	432	Gene	KTR1 SGDID:S000005625, Chr XV from 511825-513006, Genome Release 64-2-1, Verified ORF, "Alpha-1,2-mannosyltransferase; involved in O- and N-linked protein glycosylation; type II membrane protein; member of the KRE2/MNT1 mannosyltransferase family; relocalizes from vacuole to cytoplasm upon DNA replication stress"	C3_01810C_B CGDID:CAL0000200888 COORDS:Ca22chr3B_C_albicans_SC5314:400351-399056C, translated using codon table 12 (431 amino acids) Verified ORF; (orf19.1665) Alpha-1,2-mannosyl transferase; predicted type II Golgi membrane protein; adds 2nd mannose during cell-wall mannoprotein biosynthesis; required for wild-type virulence and adherence to epithelial cells; Hap43-induced	C3_01810C_B CGDID:CAL0000200888 COORDS:Ca22chr3B_C_albicans_SC5314:400351-399056C, translated using codon table 12 (431 amino acids) Verified ORF; (orf19.1665) Alpha-1,2-mannosyl transferase; predicted type II Golgi membrane protein; adds 2nd mannose during cell-wall mannoprotein biosynthesis; required for wild-type virulence and adherence to epithelial cells; Hap43-induced	C3_01810C_B	glycosyltransferase family 15 [Ascoidea rubescens DSM 1968]	267.68	414.179	282.334	281.938	201.018	187.682	251.934	191.675	214.165	n/a	n/a	n/a	0.842	0.813
Ssc_0278	Ssc_01	252690	253049	+	360	1	120	Gene	FIS1 SGDID:S000001327, Chr IX from 241775-241308, Genome Release 64-2-1, reverse complement, Verified ORF, "Protein involved in mitochondrial fission and peroxisome abundance; may have a distinct role in tethering protein aggregates to mitochondria in order to retain them in the mother cell; required for localization of Dnm1p and Mdv1p during mitochondrial division; mediates ethanol-induced apopt…	C7_00120W_B CGDID:CAL0000195723 COORDS:Ca22chr7B_C_albicans_SC5314:16744-17208W, translated using codon table 12 (154 amino acids) Uncharacterized ORF; (orf19.7111) Putative mitochondrial outer membrane protein membrane fission effector; possibly an essential gene, disruptants not obtained by UAU1 method	FIS1 SGDID:S000001327, Chr IX from 241775-241308, Genome Release 64-2-1, reverse complement, Verified ORF, "Protein involved in mitochondrial fission and peroxisome abundance; may have a distinct role in tethering protein aggregates to mitochondria in order to retain them in the mother cell; required for localization of Dnm1p and Mdv1p during mitochondrial division; mediates ethanol-induced apopt…	YIL065C	Mitochondria fission 1	75.35	72.7638	30.5199	50.9285	59.6625	74.2867	62.741	60.9022	66.8044	?	?	?	1.114	0.868
Ssc_0279	Ssc_01	265263	270812	+	5550	11	1850	ORF	YNL234W SGDID:S000005178, Chr XIV from 210233-211513, Genome Release 64-2-1, Verified ORF, "Protein of unknown function with similarity to globins; has a functional heme-binding domain; mutant has aneuploidy tolerance; transcription induced by stress conditions; may be involved in glucose signaling or metabolism; regulated by Rgt1"	PIM1 CGDID:CAL0000197537 COORDS:Ca22chrRA_C_albicans_SC5314:963533-966769W, translated using codon table 12 (1078 amino acids) Uncharacterized ORF; (orf19.522) ATP-dependent Lon protease; role in degradation of misfolded proteins in mitochondria, biogenesis and maintenance of mitochondria; rat catheter biofilm induced	YNL234W SGDID:S000005178, Chr XIV from 210233-211513, Genome Release 64-2-1, Verified ORF, "Protein of unknown function with similarity to globins; has a functional heme-binding domain; mutant has aneuploidy tolerance; transcription induced by stress conditions; may be involved in glucose signaling or metabolism; regulated by Rgt1"	YNL234W	---NA---	47.1361	14.8027	14.2338	40.9641	19.7898	47.9056	29.3203	41.6583	33.9713					No Quan Value
Ssc_0280	Ssc_01	293235	293615	+	381	1	127	ORF	SYF1 SGDID:S000002824, Chr IV from 1298432-1301011, Genome Release 64-2-1, Verified ORF, "Member of the NineTeen Complex (NTC); that contains Prp19p and stabilizes U6 snRNA in catalytic forms of the spliceosome containing U2, U5, and U6 snRNAs; null mutant has splicing defect and arrests in G2/M; relocalizes to the cytosol in response to hypoxia; homologs in human and C. elegans"	C1_00540C_A CGDID:CAL0000201663 COORDS:Ca22chr1A_C_albicans_SC5314:87248-85080C, translated using codon table 12 (722 amino acids) Uncharacterized ORF; (orf19.6054) Protein with a Bul1 domain; binds the ubiquitin ligase Rsp5 and is involved in intracellular trafficking of a general amino acid permease Gap1; repressed in an azole-resistant strain overexpressing MDR1; Spider biofilm induced	C1_00540C_A CGDID:CAL0000201663 COORDS:Ca22chr1A_C_albicans_SC5314:87248-85080C, translated using codon table 12 (722 amino acids) Uncharacterized ORF; (orf19.6054) Protein with a Bul1 domain; binds the ubiquitin ligase Rsp5 and is involved in intracellular trafficking of a general amino acid permease Gap1; repressed in an azole-resistant strain overexpressing MDR1; Spider biofilm induced	C1_00540C_A	---NA---	26.8935	13.1191	15.5144	16.1789	21.1008	31.5635	28.5471	28.3028	26.8043
Ssc_0281	Ssc_01	314628	316610	+	1983	5	661	ORF	ZPS1 SGDID:S000005514, Chr XV from 34658-35407, Genome Release 64-2-1, Verified ORF, "Putative GPI-anchored protein; transcription is induced under low-zinc conditions, as mediated by the Zap1p transcription factor, and at alkaline pH"	C1_10630C_A CGDID:CAL0000200457 COORDS:Ca22chr1A_C_albicans_SC5314:2356800-2354068C, translated using codon table 12 (910 amino acids) Uncharacterized ORF; (orf19.1834) Has domain(s) with predicted role in mitotic sister chromatid cohesion	C1_10630C_A CGDID:CAL0000200457 COORDS:Ca22chr1A_C_albicans_SC5314:2356800-2354068C, translated using codon table 12 (910 amino acids) Uncharacterized ORF; (orf19.1834) Has domain(s) with predicted role in mitotic sister chromatid cohesion	C1_10630C_A	---NA---	60.6022	64.4451	36.3636	70.7314	34.2058	68.9093	58.7788	72.9514	59.8837	?	?		0.831	0.963
Ssc_0282	Ssc_01	320331	321278	+	948	0	316	Gene	MPM1 SGDID:S000003602, Chr X from 314872-314114, Genome Release 64-2-1, reverse complement, Verified ORF, "Mitochondrial intermembrane space protein of unknown function"	CR_03120W_B CGDID:CAL0000179454 COORDS:Ca22chrRB_C_albicans_SC5314:708080-709048W, translated using codon table 12 (322 amino acids) Uncharacterized ORF; (orf19.2414) Ortholog of S. cerevisiae Mpm1; a mitochondrial intermembrane space protein of unknown function; Hap43-repressed; Spider biofilm induced	MPM1 SGDID:S000003602, Chr X from 314872-314114, Genome Release 64-2-1, reverse complement, Verified ORF, "Mitochondrial intermembrane space protein of unknown function"	YJL066C	Mitochondrial peculiar membrane 1 [Wickerhamomyces ciferrii]	136.524	103.894	72.1566	114.832	75.9666	181.504	89.2155	154.013	115.209	n/a	n/a	n/a	1.073	0.787
Ssc_0283	Ssc_01	330381	331334	+	954	4	318	ORF	FLO8 SGDID:S000000911, Chr V from 377614-375215, Genome Release 64-2-1, reverse complement, blocked_reading_frame, "Transcription factor; required for flocculation, diploid filamentous growth, and haploid invasive growth; forms a heterodimer with Mss1p that interacts with the Swi/Snf complex during transcriptional activation of FLO1, FLO11, and STA1; S. cerevisiae genome reference strain S288C co…	not available	not available	not available	---NA---	43.0602	82.4154	49.9768	65.5189	55.926	50.3024	62.4554	51.013	65.5065
Ssc_0284	Ssc_01	341517	342941	+	1425	3	475	Gene	DGA1 SGDID:S000005771, Chr XV from 795332-794076, Genome Release 64-2-1, reverse complement, Verified ORF, "Diacylglycerol acyltransferase; catalyzes the terminal step of triacylglycerol (TAG) formation, acylates diacylglycerol using acyl-CoA as an acyl donor; Lro1p and Dga1p can O-acylate ceramides; localized to lipid particles"	C3_03760W_B CGDID:CAL0000198425 COORDS:Ca22chr3B_C_albicans_SC5314:791629-793362W, translated using codon table 12 (577 amino acids) Uncharacterized ORF; (orf19.6941) Putative diacylglycerol acyltransferase; catalyzes the terminal step of triacylglycerol formation; flow model biofilm induced; Spider biofilm induced	DGA1 SGDID:S000005771, Chr XV from 795332-794076, Genome Release 64-2-1, reverse complement, Verified ORF, "Diacylglycerol acyltransferase; catalyzes the terminal step of triacylglycerol (TAG) formation, acylates diacylglycerol using acyl-CoA as an acyl donor; Lro1p and Dga1p can O-acylate ceramides; localized to lipid particles"	YOR245C	DGA1 [Saccharomyces eubayanus]	188.829	26.565	19.7696	125.445	23.7289	156.788	37.7963	138.755	43.3226
Ssc_0285	Ssc_01	346659	347909	+	1251	0	417	Gene	YNR029C SGDID:S000005312, Chr XIV from 678488-677199, Genome Release 64-2-1, reverse complement, Uncharacterized ORF, "Putative protein of unknown function; deletion confers reduced fitness in saline"	C7_02960C_B CGDID:CAL0000174008 COORDS:Ca22chr7B_C_albicans_SC5314:642424-641297C, translated using codon table 12 (375 amino acids) Uncharacterized ORF; (orf19.5165) Ortholog(s) have cytoplasm localization	C7_02960C_B CGDID:CAL0000174008 COORDS:Ca22chr7B_C_albicans_SC5314:642424-641297C, translated using codon table 12 (375 amino acids) Uncharacterized ORF; (orf19.5165) Ortholog(s) have cytoplasm localization	C7_02960C_B	cobW-domain-containing [Candida tanzawaensis NRRL Y-17324]	62.3667	49.4036	28.5393	67.9796	28.0882	36.4333	47.2053	32.2556	32.067	n/a	n/a	n/a	0.92	0.803
Ssc_0286	Ssc_01	352323	352673	+	351	1	117	ORF	YDL012C SGDID:S000002170, Chr IV from 431386-431108,431517-431473, Genome Release 64-2-1, reverse complement, Verified ORF, "Tail-anchored plasma membrane protein with a conserved CYSTM module; possibly involved in response to stress; may contribute to non-homologous end-joining (NHEJ) based on ydl012c htz1 double null phenotype; YDL012C has a paralog, YBR016W, that arose from the whole genome du…	C5_03960W_A CGDID:CAL0000191323 COORDS:Ca22chr5A_C_albicans_SC5314:872141-872530W, translated using codon table 12 (129 amino acids) Uncharacterized ORF; (orf19.3215) Putative plasma membrane protein; in S. cerevisiae it is localized to the cell bud and mating projection membrane; repressed by alpha pheromone in SpiderM medium	YDL012C SGDID:S000002170, Chr IV from 431386-431108,431517-431473, Genome Release 64-2-1, reverse complement, Verified ORF, "Tail-anchored plasma membrane protein with a conserved CYSTM module; possibly involved in response to stress; may contribute to non-homologous end-joining (NHEJ) based on ydl012c htz1 double null phenotype; YDL012C has a paralog, YBR016W, that arose from the whole genome du…	YDL012C	---NA---	204.285	147.308	60.3205	121.235	90.6077	208.779	162.218	234.722	216.433	?	?	?	0.47	0.973
Ssc_0287	Ssc_01	353604	355499	+	1896	3	632	Gene	NHA1 SGDID:S000004128, Chr XII from 418437-421394, Genome Release 64-2-1, Verified ORF, "Na+/H+ antiporter; involved in sodium and potassium efflux through the plasma membrane; required for alkali cation tolerance at acidic pH"	C4_00040W_B CGDID:CAL0000181696 COORDS:Ca22chr4B_C_albicans_SC5314:5035-7437W, translated using codon table 12 (800 amino acids) Verified ORF; (orf19.367) Na+/H+ antiporter; required for wild-type growth, cell morphology, and virulence in a mouse model of systemic infection; not transcriptionally regulated by NaCl; fungal-specific (no human or murine homolog)	NHA1 SGDID:S000004128, Chr XII from 418437-421394, Genome Release 64-2-1, Verified ORF, "Na+/H+ antiporter; involved in sodium and potassium efflux through the plasma membrane; required for alkali cation tolerance at acidic pH"	YLR138W	HBR089Wp [Eremothecium sinecaudum]	31.3445	30.9516	23.0421	39.5413	14.227	32.7095	17.4351	28.5512	14.8341
Ssc_0288	Ssc_01	360549	363380	+	2832	3	944	Gene	NHA1 SGDID:S000004128, Chr XII from 418437-421394, Genome Release 64-2-1, Verified ORF, "Na+/H+ antiporter; involved in sodium and potassium efflux through the plasma membrane; required for alkali cation tolerance at acidic pH"	C4_00040W_B CGDID:CAL0000181696 COORDS:Ca22chr4B_C_albicans_SC5314:5035-7437W, translated using codon table 12 (800 amino acids) Verified ORF; (orf19.367) Na+/H+ antiporter; required for wild-type growth, cell morphology, and virulence in a mouse model of systemic infection; not transcriptionally regulated by NaCl; fungal-specific (no human or murine homolog)	NHA1 SGDID:S000004128, Chr XII from 418437-421394, Genome Release 64-2-1, Verified ORF, "Na+/H+ antiporter; involved in sodium and potassium efflux through the plasma membrane; required for alkali cation tolerance at acidic pH"	YLR138W	Na(+) H(+) antiporter [Wickerhamomyces ciferrii]	23.2996	39.8115	36.7105	37.4736	23.852	40.9718	33.141	41.6654	36.09
Ssc_0289	Ssc_01	373464	373916	+	453	0	151	ORF	YPR147C SGDID:S000006351, Chr XVI from 826559-825645, Genome Release 64-2-1, reverse complement, Verified ORF, "Putative protein of unknown function; may have a role in lipid metabolism, based on localization to lipid droplets; green fluorescent protein (GFP)-fusion protein localizes to the cytoplasm and is induced in response to the DNA-damaging agent MMS"	not available	YPR147C SGDID:S000006351, Chr XVI from 826559-825645, Genome Release 64-2-1, reverse complement, Verified ORF, "Putative protein of unknown function; may have a role in lipid metabolism, based on localization to lipid droplets; green fluorescent protein (GFP)-fusion protein localizes to the cytoplasm and is induced in response to the DNA-damaging agent MMS"	YPR147C	---NA---	8.81855	4.88144	4.22621	0.409296	3.07781	0.600891	4.64198	0.42929	2.24432	n/a	n/a	n/a
Ssc_0290	Ssc_01	383220	384923	+	1704	2	568	Gene	RCY1 SGDID:S000003740, Chr X from 53151-50629, Genome Release 64-2-1, reverse complement, Verified ORF, "F-box protein involved in recycling endocytosed proteins; involved in recycling plasma membrane proteins internalized by endocytosis; localized to sites of polarized growth; direct interaction with C-terminal cytoplasmic region of Drs2p plays an important role for Drs2p function in endocytic r…	C4_02010C_B CGDID:CAL0000192528 COORDS:Ca22chr4B_C_albicans_SC5314:396521-394887C, translated using codon table 12 (544 amino acids) Verified ORF; (orf19.4592) UDP-glucose:ceramide glucosyltransferase (glucosylceramide synthase [GCS], EC 2.4.1.80); involved in glucosylceramide biosynthesis, which is important for virulence	C4_02010C_B CGDID:CAL0000192528 COORDS:Ca22chr4B_C_albicans_SC5314:396521-394887C, translated using codon table 12 (544 amino acids) Verified ORF; (orf19.4592) UDP-glucose:ceramide glucosyltransferase (glucosylceramide synthase [GCS], EC 2.4.1.80); involved in glucosylceramide biosynthesis, which is important for virulence	C4_02010C_B	Ceramide glucosyltransferase	97.4483	130.881	70.8978	79.5775	60.4649	53.5432	78.7285	49.8487	70.0381
Ssc_0291	Ssc_01	407448	408101	+	654	0	218	Gene	CDC33 SGDID:S000005499, Chr XV from 61024-60383, Genome Release 64-2-1, reverse complement, Verified ORF, "mRNA cap binding protein and translation initiation factor eIF4E; the eIF4E-cap complex is responsible for mediating cap-dependent mRNA translation via interactions with translation initiation factor eIF4G (Tif4631p or Tif4632p); protein abundance increases in response to DNA replication str…	EIF4E CGDID:CAL0000195194 COORDS:Ca22chrRA_C_albicans_SC5314:2230203-2230832W, translated using codon table 12 (209 amino acids) Verified ORF; (orf19.7626) Translation initiation factor eIF4E; genes encoding ribosomal subunits, translation factors, tRNA synthetases downregulated by phagocytosis by macrophage; alternatively spliced intron in 5' UTR; protein levels decrease in stationary phase	EIF4E CGDID:CAL0000195194 COORDS:Ca22chrRA_C_albicans_SC5314:2230203-2230832W, translated using codon table 12 (209 amino acids) Verified ORF; (orf19.7626) Translation initiation factor eIF4E; genes encoding ribosomal subunits, translation factors, tRNA synthetases downregulated by phagocytosis by macrophage; alternatively spliced intron in 5' UTR; protein levels decrease in stationary phase	CR_10490W_A	eukaryotic translation initiation factor 4E [Lodderomyces elongisporus NRRL YB-4239]	265.858	370.997	146.278	276.183	158.621	171.944	221.617	188.735	175.723	n/a	n/a	n/a	0.824	0.791
Ssc_0292	Ssc_01	409191	410651	+	1461	4	487	Gene	YJR141W SGDID:S000003902, Chr X from 695906-696949, Genome Release 64-2-1, Uncharacterized ORF, "Essential protein of unknown function"	C2_06120C_B CGDID:CAL0000193369 COORDS:Ca22chr2B_C_albicans_SC5314:1250868-1249822C, translated using codon table 12 (348 amino acids) Uncharacterized ORF; (orf19.4106) Ortholog of <i>S. cerevisiae</i> : YJR141W, <i>C. glabrata CBS138</i> : CAGL0M00264g, <i>C. dubliniensis CD36</i> : Cd36_20520, <i>C. parapsilosis CDC317</i> : CPAR2_104880 and <i>Candida tenuis NRRL Y-1498</i> : CANTEDRAFT_126860	C2_06120C_B CGDID:CAL0000193369 COORDS:Ca22chr2B_C_albicans_SC5314:1250868-1249822C, translated using codon table 12 (348 amino acids) Uncharacterized ORF; (orf19.4106) Ortholog of <i>S. cerevisiae</i> : YJR141W, <i>C. glabrata CBS138</i> : CAGL0M00264g, <i>C. dubliniensis CD36</i> : Cd36_20520, <i>C. parapsilosis CDC317</i> : CPAR2_104880 and <i>Candida tenuis NRRL Y-1498</i> : CANTEDRAFT_126860	C2_06120C_B	DEHA2F05082p [Debaryomyces hansenii CBS767]	20.6937	7.36831	9.90534	11.5586	4.54379	10.0258	12.1226	11.2976	8.11598
Ssc_0293	Ssc_01	424905	426683	+	1779	0	593	Gene	ARO10 SGDID:S000002788, Chr IV from 1234218-1236125, Genome Release 64-2-1, Verified ORF, "Phenylpyruvate decarboxylase; catalyzes decarboxylation of phenylpyruvate to phenylacetaldehyde, which is the first specific step in the Ehrlich pathway; involved in protein N-terminal Met and Ala catabolism"	ARO10 CGDID:CAL0000184409 COORDS:Ca22chrRA_C_albicans_SC5314:1469505-1467616C, translated using codon table 12 (629 amino acids) Uncharacterized ORF; (orf19.1847) Aromatic decarboxylase; Ehrlich fusel oil pathway of aromatic alcohol biosynthesis; alkaline repressed; protein abundance affected by URA3 expression in CAI-4 strain; Spider biofilm induced	ARO10 SGDID:S000002788, Chr IV from 1234218-1236125, Genome Release 64-2-1, Verified ORF, "Phenylpyruvate decarboxylase; catalyzes decarboxylation of phenylpyruvate to phenylacetaldehyde, which is the first specific step in the Ehrlich pathway; involved in protein N-terminal Met and Ala catabolism"	YDR380W	Phenylpyruvate decarboxylase, catalyzes decarboxylation of phenylpyruvate to phenylacetaldehyde, whi [Komagataella phaffii GS115]	1671.01	1455.95	772.788	1555.19	479.638	1084.28	903.589	80.6917	60.2048	n/a	n/a	n/a	0.332	0.255
Ssc_0294	Ssc_01	445503	445922	+	420	3	140	ORF	TNA1 SGDID:S000003492, Chr VII from 1012485-1014089, Genome Release 64-2-1, Verified ORF, "High affinity nicotinic acid plasma membrane permease; responsible for uptake of low levels of nicotinic acid; expression of the gene increases in the absence of extracellular nicotinic acid or para-aminobenzoate (PABA)"	TNA1 CGDID:CAL0000180798 COORDS:Ca22chr5A_C_albicans_SC5314:681047-679515C, translated using codon table 12 (510 amino acids) Verified ORF; (orf19.4335) Putative nicotinic acid transporter; detected at germ tube plasma membrane by mass spectrometry; transcript induced upon phagocytosis by macrophage; rat catheter biofilm induced	TNA1 CGDID:CAL0000180798 COORDS:Ca22chr5A_C_albicans_SC5314:681047-679515C, translated using codon table 12 (510 amino acids) Verified ORF; (orf19.4335) Putative nicotinic acid transporter; detected at germ tube plasma membrane by mass spectrometry; transcript induced upon phagocytosis by macrophage; rat catheter biofilm induced	C5_03060C_A	high-affinity nicotinic acid transporter [Spathaspora passalidarum NRRL Y-27907]	1.91572	0	0.871341	0	0	0	0	0	0
Ssc_0295	Ssc_01	461649	464123	+	2475	3	825	Gene	HSP78 SGDID:S000002666, Chr IV from 974243-971808, Genome Release 64-2-1, reverse complement, Verified ORF, "Oligomeric mitochondrial matrix chaperone; cooperates with Ssc1p in mitochondrial thermotolerance after heat shock; able to prevent the aggregation of misfolded proteins as well as resolubilize protein aggregates"	HSP78 CGDID:CAL0000189244 COORDS:Ca22chr2A_C_albicans_SC5314:709512-707074C, translated using codon table 12 (812 amino acids) Uncharacterized ORF; (orf19.882) Heat-shock protein; regulated by macrophage response, Nrg1, Mig1, Gcn2, Gcn4, Mnl1p; heavy metal (cadmium) stress-induced; stationary phase enriched protein; rat catheter and Spider biofilm induced	HSP78 CGDID:CAL0000189244 COORDS:Ca22chr2A_C_albicans_SC5314:709512-707074C, translated using codon table 12 (812 amino acids) Uncharacterized ORF; (orf19.882) Heat-shock protein; regulated by macrophage response, Nrg1, Mig1, Gcn2, Gcn4, Mnl1p; heavy metal (cadmium) stress-induced; stationary phase enriched protein; rat catheter and Spider biofilm induced	C2_03390C_A	chaperone ATPase HSP78 [Sugiyamaella lignohabitans]	1463.67	165.537	143.929	205.951	257.806	1086.67	576.248	1176.29	754.128	?	?	?	0.928	0.944
Ssc_0296	Ssc_01	465039	465389	+	351	0	117	ORF	POL31 SGDID:S000003766, Chr X from 449202-450665, Genome Release 64-2-1, Verified ORF, "Subunit of DNA polymerase delta (polymerase III); essential for cell viability; involved in DNA replication and DNA repair; forms a complex with Rev3p, Rev7p and Pol32p; relocalizes to the cytosol in response to hypoxia"	C5_04740C_B CGDID:CAL0000198682 COORDS:Ca22chr5B_C_albicans_SC5314:1032582-1031158C, translated using codon table 12 (474 amino acids) Uncharacterized ORF; (orf19.3960) Putative DNA polymerase III (delta) subunit with a predicted role in DNA replication and DNA repair; cell-cycle regulated periodic mRNA expression	POL31 SGDID:S000003766, Chr X from 449202-450665, Genome Release 64-2-1, Verified ORF, "Subunit of DNA polymerase delta (polymerase III); essential for cell viability; involved in DNA replication and DNA repair; forms a complex with Rev3p, Rev7p and Pol32p; relocalizes to the cytosol in response to hypoxia"	YJR006W	DNA polymerase delta subunit 2 [Wickerhamomyces ciferrii]	0	0	0	0	0	0	0	0	0	n/a	n/a	n/a
Ssc_0297	Ssc_01	467952	470036	+	2085	8	695	Gene	YAP1801 SGDID:S000001204, Chr VIII from 422286-420373, Genome Release 64-2-1, reverse complement, Verified ORF, "Protein of the AP180 family, involved in clathrin cage assembly; binds Pan1p and clathrin; YAP1801 has a paralog, YAP1802, that arose from the whole genome duplication"	C4_00590C_A CGDID:CAL0000184462 COORDS:Ca22chr4A_C_albicans_SC5314:103595-101589C, translated using codon table 12 (668 amino acids) Uncharacterized ORF; (orf19.4184) Protein with a predicted role in clathrin cage assembly; Hap43-repressed; Spider biofilm repressed	C4_00590C_A CGDID:CAL0000184462 COORDS:Ca22chr4A_C_albicans_SC5314:103595-101589C, translated using codon table 12 (668 amino acids) Uncharacterized ORF; (orf19.4184) Protein with a predicted role in clathrin cage assembly; Hap43-repressed; Spider biofilm repressed	C4_00590C_A	DEHA2G21626p [Debaryomyces hansenii CBS767]	114.557	174.48	132.391	172.71	113.355	139.938	185.044	156.439	175.377	Ser	Ser	Ser	0.858	0.862
Ssc_0298	Ssc_01	482340	482690	+	351	0	117	ORF	KTR1 SGDID:S000005625, Chr XV from 511825-513006, Genome Release 64-2-1, Verified ORF, "Alpha-1,2-mannosyltransferase; involved in O- and N-linked protein glycosylation; type II membrane protein; member of the KRE2/MNT1 mannosyltransferase family; relocalizes from vacuole to cytoplasm upon DNA replication stress"	C4_04180C_B CGDID:CAL0000192044 COORDS:Ca22chr4B_C_albicans_SC5314:896653-895691C, translated using codon table 12 (320 amino acids) Uncharacterized ORF; (orf19.5291) Ortholog(s) have role in phospholipid biosynthetic process and endoplasmic reticulum localization	KTR1 SGDID:S000005625, Chr XV from 511825-513006, Genome Release 64-2-1, Verified ORF, "Alpha-1,2-mannosyltransferase; involved in O- and N-linked protein glycosylation; type II membrane protein; member of the KRE2/MNT1 mannosyltransferase family; relocalizes from vacuole to cytoplasm upon DNA replication stress"	YOR099W	---NA---	1.3567	0.469915	0	0.0493657	0.141156	0.243304	0.629387	0.158036	0.25395	n/a	n/a	n/a
Ssc_0299	Ssc_01	492849	493193	+	345	1	115	ORF	DAL4 SGDID:S000001467, Chr IX from 408468-410375, Genome Release 64-2-1, Verified ORF, "Allantoin permease; expression sensitive to nitrogen catabolite repression and induced by allophanate, an intermediate in allantoin degradation"	PMT4 CGDID:CAL0000192933 COORDS:Ca22chr2A_C_albicans_SC5314:1246014-1248281W, translated using codon table 12 (755 amino acids) Verified ORF; (orf19.4109) Protein mannosyltransferase; required for WT cell wall composition and virulence in mice; roles in hyphal growth and drug sensitivity; one of 5 family members; Axl2 a substrate; Spider biofilm repressed; Bcr1-repressed in RPMI a/a biofilm	PMT4 CGDID:CAL0000192933 COORDS:Ca22chr2A_C_albicans_SC5314:1246014-1248281W, translated using codon table 12 (755 amino acids) Verified ORF; (orf19.4109) Protein mannosyltransferase; required for WT cell wall composition and virulence in mice; roles in hyphal growth and drug sensitivity; one of 5 family members; Axl2 a substrate; Spider biofilm repressed; Bcr1-repressed in RPMI a/a biofilm	C2_06100W_A	---NA---	0	0	0	0	0	0	0	0	0
Ssc_0300	Ssc_01	506652	506972	+	321	4	107	ORF	NMD3 SGDID:S000001213, Chr VIII from 443828-445384, Genome Release 64-2-1, Verified ORF, "Protein involved in nuclear export of the large ribosomal subunit; acts as a Crm1p-dependent adapter protein for export of nascent ribosomal subunits through the nuclear pore complex"	CR_06720W_B CGDID:CAL0000201565 COORDS:Ca22chrRB_C_albicans_SC5314:1443470-1445032W, translated using codon table 12 (520 amino acids) Uncharacterized ORF; (orf19.706) Putative nonsense-mediated mRNA decay protein; repressed in core stress response; repressed by prostaglandins	NMD3 SGDID:S000001213, Chr VIII from 443828-445384, Genome Release 64-2-1, Verified ORF, "Protein involved in nuclear export of the large ribosomal subunit; acts as a Crm1p-dependent adapter protein for export of nascent ribosomal subunits through the nuclear pore complex"	YHR170W	60S ribosomal export NMD3 [[Candida] glabrata]	0	0	0	0	0	0	0	0	0
Ssc_0301	Ssc_01	533616	533927	+	312	0	104	ORF	SPC98 SGDID:S000005070, Chr XIV from 387227-389767, Genome Release 64-2-1, Verified ORF, "Component of the microtubule-nucleating Tub4p (gamma-tubulin) complex; interacts with Spc110p at the spindle pole body (SPB) inner plaque and with Spc72p at the SPB outer plaque"	C7_02170C_A CGDID:CAL0000191289 COORDS:Ca22chr7A_C_albicans_SC5314:476923-475895C, translated using codon table 12 (342 amino acids) Uncharacterized ORF; (orf19.6498) Ortholog(s) have role in RNA polymerase II complex import to nucleus, RNA polymerase III complex localization to nucleus and DNA-directed RNA polymerase II, holoenzyme, cytoplasm localization	SPC98 SGDID:S000005070, Chr XIV from 387227-389767, Genome Release 64-2-1, Verified ORF, "Component of the microtubule-nucleating Tub4p (gamma-tubulin) complex; interacts with Spc110p at the spindle pole body (SPB) inner plaque and with Spc72p at the SPB outer plaque"	YNL126W	---NA---	1.90476	0.0503167	0.445625	0.302659	0.417271	0.787682	0.154977	0.818538	0.636821	n/a	n/a	n/a
Ssc_0302	Ssc_01	534447	534845	+	399	0	133	Gene	BNS1 SGDID:S000003462, Chr VII from 951894-952307, Genome Release 64-2-1, Verified ORF, "Protein of unknown function; overexpression bypasses need for Spo12p, but not required for meiosis; BNS1 has a paralog, SPO12, that arose from the whole genome duplication"	C4_01660W_B CGDID:CAL0000198306 COORDS:Ca22chr4B_C_albicans_SC5314:329519-332863W, translated using codon table 12 (1114 amino acids) Uncharacterized ORF; (orf19.4627) Ortholog(s) have structural constituent of nuclear pore activity	BNS1 SGDID:S000003462, Chr VII from 951894-952307, Genome Release 64-2-1, Verified ORF, "Protein of unknown function; overexpression bypasses need for Spo12p, but not required for meiosis; BNS1 has a paralog, SPO12, that arose from the whole genome duplication"	YGR230W	KLTH0C01694p [Lachancea thermotolerans]	17.4852	10.8155	6.04944	19.7543	6.24196	9.28714	7.80274	8.29482	7.06228	n/a	n/a	n/a
Ssc_0303	Ssc_01	540198	543011	+	2814	7	938	Gene	FRE8 SGDID:S000004037, Chr XII from 241407-239347, Genome Release 64-2-1, reverse complement, Verified ORF, "Protein with sequence similarity to iron/copper reductases; involved in iron homeostasis; deletion mutant has iron deficiency/accumulation growth defects; expression increased in the absence of copper-responsive transcription factor Mac1p"	C1_09780C_A CGDID:CAL0000198623 COORDS:Ca22chr1A_C_albicans_SC5314:2144831-2142636C, translated using codon table 12 (731 amino acids) Uncharacterized ORF; (orf19.4843) Putative iron/copper reductas; involved in iron homeostasis; rat catheter and Spider biofilm induced	C1_09780C_A CGDID:CAL0000198623 COORDS:Ca22chr1A_C_albicans_SC5314:2144831-2142636C, translated using codon table 12 (731 amino acids) Uncharacterized ORF; (orf19.4843) Putative iron/copper reductas; involved in iron homeostasis; rat catheter and Spider biofilm induced	C1_09780C_A	ferric-chelate reductase [Candida albicans SC5314]	46.796	41.938	16.9636	52.8024	40.2464	58.1342	42.1014	42.9293	30.4917
Ssc_0304	Ssc_01	548352	548897	+	546	0	182	Gene	ARF1 SGDID:S000002351, Chr IV from 116321-116866, Genome Release 64-2-1, Verified ORF, "ADP-ribosylation factor; GTPase of the Ras superfamily involved in regulation of coated vesicle formation in intracellular trafficking within the Golgi; ARF1 has a paralog, ARF2, that arose from the whole genome duplication"	C3_04950W_B CGDID:CAL0000182727 COORDS:Ca22chr3B_C_albicans_SC5314:1066105-1066650W, translated using codon table 12 (181 amino acids) Verified ORF; (orf19.5964) Essential protein, putative ADP-ribosylation factor; involved in invasive growth; mutation confers hypersensitivity to Brefeldin A; Spider biofilm repressed	C3_04950W_B CGDID:CAL0000182727 COORDS:Ca22chr3B_C_albicans_SC5314:1066105-1066650W, translated using codon table 12 (181 amino acids) Verified ORF; (orf19.5964) Essential protein, putative ADP-ribosylation factor; involved in invasive growth; mutation confers hypersensitivity to Brefeldin A; Spider biofilm repressed	C3_04950W_B	ADP-ribosylation factor 1 [Clavispora lusitaniae ATCC 42720]	758.839	1286.38	797.945	1156.17	1349.71	1210.81	1461.05	1014.2	1249.38	n/a	n/a	n/a	0.958	0.871
Ssc_0305	Ssc_01	561015	563066	+	2052	7	684	ORF	not available	FMP27 CGDID:CAL0000174584 COORDS:Ca22chr6A_C_albicans_SC5314:347998-340292C, translated using codon table 12 (2568 amino acids) Uncharacterized ORF; (orf19.3422) Putative mitochondrial protein; mRNA binds She3	FMP27 CGDID:CAL0000174584 COORDS:Ca22chr6A_C_albicans_SC5314:347998-340292C, translated using codon table 12 (2568 amino acids) Uncharacterized ORF; (orf19.3422) Putative mitochondrial protein; mRNA binds She3	C6_01650C_A	---NA---	30.1139	17.3339	17.2656	24.3405	9.68413	15.5843	18.1814	16.2494	12.0221	?			0.735	0.557
Ssc_0306	Ssc_01	574698	575549	+	852	1	284	ORF	not available	not available	not available	not available	---NA---	108.371	155.281	58.7382	124.312	90.1947	125.383	106.998	126.701	114.403	?	?	?	0.833	1.16
Ssc_0307	Ssc_01	587889	589061	+	1173	0	391	ORF	TMA17 SGDID:S000002268, Chr IV from 264964-264512, Genome Release 64-2-1, reverse complement, Verified ORF, "ATPase dedicated chaperone that adapts proteasome assembly to stress; Tma17p is induced upon stress; interacts with Rpt6p to assist its pairing to Rpt3p and early steps in proteasome biogenesis; associates with ribosomes; heterozygous deletion demonstrated increases in chromosome instabili…	USO1 CGDID:CAL0000178278 COORDS:Ca22chr4A_C_albicans_SC5314:1144988-1151416W, translated using codon table 12 (2142 amino acids) Uncharacterized ORF; (orf19.2629) Ortholog(s) have role in ER to Golgi vesicle-mediated transport, Golgi vesicle docking, SNARE complex assembly and ER to Golgi transport vesicle membrane, Golgi membrane localization	USO1 CGDID:CAL0000178278 COORDS:Ca22chr4A_C_albicans_SC5314:1144988-1151416W, translated using codon table 12 (2142 amino acids) Uncharacterized ORF; (orf19.2629) Ortholog(s) have role in ER to Golgi vesicle-mediated transport, Golgi vesicle docking, SNARE complex assembly and ER to Golgi transport vesicle membrane, Golgi membrane localization	C4_05280W_A	---NA---	32.2205	20.4257	11.0511	33.4514	13.9704	26.8385	18.9447	26.1042	17.8432	n/a	n/a	n/a	1.369	0.874
Ssc_0308	Ssc_01	629808	632105	+	2298	2	766	Gene	RIM20 SGDID:S000005801, Chr XV from 841069-839084, Genome Release 64-2-1, reverse complement, Verified ORF, "Protein involved in proteolytic activation of Rim101p; part of response to alkaline pH; PalA/AIP1/Alix family member; interaction with the ESCRT-III subunit Snf7p suggests a relationship between pH response and multivesicular body formation"	RIM20 CGDID:CAL0000180949 COORDS:Ca22chr1A_C_albicans_SC5314:2067844-2070201W, translated using codon table 12 (785 amino acids) Verified ORF; (orf19.4800) Protein involved in the pH response pathway; binds to the transcription factor Rim101 and may serve as a scaffold to facilitate the C-terminal proteolytic cleavage that activates Rim101; required for alkaline pH-induced hyphal growth	RIM20 CGDID:CAL0000180949 COORDS:Ca22chr1A_C_albicans_SC5314:2067844-2070201W, translated using codon table 12 (785 amino acids) Verified ORF; (orf19.4800) Protein involved in the pH response pathway; binds to the transcription factor Rim101 and may serve as a scaffold to facilitate the C-terminal proteolytic cleavage that activates Rim101; required for alkaline pH-induced hyphal growth	C1_09380W_A	pH-response regulator palA RIM20	48.9516	39.8491	22.161	43.4772	26.7376	50.3469	45.6789	42.5527	37.2462	?	?		No Quan Value	No Quan Value
Ssc_0309	Ssc_01	639060	640412	+	1353	5	451	Gene	STP22 SGDID:S000000514, Chr III from 106853-105696, Genome Release 64-2-1, reverse complement, Verified ORF, "Component of the ESCRT-I complex; ESCRT-I is involved in ubiquitin-dependent sorting of proteins into the endosome; prevents polyubiquitination of the arrestin-related protein Rim8p, thereby directing its monoubiquitination by Rsp5p; homologous to the mouse and human Tsg101 tumor suscepti…	VPS23 CGDID:CAL0000187259 COORDS:Ca22chr1A_C_albicans_SC5314:2386721-2388169W, translated using codon table 12 (482 amino acids) Verified ORF; (orf19.2343) ESCRT I protein sorting complex protein; involved in proteolytic activation of Rim101, which regulates pH response; ortholog of S. cerevisiae Stp22/Vps23	STP22 SGDID:S000000514, Chr III from 106853-105696, Genome Release 64-2-1, reverse complement, Verified ORF, "Component of the ESCRT-I complex; ESCRT-I is involved in ubiquitin-dependent sorting of proteins into the endosome; prevents polyubiquitination of the arrestin-related protein Rim8p, thereby directing its monoubiquitination by Rsp5p; homologous to the mouse and human Tsg101 tumor suscepti…	YCL008C	Component of the ESCRT-I complex, which is involved in ubiquitin-dependent sorting of s into [Komagataella phaffii GS115]	69.4471	30.3343	29.7917	29.0315	24.1906	78.2119	29.1273	75.4006	47.0485
Ssc_0310	Ssc_01	647427	647792	+	366	0	122	Gene	TSC3 SGDID:S000007521, Chr II from 356566-356324, Genome Release 64-2-1, reverse complement, Verified ORF, "Protein that stimulates the activity of serine palmitoyltransferase; involved in sphingolipid biosynthesis; Lcb1p and Lcb2p are the two components of serine palmitoyltransferase"	C2_10830W_B CGDID:CAL0000191000 COORDS:Ca22chr2B_C_albicans_SC5314:2221031-2221279W, translated using codon table 12 (82 amino acids) Uncharacterized ORF; (orf19.5365.1) Ortholog of <i>C. parapsilosis CDC317</i> : CPAR2_407710, <i>C. dubliniensis CD36</i> : Cd36_24540, <i>Candida tenuis NRRL Y-1498</i> : CANTEDRAFT_116924 and <i>Lodderomyces elongisporus NRLL YB-4239</i> : LELG_02895	C2_10830W_B CGDID:CAL0000191000 COORDS:Ca22chr2B_C_albicans_SC5314:2221031-2221279W, translated using codon table 12 (82 amino acids) Uncharacterized ORF; (orf19.5365.1) Ortholog of <i>C. parapsilosis CDC317</i> : CPAR2_407710, <i>C. dubliniensis CD36</i> : Cd36_24540, <i>Candida tenuis NRRL Y-1498</i> : CANTEDRAFT_116924 and <i>Lodderomyces elongisporus NRLL YB-4239</i> : LELG_02895	C2_10830W_B	Serine palmitoyltransferase-regulating TSC3 [[Candida] glabrata]	57.7395	23.7702	17.8126	47.1551	11.4167	33.8445	43.5612	38.4489	24.1571	n/a	n/a	n/a	1.031	0.648
Ssc_0311	Ssc_01	654687	655058	+	372	5	124	ORF	ATG2 SGDID:S000005186, Chr XIV from 191324-196102, Genome Release 64-2-1, Verified ORF, "Peripheral membrane protein required for autophagic vesicle formation; also required for vesicle formation during pexophagy and the cytoplasm-to-vaucole targeting (Cvt) pathway; involved in Atg9p cycling between the phagophore assembly site and mitochondria; essential for cell cycle progression from G2/M to G…	CR_01990C_B CGDID:CAL0000183760 COORDS:Ca22chrRB_C_albicans_SC5314:435557-433200C, translated using codon table 12 (785 amino acids) Uncharacterized ORF; (orf19.2600) Putative component of the microtubule-nucleating Tub4p (gamma-tubulin) complex; periodic mRNA expression, peak at cell-cycle S/G2 phase	ATG2 SGDID:S000005186, Chr XIV from 191324-196102, Genome Release 64-2-1, Verified ORF, "Peripheral membrane protein required for autophagic vesicle formation; also required for vesicle formation during pexophagy and the cytoplasm-to-vaucole targeting (Cvt) pathway; involved in Atg9p cycling between the phagophore assembly site and mitochondria; essential for cell cycle progression from G2/M to G…	YNL242W	hypothetical protein ASCRUDRAFT_23212, partial [Ascoidea rubescens DSM 1968]	1.75371	0	0	0	0	0.0303777	0	0.292284	0
Ssc_0312	Ssc_01	663627	664298	+	672	0	224	Gene	VPS60 SGDID:S000002894, Chr IV from 1428120-1427431, Genome Release 64-2-1, reverse complement, Verified ORF, "Protein involved in late endosome to vacuole transport; cytoplasmic and vacuolar membrane protein; required for normal filament maturation during pseudohyphal growth; may function in targeting cargo proteins for degradation; interacts with Vta1p"	CTA1 CGDID:CAL0000196055 COORDS:Ca22chr6A_C_albicans_SC5314:381840-382496W, translated using codon table 12 (218 amino acids) Verified ORF; (orf19.3401) Protein similar to S. cerevisiae Mos10p, which affects S. cerevisiae filamentous growth; activates transcription in 1-hybrid assay in S. cerevisiae; protein levels increase under weak acid stress; nonessential	CTA1 CGDID:CAL0000196055 COORDS:Ca22chr6A_C_albicans_SC5314:381840-382496W, translated using codon table 12 (218 amino acids) Verified ORF; (orf19.3401) Protein similar to S. cerevisiae Mos10p, which affects S. cerevisiae filamentous growth; activates transcription in 1-hybrid assay in S. cerevisiae; protein levels increase under weak acid stress; nonessential	C6_01830W_A	involved in vacuolar sorting [Scheffersomyces stipitis CBS 6054]	79.0634	76.785	35.1563	70.9256	82.2225	94.3808	94.1137	83.9818	85.8871	n/a	n/a	n/a	1.242	0.937
Ssc_0313	Ssc_01	672252	673187	+	936	0	312	Gene	RPP0 SGDID:S000004332, Chr XII from 805887-806825, Genome Release 64-2-1, Verified ORF, "Conserved ribosomal protein P0 of the ribosomal stalk; involved in interaction between translational elongation factors and the ribosome; phosphorylated on serine 302; homologous to mammalian ribosomal protein LP0 and bacterial L10"	RPP0 CGDID:CAL0000189629 COORDS:Ca22chr7A_C_albicans_SC5314:211801-212739W, translated using codon table 12 (312 amino acids) Uncharacterized ORF; (orf19.7015) Putative ribosomal protein; antigenic in mouse; repressed upon phagocytosis by murine macrophage; induced by Tbf1; overlaps orf19.7014; Spider biofilm repressed	RPP0 CGDID:CAL0000189629 COORDS:Ca22chr7A_C_albicans_SC5314:211801-212739W, translated using codon table 12 (312 amino acids) Uncharacterized ORF; (orf19.7015) Putative ribosomal protein; antigenic in mouse; repressed upon phagocytosis by murine macrophage; induced by Tbf1; overlaps orf19.7014; Spider biofilm repressed	C7_00990W_A	60S acidic ribosomal P0 [Candida tropicalis MYA-3404]	3978.62	5917.57	3343.54	5163.43	5558.41	2366.93	4931.84	2233.29	3488.99	n/a	n/a	n/a	0.678	0.71
Ssc_0314	Ssc_01	699894	700322	+	429	6	143	ORF	CDC36 SGDID:S000002324, Chr IV from 164290-164865, Genome Release 64-2-1, Verified ORF, "Component of the CCR4-NOT core complex; this complex has multiple roles in regulating mRNA levels including regulation of transcription and destabilizing mRNAs through deadenylation; basal transcription factor"	C5_00280C_B CGDID:CAL0000186716 COORDS:Ca22chr5B_C_albicans_SC5314:47366-46404C, translated using codon table 12 (320 amino acids) Uncharacterized ORF; (orf19.967) Major mitochondrial nuclease; has RNAse and DNA endo- and exonucleolytic activities; roles in mitochondrial recombination, apoptosis and maintenance of polyploidy; Spider biofilm repressed	C5_00280C_B CGDID:CAL0000186716 COORDS:Ca22chr5B_C_albicans_SC5314:47366-46404C, translated using codon table 12 (320 amino acids) Uncharacterized ORF; (orf19.967) Major mitochondrial nuclease; has RNAse and DNA endo- and exonucleolytic activities; roles in mitochondrial recombination, apoptosis and maintenance of polyploidy; Spider biofilm repressed	C5_00280C_B	---NA---	0.951013	0	0.232768	0.156506	0	0.46293	0	0.399365	0.0764732
Ssc_0315	Ssc_01	718992	720551	+	1560	0	520	Gene	JEN1 SGDID:S000001700, Chr XI from 22234-24084, Genome Release 64-2-1, Verified ORF, "Monocarboxylate/proton symporter of the plasma membrane; transport activity is dependent on the pH gradient across the membrane; mediates high-affinity uptake of carbon sources lactate, pyuvate, and acetate, and also of the micronutrient selenite, whose structure mimics that of monocarboxylates; expression and l…	JEN2 CGDID:CAL0000198669 COORDS:Ca22chr4A_C_albicans_SC5314:864733-866274W, translated using codon table 12 (513 amino acids) Verified ORF; (orf19.5307) Dicarboxylic acid transporter; regulated by glucose repression; induced by Rgt1; disruptants not obtained by UAU1 method; rat catheter and Spider biofilm induced	JEN2 CGDID:CAL0000198669 COORDS:Ca22chr4A_C_albicans_SC5314:864733-866274W, translated using codon table 12 (513 amino acids) Verified ORF; (orf19.5307) Dicarboxylic acid transporter; regulated by glucose repression; induced by Rgt1; disruptants not obtained by UAU1 method; rat catheter and Spider biofilm induced	C4_04030W_A	Carboxylic acid transporter [Wickerhamomyces ciferrii]	787.902	272.17	308.946	1008.83	460.581	639.735	496.088	793.379	741.375	n/a	n/a	n/a	3.745	3.085
Ssc_0316	Ssc_01	728043	728360	+	318	0	106	ORF	PMT2 SGDID:S000000021, Chr I from 108551-106272, Genome Release 64-2-1, reverse complement, Verified ORF, "Protein O-mannosyltransferase of the ER membrane; transfers mannose residues from dolichyl phosphate-D-mannose to protein serine/threonine residues; involved in ER quality control; acts in a complex with Pmt1p, can instead interact with Pmt5p; antifungal drug target; PMT2 has a paralog, PMT3…	C3_05430W_B CGDID:CAL0000195299 COORDS:Ca22chr3B_C_albicans_SC5314:1207761-1209548W, translated using codon table 12 (595 amino acids) Uncharacterized ORF; (orf19.6981) Ortholog(s) have endoplasmic reticulum localization	PMT2 SGDID:S000000021, Chr I from 108551-106272, Genome Release 64-2-1, reverse complement, Verified ORF, "Protein O-mannosyltransferase of the ER membrane; transfers mannose residues from dolichyl phosphate-D-mannose to protein serine/threonine residues; involved in ER quality control; acts in a complex with Pmt1p, can instead interact with Pmt5p; antifungal drug target; PMT2 has a paralog, PMT3…	YAL023C	---NA---	1.06769	0	0	0.201918	0.117317	0.31008	0.0565291	0.529848	0.417331	n/a	n/a	n/a
Ssc_0317	Ssc_01	728559	732878	+	4320	14	1440	Gene	MHP1 SGDID:S000003578, Chr X from 361249-365445, Genome Release 64-2-1, Verified ORF, "Microtubule-associated protein involved in microtubule organization; involved in assembly and stabilization of microtubules; overproduction results in cell cycle arrest at G2 phase; similar to Drosophila protein MAP and to mammalian MAP4 proteins"	CR_05920C_B CGDID:CAL0000178392 COORDS:Ca22chrRB_C_albicans_SC5314:1242772-1239143C, translated using codon table 12 (1209 amino acids) Verified ORF; (orf19.6621) Protein similar to S. cerevisiae Mhp1p, which is involved in microtubule stabilization; transposon mutation affects filamentous growth; possibly transcriptionally regulated upon hyphal formation; possibly an essential gene (by UAU1 meth…	CR_05920C_B CGDID:CAL0000178392 COORDS:Ca22chrRB_C_albicans_SC5314:1242772-1239143C, translated using codon table 12 (1209 amino acids) Verified ORF; (orf19.6621) Protein similar to S. cerevisiae Mhp1p, which is involved in microtubule stabilization; transposon mutation affects filamentous growth; possibly transcriptionally regulated upon hyphal formation; possibly an essential gene (by UAU1 meth…	CR_05920C_B	RNI [Hyphopichia burtonii NRRL Y-1933]	361.134	101.203	82.1492	132.723	107.201	361.992	179.327	376.045	261.557	Ser	?	?	1.544	0.903
Ssc_0318	Ssc_01	733632	734765	+	1134	2	378	Gene	RIM11 SGDID:S000004747, Chr XIII from 546125-547237, Genome Release 64-2-1, Verified ORF, "Protein kinase; required for signal transduction during entry into meiosis; promotes the formation of the Ime1p-Ume6p complex by phosphorylating Ime1p and Ume6p; shares similarity with mammalian glycogen synthase kinase 3-beta; protein abundance increases in response to DNA replication stress; RIM11 has a p…	C2_04280W_A CGDID:CAL0000187128 COORDS:Ca22chr2A_C_albicans_SC5314:897773-900651W, translated using codon table 12 (697 amino acids) Uncharacterized ORF; (orf19.792) Ortholog(s) have protein serine/threonine kinase activity, protein serine/threonine/tyrosine kinase activity, protein tyrosine kinase activity	C2_04280W_A CGDID:CAL0000187128 COORDS:Ca22chr2A_C_albicans_SC5314:897773-900651W, translated using codon table 12 (697 amino acids) Uncharacterized ORF; (orf19.792) Ortholog(s) have protein serine/threonine kinase activity, protein serine/threonine/tyrosine kinase activity, protein tyrosine kinase activity	C2_04280W_A	kinase gsk3 [Lodderomyces elongisporus NRRL YB-4239]	116.733	56.8125	29.3723	104.116	44.8059	116.501	70.7342	114.969	103.416	?	?	?	1.406	0.824
Ssc_0319	Ssc_01	750357	750773	+	417	1	139	ORF	RSM23 SGDID:S000003097, Chr VII from 269075-267723, Genome Release 64-2-1, reverse complement, Verified ORF, "Mitochondrial ribosomal protein of the small subunit; has similarity to mammalian apoptosis mediator proteins; null mutation prevents induction of apoptosis by overproduction of metacaspase Mca1p"	CR_08040W_A CGDID:CAL0000200346 COORDS:Ca22chrRA_C_albicans_SC5314:1755653-1756840W, translated using codon table 12 (395 amino acids) Uncharacterized ORF; (orf19.592) Ortholog of S. cerevisiae YNL092W and S. pombe SPBC1778.07; a putative N2227-like methyltransferase; Hap43-repressed gene	RSM23 SGDID:S000003097, Chr VII from 269075-267723, Genome Release 64-2-1, reverse complement, Verified ORF, "Mitochondrial ribosomal protein of the small subunit; has similarity to mammalian apoptosis mediator proteins; null mutation prevents induction of apoptosis by overproduction of metacaspase Mca1p"	YGL129C	---NA---	15.2586	12.7196	6.01326	11.3141	2.97006	11.6188	5.8704	11.0316	7.42461
Ssc_0320	Ssc_01	751257	752222	+	966	1	322	ORF	TRF5 SGDID:S000005243, Chr XIV from 66517-68445, Genome Release 64-2-1, Verified ORF, "Non-canonical poly(A) polymerase; involved in nuclear RNA degradation as a component of the TRAMP complex; catalyzes polyadenylation of hypomodified tRNAs, and snoRNA and rRNA precursors; overlapping but non-redundant functions with Pap2p"	C6_03300C_B CGDID:CAL0000175086 COORDS:Ca22chr6B_C_albicans_SC5314:692795-690837C, translated using codon table 12 (652 amino acids) Uncharacterized ORF; (orf19.5618) Ortholog(s) have SNARE binding, unfolded protein binding activity	C6_03300C_B CGDID:CAL0000175086 COORDS:Ca22chr6B_C_albicans_SC5314:692795-690837C, translated using codon table 12 (652 amino acids) Uncharacterized ORF; (orf19.5618) Ortholog(s) have SNARE binding, unfolded protein binding activity	C6_03300C_B	---NA---	91.7298	40.6779	32.4464	51.5824	41.5782	87.237	61.5034	73.3484	56.7901
Ssc_0321	Ssc_01	762789	763232	+	444	0	148	ORF	YIR030W-A SGDID:S000028802, Chr IX from 412899-413282, Genome Release 64-2-1, Dubious ORF, "Dubious open reading frame; unlikely to encode a functional protein, based on available experimental and comparative sequence data; overlaps ORF DAL7/YIR031C"	YFH1 CGDID:CAL0000188672 COORDS:Ca22chr4A_C_albicans_SC5314:927855-927322C, translated using codon table 12 (177 amino acids) Verified ORF; (orf19.1413) Frataxin; may be required for iron storage or delivery; role in oxidative stress resistance; transcript regulated by Nrg1, repressed if iron absent induced by macrophage interaction; Hap43-repressed gene	YFH1 CGDID:CAL0000188672 COORDS:Ca22chr4A_C_albicans_SC5314:927855-927322C, translated using codon table 12 (177 amino acids) Verified ORF; (orf19.1413) Frataxin; may be required for iron storage or delivery; role in oxidative stress resistance; transcript regulated by Nrg1, repressed if iron absent induced by macrophage interaction; Hap43-repressed gene	C4_04340C_A	---NA---	28.6178	2.18973	2.19013	2.75635	9.3804	5.70169	17.9519	4.50365	25.2767	n/a	n/a	n/a
Ssc_0322	Ssc_01	766635	767639	+	1005	1	335	Gene	VPS74 SGDID:S000002780, Chr IV from 1222149-1221112, Genome Release 64-2-1, reverse complement, Verified ORF, "Golgi phosphatidylinositol-4-kinase effector and PtdIns4P sensor; interacts with the cytosolic domains of cis and medial glycosyltransferases, and in the PtdIns4P-bound state mediates the targeting of these enzymes to the Golgi; interacts with the catalytic domain of Sac1p, the major cel…	C2_02000W_A CGDID:CAL0000177575 COORDS:Ca22chr2A_C_albicans_SC5314:386830-387852W, translated using codon table 12 (340 amino acids) Uncharacterized ORF; (orf19.1514) Ortholog(s) have enzyme binding, phosphatidylinositol-4-phosphate binding activity	C2_02000W_A CGDID:CAL0000177575 COORDS:Ca22chr2A_C_albicans_SC5314:386830-387852W, translated using codon table 12 (340 amino acids) Uncharacterized ORF; (orf19.1514) Ortholog(s) have enzyme binding, phosphatidylinositol-4-phosphate binding activity	C2_02000W_A	Vps74 [Candida orthopsilosis Co 90-125]	119.442	201.954	93.6127	198.678	138.89	153.37	167.087	158.203	152.503	Ser	Ser	Ser	1.144	0.8
Ssc_0323	Ssc_01	795318	797099	+	1782	1	594	Gene	ULP1 SGDID:S000005941, Chr XVI from 514178-512313, Genome Release 64-2-1, reverse complement, Verified ORF, "Protease that specifically cleaves Smt3p protein conjugates; required for cell cycle progression; associates with nucleoporins and may interact with septin rings during telophase; sequestered to the nucleolus under stress conditions"	ULP2 CGDID:CAL0000188490 COORDS:Ca22chrRA_C_albicans_SC5314:853577-852102C, translated using codon table 12 (491 amino acids) Verified ORF; (orf19.4353) SUMO deconjugation enzyme; removes the small ubiquitin-like modifier (SUMO) from proteins; Spider biofilm induced	ULP2 CGDID:CAL0000188490 COORDS:Ca22chrRA_C_albicans_SC5314:853577-852102C, translated using codon table 12 (491 amino acids) Verified ORF; (orf19.4353) SUMO deconjugation enzyme; removes the small ubiquitin-like modifier (SUMO) from proteins; Spider biofilm induced	CR_03820C_A	Ubiquitin-like-specific protease 1 [Ogataea parapolymorpha DL-1]	31.6075	34.1912	18.4735	41.0511	22.6106	36.8346	37.414	33.4189	31.2279
Ssc_0324	Ssc_01	800865	801698	+	834	1	278	ORF	YPR136C SGDID:S000006340, Chr XVI from 802837-802325, Genome Release 64-2-1, reverse complement, Dubious ORF, "Dubious open reading frame; unlikely to encode a functional protein, based on available experimental and comparative sequence data; partially overlaps verified ORF RRP9"	not available	not available	not available	---NA---	28.7906	1.97017	2.75703	2.59684	10.2512	3.09329	19.8501	2.80468	27.0611
Ssc_0325	Ssc_01	803844	805322	+	1479	6	493	Gene	ROX1 SGDID:S000006269, Chr XVI from 679693-680799, Genome Release 64-2-1, Verified ORF, "Heme-dependent repressor of hypoxic genes; mediates aerobic transcriptional repression of hypoxia induced genes such as COX5b and CYC7; repressor function regulated through decreased promoter occupancy in response to oxidative stress; contains an HMG domain that is responsible for DNA bending activity; involv…	CR_02640W_B CGDID:CAL0000191994 COORDS:Ca22chrRB_C_albicans_SC5314:600259-602055W, translated using codon table 12 (598 amino acids) Verified ORF; (orf19.2823) HMG domain transcriptional repressor of filamentous growth and hyphal genes; in Tup1-dependent and -independent pathways; binds DNA; transcript not regulated by oxygen or serum; not responsible for hypoxic repression; Spider biofilm induced	CR_02640W_B CGDID:CAL0000191994 COORDS:Ca22chrRB_C_albicans_SC5314:600259-602055W, translated using codon table 12 (598 amino acids) Verified ORF; (orf19.2823) HMG domain transcriptional repressor of filamentous growth and hyphal genes; in Tup1-dependent and -independent pathways; binds DNA; transcript not regulated by oxygen or serum; not responsible for hypoxic repression; Spider biofilm induced	CR_02640W_B	Heme-dependent repressor of hypoxic genes [Komagataella phaffii GS115]	72.4342	67.8212	32.2209	86.4438	38.555	57.6144	70.7402	74.6229	70.9273		?		1.196
Ssc_0326	Ssc_01	820764	823727	+	2964	5	988	Gene	TPS2 SGDID:S000002481, Chr IV from 593893-596583, Genome Release 64-2-1, Verified ORF, "Phosphatase subunit of the trehalose-6-P synthase/phosphatase complex; involved in synthesis of the storage carbohydrate trehalose; expression is induced by stress conditions and repressed by the Ras-cAMP pathway; protein abundance increases in response to DNA replication stress"	TPS2 CGDID:CAL0000193855 COORDS:Ca22chr1A_C_albicans_SC5314:709461-712127W, translated using codon table 12 (888 amino acids) Verified ORF; (orf19.3038) Trehalose-6-phosphate (Tre6P) phosphatase; mutant heat sensitive, accumulates Tre6P, decreased mouse virulence; possible drug target; 2 conserved phospohydrolase motifs; no mammalian homolog; Hap43-repressed; flow model biofilm induced	TPS2 CGDID:CAL0000193855 COORDS:Ca22chr1A_C_albicans_SC5314:709461-712127W, translated using codon table 12 (888 amino acids) Verified ORF; (orf19.3038) Trehalose-6-phosphate (Tre6P) phosphatase; mutant heat sensitive, accumulates Tre6P, decreased mouse virulence; possible drug target; 2 conserved phospohydrolase motifs; no mammalian homolog; Hap43-repressed; flow model biofilm induced	C1_03380W_A	trehalose-phosphatase [Candida albicans SC5314]	180.212	94.7171	53.3858	119.92	70.6265	210.844	108.498	193.31	156.941	Ser	Ser	Ser	1.311	0.976
Ssc_0327	Ssc_01	846816	849080	+	2265	2	755	Gene	AFG3 SGDID:S000000819, Chr V from 191788-189503, Genome Release 64-2-1, reverse complement, Verified ORF, "Mitochondrial inner membrane m-AAA protease component; mediates degradation of misfolded or unassembled proteins and is also required for correct assembly of mitochondrial enzyme complexes; involved in cytoplasmic mRNA translation and aging"	AFG3 CGDID:CAL0000201237 COORDS:Ca22chr3A_C_albicans_SC5314:385547-387934W, translated using codon table 12 (795 amino acids) Verified ORF; (orf19.1669) Similar to S. cerevisiae Afg3p, a subunit of the mitochondrial inner membrane m-AAA protease; likely to be essential for growth, based on an insertional mutagenesis strategy	AFG3 CGDID:CAL0000201237 COORDS:Ca22chr3A_C_albicans_SC5314:385547-387934W, translated using codon table 12 (795 amino acids) Verified ORF; (orf19.1669) Similar to S. cerevisiae Afg3p, a subunit of the mitochondrial inner membrane m-AAA protease; likely to be essential for growth, based on an insertional mutagenesis strategy	C3_01760W_A	ZYRO0D15290p [Zygosaccharomyces rouxii]	168.598	231.801	130.892	141.451	77.6888	124.859	102.068	130.176	94.6934	?	?	?	1.036	0.828
Ssc_0328	Ssc_01	850929	851405	+	477	0	159	Gene	YLR281C SGDID:S000004271, Chr XII from 704960-704493, Genome Release 64-2-1, reverse complement, Uncharacterized ORF, "Putative protein of unknown function; green fluorescent protein (GFP)-fusion protein localizes to mitochondria; YLR281C is not an essential gene"	C2_06260W_B CGDID:CAL0000196324 COORDS:Ca22chr2B_C_albicans_SC5314:1275178-1275693W, translated using codon table 12 (171 amino acids) Uncharacterized ORF; (orf19.5488) Ortholog(s) have mitochondrial inner membrane, mitochondrial large ribosomal subunit localization	C2_06260W_B CGDID:CAL0000196324 COORDS:Ca22chr2B_C_albicans_SC5314:1275178-1275693W, translated using codon table 12 (171 amino acids) Uncharacterized ORF; (orf19.5488) Ortholog(s) have mitochondrial inner membrane, mitochondrial large ribosomal subunit localization	C2_06260W_B	GQ67_00488T0 [Komagataella phaffii]	12.7876	22.4203	13.183	18.1899	12.9956	15.6458	15.333	15.1268	17.1992	n/a	n/a	n/a
Ssc_0329	Ssc_01	852717	854216	+	1500	0	500	Gene	ULP2 SGDID:S000001293, Chr IX from 292633-295737, Genome Release 64-2-1, Verified ORF, "Peptidase that deconjugates Smt3/SUMO-1 peptides from proteins; plays a role in chromosome cohesion at centromeric regions and recovery from checkpoint arrest induced by DNA damage or DNA replication defects; potential Cdc28p substrate"	C6_04510C_A CGDID:CAL0000185313 COORDS:Ca22chr6A_C_albicans_SC5314:1005055-1003604C, translated using codon table 12 (483 amino acids) Uncharacterized ORF; (orf19.2137) Ortholog(s) have mitochondrion localization	C6_04510C_A CGDID:CAL0000185313 COORDS:Ca22chr6A_C_albicans_SC5314:1005055-1003604C, translated using codon table 12 (483 amino acids) Uncharacterized ORF; (orf19.2137) Ortholog(s) have mitochondrion localization	C6_04510C_A	tRNA(Ile)-lysidine synthetase	23.3659	7.56182	13.8553	9.05991	3.57092	5.62027	7.02218	5.36195	5.1213	n/a	n/a	n/a
Ssc_0330	Ssc_01	861447	864362	+	2916	3	972	Gene	NAM2 SGDID:S000004374, Chr XII from 884751-882067, Genome Release 64-2-1, reverse complement, Verified ORF, "Mitochondrial leucyl-tRNA synthetase; also has a direct role in splicing of several mitochondrial group I introns; indirectly required for mitochondrial genome maintenance"	NAM2 CGDID:CAL0000195709 COORDS:Ca22chr6A_C_albicans_SC5314:730372-727787C, translated using codon table 12 (861 amino acids) Verified ORF; (orf19.5705) Mitochondrial leucyl-tRNA synthetase	NAM2 CGDID:CAL0000195709 COORDS:Ca22chr6A_C_albicans_SC5314:730372-727787C, translated using codon table 12 (861 amino acids) Verified ORF; (orf19.5705) Mitochondrial leucyl-tRNA synthetase	C6_03450C_A	leucyl-tRNA synthetase [Wickerhamomyces ciferrii]	110.615	147.852	82.3285	99.8811	77.37	59.5997	87.4882	62.3888	85.8577	?	?	?	0.946	0.807
Ssc_0331	Ssc_01	865131	865535	+	405	0	135	ORF	RTC2 SGDID:S000000351, Chr II from 536575-537465, Genome Release 64-2-1, Verified ORF, "Putative vacuolar membrane transporter for cationic amino acids; likely contributes to amino acid homeostasis by exporting cationic amino acids from the vacuole; positive regulation by Lys14p suggests that lysine may be the primary substrate; member of the PQ-loop family, with seven transmembrane domains; simi…	C3_05470W_B CGDID:CAL0000196755 COORDS:Ca22chr3B_C_albicans_SC5314:1229321-1232023W, translated using codon table 12 (900 amino acids) Verified ORF; (orf19.6985) Putative transcription factor with zinc cluster DNA-binding motif; has similarity to S. cerevisiae Tea1p; Hap43p-repressed gene	C3_05470W_B CGDID:CAL0000196755 COORDS:Ca22chr3B_C_albicans_SC5314:1229321-1232023W, translated using codon table 12 (900 amino acids) Verified ORF; (orf19.6985) Putative transcription factor with zinc cluster DNA-binding motif; has similarity to S. cerevisiae Tea1p; Hap43p-repressed gene	C3_05470W_B	---NA---	0	0	0	0	0	0	0	0	0	n/a	n/a	n/a
Ssc_0332	Ssc_01	869283	869669	+	387	6	129	ORF	AVT3 SGDID:S000001629, Chr XI from 171783-173861, Genome Release 64-2-1, Verified ORF, "Vacuolar transporter; exports large neutral amino acids from the vacuole; member of a family of seven S. cerevisiae genes (AVT1-7) related to vesicular GABA-glycine transporters"	AVT4 CGDID:CAL0000187441 COORDS:Ca22chr1A_C_albicans_SC5314:2574666-2576585W, translated using codon table 12 (639 amino acids) Uncharacterized ORF; (orf19.1142) Putative vacuolar transporter of large neutral amino acids; induced by alpha pheromone in SpiderM medium	AVT3 SGDID:S000001629, Chr XI from 171783-173861, Genome Release 64-2-1, Verified ORF, "Vacuolar transporter; exports large neutral amino acids from the vacuole; member of a family of seven S. cerevisiae genes (AVT1-7) related to vesicular GABA-glycine transporters"	YKL146W	CIC11C00000002470 [	0	0	0	0	0	0	0	0	0
Ssc_0333	Ssc_01	872100	872495	+	396	1	132	ORF	PIN2 SGDID:S000005630, Chr XV from 517642-518490, Genome Release 64-2-1, Verified ORF, "Exomer-dependent cargo protein; induces appearance of [PIN+] prion when overproduced; prion-like domain serves as a retention signal in the trans-Golgi network; predicted to be palmitoylated"	C4_00860C_B CGDID:CAL0000200100 COORDS:Ca22chr4B_C_albicans_SC5314:156358-155861C, translated using codon table 12 (165 amino acids) Uncharacterized ORF; (orf19.4706) Protein of unknown function; induced in cyr1 or ras1 mutant; induced by fluconazole, by alpha pheromone in SpiderM medium and during oralpharyngeal candidasis; Spider biofilm induced	PIN2 SGDID:S000005630, Chr XV from 517642-518490, Genome Release 64-2-1, Verified ORF, "Exomer-dependent cargo protein; induces appearance of [PIN+] prion when overproduced; prion-like domain serves as a retention signal in the trans-Golgi network; predicted to be palmitoylated"	YOR104W	DEHA2F11792p [Debaryomyces hansenii CBS767]	6.0319	1.44177	1.57146	1.83948	0.258472	3.68948	0.934251	3.71545	2.09426
Ssc_0334	Ssc_01	893469	893981	+	513	0	171	Gene	DMC1 SGDID:S000000981, Chr V from 548421-548552,548645-549517, Genome Release 64-2-1, Verified ORF, "Meiosis-specific recombinase required for repair of double-strand breaks; also required for pairing between homologous chromosomes; homolog of Rad51p and the bacterial RecA protein; binds ssDNA and dsDNA, forms helical filaments; stimulated by Rdh54p"	DLH1 CGDID:CAL0000182507 COORDS:Ca22chr1A_C_albicans_SC5314:2742981-2741867C, translated using codon table 12 (324 amino acids) Verified ORF; (orf19.3760) Functional homolog of S. cerevisiae Dmc1; a meiosis-specific protein required for repair of double-strand breaks and pairing between homologous chromosomes	DLH1 CGDID:CAL0000182507 COORDS:Ca22chr1A_C_albicans_SC5314:2742981-2741867C, translated using codon table 12 (324 amino acids) Verified ORF; (orf19.3760) Functional homolog of S. cerevisiae Dmc1; a meiosis-specific protein required for repair of double-strand breaks and pairing between homologous chromosomes	C1_12560C_A	meiotic recombination DLH1	7.74789	2.18129	2.86852	1.62627	0.663349	5.12555	1.45231	4.18305	1.73592	n/a	n/a	n/a
Ssc_0335	Ssc_01	897741	898070	+	330	1	110	Gene	YHL018W SGDID:S000001010, Chr VIII from 69708-70070, Genome Release 64-2-1, Uncharacterized ORF, "Putative 4a-hydroxytetrahydrobiopterin dehydratase; green fluorescent protein (GFP)-fusion protein localizes to mitochondria and is induced in response to the DNA-damaging agent MMS"	C2_00480C_B CGDID:CAL0000201247 COORDS:Ca22chr2B_C_albicans_SC5314:74920-74576C, translated using codon table 12 (114 amino acids) Verified ORF; (orf19.2079) Putative 4a-hydroxytetrahydrobiopterin dehydratase; transposon mutation affects filamentous growth; flow model biofilm induced; Spider biofilm induced	YHL018W SGDID:S000001010, Chr VIII from 69708-70070, Genome Release 64-2-1, Uncharacterized ORF, "Putative 4a-hydroxytetrahydrobiopterin dehydratase; green fluorescent protein (GFP)-fusion protein localizes to mitochondria and is induced in response to the DNA-damaging agent MMS"	YHL018W	pterin-4-alpha-carbinolamine dehydratase [[Candida] glabrata]	14.8405	9.01344	3.84487	11.3995	8.61213	12.8138	10.3065	11.1391	11.3503		Ser		1.354
Ssc_0336	Ssc_01	899331	900104	+	774	0	258	Gene	RRP17 SGDID:S000002820, Chr IV from 1294693-1295400, Genome Release 64-2-1, Verified ORF, "Component of the pre-60S pre-ribosomal particle; required for cell viability under standard (aerobic) conditions but not under anaerobic conditions; exonuclease required for 5&#8242; end processing of pre-60S ribosomal RNA"	C1_07950C_A CGDID:CAL0000175073 COORDS:Ca22chr1A_C_albicans_SC5314:1730410-1729610C, translated using codon table 12 (266 amino acids) Uncharacterized ORF; (orf19.5066) Putative pre-60S pre-ribosomal particle subunit; essential gene; S. cerevisiae ortholog RRP17 is essential; Hap43p-induced; rat catheter biofilm induced	RRP17 SGDID:S000002820, Chr IV from 1294693-1295400, Genome Release 64-2-1, Verified ORF, "Component of the pre-60S pre-ribosomal particle; required for cell viability under standard (aerobic) conditions but not under anaerobic conditions; exonuclease required for 5&#8242; end processing of pre-60S ribosomal RNA"	YDR412W	pre-60S pre-ribosomal particle subunit [Candida orthopsilosis Co 90-125]	116.885	127.692	62.8021	125.453	115.419	70.8612	121.579	62.6527	96.6604	n/a	n/a	n/a	0.584	0.785
Ssc_0337	Ssc_01	905766	907487	+	1722	4	574	Gene	MYO1 SGDID:S000001065, Chr VIII from 151666-157452, Genome Release 64-2-1, Verified ORF, "Type II myosin heavy chain; required for wild-type cytokinesis and cell separation; localizes to the actomyosin ring; binds to myosin light chains Mlc1p and Mlc2p through its IQ1 and IQ2 motifs respectively"	DED1 CGDID:CAL0000190729 COORDS:Ca22chr3A_C_albicans_SC5314:1389892-1387874C, translated using codon table 12 (672 amino acids) Uncharacterized ORF; (orf19.7392) Predicted ATP-dependent RNA helicase; RNA strand annealing activity; Spider biofilm induced	DED1 CGDID:CAL0000190729 COORDS:Ca22chr3A_C_albicans_SC5314:1389892-1387874C, translated using codon table 12 (672 amino acids) Uncharacterized ORF; (orf19.7392) Predicted ATP-dependent RNA helicase; RNA strand annealing activity; Spider biofilm induced	C3_06100C_A	xylosidase arabinosidase	10.3748	4.27859	7.1391	7.78016	2.79025	10.1936	3.89385	7.56999	5.32252
Ssc_0338	Ssc_01	935331	935942	+	612	0	204	Gene	NAT2 SGDID:S000003379, Chr VII from 786920-786054, Genome Release 64-2-1, reverse complement, Verified ORF, "Protein of unknown function; has an apparent role in acetylation of N-terminal methionine residues"	NAT2 CGDID:CAL0000194961 COORDS:Ca22chr2A_C_albicans_SC5314:23423-22785C, translated using codon table 12 (212 amino acids) Verified ORF; (orf19.2116) Putative N-terminal acetyltransferase; Hap43p-repressed gene; mutation confers hypersensitivity to toxic ergosterol analog	NAT2 CGDID:CAL0000194961 COORDS:Ca22chr2A_C_albicans_SC5314:23423-22785C, translated using codon table 12 (212 amino acids) Verified ORF; (orf19.2116) Putative N-terminal acetyltransferase; Hap43p-repressed gene; mutation confers hypersensitivity to toxic ergosterol analog	C2_00160C_A	Nat2 N-terminal acetyltransferase [Candida orthopsilosis Co 90-125]	50.9901	84.3203	40.6035	63.0205	55.8271	59.5404	73.5505	44.8292	62.3637	n/a	n/a	n/a	1.302	0.781
Ssc_0339	Ssc_01	946548	949685	+	3138	4	1046	Gene	MET30 SGDID:S000001308, Chr IX from 268651-270573, Genome Release 64-2-1, Verified ORF, "F-box protein containing five copies of the WD40 motif; controls cell cycle function, sulfur metabolism, and methionine biosynthesis as part of the ubiquitin ligase complex; interacts with and regulates Met4p, localizes within the nucleus; dissociation of Met30p from SCF complex in response to cadmium stress …	C5_03000C_A CGDID:CAL0000185803 COORDS:Ca22chr5A_C_albicans_SC5314:664453-661022C, translated using codon table 12 (1143 amino acids) Uncharacterized ORF; (orf19.4325) Ortholog of <i>C. dubliniensis CD36</i> : Cd36_52760, <i>C. parapsilosis CDC317</i> : CPAR2_303150, <i>Candida tenuis NRRL Y-1498</i> : CANTEDRAFT_133407 and <i>Debaryomyces hansenii CBS767</i> : DEHA2G08030g	C5_03000C_A CGDID:CAL0000185803 COORDS:Ca22chr5A_C_albicans_SC5314:664453-661022C, translated using codon table 12 (1143 amino acids) Uncharacterized ORF; (orf19.4325) Ortholog of <i>C. dubliniensis CD36</i> : Cd36_52760, <i>C. parapsilosis CDC317</i> : CPAR2_303150, <i>Candida tenuis NRRL Y-1498</i> : CANTEDRAFT_133407 and <i>Debaryomyces hansenii CBS767</i> : DEHA2G08030g	C5_03000C_A	WD40 repeat , partial [Hyphopichia burtonii NRRL Y-1933]	81.6142	26.331	41.9592	36.8654	17.4416	71.4229	37.8375	71.0235	42.2117			?		0.862
Ssc_0340	Ssc_01	950088	950408	+	321	1	107	ORF	SRF1 SGDID:S000002291, Chr IV from 222427-223740, Genome Release 64-2-1, Verified ORF, "Regulator of phospholipase D (Spo14p); interacts with Spo14p and regulates its catalytic activity; capable of buffering the toxicity of C16:0 platelet activating factor, a lipid that accumulates intraneuronally in Alzheimer's patients"	C3_01690W_B CGDID:CAL0000193706 COORDS:Ca22chr3B_C_albicans_SC5314:365290-366492W, translated using codon table 12 (400 amino acids) Uncharacterized ORF; (orf19.1675) Ortholog(s) have role in positive regulation of catalytic activity and cell periphery, fungal-type vacuole localization	C3_01690W_B CGDID:CAL0000193706 COORDS:Ca22chr3B_C_albicans_SC5314:365290-366492W, translated using codon table 12 (400 amino acids) Uncharacterized ORF; (orf19.1675) Ortholog(s) have role in positive regulation of catalytic activity and cell periphery, fungal-type vacuole localization	C3_01690W_B	DEHA2D15422p [Debaryomyces hansenii CBS767]	4.88812	0	1.62937	0	2.26091	0.0607553	0.367926	0	0.622724
Ssc_0341	Ssc_01	975168	977237	+	2070	3	690	Gene	YBR220C SGDID:S000000424, Chr II from 664677-662995, Genome Release 64-2-1, reverse complement, Uncharacterized ORF, "Putative protein of unknown function; YBR220C is not an essential gene"	C4_04980W_A CGDID:CAL0000190327 COORDS:Ca22chr4A_C_albicans_SC5314:1063814-1065475W, translated using codon table 12 (553 amino acids) Uncharacterized ORF; (orf19.3782) Predicted membrane transporter; member of the peptide-acetyl-coA transporter (PAT) family, major facilitator superfamily (MFS); induced by alpha pheromone in Spider medium	C4_04980W_A CGDID:CAL0000190327 COORDS:Ca22chr4A_C_albicans_SC5314:1063814-1065475W, translated using codon table 12 (553 amino acids) Uncharacterized ORF; (orf19.3782) Predicted membrane transporter; member of the peptide-acetyl-coA transporter (PAT) family, major facilitator superfamily (MFS); induced by alpha pheromone in Spider medium	C4_04980W_A	Acetyl-coenzyme A transporter 1 [Pichia kudriavzevii]	249.786	36.0294	26.6515	66.7783	29.9485	228.444	47.6995	159.168	55.715
Ssc_0342	Ssc_01	991377	995225	+	3849	4	1283	Gene	SMC1 SGDID:S000001886, Chr VI from 119429-123106, Genome Release 64-2-1, Verified ORF, "Subunit of the multiprotein cohesin complex; essential protein involved in chromosome segregation and in double-strand DNA break repair; SMC chromosomal ATPase family member, binds DNA with a preference for DNA with secondary structure"	SMC1 CGDID:CAL0000179192 COORDS:Ca22chrRA_C_albicans_SC5314:822147-818425C, translated using codon table 12 (1240 amino acids) Uncharacterized ORF; (orf19.4367) Protein similar to chromosomal ATPases; RNA abundance regulated by tyrosol and cell density; cell-cycle regulated periodic mRNA expression	SMC1 CGDID:CAL0000179192 COORDS:Ca22chrRA_C_albicans_SC5314:822147-818425C, translated using codon table 12 (1240 amino acids) Uncharacterized ORF; (orf19.4367) Protein similar to chromosomal ATPases; RNA abundance regulated by tyrosol and cell density; cell-cycle regulated periodic mRNA expression	CR_03680C_A	chromosomal ATPase [Ascoidea rubescens DSM 1968]	110.384	63.8086	60.7201	87.3348	68.4522	127.31	115.468	100.643	96.5435	?			3.199	2.186
Ssc_0343	Ssc_01	1009128	1009472	+	345	4	115	ORF	PDR5 SGDID:S000005679, Chr XV from 619840-624375, Genome Release 64-2-1, Verified ORF, "Plasma membrane ATP-binding cassette (ABC) transporter; multidrug transporter actively regulated by Pdr1p; also involved in steroid transport, cation resistance, and cellular detoxification during exponential growth; PDR5 has a paralog, PDR15, that arose from the whole genome duplication"	CDR11 CGDID:CAL0000188523 COORDS:Ca22chr3A_C_albicans_SC5314:853218-848680C, translated using codon table 12 (1512 amino acids) Uncharacterized ORF; (orf19.918) Putative transporter of PDR subfamily of ABC family; Gcn4-regulated; induced by Rim101 at pH 8; Spider biofilm induced	CDR11 CGDID:CAL0000188523 COORDS:Ca22chr3A_C_albicans_SC5314:853218-848680C, translated using codon table 12 (1512 amino acids) Uncharacterized ORF; (orf19.918) Putative transporter of PDR subfamily of ABC family; Gcn4-regulated; induced by Rim101 at pH 8; Spider biofilm induced	C3_04070C_A	---NA---	19.7522	5.83771	11.464	6.18946	1.3329	9.46456	2.7244	14.1811	3.25618
Ssc_0344	Ssc_01	1018599	1018901	+	303	5	101	ORF	CTF3 SGDID:S000004373, Chr XII from 879723-881924, Genome Release 64-2-1, Verified ORF, "Outer kinetochore protein that forms a complex with Mcm16p and Mcm22p; may bind the kinetochore to spindle microtubules; required for the spindle assembly checkpoint; orthologous to human centromere constitutive-associated network (CCAN) subunit CENP-I and fission yeast mis6"	not available	CTF3 SGDID:S000004373, Chr XII from 879723-881924, Genome Release 64-2-1, Verified ORF, "Outer kinetochore protein that forms a complex with Mcm16p and Mcm22p; may bind the kinetochore to spindle microtubules; required for the spindle assembly checkpoint; orthologous to human centromere constitutive-associated network (CCAN) subunit CENP-I and fission yeast mis6"	YLR381W	---NA---	0	0	0	0	0	0	0	0	0
Ssc_0345	Ssc_01	1056792	1057220	+	429	2	143	ORF	MRPS16 SGDID:S000005934, Chr XVI from 529350-528985, Genome Release 64-2-1, reverse complement, Verified ORF, "Mitochondrial ribosomal protein of the small subunit"	C7_01020C_A CGDID:CAL0000194758 COORDS:Ca22chr7A_C_albicans_SC5314:214766-214245C, translated using codon table 12 (173 amino acids) Uncharacterized ORF; (orf19.7012) Ortholog(s) have structural constituent of ribosome activity and mitochondrial small ribosomal subunit localization	MRPS16 SGDID:S000005934, Chr XVI from 529350-528985, Genome Release 64-2-1, reverse complement, Verified ORF, "Mitochondrial ribosomal protein of the small subunit"	YPL013C	mitochondrial 37S ribosomal MRPS16 [Sugiyamaella lignohabitans]	142.125	170.941	74.8437	86.8456	64.1954	47.2491	70.0891	47.0591	66.1363
Ssc_0346	Ssc_01	1059030	1059941	+	912	1	304	Gene	RFC2 SGDID:S000003829, Chr X from 567643-568704, Genome Release 64-2-1, Verified ORF, "Subunit of heteropentameric Replication factor C (RF-C); RF-C is a DNA binding protein and ATPase that acts as a clamp loader of the proliferating cell nuclear antigen (PCNA) processivity factor for DNA polymerases delta and epsilon"	RFC2 CGDID:CAL0000195843 COORDS:Ca22chr7A_C_albicans_SC5314:156150-157241W, translated using codon table 12 (363 amino acids) Uncharacterized ORF; (orf19.7035) Putative heteropentameric replication factor C subunit; periodic mRNA expression, peak at cell-cycle G1/S phase	RFC2 SGDID:S000003829, Chr X from 567643-568704, Genome Release 64-2-1, Verified ORF, "Subunit of heteropentameric Replication factor C (RF-C); RF-C is a DNA binding protein and ATPase that acts as a clamp loader of the proliferating cell nuclear antigen (PCNA) processivity factor for DNA polymerases delta and epsilon"	YJR068W	P-loop containing nucleoside triphosphate hydrolase [[Candida] tenuis ATCC 10573]	64.2511	92.5577	45.4113	81.8991	62.0473	72.4128	90.1526	64.16	74.7264	Ser	Ser	?	0.936	0.849
Ssc_0347	Ssc_01	1060482	1060847	+	366	3	122	ORF	GYP5 SGDID:S000006170, Chr XVI from 79353-76669, Genome Release 64-2-1, reverse complement, Verified ORF, "GTPase-activating protein (GAP) for yeast Rab family members; involved in ER to Golgi trafficking; exhibits GAP activity toward Ypt1p that is stimulated by Gyl1p, also acts on Sec4p; interacts with Gyl1p, Rvs161p and Rvs167p; involved in recruiting Rvs167p to the bud tip during polarized gro…	not available	not available	not available	---NA---	12.7081	0.159118	2.79321	2.29271	0.282312	0.6197	3.46148	2.23118	0.751644
Ssc_0348	Ssc_01	1066155	1066526	+	372	7	124	ORF	RRP12 SGDID:S000005933, Chr XVI from 529723-533409, Genome Release 64-2-1, Verified ORF, "Protein required for export of the ribosomal subunits; associates with the RNA components of the pre-ribosomes; has a role in nuclear import in association with Pse1p; also plays a role in the cell cycle and the DNA damage response; contains HEAT-repeats"	C7_01030C_A CGDID:CAL0000188040 COORDS:Ca22chr7A_C_albicans_SC5314:218578-214925C, translated using codon table 12 (1217 amino acids) Uncharacterized ORF; (orf19.7011) Ortholog(s) have mRNA binding activity and 90S preribosome, cytoplasm, mitotic spindle pole body, nucleolus localization	RRP12 SGDID:S000005933, Chr XVI from 529723-533409, Genome Release 64-2-1, Verified ORF, "Protein required for export of the ribosomal subunits; associates with the RNA components of the pre-ribosomes; has a role in nuclear import in association with Pse1p; also plays a role in the cell cycle and the DNA damage response; contains HEAT-repeats"	YPL012W	Ribosomal RNA-processing 12 [Ogataea parapolymorpha DL-1]	32.6762	34.6813	20.6551	31.4918	30.6409	10.4327	23.999	10.567	10.3731
Ssc_0349	Ssc_01	1074297	1075706	+	1410	0	470	Gene	YMR034C SGDID:S000004637, Chr XIII from 340722-339418, Genome Release 64-2-1, reverse complement, Uncharacterized ORF, "Putative transporter; member of the SLC10 carrier family; identified in a transposon mutagenesis screen as a gene involved in azole resistance; YMR034C is not an essential gene"	C4_00360C_B CGDID:CAL0000187866 COORDS:Ca22chr4B_C_albicans_SC5314:55320-54085C, translated using codon table 12 (411 amino acids) Verified ORF; (orf19.5663) Plasma membrane protein; involved in regulation of cytosolic calcium homeostasis; null mutation confers sensitivity to calcium and resistance to azoles and terbinafine; rat catheter biofilm induced	YMR034C SGDID:S000004637, Chr XIII from 340722-339418, Genome Release 64-2-1, reverse complement, Uncharacterized ORF, "Putative transporter; member of the SLC10 carrier family; identified in a transposon mutagenesis screen as a gene involved in azole resistance; YMR034C is not an essential gene"	YMR034C	membrane [Wickerhamomyces ciferrii]	85.4608	50.8481	38.6907	55.9715	33.6406	28.732	49.6385	45.8071	92.7794	n/a	n/a	n/a
Ssc_0350	Ssc_01	1080360	1082177	+	1818	5	606	ORF	PKH1 SGDID:S000002898, Chr IV from 1434268-1431968, Genome Release 64-2-1, reverse complement, Verified ORF, "Serine/threonine protein kinase; involved in sphingolipid-mediated signaling pathway that controls endocytosis; activates Ypk1p and Ykr2p, components of signaling cascade required for maintenance of cell wall integrity; redundant with Pkh2p; PKH1 has a paralog, PKH2, that arose from the w…	NAM7 CGDID:CAL0000189066 COORDS:Ca22chr5A_C_albicans_SC5314:95043-98102W, translated using codon table 12 (1019 amino acids) Uncharacterized ORF; (orf19.939) Putative role in nonsense-mediated mRNA decay; similar to S. cerevisiae Nam7p; gene induced by ciclopirox olamine treatment	PKH1 SGDID:S000002898, Chr IV from 1434268-1431968, Genome Release 64-2-1, reverse complement, Verified ORF, "Serine/threonine protein kinase; involved in sphingolipid-mediated signaling pathway that controls endocytosis; activates Ypk1p and Ykr2p, components of signaling cascade required for maintenance of cell wall integrity; redundant with Pkh2p; PKH1 has a paralog, PKH2, that arose from the w…	YDR490C	---NA---	4.38426	2.55011	1.57237	3.21645	0.663349	2.29355	1.74971	3.1863	2.16052
Ssc_0351	Ssc_01	1085247	1085573	+	327	0	109	ORF	YAL059C-A SGDID:S000028734, Chr I from 36918-36496, Genome Release 64-2-1, reverse complement, Dubious ORF, "Dubious open reading frame; unlikely to encode a functional protein, based on available experimental and comparative sequence data; partially overlaps verified gene ECM1/YAL059W"	C2_07900W_B CGDID:CAL0000185789 COORDS:Ca22chr2B_C_albicans_SC5314:1608301-1611471W, translated using codon table 12 (1056 amino acids) Uncharacterized ORF; (orf19.2192) Putative NAD-specific glutamate dehydrogenase; fungal-specific; transcript regulated by Nrg1, Mig1, Tup1, and Gcn4; stationary phase enriched protein; flow model biofilm induced; Spider biofilm induced	C2_07900W_B CGDID:CAL0000185789 COORDS:Ca22chr2B_C_albicans_SC5314:1608301-1611471W, translated using codon table 12 (1056 amino acids) Uncharacterized ORF; (orf19.2192) Putative NAD-specific glutamate dehydrogenase; fungal-specific; transcript regulated by Nrg1, Mig1, Tup1, and Gcn4; stationary phase enriched protein; flow model biofilm induced; Spider biofilm induced	C2_07900W_B	---NA---	49.9309	1.40875	3.16102	1.55713	2.20084	19.2831	5.12122	8.44683	7.39609	n/a	n/a	n/a
Ssc_0352	Ssc_01	1093071	1095761	+	2691	5	897	Gene	FOX2 SGDID:S000001717, Chr XI from 457054-454352, Genome Release 64-2-1, reverse complement, Verified ORF, "3-hydroxyacyl-CoA dehydrogenase and enoyl-CoA hydratase; multifunctional enzyme of the peroxisomal fatty acid beta-oxidation pathway"	C3_00810C_B CGDID:CAL0000195630 COORDS:Ca22chr3B_C_albicans_SC5314:160687-157970C, translated using codon table 12 (905 amino acids) Verified ORF; (orf19.1288) 3-hydroxyacyl-CoA epimerase; fatty acid beta-oxidation; induced by phagocytosis; regulated by Mig1, by white-opaque switch, by DNA methylation; transcriptional activation by oleate requires Ctf1; rat catheter and Spider biofilm induced	C3_00810C_B CGDID:CAL0000195630 COORDS:Ca22chr3B_C_albicans_SC5314:160687-157970C, translated using codon table 12 (905 amino acids) Verified ORF; (orf19.1288) 3-hydroxyacyl-CoA epimerase; fatty acid beta-oxidation; induced by phagocytosis; regulated by Mig1, by white-opaque switch, by DNA methylation; transcriptional activation by oleate requires Ctf1; rat catheter and Spider biofilm induced	C3_00810C_B	peroxisomal hydratase-dehydrogenase-epimerase [Ascoidea rubescens DSM 1968]	251.69	29.4309	12.7266	65.8281	30.5303	235.182	38.8516	172.248	71.4299		Ser	Ser	5.493	2.492
Ssc_0353	Ssc_01	1114860	1115327	+	468	4	156	ORF	RIB4 SGDID:S000005503, Chr XV from 55104-54595, Genome Release 64-2-1, reverse complement, Verified ORF, "Lumazine synthase (DMRL synthase); catalyzes synthesis of immediate precursor to riboflavin; DMRL synthase stands for 6,7-dimethyl-8-ribityllumazine synthase"	not available	not available	not available	---NA---	3.40949	0.103356	0	0.649223	0	0.621477	0.998928	1.04425	0.0835216
Ssc_0354	Ssc_01	1115397	1116902	+	1506	0	502	Gene	SDS24 SGDID:S000000418, Chr II from 651415-652998, Genome Release 64-2-1, Verified ORF, "Protein involved in cell separation during budding; one of two S. cerevisiae homologs (Sds23p and Sds24p) of the S. pombe Sds23 protein, which is implicated in APC/cyclosome regulation; may play an indirect role in fluid-phase endocytosis; protein abundance increases in response to DNA replication stress; SDS…	SDS24 CGDID:CAL0000184899 COORDS:Ca22chr1A_C_albicans_SC5314:1839237-1841123W, translated using codon table 12 (628 amino acids) Uncharacterized ORF; (orf19.5118) Protein similar to S. cerevisiae Sds24 involved in cell separation during budding; transcript regulated by Mig1 and Tup1; fluconazole-induced; flow model biofilm induced	SDS24 SGDID:S000000418, Chr II from 651415-652998, Genome Release 64-2-1, Verified ORF, "Protein involved in cell separation during budding; one of two S. cerevisiae homologs (Sds23p and Sds24p) of the S. pombe Sds23 protein, which is implicated in APC/cyclosome regulation; may play an indirect role in fluid-phase endocytosis; protein abundance increases in response to DNA replication stress; SDS…	YBR214W	One of two cerevisiae homologs (Sds23p and Sds24p) of the Schizosaccharomyces pombe Sds23 [Komagataella phaffii GS115]	232.564	182.923	86.9923	200.333	129.013	292.855	174.849	287.156	249.86	n/a	n/a	n/a	1.107	0.854
Ssc_0355	Ssc_01	1129908	1131377	+	1470	6	490	Gene	BCS1 SGDID:S000002783, Chr IV from 1226536-1225166, Genome Release 64-2-1, reverse complement, Verified ORF, "Protein translocase and chaperone required for Complex III assembly; member of the AAA ATPase family; forms a homo-oligomeric complex in the mitochondrial inner membrane that translocates the C-terminal domain of Rip1p from the matrix across the inner membrane, and then delivers it to an …	CR_05970C_A CGDID:CAL0000200745 COORDS:Ca22chrRA_C_albicans_SC5314:1251227-1249893C, translated using codon table 12 (444 amino acids) Uncharacterized ORF; (orf19.458) Ortholog(s) have protein transmembrane transporter activity and role in chaperone-mediated protein complex assembly, mitochondrial respiratory chain complex III assembly, protein insertion into mitochondrial membrane from inner side	CR_05970C_A CGDID:CAL0000200745 COORDS:Ca22chrRA_C_albicans_SC5314:1251227-1249893C, translated using codon table 12 (444 amino acids) Uncharacterized ORF; (orf19.458) Ortholog(s) have protein transmembrane transporter activity and role in chaperone-mediated protein complex assembly, mitochondrial respiratory chain complex III assembly, protein insertion into mitochondrial membrane from inner side	CR_05970C_A	mitochondrial chaperone BCS1 [Candida tanzawaensis NRRL Y-17324]	105.656	148.663	82.982	102.739	73.0515	63.5249	85.3086	61.3978	67.6037	Ser	Ser	Ser	0.877	0.81
Ssc_0356	Ssc_01	1132155	1132661	+	507	0	169	Gene	PFY1 SGDID:S000005648, Chr XV from 552665-552298,552887-552875, Genome Release 64-2-1, reverse complement, Verified ORF, "Profilin; binds actin, phosphatidylinositol 4,5-bisphosphate, and polyproline regions; involved in cytoskeleton organization; required for normal timing of actin polymerization in response to thermal stress; protein abundance increases in response to DNA replication stress; hi…	PFY1 CGDID:CAL0000200755 COORDS:Ca22chr1A_C_albicans_SC5314:1753563-1753943W, translated using codon table 12 (126 amino acids) Verified ORF; (orf19.5076) Profilin; functional homolog of S. cerevisiae Pfy1; hyphae, macrophage/pseudohyphal-induced; regulated by Nrg1, Tup1; gene lacks intron (unlike S. cerevisiae PFY1); complements growth of S. cerevisiae srv2 mutant; nonessential	PFY1 CGDID:CAL0000200755 COORDS:Ca22chr1A_C_albicans_SC5314:1753563-1753943W, translated using codon table 12 (126 amino acids) Verified ORF; (orf19.5076) Profilin; functional homolog of S. cerevisiae Pfy1; hyphae, macrophage/pseudohyphal-induced; regulated by Nrg1, Tup1; gene lacks intron (unlike S. cerevisiae PFY1); complements growth of S. cerevisiae srv2 mutant; nonessential	C1_08030W_A	Profilin [[Candida] glabrata]	230.592	265.211	110.611	264.18	237.59	307.303	315.152	289.087	328.309	n/a	n/a	n/a	1.15	0.958
Ssc_0357	Ssc_01	1148244	1152107	+	3864	6	1288	Gene	TFC3 SGDID:S000000001, Chr I from 151006-147594,151166-151097, Genome Release 64-2-1, reverse complement, Verified ORF, "Subunit of RNA polymerase III transcription initiation factor complex; part of the TauB domain of TFIIIC that binds DNA at the BoxB promoter sites of tRNA and similar genes; cooperates with Tfc6p in DNA binding; largest of six subunits of the RNA polymerase III transcription in…	C4_04510W_B CGDID:CAL0000189813 COORDS:Ca22chr4B_C_albicans_SC5314:965118-969317W, translated using codon table 12 (1399 amino acids) Uncharacterized ORF; (orf19.3833) Putative DNA-binding transcription factor; decreased transcription is observed upon fluphenazine treatment; possibly an essential gene, disruptants not obtained by UAU1 method; Hap43p-induced gene	C4_04510W_B CGDID:CAL0000189813 COORDS:Ca22chr4B_C_albicans_SC5314:965118-969317W, translated using codon table 12 (1399 amino acids) Uncharacterized ORF; (orf19.3833) Putative DNA-binding transcription factor; decreased transcription is observed upon fluphenazine treatment; possibly an essential gene, disruptants not obtained by UAU1 method; Hap43p-induced gene	C4_04510W_B	transcription factor C subunit 3	95.3277	49.1713	45.4775	72.9626	40.6736	104.93	58.5576	97.6969	54.0052
Ssc_0358	Ssc_01	1152504	1154036	+	1533	1	511	Gene	ERG8 SGDID:S000004833, Chr XIII from 712316-713671, Genome Release 64-2-1, Verified ORF, "Phosphomevalonate kinase; an essential cytosolic enzyme that acts in the biosynthesis of isoprenoids and sterols, including ergosterol, from mevalonate"	C4_01870C_B CGDID:CAL0000184904 COORDS:Ca22chr4B_C_albicans_SC5314:367728-366430C, translated using codon table 12 (432 amino acids) Uncharacterized ORF; (orf19.4606) Putative phosphomevalonate kinase; enzyme of the mevalonate pathway of isoprenoid biosynthesis; transcript regulated by Nrg1; possible drug target; not conserved in H. sapiens	C4_01870C_B CGDID:CAL0000184904 COORDS:Ca22chr4B_C_albicans_SC5314:367728-366430C, translated using codon table 12 (432 amino acids) Uncharacterized ORF; (orf19.4606) Putative phosphomevalonate kinase; enzyme of the mevalonate pathway of isoprenoid biosynthesis; transcript regulated by Nrg1; possible drug target; not conserved in H. sapiens	C4_01870C_B	Phosphomevalonate kinase [Ogataea parapolymorpha DL-1]	81.6275	56.7301	36.4182	63.5577	44.6862	93.7242	64.7046	90.6356	72.8674	?	?	?	1.147	0.897
Ssc_0359	Ssc_01	1175871	1179371	+	3501	9	1167	Gene	HIR2 SGDID:S000005564, Chr XV from 405388-402761, Genome Release 64-2-1, reverse complement, Verified ORF, "Subunit of HIR nucleosome assembly complex; involved in regulation of histone gene transcription; recruits Swi-Snf complexes to histone gene promoters; promotes heterochromatic gene silencing with Asf1p; relocalizes to the cytosol in response to hypoxia"	C5_02750C_B CGDID:CAL0000199610 COORDS:Ca22chr5B_C_albicans_SC5314:619800-616747C, translated using codon table 12 (1017 amino acids) Uncharacterized ORF; (orf19.4295) Ortholog(s) have DNA binding, nucleosome binding, transcription corepressor activity	C5_02750C_B CGDID:CAL0000199610 COORDS:Ca22chr5B_C_albicans_SC5314:619800-616747C, translated using codon table 12 (1017 amino acids) Uncharacterized ORF; (orf19.4295) Ortholog(s) have DNA binding, nucleosome binding, transcription corepressor activity	C5_02750C_B	HIR2 [[Candida] glabrata]	149.528	84.0414	53.3767	115.791	78.7287	148.908	111.541	119.828	95.7856	?		?	0.001	0.485
Ssc_0360	Ssc_01	1189065	1189367	+	303	0	101	ORF	UBC6 SGDID:S000000902, Chr V from 359562-360314, Genome Release 64-2-1, Verified ORF, "Ubiquitin-conjugating enzyme involved in ERAD; located at the cytosolic side of the ER membrane; tail region contains a transmembrane segment at the C-terminus; substrate of the ubiquitin-proteasome pathway; ER-associated protein degradation is also known as ERAD"	C3_05680W_B CGDID:CAL0000192185 COORDS:Ca22chr3B_C_albicans_SC5314:1269766-1270497W, translated using codon table 12 (243 amino acids) Uncharacterized ORF; (orf19.7347) Ortholog(s) have ubiquitin-protein transferase activity, role in ER-associated ubiquitin-dependent protein catabolic process, protein monoubiquitination, protein polyubiquitination and endoplasmic reticulum membrane localization	UBC6 SGDID:S000000902, Chr V from 359562-360314, Genome Release 64-2-1, Verified ORF, "Ubiquitin-conjugating enzyme involved in ERAD; located at the cytosolic side of the ER membrane; tail region contains a transmembrane segment at the C-terminus; substrate of the ubiquitin-proteasome pathway; ER-associated protein degradation is also known as ERAD"	YER100W	AGR372Wp [Eremothecium gossypii ATCC 10895]	0	0	0	0	0	0	0	0	0	n/a	n/a	n/a
Ssc_0361	Ssc_01	1214883	1215986	+	1104	0	368	Gene	YIM1 SGDID:S000004760, Chr XIII from 563096-564193, Genome Release 64-2-1, Verified ORF, "Protein of unknown function; null mutant displays sensitivity to DNA damaging agents; may have a role in lipid metabolism, based on localization to lipid droplets; the authentic, non-tagged protein is detected in highly purified mitochondria in high-throughput studies; protein abundance increases in response…	C2_03750W_B CGDID:CAL0000192290 COORDS:Ca22chr2B_C_albicans_SC5314:790984-792072W, translated using codon table 12 (362 amino acids) Uncharacterized ORF; (orf19.847) Protein similar to protease of mitochondrial inner membrane; increased transcription is observed upon benomyl treatment; macrophage-downregulated gene	C2_03750W_B CGDID:CAL0000192290 COORDS:Ca22chr2B_C_albicans_SC5314:790984-792072W, translated using codon table 12 (362 amino acids) Uncharacterized ORF; (orf19.847) Protein similar to protease of mitochondrial inner membrane; increased transcription is observed upon benomyl treatment; macrophage-downregulated gene	C2_03750W_B	L-threonine 3-dehydrogenase [Wickerhamomyces ciferrii]	407.726	69.6891	54.1436	152.938	37.4929	408.665	78.7893	384.298	146.608	n/a	n/a	n/a	4.432	1.92
[truncated: 7,645 more rows]
