# Supplementary material for: Multi-omics characterization of the necrotrophic mycoparasite Saccharomycopsis schoenii
Source: PLoS Pathog. 2019 May 9;15(5):e1007692. doi: 10.1371/journal.ppat.1007692 (PMC6508603; doi:10.1371/journal.ppat.1007692)
Supplement: S1 Material — (FA) [file ppat.1007692.s006.fa]

>Ssc_01
AATTTTAGTTTACTTAAAAATATTTCAGGGGCATTTTAATTAATAATTTATTTTTGTCTA
TTTTAGTTCTAATTTACTTGATAATATTTTACGCGTTTTTTTATTTATATTTTTGTTTTA
TTCTAATCTAATTATTTTATGTTAATCTAATCTAACTTACTTGATCATGTTTCACGCATT
TTCCAATTATTGTACACTTTCTGTTTATATTCTTGTTTTATTTTAATCTAATTTACTTGA
TAATATTTTATGTTAATCTACTTTTATTTGATAATTTTTTACGCGTTCTTGCAGTTTTTC
CACGTATTTTATTTATATTTTGTTTTGTGGTTTTATTTTAGTATTATTTAATGTGCCTAT
AAATTTTTCTTTATTGACTTCTGTATTGAAAATATGGTTTCTGATAATACGAAGCCATTT
GCCTCTCTCATAATCAAGTTTCGAAATAAATTCGTATACGACCATATAATCACGTTCTTT
ACACGTGATGAACATATAACTTTCCGACCTTAAGTTATGTACGGGTGTACTCTCTCCCGA
AAAAATTATTAAGGTTATGTGCCTTTATTAAGTCCTAAAATGAGCGCTCACTTTTTCAAT
TAAGGTGTTCGCCCAATTTTTTACTATGATAAAGTGAGCGCTCACTTTCTTAACTAGTGA
TGAGCGCTCACAATCTCACAACACCCATTCACCTTACTAAAAGTGAGCGCTCACTGTTCT
CAAACGAAAATGAGCACTCACACTAAACGTTCCAATATACATACAAAGTGCTCATATTTC
AATGCCAATTATCTCTGAATATTTTTTGTAAATCCCTAGAATATTTTCACACATTTAAAA
TCAGTGGGTGAGAATAAACCAAATAACAAAATTTATTTTGGAAAAAAATTAAAATCAATG
CTTAGTCTGAGGCCTTCAACGCTCATCTCGTTTCCCATACAAAATTAAAGTCACGGGCGC
TCACAATCTCACAACACCCATTCGCACGTTTAGATGTATACAGATTAATTTCTTTCCCTT
AGAAATATTTGCTTCAAAGGTTATGAAATTGGATACGAAAAAATGGTTATGAGGCTTGTC
GCACAAACACGGTTATGAGCATTCATGCATTTTTTGTGATTATCAGCTTTTCTTTTTTTT
TTTTTTTTTTTTTTTTTTCTCTGTCGCGAAGCAAATCTGAAAATTCGCTGTAAACATATA
TAAAGCCTATCTACATATAAAGTTTAATATAAAATGTGTCAATTAGGTTAAGATATCCTT
CTCTTTTTCGTCACTTTATCATTAGATAGCCGGTCGTCAGATAGATTGGAGTCGCACGCA
AATAAAACGTTTACTTTATAGTCTTCTAGATACTGGTTGGCCTTGTCAATCCAGTCGTTA
CCTTCTTTTGGAATCCTGAGTCTTCTCATCTTTCCATACTCAACATGAGGTACCTCCATG
TCGTTCTGCTCATATAGCATCTTAAGAAAAACAAGCCTGGTAAGAGCGTTGTTACAAGAA
AAGAAATGATAAAAGTGTCTTGGCTGCACCACATTCTGTTTAACAGCAATGCAAAACATA
ATGGGTACCTTGTCTCTCTTTAAACTGGGCAAAAACAGATCGAAACATCTATTTTCAACT
AATTTCCCCACATCCGTATTGTCTTTTCCCTTTATATCATCATAATTTATTTCTTCGTAC
GCTATACATAGCTCAGCTGCTTGCTCCATATAGAAGTAATAGTGAAATAAGCAGGTGAAA
TCCCCAGCACATTTCATCGGTATTGTCGTACTGCAACCGTAATTGTAGATTCCATTTATT
TCCCCAAAACATACAACTAGACCTCCGGTTGACTGATCATTTTCTTTTAAGTGATAGTAA
TGGTTTGTTTTATGTGTATATTGTCGTATTGATTTGAACTGATTGCAGACCAAGCTCAAG
CACACATAAATGTCCTGCCAATGTTTAAATTTGCAAGTCTCTATCTTCTGGATATTCTTT
AATTTTGCCGTATATTCTCTAATGGATGCGCTCTTGAACCATTCTTTATTCAAATGGTAA
CCTGAAAGTATGATATTGGAAATGTTTCTATATATCCCCTTTCCAAATTTTGGAGGAAAC
TCAGGTAACAATGTGTGATCAATTAACAACGGACTCAGAAATTCTATTTCCTGGAATTCA
GCTTGTACAACTTTGTTCAAATTGGAGAGGCTTCGAAATAACTCATTTTGGTTCATTTTG
GTATATGTACGTTTTTATAATTTAAAGATTTTCTCATTTAGTAAATGGTAAAACAGAAGA
ATTGGTAAAATTATAATATGCATGGATATAAGTTTAATAAAACACACACGCAAAAAAAAA
GAAAAAAAAAAAGATAAAAAACGGGGAGAAAAAAAAAAAAAAAATCTGATCAATCTTCAT
AACCTATGATCGCTTTTTGCTCTTTTGATATGCCCATATACAATAACCAAATATGATAAT
TGCATACGCCTTTGAGCCTGCTCTCTCTAGCTAAGAAATTAATCCAATCAGCAAAACTAT
GAATATCACCAATAATATAATCAGTAGCAGCTCCAATATATTTGTTCCATTTAGAAAAGA
CAGCATACAAAAAGTATAAGACAGGATACTTATTTGAGAAGGGGCATTGGGATTTTCTGC
GGCAACAGAACCGAAAACACTTATAACATATACGTACATTAGAGGGTATCGCAAACAAGT
ACTGCTTGCTTTGATAGGTGTATTCAAAATGAGCACACTCAATATCCATACTTTGTTTCA
TCATCTTCCATAAAGCAAAATGAATTCTGTTTTCACCAATGCCTTTGTTATATATTGGGT
TCTGTTTTGACTCGTACTTTATTCCTTCCAAACCAAAGTTCGCCCAATTGATTGTTTTGA
ATTTATCCATCAATTTAGCAACCAACTTATCAGAAGTATTCTTCACTACATTTGATTTCA
TTTTCGTCGATAGCTTTTCTTCAAGTAATCTGCTGTAAGCAGAAAACTTACTTTTCTTGA
AATTAATTTGCCTTAATAGTTTGTTGATCGACTCATTTACATAATGATTATCCAAAGTTT
CCCATCGATCCCAGAAGTTTCCAAAGACTTCGTTTCCCAATAAACATTCATTTAAATACG
ATACAACAAACAATTCTAACGCTTCTCCATCATTACTGAATATCGAAAAGCATTTGGATT
GTTCAGTAAGGATAGATTTGATCAACTCAAGATCTCTGAAAATATAGGAAACTTTTCTCA
TTTGATCTAAAAACGAATGATAAACTTTCTTATCAAGCAAGTAGTTGAACAGTGAACTCG
AACTAGTGTGAACATTCTCCAATTGGGTGGAACAAGTAATGGAGGTTTCAGAGTTTAAAT
AGAAGTCAGAAATATCCCAGCTTCCCGTGGGCTTATACCTTTTGGGACAGGTCTCATCTG
AAATCCGGTCGTTTGAATCCAATAATAAATTTCTTTTTGATGAGGATATACTCAGATTAG
AAGTATCACTATCTATAATATACGTATCATCGTTCGAATAGACAGCTTTCAGGCTATGCC
TCTGAATGATAAATTTATTAGAACAATCAGCCACATCCTTTTTATCAGAGACATAATCAT
CCGATGATAGTTCATCAACGTCGATAATCTCTATACTTTCATCATCATCCAGATCGTCAT
AGTCATGAATTTTGGTAGTGCCAACTAGAAGCTTATCAAACAATTTAGCATCGTGTGTAC
ATCTATCATCCACAACTTTATATTTCCTATTTATATCACAAGCAGAGCATGTTACTTCCT
GTGATGATTTTGAAATAACTATACCATATCCACCGTTTCTCAATCTTCCGACAGATTGGA
TGACATGAAGTATTCCATAATCTTTCCACACAAACACATAGAAAAGTTTACCAATATTGA
CTCCTGTGGATATAATGGATGTGCCAACTATTATACGACTAGCTTCAACCAGTCCATCCT
TTTCTGAATTTGAAATATAGCAAACGCCATTAACCATGCGAAACATGTTTTTAAACTCTG
CAATATCATTTTTGGAGTTGCAAATAATCACCGCTTTTTTCTCTTCGGTAGCTAGATTGA
CCACAATATCAGCTAGTTGGTAATTAGAGTCAATCACCGTGTCAACAATTTTGAATGAAG
GTTTAAACAAGTGATTCATGTTGATAACTCTATTGGAAGCATCAAAACAAGGATTTTCAA
TTTGCGCCGTTTTTGAAACGGGTATTTTCATTGGCCAACAATTTATATCTTCAAATAACG
TGGCAGATGAATAAATGAGTCTCTTTGCCTTTTTATATACGATTGAATTAAATTGTTGCA
CATCGAAGTTTCTATAGGTACCTGGTTTCAAAACATGACATTCGTCAACAAAAACATATG
AGAATGAATTTCCACAATCTAAAAACCGCTCATCAATTGATGAAGCATTTACCACAGTTA
TTGGATGATCAGCAGAATCAACTCCAAATGGTCTTATAATACCTTCATATGCTTTTAGCA
ACTCATCTTTAATGCTATTGAATGGAACAATGATTAAGGCACTAAAATCGGCATCCCTTG
ATAGCAAGAACCTGAAAAAATTGACAACTAAGAATGTTTTGCCAAGACCTGTTGGTAAAA
GTAAGCCGATACTTCTACTTCTGCTAGACAAGAATATAGTGGCTATTTCAGTTTGAAAAT
GATTCATTTTTATATGATCTTTTTCGTGAAGGAATGCTTCAAAATCCTCAATGAAATTTT
GTGTGGCAACCTCATAATGTGGTTCTTTGATGACTTCATTTGTATTCAACGATTTATCTC
CACCGACCACCATTTGCCAGATATTGCAAAGTTCAAATAACCTTTGAATACCTGTTACAG
AAGTAACGCCATCACTGCTTCTGCCATAAAATTGTTGAGCAGTTTTAAGAGTATGTTGGA
GTGCTCTTTGCAAATCATCTTCCAACAATGTTGCTAACAATGAAGGGTTCATGTATTTTT
GTGCAACAGCAATCGCCAATGATGGGATTGACTGCCTTAAAAATCGAATTCCATATTTTT
TATCAGTAACAGCTAGACTTTGAATATAGGATACAAAATGATCAGCACTAAATACTGACA
TTTTGAAGCTACTACCCAGTTTAAAAAAATAACTAAAAGAGAAGTCAGATATCATTAATG
ATGGTTTATAATCATTTTTACTAATGCTATTTTCGTCTTCTATAATCACATCGTCTGAAA
ACTCATTCATAATAAAATCATTTCCCATATCAATATCAACATTTATTGAAACCAATGAAT
CTAGCTCGTCGAACGACTTTGCCTTTGTGAAGTGGCCTAGAAGCTCTATATATACTGGCC
GCAATTTCAACAAAAAAAATAAGATTTTCTTTGTTAAAACTTCTGGTAAGTAGTAATTGA
CAAGCTGATTTGAGTTGGTCTTTCGATTATAGAAGAGCCTCAATAAAATCCTAGTTTTAG
ATTTCCAGTAAAAGTTGGGCTTGGTCTGAATCAAAGTATTGACTAAACTTGCAAATCTGG
GAGGGTACGGGACACTGAAATACATTGCAACAAGTAAACCCTTACCGAAGTTATCTATAG
CAGTTTTTAGTTTTGCATGTTCTTTATGAATAGATGACTTTTCTGGAATATGGGACCATT
TAACCTCGTCTCTCTCACCCCTATTTGTTTTATAGGCGTGCCTAATTTCTTCATTGGTCA
TGAAGATGTTAAATTCACTTTTAATGAATTTCTCGAGAAAATCAAGATTGCCTAAAGTTT
TCTTAAAGATATTAATAATATCTTGAATGTGAATCCTTTTTTGGTTAACAGTAACGGACA
TTCCATCAAGTGATGAGACAGATATGTTGATCTCATTGTATTCTTCAGTTCGTGCTGTCT
TATGGAGCTCCAATAGATTTTGATAAGACTTTTCAGATAATCCAGCAGCAGATAGTTGGC
TTAGTACGACTGCATTGATATTTGATTCATCTGCAGTACCAACTACTAACTTTTGATAAT
TATGAATGTCGAGGCGTAATCTCTTGCTGACTTTGCAGAGATTCTTGCTCAATATCGGAA
TCACTATTTACATTAATAGTCATTCTTGATTTGAGAGAGATAATATATTATATATTTATT
TCTTGTTTTCTTCTATATATTTTCCTCCTATATTCTCCTGAATCATTATGTTTTCCTTGC
TTGGATATATGTCCTTTTATATTCGATACCTGATATCTTAATGATCAGTAAACATTCCTA
GTAACCTCAACTGGTATACTAGGATTGTAGCTGAGTCATTATTAGTCATTACCTATTAGT
CATTACCTATTAGTCATATGAGTCATTATGACTCAAGGATCATGAGTCAGTTATTACGAT
GTAATGTTGGCTCAATAGCCTAACCAATTATTTATATAGATTTACTTTTAGATACTCTGC
TTTCAACGAAATTTTGGCAGTTGCATTTAAATCAGATAATAGACATTTTATAAAGTCTCA
TGATAAATTGCCAGTAGAGTTTAATAGATATAGATTGACTGGAAATAATAGTAAATCTCT
TTTTGCTAATTAAGAAAAATTTTATCATGATAAAAAAAAGGTGACAATCTGCTCATGACT
TATGTATGCATAGTATACTGTCAAGCACAATATGACAACTGACAAGTATACTTAACAACT
AAATTGCTATCGAGCAAGATAGATTGATATATAATAGTATATTCTTGTCATGTTTTGAAT
GCAGAAGAGGAAAAGGAAAAAAAAGAAAGCAAAATATATAGATAAATATATATAGAAATA
CATGAAAAGAACAGATCTCTCTCAAAATACAGATGAGTAAGCAATTACCTGAAGAAAGAA
ATATAAACTCAAATTTAACAAGTGGGTCTTTTAGAGTAGGTTTTGCAAAACTATCCCACA
CTCTTGAGTTTTCAATGATAGATATAATTCATTAAAATAACTCAAATCTACTGCGCTATT
GTATTAATTGAGCCACCCCAAGAAAGGAGGCATACAGAATATCTTCGTAGCATGTTCAGA
AAACATTACTGTTCTCTGTAGATATTAGCTTCCATGCTTTCTGAGCCTCTTCATGCATGT
CTTGATTTCCCTTAGCATGTTTCGTTCAGTTTTTGTTGCATATACATAAATAAGGTTACA
TAGTTGTTACCACCCACAATTTCGTGGCACCTATTTTCTATTTTTTCTTGTATGCAAAAG
AGAGATCGTAAGCAAGATAGATATTTTGTTTTAGTAAAAGAACAACTCTTTCCAAGGAGC
CCAATGTATACAGAGTAAATTTTTAATTACGGGAAACTCTCATTCGAAGCATGCGGGTTT
TACGAATATCAAATTGTATAGTTAAGAAATTTAAAAAATAAAAGGATACACGTGCGTAAT
GACAGGAATTTAGTTCTTTTGCAATTAAACATATTGTACAGTGTTGACCTTTTCAAATAA
CCGCTCATTCTAAAGCAAAATGCAATATATTGTTATATTATGTGGCCCAACAATGAATTA
TCCATATAATAGGAGCTATCTAACAGGTGATCACGGAAACAAAATCAAGATCAAGATCAA
CTATCCTAGTCAAATTACTTAGTAGTTAGAGCAAGTGAAATGGTTAATGAGAACAGCATA
GAAGAAATCCACCTTTTCCGATGTAGTCCTCACTTATACGACACAGAAAATGATATACAT
AATACATAAATATAATATGCAACCGGACTCAAAAGAAAATAGTTAATTATTTTCATCTCT
TTTTGGAATACTAGATAACGCATCCTTAAATGTCCGAACTAACGTACAAAGTATATCATA
ATAGAGAATCCGTTGCCAAGAAAACTGCATATAAAGATACTGCACTGTTGAATTTTCAAC
TGTGGGTGTAATTTTATATTGGTCAAATTATTTTATTTTACGCATAATAATTTGTTGGGA
TTTGGACCCTTAGCATTATATTGCTGAGGTTTATGCACAGTATTCATGCAAGTTCGTAAA
AATGTTTCAAAAAAAAGCAGTATTTTTCTGTATCTAGTTATGTCCCGAGAAAAAGTTGCA
TGCTCTTCTTCAGAAATAAGAGTGGATGGGTAAATCCAAAATTTTTGCAGTAGTACGCAC
TTTCAGCTAGAACCTTGTATCAGTTAATTTATGCTTACCTTAACTATAAAAAAAATTTGC
ACCTGTGGGATTTGAACCTTAAATCTATAAATTCTTCTTTAGAATATTGATAATTCCATT
TTGAACACTTTTCACGATAGTTACAGTATAAGGTTTTTTTAACTATTTGGCTCTAGTATT
CTTATCCTTCTACTATTGTTTGTTCTGTACTAGTCTATGCATTGTAACCAAATTTTTTTG
TCTTGTCATTTTTCTTTTACATTGAGACCACAGAAGTGTATCGTATTGAGATAAATTCAT
CTCAAAGGTAAATATTGTATAGTAAAATAATTTCACAGAAGCCCTAGATTGTAAACAGTA
TAAATTAGCTTGTCTTTTTCCTTCAAACAAACAGAAATACATTCTAGACAGCGTAAATTC
GCCAATATTTCTCCTTCAAAAGCACAAAAGGTATTATACTTATATTAATCTAACTAGGTG
GAGGATTAAAGAAAAAAATAAGCACACATGATATTTTTTAAATCATTATTTGTCGTTGCT
AGTGCGGCCTCGCTAGTGTCTGCAGATGGTATCAACTATGGTGCTACTCCGGATGCCACA
GCCTGCTCTTTCAACACTGCTCCTTCTCAATATGGTTTCGATGTACGTCTTTATCAATAT
ACGCTAAATGATAATATTGATTACAACCAAGATTCATATGTCAATGGTGGCTACCTTACT
CATGAATATCTTGGTTCTAACGTTATTACGGATTTTAATGTTGAATATACTATCCCTAAT
AATCCAAATCCTATCGCTGGTGAAGTTTTTGGGATTGAGGCCGACCTGACTAATTTTACT
GCTGAACTCACTTCTTACTTTTATGCTAAGACCAATGGTTATTATACCCTTGAATTAAAT
TATATAGATGACTCTGTTGCTTTGTATTTTGCTTCCGAAGGTGCTTTTCTTTGTTGTACT
GACCGTGAACTTCCTACTGATGATTCCTTCACTTATAATATCCTTACATCTAAAGTTTAT
AATGGTGCTAAGGACGTTGAACAGTTTTATTATCAATATTTGGAGGCAGGTCATTACTAT
CCTTTAAAGATTGTCTTCACCAATCTTATTTCTTCTTATAACTTGTCTTTTGCCGTAGTA
ACTCCTAATGGTGACATTATTACGGATGGGGGTTCAGGAGATTTTTTCACCCCAACTTCT
GCGGATGATAGTGCTAACAATTGTGGGGAGGCACCAGTTAGTACAATTTTTGACACTGAT
ACGTCAAGTTGGACTGGCTCTACTTCTTCAGTTTCTACCCAATATCCAATAGGCCCAACT
GATGGTGTCACTGTTCATATCTTTAATCCAGATCCAACAACAACATTTGTATATGCTTGG
ACTGGTTTGACTACATCAAGTGCTTTTGTTACACCAAATGGTGCTGGTACTTGGACAGAA
ACTCTCTATACCCCAAGAGCTACTGATACAGAATACATTGCATGGACTGGTACACAAACC
ACTACTTACAGTACTTATGTAACTACGAATCCTAATGTTCATGTTACTGATTATGTTGAA
ACTCCAGATCCTAGAACTACAGTTACTGATGTATGGACAGGTGCTGGTCCTAGTACCACT
ACGTGGGGCGGTGGCCCAGCTGGAGATAATACTGTTACTGTCGAAGTCTTCACACCTCAA
GGTACCGATACCGTCACTCAAGGTTGGACTGGTTCTACTACTTCTTACTCCACTTTCAAT
CCCGGTATTGCTAACCAACATGTCACTGTTTATGAAAATACCCCAGATGCTCGTTCTACC
ATATACACTCCTTGGACTGGTTTGACTGTTTCGTCTGAAACATTACCAGTGGGCGAAGGA
AACACCGTTACTGTGGAAGTGTTTACACCAAGAGCTACTGATACTACCACTGTTGGATGG
ACTGGTACTTTTGAATCCACTTTCTCAACCACTGACCCACTGAATCCAAATCAGCATGCT
ACTGTCTTTGTAGAAACAAGTGATGCTAGAACTACACTTAGTTCTGTATACTCTGGCTCA
ACCACATCTTACTCTACTGGATCACCAGTGGGAGCTATTCAAGTTGTCACTGTTGACGTT
TTCACTCCAAGAGCCACAGACAACTCTGTTGTTCAATGGACCGAAACAACTACATCTTGG
ACCACTGTCATTCCAGCTAATCTTAATACTCACGCTACTATCATTGAGTATAACCCAGAT
ACTAGAACCACTACCACTGAAGTCTGGACTGGTTCTACCACATTATCTGTTACGGATTCT
ATTGATAACGCAGGTGATACCATCACTATAGAAATCTTTACCCCACAAGGTACTGATACA
GTTACAAGTGGTTGGTCTGGTACTAGTACTTCCTATAATACTTTCAGCCCAGCTATACCT
AGTGAACATGTCACTGTTTACGAGAATACTCCAGATGCTCGTATTACTTTGTACTATCCA
TGGACCGGTCTTGTTGAATCTTCTACAACCGAAGATGTTGGTCAAGGAGAAACTGTTACT
GTTGATGTGTTTACTCCAAGAGGTACCGACACCAGTACTACCGGATGGACTGGTATCTAT
GCTTCTACATATGCTACTACTGATCCAATCAACCCATACTACCATGCTACTGTGTATGTT
GAAACTGCTGATGAGAGAGTTACTTCCACATATGTTTATTCTGGTGCAATTGATTCTACT
ACTACTGTGTTCCCAACCAATGGTGAACAAACCGTTTCTGTTGAGGTGTTCACTCCAAGA
GCCACCGATAATTCCGTTGTCCAATGGACCGAAACTACTACATCTTGGACCACTGTCATT
CCAGCTAATCTTAATACCCACGCTACTATCATTGAATATAATCCAGATGTTAGAACTACC
ACCACCGAAGTCTGGACTGGTACCAGCACCAAGTATATTACTGAGCCAATCAACAACGAA
GGTGATACTATCACTATTGATATTTACACTCCTCAAGGAACTGACACTGTTACTGATGGA
TGGTCTGGTACCACTGCTTCTTTTGCTACTTACAGTCCACCAAATGCCGGTGAACACATC
ACTGTTTATGAATACACTCCAGATGCTCGTTCAACAATTTACACTCCATGGACCGGTGAG
GTTATATCAAGTAACACCCAACCATTAAACGGTGGTTCTACTGTCACAGTTGAAATATTC
ACACCAAGAGGTACTGATACCAGCACTACTGGTTGGACAGGTATCTATGATTCTACATTT
TTCACCACTTCTCCAGCTGACCCAAATCAACATGCTACTATTTTCGTTGAGACTGCTGAC
ACTAGAACTACTGTTACCGGTATTTACACTGGTTCTATTGATTCCACTACAACTGAAAAC
CCAAGAAATGGTGATGAAATTGTTACCGTTGAAGTTTTCACTCCAAGAGCTACTGATGAA
TCTACTGCCCCATGGACTGAAACCACTATTGGTTACTCCACCTTTATTCCTGCTGACTTG
AATGAGCATGCAACAGTTGTTGAGTATACCCCTGACGCCAGAACAACTATTACTGAAGTG
TGGACTGGTGCTACTACCTTGGCTGTTACTGATATTGCTAAAAATGACGGCGATACTGTT
ACCATTGAAATTTTCACACCAAGAGCTACTGATGTTACTGTAGTTTCATGGACTGGTACT
TACAACTATTCTGTAACTGATATTCCAGATCTTGCCGACGAACATGCAACTATCATTGAA
TATGTTCCAGATCCAACAACATATACCACTGACGTATGGACTGGTTTCAATGTTTCTTCT
ACCATACTTTATCCAATTGCAGGTTCTGGCACTATTACAGTCGAAGTTTTCACCCCAAGA
GCAACTGATATCATTAGTGTTGGATATACCGATACCACTGATAGATACTATACCACTATT
GATCCAGCTGATCCAAGACAAAATGCTACTATTGTTATCAACACACCAGATCCAAGAACT
ACTGAAACTGAAGCCTGGACAGGTGTTTTCAACTCAAGCACTACTGAAGACCAACTTATC
CCAGGTGGTACTGTCACTGTTGAAGTTTACACTGCTAGAGGTATTGATTACACCACCCAA
GGCTGGACAGGTACTGTTGTCAGTACTTACGGTACATACAGTCCACTTGATCCAAACGAA
CATGCTACTGTTTATGTTGAAATCCCAGATCCAAGAACCACCTCTACTCAACCATGGACC
GGTACTTACAACTACAGCTTCACTGAACCTGTTTATGGATCTGCTGGTACTGTCACTGTT
GAAGTTTTCACTGCAAGAGGTACATATTATACCACTAATGGCTGGACCGGTACTGTTGCT
AGTACTTTTGCCACTGTTCGTCCAAATGATCCAAATCAAGAAGTTGCTGTCTATGTCGAA
ATTCCAGATCCAAGAACCACAGTTGACATTTATTGGACTAACTCCTATGAAAGCACCGTG
ACTACTTTTGGTCATGGATTTGGTAACGATACAGTCACTATTGAAGATTTGATTCCAAGA
CCAACTACCACTACTACTGAAATGTGGACTGGATCATATACTTCTTACTATACCGATGCT
CCAGCTGATGCCAATGAAACTGCTATTGTATACGTTGATGTTCCAAAACCCACATTGTAT
TACACCGAAGTCTGGTCTAATGCATACACAAGTTACACTACGGAATTCCCATTGTTACCA
AATGGTAATGTCATTGTTCATGAATTTGACCCTGCAGACTTTACCACTACAACCGAAACA
TGGACTGGTGATTTTACATCATATTACACAGCACCACTTGTCTCTGGTACGGTTGAAGTG
TTTGATTTGGTTCCAGAAAGCACCACGACAGTTACCAACTACTGGCCTGGTGATTATACT
GCTTACTACACAGCATATCCTATCAATCCAGCTGATGGTGTCACCGTTTACGAGAACGAC
CCACAACACGTGTACACCATTACTAGTCACGAAGTTGATACTCTTACATCCACTACATGT
CCATTATCTGGAGAAGCTGCTACCGCAACTGGTTCTGCCAGCTCTAATAACTCCGGATCC
GGATCTTCTAGTTCTTCAAATAATTTTGAAAACAGTAATAGCGGATCTTCATCTGGAGCT
TCTGATTCTTCCAACAACTCAGAAAGTAGTGATACCGGATCTTCAACTTATTCTTCCAAC
AATTCCGAAAGCAGTAATGCCGGATCTTCATCTGGCTCTGTTAGTTCCTCCGAAAACAAC
AACAACAATGAATCTTCATCCGGTTCTTCCAACAACTCCGAAAACAGCAATAATGAATTT
TCATCTGAATCTTCTAACGAAATTTCTAATTCTTCTTCAACTCCATCAGATTCTTCTTCT
TTAACTCCAGCATCCTCTCCAACTCCATCAAGTTTTGCGGCTGCGTCTTCTAATAACAAT
AACAACAATTACAGTGTTTCTTCTTCTACTACCTTTGCTATTCAAACCACTGCTTCTGCT
CCTTCAATTGAAGATTCTTCTTTTGTTTCTGGCGGCGGGCCTGCTATTGATTATTCTAAT
GGATCAATTCAAACTGCCTGCTACAATTTCGTTAGTATTATTTTTACAACCATTTTCATT
TACAGTATTTTCATATAATATTAGAAAAGCTGCTTCCTAAATTCCTGAATTCTTAAATTA
TTTTATTTCTTACTCTTCAATATTTTCTTCTCAGTACCATCAATTGTTCTCTTCTCTCCT
ATATTCTTCAACTATTCTTCAGTGTCCGATTACTTTATTCATGATTTTTTTTATAATTCT
TATATCATTTTGTTTTTACAATTCTTTTGCTCAGCTTCTTCCCTGTTATTCTATTTTTCA
ATTCAATTTCAATTGCTTTGTTCTATACTTTTGTAGATATCCAGAGAATAAAAGGGAAGT
TCTTGAGCCATGATTGACTATGCAGACTCCGAGACATTATTTCTTTCAAAGTACCAGAAG
TAACTGTTGAGTCAGATTTGATTAACCTAACTTGGAGTTATTATTATTCTCTTTCTGTTG
TTGAGATATAATTTAGGAATATCACGAAGAAATGTGGACCACTTATATTGTTATTCTAAG
TAGCCATCTTTTATCACCATATTTTGTAAATGCATTACTATTTTATAAATAGTCATGACA
TCATAAGATGCTCACCTTTGATATAACCTATTTTGACATAAGCTATTGGATGCACGTGAT
CGTCAATATCGTGTCTGACATCTTGTACGAAGAAATAGGTAACTCGGAAATACAGAGTGG
CGAGAAAAGATAAATAGAAATATGATATATCACAATATGGCAACTCGCAACTAAAATTAA
CAATTACAAGAATATCGATGAAAAGATAGTTTACAATACCTAATCATGAAGCCCTAAGTC
TTGATATCCTCAGACTTACTTGAACATGTCTAATCATTATAAAGGTGATCAAGCACCCTA
GATCTTAGCTATTTTTGGAGCAGCTTCTGTTTTATAGTTTATTTATATAATCCTTGCAAT
TCCACGTTTTTTAATACATATTACATATCAATAATAATACACAAATTGCGGGATAAAATA
TTGATAGATCACGTGGTTAACCTAGGCAGTATCAAAGGAGGCGATACCAAAGGCGAATAG
TTGCATAGCATCTAGACTAGTTAAAAAGAGTAGTTTCTTTAATAAATAGAAATAGCAAAA
ATGGAAATGCTAATCACAACAATATGCAAGTAGTCGTATCTCCCAAGATATCCTTACACT
ATTTTATAGCATATAGATACATAATGCAAACTCTGTCTAACAAATTAATATGAATACTAA
TCAAGTGAGTAATAATAACTCAGAGTTAAACCGAACAAGCACGGCTCAACACATATAATA
TATACAATATACTGTTTCTTTCTGTCGAGGCAAATATACCGAAGGTAGGTTCATTGCATA
CTGAAGATCATCTTAATTAACTAAGATCACTTAAATATTGCATAGAAATAAGATAAATAT
GGACATTTATCCCAATAAGGAAGGAAGAAAGAAGAAGGAAAAGGAAGAGATAGACAGAAA
TATATATAGACAATAATATACATTTATTATTGTCGAGGCAGGATATACCGAAGGTAGGTC
CCTTGCATAATAAAGATCATCTTAATTAATTAAGATCATTGAAAATCATCTAAATTAACA
GATATCGCTGAAGATCATCTTAATTAATGAATATCACTTAAATATTGCATGACTATACAT
AATACAAGTTTACTGGCAATAAACAATATGTATATAAGAAGCTCACATTTCCCTAAGTAT
TCTTAGATTGTATGTGAAAAAGAAATAGAAGAATAGATAGAAAAGTATATCTGCTGCGGA
TGCAGCATTGTCGGGTTGATAATAAAATATTTTACTTGTAACTTTCTTGTGTAATAATTT
ACTAGAATTGGATTTAAAATTTAGTATTTTATTAGAATGGACTTAAAACTTAAAGATGTT
TTTGGATGTATTAATGTAAAAATATTGGAGGTAAACTAACCGTATATAGTAATTTGTCTA
ACGGCAAAAGATTTTTCCGGCGTAGGAGTTTTCTGAGTTCAATGAATTATGTGCATTTGC
TCTATTGAGAGATTCGACTCATCTGAACAATTAGCCGAACACATAAGAAGCAGGAAACAA
CTATCGATATTATCACGTGAAACACCTGATAAGTATGCAGTATTGATGGTTAGATTCAAT
ATTGGCATAACCATCAACGTGATCAGATGGTCAATTTACATTTAATCATTAATTAAAGTA
TTTTAATGGTAGAAGTTGCACATTGACAACGGAACTACCTGAAGAATTATAGTATAATAA
GCAGAAAATAATACGTATGAAATATAATAAGTAAAAATGATGATACAAGTAGTGGATAGT
AGAAGAAATTAGGCTGTCGTACGAAAAGAAAGAGACGATATCCATGTGCCGAAATTCTTT
CATATAATTCTCGGATCGGCTTTAAACAAGAGAGAAGCCACAAAAACGCACAAAGAATTA
CTTTTTTTAAAAAAACAGCCATCCGACCGATAAAATAACTATATTAGGTAATTTTGTCGG
ATTAAAAGAGAAGATGCAATTTTCTTTTAATTATTTAGCATCGTGCATACAAAAAAATTA
TATTTTTCTATGTATTCTCGCAGGAGATGGATTGTTTTGATTGTATCCCTATTCCTATTA
ATAATTCCCTATTAATAATATCTTCCCGCAAAAGACAGAGGCTAAACGAACAATTTTACA
TTTCTTCCGACTATTTCTATTATTTTACTATTCCAATCTAATATCAAACCTAAAGATACA
AGGTGCGCAGGAAAAATAAACACAATTATTGACTGAAATATTTCGCTTCCCGTCACAAAA
ATAATTTGAATATCCGTTATTTGTGCTCCACCGGCCCTTCTATTTAAACTCCTTGAAATC
CTCATCTCCGAGAGTTTTACACACACTATCAACAGCTATCCAGATTTCTTCTGAGTATAT
AAAACTTCTTTCTCATCTATATATACTATTGGTAATTGTCACAATTCCTCCGCGCAATAT
AATATAGTCAGAATATTTATAACAATTCACACAATACCCCAATGAGTGACAATACAGTTA
GCTCTTCTCCTCAAGAGGATAATGCTGTTTCCACAAAAGGCTCCTCGGATGTCCATTCGG
ACGTGCAATCCTTCCATCCTGATGATAGGAATGTGACTGCAAATAATGACAATGACAACG
CAAGTTACATAAGTGCCCTTGATGCTGCCCACCGCGCAGCTACCGATGATGCTTCTCAGA
ACTCCGACGATTCTGCCATCTCACGCTATGCCTCCGGCACTGACGACCAAAAATCTATAC
TTCTTGATAAAATGGATAAGGTATGTAAACACCTTTCCAGAGTAACTACCCGTGACACCT
TTACCATCGATCCTTCGGATTTTGATCTTGCTGCAATCTTGAGAAGCTTCCTCAAAAATG
CCGATAGAGAGCAACTTAAGCTCAGATCAACTGGCGTTCTTATTAAGAACTTAGCCACTA
TTGGCTCGGATAAATCGGTTACCTTTGCTGAAACTTTTGGTAAAGTGTTAAATATTCCTG
GAAATATTGGTGAAGGTATAAAAAACCGTGGTAATAATCCAACTAGACGTCTTCTTAATA
ATATTACCGCTAACATTAAGGCTGGTGAAATGTGTTTGGTACTTGGCAGACCAGGTGCCG
GTTGCTCCACTCTTTTGAAGACTATTGCTGGTGAAGACTTAGATCAGTATTTAGGGACTG
AAGGTGAAATCACTTTTGATGGGATTCCACATCTGGAAATGATAAAATCCCATAAAAATG
ACGTTATTTATAATCCAGAATTAGATACTCATTTTCCTCATTTAACCGTCAAGCAGACTC
TAAGGTTTGCTATTGGGTGTAGAACGCCAAAAACTAGAGTCAATGCTGTTACGGGTAATG
CCACCGTTGAACAGTACGTCGATTTTAAAACTGATTTGCTTGCTACTATTTTTGGTTTGA
GACACACTTATGACACTAAAGTTGGTAATGATTATATCAGAGGTGTCTCTGGTGGTGAAC
GTAAAAGAGTTTCTATTGCGGAGGCCCTTGCCGCTGATGCTAAAGTTTACTGCTGGGATA
ATGCTACTAGAGGTTTGGATGCTTCCACTGCTTTAGAATATGCATCCGCATTACGTGTAT
TGACTAATTTATTAAATTCTATTAATTTAGTCACTATTTATCAAGCTTCTGAAAATATTT
ACCAGAAATTCGATAAAGTATTGTTACTTTATGAAGGTAGACAAATCTTTTTTGGATTAA
TCGATGATGCTGTTCCGTACTTTGAAGATTTAGGATTCTATCGCCCATCTCGTCAAGTCA
CCCCTGAATTTCTTACAGCCATTACTGATCCAAAAGGCCGGACTCCAAAAAGTGGCTATG
AAAACAAAGTTCCGAGAAATGCAGAAGAATTTGAAGCATGTTGGTTAAAATCACAAAATT
ATAAAAAACTTCAAGAAGAAATTGCTAAGTGTGAAGAATCTACTGATCCAGAAAAGACAA
GACAAGAATTTACAGAATCTTCTCTTGCAGAAAAATACAAAATTACATCTAAATATACAG
TTAGTTATTGGCAGCAACTAAAATTGAATTTCATCAGAAGCTATCAGATTGCTACAGGGG
ATTTCTCATACCTTAGTACACAAATTACTGCTGATGTTATTCAATCTTTAATAACAGGCT
CTTTATATTATAACATCCCGGAGACTACACAAGGTGCATTTTCTCGAGGAGGTGTCTTGT
TCTTTTGTTGTTTATACTATTCTTTAGCTGGTTTAGCTTCCGTCTCCAACTCCTTTTCCA
AAAGGCCTATCTTGCTCAAACAAAAAGGTTACTCATTTTGCCATCCATCCACCGAATTTT
TTTCTTCACTTGTGGTGGATGCTCTTTTTAAATTAATTGGTGTAACTTGTTTTATCATTA
TTGTTTTTTTCCTTGCTGATCTTAGAAGAAATGGTGGTCATTTCTTTGTTGTTTTCTTGT
TTGTCATATTGACTTCATATAGTATGAATAGTTTTTTCCAAATGGTTGCCAATGCGTCTC
CAAGCTTGAGTATTGCCAATGCTGTTTGTGGTTTGGCTATGATGTTGTCCATTATGTATT
CTTGCTTTATGATTCAATTGCCTTCCATGCATCCTTGGTTTAAGTGGATCAACTATCTTA
ATCCTATAAGATATGGATTTGAGGCCATGATGGTTGATGAATTTCATCACACTGAAATGA
ACTGTACCAGAATATTTCCAAGTGGTCCATCATACACTGATGTTTCCATACAGTATAAGG
TTTGTCCATTTAATGGTGCTCAACCAAGTGAACAATACGTATCTGGGGATTCATATATAA
AAGTCGCTTTTGAATATTATTTTAAGAATCTTTGGAGAAACTTCGGGATTCTTATGGGAT
TCTTCATTGTGTTCACTGCCGTTGCTGCCTTTGCTTCTGAATTTCATAAAACTGAAGCTT
CAGGTTTTGATGTCTTAATATTTAAGAAAAATAAACATACCAAGAGAATTGTCAATGCCA
AAAGGGCCACTTCTTCAGATGTTGAAAAACAATATATATCTACCGATGCTTCGGTAGATA
AATTAAAAGATGAGGATGATGAAAAAGTTGATGAATCTGTCTTTGAAGGATTAGGATCTC
CTGATGTCTTTTTATGGCAGAATGTTGATTACGATGTCACTTTGAAGGATGGTACTGTTA
GACGTTTACTAAATGATGTCCAAGGTTATGTTAAACCAGGTACATTGACTGCCTTGATGG
GAGAATCCGGTGCCGGTAAAACTACTTTGTTGAATACTCTATCTCAGAGAATCGACACAG
GTGTTATTACGGGAGATATGTTGGTCAATGGATTCCCATTATCTCAATCTTTTCAAAGAA
AAACGGGTTACGTTCAGCAACAAGATATTCATTTTGCAGAATTAACTGTACGTGAGTCTT
TAAGATTTGCAGCTAGATTGAGACGTTCCAGAAAAGTTCCTGATGCTGAAAAATTAGATT
ATTGTGAAAAAGTCATCGATATCTTGGGTATGAAATCATATGCAGATGCAATTGTTGGTA
AACCCGGTTATGGGCTAAACGTTGAACAACGTAAGAAATTATCGATTGGTGTTGAGTTGG
TTGCTAAACCGTCCTTGTTGTTATTTTTGGATGAACCTACTTCTGGATTGGATTCCCAAT
CATCTTGGTCTATTGTAAAGTTGTTGCGTGAATTAGCTAACCATGGTCAAGCCATCTTGT
GTACTATTCACCAGCCTTCCTCCGTTTTGTTTGAGGAATTCGATAGATTGTTGTTATTGA
AAAAGGGTGGTTACACTGTTTACTTTGGAGACATTGGTAACAATTCTAAAACCTTGATTG
ATTATTTTGAGCGAAACGGTGCCAGAAAATGCCTTGATCATGAAAACCCAGCTGAATATA
TTCTTGAAGCCATCGGAGCAGGTGCCACTGCTTCCGTTAATGATGATTGGGGTCAGATCT
GGAAAGATTCTGAAGAATTTTCTAAAACTACTGCTGAAATTCTAGAATTAATTAATGATT
CCAAGAAAAACCATGTCGAAGAAACAGACCCTGATTTGAAAAAAACCTATATTACTCCTT
ATTATTATCAATTATATCAAGTTACTTGCAGAGTTTACATCCAATTCTGGAGGGATCCTA
CCTACTTAATGGCTAAATTAATGTTGACAGTGTGTTCGTCTTTATTTGTCGGTTTCACTT
ACTGGAACGCTGGCCATTCTATAATTGGTATGCAAAACAATATGTTTTCGATTTTCATGA
GTCTTGTTGTGTCCGCTCCTTTAATTCATCAAATTCAAGATCGTGCATTGGAAAGTAGAA
ATATCTATGAAGTTCGTGAATCCAAATCCAACACGTACCACTGGTCTACTTTTTTGCTTG
CTCAATATTTTGCTGAAATTCCATACCATATTGTGTTTGGTACAATTTATTTCATTGCGT
TGTATTTCCCAGTTCATAGATTTTATGATTCTTACACGGTTGGTACCTATTATTTGAATT
ATTCCGTCATGTTCCAGCTTTATTATGTGTCTTTTGGTTTATGGATTTTGTATATGGCTC
CAGATTTACCATCAGCTGCTGTCTTGGTTTCGTTATGTCTCTCTTTTATGATGCTTTTCT
GCGGTGTGGTTCAACCTCCTGATTTGATGCCTGGTTTCTGGACTTTTATGTGGAAAGTAT
CTCCGTACACATACTTTGTTCAGAACTTCATGATCCTATCTCTTCACGACCTTGAAATTA
TTTGTACTTCAAAGGAAGTGTCTGTTCTTGATCCACCTCCAGGCAATACTTGTTCTCAAT
ACTTGGCTGATGCCTTAAATGATACTCTGGCTGGCTACTTATTAAATCCAGATGCCACTA
GCTCATGTGAATATTGTGCATACAAGGTTGGTGACCAATATTTGTCTACTGTTAGAACCT
CACATAGCTATTTGTGGAGAAACTTTGGTTTGATGTGGGTTTATATTGGGTTCAATATTA
TTGTTTTGCTATCTTGTTATTATTTGATCAGGGTTAAAAAGGGATCTATATTTGGCAAAT
TTGAACCATCCATGATTTTAGATATTTTCAAAAGAGGCAAGAAAGCTAAAAAATAAGTGA
GGTGATGCTTATTCATTTTTCTTTTCATTATTAATTCTTATTTTTTCTCTTTTGTTACCA
TTTAATTTTTTTCTTAAGAATATATCCTGTTCAATCCCTTTTATTATATATATTTATTTA
GTATTCAAATAATATATATTGCCTTTTAATATTCAAACCAAATTATCCTCTGGCGAGAAA
TTGTTGCAGTGTTTGCAAAAGGTAGCGCAATATATGCGATCAGTCAATTTGCAAGACTAA
GAGCCAAAAGAAAATTCATTCTAGAATATATGTGGATATGAATTATTTCAATTTTTCCTG
GTCACTGTTTCAGCATTTCCAATTAACAGATCCCCAAATGCGTGAAATTCGAACGGATCT
TCATGTTATATACTCAAGATAGTTGTACACGTTTCAGTAAATATCCCAGTCAGTAATATT
ACACTTGAAACAAGATACGGTTATAGTCAAATTTCTTGATATCATAAATATTGCTACAAT
CTCTTGGAACAATAAATTTGCATTTGTGAGTGTTTACAATCTGACTACATGTTTGTTGTA
AACATTGAGCCTTGTTTAATTCCGCTGCTTGTTCAGTCCTACCTCTTCTATTGATATTTT
CAAATCCACCAGTATCACTTACATCTCTATCATTTTCCAACCTAAATTTAATGACACAAC
CTGCTGATACTGATACTGCAATCTGTATTATTTTGGAATATTAGTCATGTTCTGAAGTCA
TTCCATTTTATTTCCAGAATTTTTTACTTGTTATCGATTTTACAAATTATCTACAGAGAG
TTATCGGGCCATTTTAAGTTCTCAATTTTTTTTTCCACTTTTTAAGATGTTTTCTCCTTA
TCTTTACAATTTTCTGGTGTTGCCTTTCTTATGTATTCTGCTTTCCCGAATTATTTTATA
ATCTTTTTTTTTTTTTAATCCACTCATGAAAGATCTCGGAAAGGATATTACCATTCCAAG
GTAACGTGATAAATCTATTTTGAAATAGAAGATTCACTAGTAAGATGTAAATATATACAT
TCTCCTTAGTAATCTTAAATTGTGTACTCTATCTAATTGCTAATAAGACTTCAAGAAAGA
AATCTGACGTTTACAGTATCTATTACGATAAATTTGTCAATTTTTTTTCTGTTTTATAAT
TGGAAGAGTCTTTCATATGCAATACATTTATAACGCGTCGAGACACTCAGGGCACTGTTT
TGATAGCAACTTTTCTACGAAGGAAAAGTCCTATTGCTGACTATTACAATAACAATAATT
CAAAGCACGTGATACAAAGAAGCTATTCAATTGTGATTATATTTAATCTTAGTAACTGTG
GCCGTATATAGACTTATGGTATGCAGAGGTATTTGTATACTAAATATTGAAACTTTTCAG
AATCTGGTCTCAGTACAATCAACTAAGGCAATAATTCACAAAGTTACTTTTTGACCATTG
AGCTCGTTAGCTGCTCACATATTATATTTTTATGAAGAAAGTTGGGCAGCATCTCAGTAT
AATATGCTTCTACCTATAAATTCCACAACAATTGTTGCAATCATGCTGAATTATTCACGA
CAACTTATGAAGATGAAAATTGCTGAAAATGATTATAACTTCATGGTATTTTATTATATA
TTATGTACTTTATATAAGTGTATTTGCTGCTTATATATTTGAAATTGGATAAGATTTTGT
GACCAAATTGATAACGGTATCTCTTCCAAGAAGTTTAATATCATCCTTTTGGGTATTATC
ACCATCATTAAATATCTGATTTTTAGCCTCATCCCAATCAGAAAAAGTAATTCTCTCCAA
GCTTGTATCTCTCACAATACCTTTTCTTTCCAACTTTGGAGACTTTAACTGATCAGGATC
AAGATAAATATCATCCCTTGGATTGATGAAGTAAATGAGGGTACTTCTTTCATAACTTTG
TTGATCAATAGGTGGAGCAGCAACCCTATGGATAGCAGATTTGAAGTAATTACCTGTGAC
TAGTTGGAAAGCATCTGCAATATTCACAATCAAGGCGTTTGGTGTGTGCAGAACAAATTT
CCATTCATTGGTTTCATGGTCTCTTATTTGCAAAGACAAAATAGGTTGCAGAGCAATAAT
AGTCAAACCACAGCCATCCGAATGTCCTCTTAGCCACGTACCTTTTGTGTCCTTATTGTA
AGCTTCATCAACAGGATGATACAAGATGAATCTGCAAAAGCCGCCACCAGATTTGCTGAC
TTCATTTTTATGAACCTTGTATTGGGTTTCCCATAAGGTTCCTTCAGGAAGCTCCAAAAT
TATGTCAAATAGAGTCAATATTTTTCTCAAAACTTCCAAGTGTAAGTACTTGAAATAATC
TTGGATTTCGCGCAAATGATACTTGACGTACTCTGGATACTCAGTTTCATTGTAATAGAT
GTCATCATGAACCACCGTTCTTAAATTGAAACATTCAATTCTGTCTCTTCTGTTGTTTCC
GAGAGCCCAATGACCACTAGGCTTGAATCCAGCACCTCTGATGACACCCAAGGTCTTATG
GGATTCGCTAGGATGCTTTCTTTTGCCAGCCACAAAGTCGTCTTTTTCTTCTTGCGACAC
CTCAAATATAGATTGGCCGATAGACTTCATCAAGTTGAATTGCTGCTCATCGATTCCATG
ACCGACTACTTTGAAAAACCCATGGACGGAAACTGCGGTTTCTAGTTCGTCGGCCAACTT
CTTTCTTTGAGCAAAATCCTCAGTAGCATAAGAGAACCCGGAAAGGTCAATAGCAGCCAA
CTCAATAGTGGGAACAGAGATCTTAGAAGGAGGTGCTTCTTGAAACGGTCTGAAGTTATA
TTTTCTGTCAGCAGCAGCGATGTTTTCAGGATCAAGATATTTCAGATCAACCATGGTTAT
TTTGTAGTTTTTGGATAGAGTATTGACCAGAAGAGAGTATTGAGCAGAAGAGAGTAGAAC
TGAAGAGAAATGAAAATTCAAAAGCTATATATGCTGATGCTTTGCGTGGGCTGCAAAACT
GCGAGTTCGCAGAACATATTTTTCAATCTTTGTTTGCCCAACAAGAGTATCTGGCCAGAA
CCAAAGACATCTAAGACACCGATAACCGGTAATGACCTTTGAAATACACAGTATTTCTGA
TTATGTAGCAAAGTAAAATGCACCCAATAGGTAATAAAATGTAAATATTTGGTGATTCAG
GGCCGGCCGCCCTTTTCTTCTCTTCCATAGATTGACACAATATTTTCGCGTGCGCATCAG
AATCCCACCGTGATTTTAGCTAACTGCATGTGACTTCGGAAGATGGCTGACACAGATTGC
GATTTCCAGTACACGAATTTCATCATTTGAAATCCTGGATATGGCAATTACCAGACGGAT
AAGGATGAACACTGTAGATCCTGGTGTCTCGTCTTTCTTTTTCTTTCTTTCTTTTTCTTT
CTTTCTTTTTTCCTTTCTTTCCTTTTTTGTTTTTGTGCTAATTAGTTAGCCTAATAAGTG
TATTCACACAGATAGATGCCTGATCTAAAATTTTTTATTCATATTTGTTCGCCGGGCACA
TAGATGGTTGACGGGAACAGCCCCATTTTTGATAAGAACCCCTTTTAGTAATCCTCAGCG
AAAGAGCAGCTGAGCATCCAGCCGCGAGGCAAACAGAAGCATATAAATTGGATCTGAAAT
ATCCAATTTTGATCTAATTAAATCCTCATTTGCTTTTTGTAATACTTTTACCTCTTCCTT
AGCAAAACGCATTTTCTCTTATAGACATAACATATAGTTGAAAAAAAATGGAGCCAATCT
TACCTCAAAGTTTCGGTTATGCGATCATTCTCGTGTTAGGTATTTTCTTTGCCGTCTTCA
TGATCGGTGTGTCAAAGTTGCAGAACAGATTTTCTAAAAACAAGACGTCCAGCATCGATG
AGTTTTCGGCATCGTCCAGAAATATACCTATTGGTTTAATGGTGGTTTCTATTGTCCTGT
CATGGACCTGGTCTTTGACATTGTTACAATCCGCTACCCAGACCTACCAGATTGGGTTGG
CTGGTGCTTATTACTACGGTGTTGGTGGTTTAATTCAGGTTTCTGTCTTTGCTATTGTTG
CTTCAAAGGTCAAGTCCAACGCAAATTTGGTTACCACCTTTCCTGAAATGGCATACTTCA
GATTTGGAAATGCTGGCCATTTAACCTTTTTATTTTGCGGCTTGATCTGTAACACGATTG
TCAGTTCTTGTATTCTCATTGGTGGAGGAACAGTCTTCTCGGCTGCTACTGGTATGAATG
CCTATGCTGCCTTCTTTTTACTACCTTTTGTATGTGCTGTTTATGTTGTATTCGGTGGTT
TAAGAGCCACATTTATCTCTGATGCTACTCATACATTTGTCTTGTTGATATTTCTTCTTA
TATTTGCATTTTATGTGTACACGGGAAGCGATAAGATTGGAAGTCCTTCCAAGATGTACG
ATTTGCTAGTTGAACAAGCCGTGGTTAATCCAGTATCATCCAATTTACACGGGTCTTATA
TGACTTACAGATCAGGTAAGGGCGCAATAGTTTATATCATGTCAATCTTTACTGGCTTTG
GTTTAGTTTGTTTGGATCAAGCTTACTGGAGTAGAGCTGTTGCTTCAAAAGCATCCACAA
CATCAAGAGCATATTTCATTGGTGCATGTGCTTGGTTTATTATTCCAGTTGCTATGGGTG
TTGTTCTCGGTTTGGGTGCTAGGGCTTGCAACAATTTCGCTGATTTTTACACCTTGAGCG
ATAAGGAAGTTTCTGGTGGTTTGGCTCCAGTAGCTGCTGCATCTTATTTGATGGGTAAAG
CTGGAGGGGCTTTAATCATCATCATGGTTTTCCTTTCGGTGATTTCTTCATTCAGTGGAG
AATTGATTGCAACTTCAACTTTAATTTCATATGATATTTACAAGAAATACATTGATAAAA
GAGCATCACCAAAGAGAGTCTTGATTGTATCTCAAATAGCTGTCTTCTTTTGGGCATTTT
TTGCTGGTCTTATTGCATCAATCTTCCACAAGATTGGAATCACCCTTGGCTGGCTTTTCT
ACTTTTTAGGAACATCTACTTGTAGTGTTGTGTTTCCGGTAACTTTAACATTCACTTGGA
AAAAGTTAAATAAAGCTGGTGCAATCGGAGGTTCATTAGGTGGTATGGCATGTGCTTTAA
TTGTTTGGTTTGTTGTTTGCAAGTACCGTACCGGATCTATCAACGTTGATAATTTACAAG
ATGCATGGTCTTCATTCGCTGGCAATATCACAGCTTTATTCATGGGCGGAATTATTGCTG
TTGCTTGTACTTTGATTAAACCAGAAGATTTTGATTGGGAAAGTACTAGAAATAGAACTA
TCTTGAGTGAAAACGCTGATGAGGAACCACAAATTTCAGAAGACCAGCACGAGATTGAAC
AACAACAAAGTGATGAAAAGAAAGCAGATGAAATTTATAAAAATAACTATATTGAAAGTC
AGATTGATGTTTCATCAACCAATTCTTCGCACAGCTTACCGGAAAAAGAAGATATTCAAC
AAAAACAATTGGATACGGAATACAAGAAGTATACTGTTGCATTTTTGGTCTTAGCTTTTA
GTTTCTTAATATTGATTCCGGTTCCACAAATTGCTGTACCTTACATTTATAGCAAAGGGT
TTTTCACGTTTGTCGTTGTTGTTGTATTCATCTGGATCTTCTGGACATTTTCCGTTTGTA
TTCTCTGGCCATTATGGGAGAGCAGACATTTGTTGCTTAAGATTACTAAGGACTTATTAG
GAATTGAGCCATTTCATAGCGAAAACAAGGACTAATGAATATTCGACTTTCTACTTATCT
TTTTTTTCTTCTTCAGTACATATAGTCTATTTAATTAGTCAATAGTACATTACTATCTTC
CAATTTTGTAGAGGCGAAATCTCTTGTTGACTTTGCAAAGATTCATCCTCATTGTAAGAA
TCACTATTAATGTTAATAACCATTCTTAATTTATGAGAGATAATGTATATTATATATTTA
TATTTATCTATGTCTATCTCTTCCTCTTGTTTTGATCTTTCTTCCCTCCTTAGTGGGATA
AATGTCCATATTTATCCCATTTCTGTATTTTAGTGAAGTGTAACCCTACCTCAGGATTCT
ATTAATAATACAGTTTGTTGTATTAATAATACTAAAACTGCATTAATAATCAAGCTTCTT
TGGTACGCTTTGTTATTTTGCCTGATTAATCTTTCGTGTAATTTTGAGTCTATTCCAAGT
AGACTACTGGCTCAACAAACATATAGTATCACTTGTAGAGATTTTAATTATAATAACTCT
ACGATTTGAAGTTATTAAGAGACGTAAATAAAGTGCCAAAAAACTACCTTTTCATTAGTG
TTTAATCACATAGAGAAAAAAAATCCTGGTCTTCATAGATATTCATACAAATTTAAATAA
TGTCCAAGAAATATTTATTGAATATAAAATAAGTTATATAATATATAAGAAATATGGTGT
CTAAAGTTTAGAAATTGATTCTACATTAGTATCTCTTAAAAGATAAAAAGGAATTCCTTG
ATCTCTCAATTTCAAAGCATGACTAACAATTTTGTCTAGCCTGTTTTGTTTTATTTTCAA
ACAATTTTTTCTCAATTCCCGACGTTCGGCTGGCCATTTGATACTGGTGGCACCGCCTTT
AGCATCATCGACCGAGTCAACAATGCTTTGTAAGGTTTCAATGTAATCAATATCTTTAGG
GAATACTAAGTAATGGTATCTTCCAGGTTTCTCAGTAGTTTGCTGTTCAAGTCTTTCTTT
GTATGATTGTTTTAATTGTTCCAATGATGGTAATTGCAATCTTCCACTCAAAACACGAGC
AATATAAGCAGCCTGAGCCTCACTAAATGGGTTTGGAAGAACTTCATTATTTAAGTCAAC
AAAGATTAAAGATGGGTCGTTAATGAAAAATATATCCTTGTATAAATTCTTAATCTTCTT
ACCATCCTGATCAATTAGTTGATCTTTGTATGTGCTTAAGAATGGAATATCATACAAATA
GCCAGTAGCAAAGACAATTTTATGAATGTCTTTGTAAACTTCGCCAGTTGTAGTGATTAC
TGAATTATCATCATTATATTTGGCTATGGTATCCACGTAATTGAAATGCAGATTTTTGTA
AATGGCAGTTCTTTCAGAATTGTTAGATGAAAGATAAACTTTGTTTGCAACTGTTAAAAG
CTGTGTTGTTATATCAACTCCTGAATATGAATTTCCAACAACTAAGACATTTTTGTTGAC
ATATTCAGTTGGATTGTTGTAGAACTTAGCATGGATAATTGAATCCTTATTTCTAGTGTT
CCACTCTTTTAAACCTTCAACATCAGGAATGAAAGGAGTATCAAAATGGCCATTACAAAC
AATAACAGCATCATATTGACTAGTGTATGTTTTGTCTTTAAGGTAATCATAGACCGTGAC
ATTCCAAATATTAGAATCAGCACTTTTCTCAACATTTTCAACCTTGGAGTTCAATCTAAT
ATTGATCTTTTCTTTATCTATAGTATCAGCATAGTTATGTATGTATTGTGTGACCTGATT
TCTGCTAGGAAACGTTTCCCAAGCATCTGGGAAAGGTGTATCCTTAAATTCCATCACAGT
CTTGGGAACGTTAGTCTCGAGGTGTTCATACAATGGGGACAAATATCCATTATTTTCCAA
ATTTCTGGAATTATGATCATCTGGAGCTTCATAGGAGGAACTGCCGGCGCCAACACTATA
ATGCGGAACTGAAGGTTTTAAAAGCTTTTTATTTTTTGGAGTGTAGTTCCATATACCACC
TAATTGTGTCTGCCTTTCATACAAATCGATAGTTTGAAAGTCGTATGGTTCTTCGCTCAA
GGCTTTAGCGGCAGAGATACCCGCAGGTCCACCACCAATGATGGCTATACTTTTGAATGT
CATTATGTGAAGGAAGTAAGAAATACGTTATGATGATTAGCAAAAGCTGACCTGAAAAGG
AGTAAATGTAGCTCTAAAGCACTCATACTATTTCTTCTTTTTTGGCTGAAGTAATTAGCA
TGAGCGGCCAAAGGCCTTATATATCCTAAACCTAGCAATATAGCCAAGACCAGTATCCCC
TTTGAAGATTATATCCACATAATATGCTGCCACCACTATCATCAAATCTTTGTCGGAAGA
CTCGGCCCGGTAGCCAAGATATGATATTGTTCTATTAAATGAGTCTCGTGATTCTCCATG
ACCCTTTAGCCAATATGTTGACAATATTTGCCACATAATGGAAATTGTCTGACATGATGT
TTTAGCATGGTGTACTGTGGTGGTGGTGGTGGACCTAGGCAATAGAATTGTGGAGCGTGT
GGTTCACGCGCAAATATAGTTTCTGCGTGCATGAGCCTCATTAAACCACCACAGTCGGCT
GTCGAGATTTGGATTCAGATATCGGAAAGCTTCTTCTTTTAAAATAGGATACTCGCAGTT
TCATCATCAGTCGAGCTACAATAATAGTACAGTTATAGAATAGAATAATATATTGTATTT
GAAGTAAATAGTAATAAGATAAGCTGCATTAGAGAATAAATAGTTATTAATAAATAAATC
TGAAATAACATTAAAAGAAATGTGATAGTAATATCAAGAAAATAGGTTAAAAAATACCTC
AGGTGGCTTTGCGTTGTTATTAATCAACAAAATGCTCTTTGCTAACCTTAGGCCCCTCAA
ACCATTTTCTTGCATCAATGAAAAACCACAATAAGGCAAAACCCATAGGGCCGTAGTACA
CTAAACAAGTCCAGTTCATGTATTGAGCATTCAAGTCGGAGCCTCTTACCTGGGGAAACG
ATAATATTGGAATCATTAACAAAACAAAACTGCATGCGTAGATTCCAACTGGTGTACTGA
ATCTTCCCAAGTTCCAAGGTCCAGGTTTAAATCTGTTTTTGGATATCAACTTCAACAAGA
CCGGAATAGTAAAGGCTACGTAAGCGGCAGTACCACCAAGTGAAAAGATTGCAGAAATCG
CCTCTGTGTTGAATAACAACAACAAAATCAAGATGCCGATAAACACGTTCCCCCAGACAC
ATCTAACCGGGGTTTTTGTGGTTTTGTTGACCTGACTCCAGAACTTTGAATACGGGAAAC
ACCCATCTCTGGCATACGCATAAGCTACTCTACTGGCTGTGATCACACACGCTTGTCCTG
TAAAAAAGAGACAAACAGCAATTAAGGAAAGCAATGCAAGTGCAGGTTTCGTACCCATTA
ATTGATCACAATATGTAGCAAACGGTTGCCCGATATCCGAATTCACAACAGAATCCAAGT
CGACAATGGTATAAGATATGACCAACATCAATACCCATCCGACAGTGGATGCTAATCCAG
TAGTTAAAACAATAGATAATGGAGCGGCAGTATCTGCATTCGTACATTCTTCACATAAAT
GAAAAGATCCATCAAACCCGGCAATACACCAAATAGCTGCAAGAAATGACATAAGAACAG
CTATTCCATCTGGCCAATCGGTTTGGTTGGAAAATTCTTGCCAGACTTGATAGTTTGAAT
TCCATTTAGGACTCGACCTTTTATTACCAGCCAATAGCATGATAAATCCAATGAGAATCA
CAACAATGTTTAAAAGTGAGCCTAAACTATTAATTTTAGCCACATATCTAGTAGGTACAG
ATCCCATTAGACCATGAATAAACATCAATAAAATAGAAATTAAATAAACCTGATATTTCT
CAGGCTCGAAGTCGGGATTATTCATTTGAGCTAAAGCTAAAATTAAATTTGCCAATGAGT
AATTAATAGATGGAGCCCAGGTGATTTGTCCTAACCAGTTACTCCAACCAATAGTCCAAG
ATACCAAAGCTTTCCACTTCTTTGGCGCTAAAACAGCACCTGCATAATAAAGACCACCTG
ATGTAGGCATACTTGAGCATAATTCAGCCATAGCTAACGAGACACAAAAGATACCGCTAC
AAGCAATGGGCCATCCCCATGAAATTCCTGGAATTCCAATGTAGCCAACACCGTAAAAAA
GAGTAGCAGCAACAGAAGGTAGTAAACCAATAACAGAAAAAGACACAGAGAAAATACTCC
ATAGTCCTAATTCTCTTTTGAATTCAGGTGTATATCCTAACCTGATGAGGGTTCTTTCAT
CCTCTGTTAGGCCATCTGTATATCCGTTTTCAATATATTCTATAGAAGTCTTTTCTGCCA
TTTGTTTAATGTGCTAACTAGTAAGATGTGCCAAAAAAAGGATGTTATAGTGAAATAGAT
ACATGGACCAAAAAAAACCCTTATAGTAAAAAAAAAAAAATAACATGTCAAATACGAACA
TTCAGGAGACTTTTATAGATTTAAATGAGAAACATCTTAATGTGGTTTTGTTTTTAAACG
GTGGATTTAACGGTTACACGCCTCACAATATTCCTAAAGGAGTAATTAAAAAAACTGTGG
GGTCGGAAAAAAATATATTTCACAATATAATTCACAGCATTACACAATAAGAATCTATGA
CTGAATCCACAATTTGCAGGTTAGTAAATTTAGAGTATTTAAAACGCTGTTAAATTTCCA
CAAAGGTATGTGAGTTAATTATTTTTTATTATACTTTTCTTGATTTTTTTTTTAGAATTA
CTGCATTAAATAAATGTACAAATGTCGACCGAATACGCTGAAGGACCAAGATCCATAATT
CAATCGAAAGTATCCAATTTTGCACCAGCTGGAACTAAAGTATTCATTTTAAAACTTGGG
AACTTGGAGGCAGATGCTAGTTTTTTCTTTGAAGGAGCTAACATTCTGCTTGAATCCACT
AAAAATGTTGCACAAATTCGTGAAAGAAAAAATCTTCAGATGTATACAGTCCTCATCGAT
CATCCAATAAACGGATTAATTTTATATGAAGTCGGACCAGGTAAACCTGGCTGGGAAGAT
AAATGGGGTGCAGATGTTCTTGATGTGTATTGTAGAGTAAATAAAGATGAAAGTGCTCAA
GCTTTAGATGTTGCTATTAAAAATGCCGGGTATGATATCAAAGATGTCAGACACATTATT
GCTGGCCATTTACATATAGACCATGCTGGTGGCTTGGAGTATTTCAAAGGAAGAAAAGAT
GTCACTATATGGGTCCATGAAATTGAATTGAAGCATGCTGTATGGGGAATAGCCACTAAA
TCTGATATTGGATCATATTTAAAATATTATATTGATTTGGATCTTCAATGGAATACGTTT
AACGAACTGCAAGTCGATTTATTTTCAGGATTGACTGTTCATTTATCTCCAGGTCATACT
CCAGGGCTAATCATTCTACAAATCAATTTAGCTGATGATGGAACTTTGATATTCACCTCT
GACCATACCATATTTCGAGAGAATTACGAGAATGGCGGAAGAAAACAAGGATTTTTGATG
AGAAATCACTATGAATGGTATAATTCTACACAAAAACTCAGAAGATTACAAAGAGATACA
AATGCTAGAGTTATTTTTGGCCATGATACTTCAGTTGTTGCAGCGTTGCTTGAATCAAAA
ACGTATTTTAGTTGACTGTGACTTTTTATGCATTATAAATAATACACGAAAAAATAAATT
TAATTTGTATGTAAAGTTTCCGTTAACCGTTAATTGTTGTTAATGTACCTTATTTTATTT
TTTTATTTCGCCACAAAAAAAATATAATATGTCAAAAATTCAACATGACACGTGAAATTT
CAACTTTTGTGGATATTTTTTGTTTAGAATGTTGTTATACTAGTTAATAGGAAAACAATA
ACACATGTATTTAAGCAAAAAAAATAGTATTCTGTTAGTCTAAGAGATTCTAACGTAACT
TGAAGTGATATTATTTGGAGATTTAATCAAGTTATACAACGGACAAACCTTTTCAACATC
ATGTCTTAATTTCTCTAATTCTTCATCAGTTAATTCAGAATCAATATAAACAATGTAATG
GATATTATCAATACCCGGTATTTCCTCTTCACGACCTTTGCCGCCTTTTCGTAAATCCAA
CTCACCAGAAGTTTCAATCTCTAATTTATTAATATTTAATTTTTTAATACCAGCGACAAC
TAAATACATGTGAGATAAGCAAGCACCTAAAGCACCAAGTAAAATTTCAGGTGCTGAAGC
TCCTAGGTTGTAGCCTACCCACTCTTGAGGACTATCAGCCAAGATTTGATGGTTTCTGAT
CGTAATTCTTCGGACACCACTTCTTCCTTCTACAGTAGTTAAAGCTTTTGGCTTTTTAAT
GGCTATTGAATCATCTTCAACAGCCCGGTCAAACCATTCTTGCATAACTGGACCTTTTTG
AGCCAAGAATGCTTGCAAAGTTTGTGAATCTTGTTGAGTACTCATTGCTACTACTATTAT
TATGTCTGGACGTGATACTATTTTCTAAAAAGCACCAAGAGAAAGAGAATAAAAAAATAA
TGATAACGGAGAAGTAACGACAACTTATACTAAATTACAGTTAATTTTGATTTATAATTT
TTTAAGATTTATTACTATTTATTCAGCACGAGCCACAATAATTACTTTTTTTTTCACTAA
AAAAAATTAAAAAAAAAGGAGAGAAAATTTATGTATGCACATACTCTCATACAATGCTCA
AATGGAGTACAATTTTTCATAGAAACAACCATCGTCGTCAAAATGGCCCAATATTCCGGT
TGGCATCCAACCTTTCTTACCAGCTCTTTCACTTTCCTTAAATCTAGTCTCTTGCGTATC
TGAATCTATACAATGCCCAATATTGAAACCCCTGATGCATAATTCTCCTTTATCATCGTC
GGCTTTCAAGTCTATTCCAATTACTTTATAATCTATCAATTTCATCTCAAGAACTTGCGA
GGCAATACCCCTGTTAATCATTGGATTTTTAGTATCACCTTCATTGTAGTTGTATTCACA
AGGTCTATAATCGTAAATGTTTGTAGACAATAAAGGGCCTAAAGCTCCTGAAAGATACCT
TTCCATGATAATTTTAGCTCCTGTAACCACCCTTAATTGATTAGTATCATTGTAAGATTC
AATATTAGAATCCATTTTATTATTAGTGAAATATGAATATATTAAGTCAAATTGGGAGAA
AATCTTGGATTCTTCACCTAACTTATTGTGGATGCCTTGTTTGAACAAACTGACACTTCT
TCTCTTTAAAATATTAGTAAACCAATTTGACGTTATATTTGAACATGATAAGCCCAAATA
ACATTTCAAATAATAACCGGGAAGTACAGCAATACATTTTTGTTGAGAATCCTGTTTAAA
ATGTCTTTCATTAAATGAAGTCAATATTTTTATTAATTTTTCATTAATCTCTTTGGATGC
AGTCAATAACTCACTTTCAATATCAAATGTCAATATGTTATTAATTCTTAAAGGTTCCAC
TATATTGATTGAAATGCCGGAGAGAACAGCAGCTAAAATTTTGTTGTAAAAATAACAACA
TTGTGAGTCTTCAGCTAAGAATATCATTGATTTCCCATTCCAAGATTCACTAGAAGGAAT
ATTTTTAAGTTCATTAGCAATGCTACTTACAAGATTTTGATTAGTATATTCTATAGTGTT
GTAACTCTTTGTCTCCCTTAACGGAATGAAATCATCATAACTCTTGTTGTATTGGTATTG
ATATTCGTTATCAGAATCACCAATGATATCACTATCAGCGAAATCCATGAATTCGTCCCA
AGTGAGCAACTTGGATTTGGAATTATGATCATTTAATAAAACGTTGAATTGCATAGGGAT
CTCCAGGACATCAGTTAAAATAAATACTTTAACGAAGGAAGAATAAAATTGAATAGCTGT
GCCAAGATGCTTCAGTTGTACAAGTAAGAAATCCAAGGAAAAATCTGCCAGAGTAGATTT
GGGTAAGAAATCATGGAACGTATGAAACGTGAAATTGTTCAAGAAACATGTCATACTGAT
CAAGAAACTTTGGTACGTATATAGAGGTAAAACGCAACCTATTTTCCAATTGAGTTTATG
ACTGTCTCGGTTATCAAGACAGTAATCAAAGCACTTAGCTAGTCGTTTGAACAAAAAGTT
TAACTGGTAATAATCTTTGCAGAATATGACGGAACCATTGTTATCATAGAAACATATTCT
ATTTGGTTTAGCACCATTTGTGACAACATCTGTAATATTCACGATTGATGACGTAGCATT
TCTAGAGCTAGTGGTCGCGCTCGAGACTGCAGTTTTCATTACAGAAGCATACTGAACCAG
GGCAAGAGCCACACTCCACACGTCACGGATATTACCATCTCTCAAACTGAAACTGTTTCT
AATGCTCAAGCCATGAAGCAACGGATATGAATGAGGTACCATTTGAGAGCGGTATATTGC
AGTTTCTCCCTTGTTTCTGGTGGTAGAGATACTGGACTGGTCTTCAAGTGCCAGCAGATG
GATATCGCGCTGTGTATCCAAATACTTAGAGTAGAGAATAATGGAGACGATGATAACAGC
GAATACTGCGACCACAACCGAATCGTTCATGTTGGCTCGGATCTTTCAACACTATATATC
TATGAGAGAATCAGGTATTAGCGGTATTCAGAAAAAGAAATGCAGCTAATTGTCTTTTGA
AAGTTCGATATGTTGTTGCAGCTTGGCATGCTTCATATTACCCTTCTATATTATGTTATT
CACAAAACTGGCGAGGTTACTAATTGGAAAACGATGTTGAAAATTCCATGTTATTTTCAG
GACATAAGAAAACCAAAATGCTAAATAACCCCAACATCAAAACATGAATAAACTCAAACC
GTGTGCGGCGGCTTGCCGGAGTACATTATTATTAGTCTCATATTTTTATTTCCATCTTAT
TCAAGCCTGAAACAGGAATTCTGTTTTGCACACAGTCAGAAAATTTTTACTGGTAGAACC
AGCGGGTCTGGTTTTATTTTTAGTCTTAGAGCCAGCTAAGCAAGCGAAGAACTCAACAAA
CGAACCTTGTTAATTCTACCGAATATCTACACCTCCAAAGCTTTGGCTCAACCACGTTCA
CAAAAAACCATCTACTTATATAAAATAATATTATAAATCATCTTTTTCATACGCCGTTAT
TGATCATACCAGCATTCATAGCTTATTCTAGTTAAATAAATAGAAAGGAATAGCCAGAAT
ACTAAGAAAAACATAGGAAATAGAATACCAGCCAGAAAACTATCCACTATTTTATTGGGA
CACGCGTTTATCATACACGAGTTAAGCAGACACACACTCACGTTTTGCTGCCTGACACAG
ATTAACCGACTCATATATTAATAGAAACCAGTAATTACCAACATTGGTCCTATTACAATC
TTGTATCTTCCGCTTCCTCATTTCATGAAGTACTAATCTGAAATCGCTTCAGCTCACCCA
CTCGCTTGAATAATACATATCTCCATATCGCTTTTTATCAATATTTATTACGGTTTTTGA
ACAGGCAAACCATTTAAACTAAAGGCCTACAAACATCTAATATTATTAATCAAAACAAAT
AAAGGTGCCATATACTGCTTAAACCGTCAATGAAAATAGACACAACTATTACAAACCAGA
GTCTGCTGTCTATGCTAAATGACGCTTCTCATCGATCTTCGAGAAAGATAGAAGATATAA
TGGATAACTCGGGCACTCTTAAGGACCAGCAAAAGCAGCAAAGCCAACAAAAAATACAAC
AACAGCTTCACCCACAGTTCCAGTTTATCCCAACTGTGACAACACCTGGAGCACCACATC
ACCATGTTCCTACGGTACCTATACAGATCCAAATGACTCCACACGGACCCCAGCTTATTC
AACCACTTTCTCAGAATCAACATATTCATCACCCTAATCATGTGGGCCCTCCTCAACTTT
CAGTAGCGGCAGCAGCTGCGGCTGCTGCTGCTGCCCATGGCCATGGCCATGGACCACCGC
ATCCACCGCCGCCACATATTCTTGGTCACATACCTGCCAATATGATTCACCCTCATATGA
TCCCACAGTTCAATCCATCTGTCTCAGGTGCAGGTACTGCTCCGCAGGCCCTGCAAATGA
TTCAAGTAACTCTTCCCAACGGAACTACAGGATTTATTCAACAACCTTTGAATGCACATT
TACAACAGCAAAATGCTCAAAACCAAACTGGTCAACAACACTTGCAACAGTTTGTGATAA
TAAATGCACCACAGCAACAAACTCAGAACCAGACTCAGCAAAGTCAGAATAAGCAAACAT
CACAGGTTCAGAATCCTCAGCAACAACCTGTTGTTCTCATTCCAGCTCAACAACAAGCTA
ACCTTCAACAAAAACAGGTGCAGCAGCAACAACAACAGGTGTTTGGAATTCAAAGGCAGC
AACAGCAACAGCAACTCAATCTCCAGCAGCAACAACAGCAACTTCTATTTCAACAGCAGC
AGATACAGTTATTTCAACAACAGCAGCGTTTAGCCCAACAAATGTCTTTGGCAAATCAAT
CAAATGCATCGTTGGCGAATAATATTCTGTCCAGCATTCAACTAATGAATAACAATAACT
CTAAGAATGTCGTAATGTCCTCAGCAACTACCAATACTTCAGGTTCGTCCATTTCTACCC
CCGTGAATTCTTCCACTAATATGATTGACAATAATAGATCTTCACTACCTTCTACAGCTA
CTACGGTTACGAATAATACAAGTAGTAACGATGAGGATGATGATTATATGAACAAACTTG
ATTTTGTTGCTGAGAATGCTACCATTATCTCGCCATCTCCAAAGAAGGAAAATAATAACA
GTAAAAGAAGGTCCAATATTCAGTTGGAAGAACAGCAGAGATTCTACAACTTTTTTAACT
CCTCCAATGGTAATGAAAAATTTGATCAGACATTTGGTAAAGATGATCTATCTTCTTTCT
TGGATGATACAATCTTAAACAACAGTACAAACATAAATACCAATTTCAACGTTGATAACT
CCATTGGAATACTACAACAAATGGTTGAAGACGATTCACACAATACAAAGAATAATACTA
GCAGTAATCAGGACAGTTCGGAATTTCTTCCCGATCTTCTTCTCCAAAATGATTTTACTA
AACCTGGAAGTATATTGGATTCCCCTAATGTTATTTCTACAAACTCTACTCCATTAAATA
ATGTTTCCACTCCAGATTCTATGGTTGCAAACAACAACTCCACTAGTAACAACAACAATA
ATTCCACTAATCACAACAATCATAGCAATACTAGTTCTGTGGGAAGAGCTTCCTCGTCTA
TTCAGATCAATGATTCAGCTGAGAAAAAGAAGAATTTAACTCCAGGAGTCTCATTGTCAG
ATTTTGAGAATTTTGATGACCATCATGGTAACCTTGTCGACTTTACTCAGTCTCCAAATA
CCAGTATCAGTAGCAATAGTGAGATTAGTAAGTTGAAAAAGCTTCTTCCGCCAAATTCCC
CAATTGCCACCCCTATAGGAAACAGTCCCAACGACAATAAGAGGCCTTCCGTTTCAGGTA
TTGGTAGCATGGGCTCAACTTCATCCCCTAATAGAATCACAAAAGCGACTTTGGTCACTA
AGACCACCCAATTAAGAAACAGTGGAAATAGTAGACCTAGTTCACCAATTAGTCCCCAGA
CTAATATTCATACTTTCACAACCCCTACTGCATCATTGATGAGTTCTGCATCTTCCACGT
CAACTATTACTACTAAGAATAAGAAAAAGAATAAGAACAGCACGAAGTCTTTGTTATCTT
CCTCAACTAACAATTCAAGTTCTTTATCAAAATTAAAGCATACTCAATCTACCCCAAGCT
TGATACTCAAAAAAACTTTCTCATTCGATCAATGTTCATCCACTCTTGATTTCTCAAAGA
ATGGTAATAATTCTTCTGCGATGAGTAAACCATCTCTTAACAAACTGGGTGGTACTGCAA
ACAAACCTTTCTTTGTTGCCACACCACCTGTGAAGCAAGTAAGAAGCTATTCGTTCGTCT
TTGAGACTGGTTCTAAAATATCAGGTAGTGGTAACAGCGGCACTAGCAATTCTGCTAATA
CTGCCACTGCTACAAACATTAATGGACCTGCTTCTTCTAACGTTGAAAACACCGAGAGGG
ATGTCATAATGAAGTCATCAAATGCTACTTCCACCGCCAACTCTTTGCCAAATAAAGTGA
AGTTAAATATTAACACTGCAGCAGACAGTGTCACCCGTGGATCTTTCTCTTCTGAGACTT
CTTCCACTTCATCAAATTCTTCAAACTCATACAAAATGAGAAAAGGTTCCATTTCATCGC
AGTTTTTGATGATTAACAACAGCAACAATAACAAGAAATTTGTAAGTCATGGAAGCAATC
AACATATTAACTTAGACTTGGATATGTTATCACCTACTTTTGCTAGTGCTAGCTCTCTTC
ATGGCGGTAGTCTTCAATCGCCTGCCTTGGAAAGCCCAATGGTAGTTCAAACCCCTATAG
CGCAAACACCAACGTCTGCTGCTCCAAATGGCGGGTTTTTGAACTTTCCAAATGCATCCG
CTAATGTCTCTACGTCTTCATATTTAAATGCAAACACTAATGGAGGTCCTGGAGCATCTG
CGTCAGCTGGAAATAGCGTAACTAATAATCCAGGTTTAACACATAACTTGTTCTTTGATA
ATAATAATGGAAATGGTCATGATAATTTGAATCTTGATGATACGAAAACGGTTCATGGTA
ATGGTGGTGAAGAAGATTATACTAAGAACTTGATGGAAATACTTATCGGAAATTCGGAAT
TCAATTTGGATGATGCACTTATGGAAGAAGATCATTAAATGATTGAAAGGATACTTTATG
TTTGTTAGTTATTTAATTTCCTTTTTGTTTATTTATTACAATGCTCTTCGTCTTATTTTA
CATGGGTTTAATTTTTTTTTAGTTTGTTTTAATCTTTTATTGTTATTGTTTACAGCTCAC
TTAATTTTTCCTCCTTTTAGCTATATATTAAAGTTTTTGTGCTTTTCCTGTTAATTACTT
AGAGTCTCTCGCTAACTCTTTATTTTTAATCAATCAAATATCCACACAAACCCACTCCAT
TTTTTTTACTCAGTTGCCTGTCTACTTTCTCCTCTTTATTTCATTATTTATCCTATATTT
TTTTCTATTCGTGTATCACTGGTCTTTGCTGGTGACTACTGTGTATTACTATAACTATTA
TTATTTAAGAATATTATATTTTTGTTGAGAACGCAAAAATAAACCTCCTTTTTATATATT
TTCCAAATAAACATTGAATTTTTTTTTGTTATTTTATTTCATGTAGAAAAGTAACAAAAT
TCTTCATAACATAAAAAAAATAATTTTTTATTAAATATTCTATTAATTGATTGGTTAATG
ATAAATATATTCCCTAATCAAAATAATTTAATCCATATTTATCTCCTCATCTTTGACAGA
ATCAACAGTGAGAATATTTCCTAAACAAATACCTTCTAATTGTGGATCATCTATATTATT
CAAGATGAATGTGAATTCATCATTAAAATCTAAATCATATTCCACTAGTAAACTGCAAGA
TGGAGCTAATTGTTTTATGTCTGATATTGTCAATTCATTTGACTGTTTCACTTTGAATCT
AGGGAAGGGTGAATTCAATTCAAATTTAAATTTGTTATAATTATTTACAATTTCTGAATT
TTCACTAAGGTTCAAAGATTTAAAATGATCTATAAGTTCTTGCTTAGACTCAAATTTACC
CAATTTGATCAATTCATTTATGATCAATCTTAATAGGACATACAAATAAATATCATTCAA
AGTGTGCTGTTTACTCATTTTTTTAACAAATTTATCTCCCGATTGCAAAATTTTGAATTG
TAATGTGACACATTGTGTACAATCCTCAACAACGTTATTTTTATAAGTTGCAACTTTATC
TTTACTTAGTAAGATGTCAGAAAAATCGGAAGTCATTTCTTGAACTAAATACTTGATAAA
TCTATATTTGCCTAATTTTTCATTCAATACAGCCATTTTTTTACTTTCAATTTCTTTAAG
TTTCATTTCCTTGTCCAACTTTTTTATCTTATCTTTTTGTAAACTTTCCAAATATGCATT
ATCTTGTTCTTGTTTCATTAAACGTTCGAAATCTTTTTCATCCTTATCTATTCTTTGGTT
AATGATCTGCGGAGCGTATCTATCAATGGATTTACTAAAAACTTTCAAATCGGAATCAAT
GTCAAGTTTAGAATCATCATCTGTAAGATTCAAATTCTTGTATTTAATAAGTGACATAGT
TGGGAACGTTTCACCATACGTGGATACATTACCAATTAAGGCGATGTAAGGAGTTCTTTT
GCAGTTATATTTACAACCAAGTAAGTAGCCTTCTAAATAGTTGATGTCTGTACCCCAAAT
AAGAAAATCTTTACCATTCACATCATCTTTAACCATTTTTTGAATGTTTTGAGAACCTAA
GAATTTTTTCAACATGAAATCACAAGATTCTTTGTTATTGATAGTATCAATCAAGATAAT
TATCAAGAATTTTAATTCACTTTTTGCCATATCATAGGCTTGATTAAAATCCACATACTC
GTCATTAAGAATAGGTAAAGATTCATCCGAAGTATCTTTTAAAACATTTTCTTCGAAATA
TTTCTTGAAATAGAATTTTTTATTTGTACTATCTTCATTTTCTTCCTTATTATTTGGATC
GTAGATGAACATCGGACCATCAGTTGGGAACCTTCCTGCATCTTTTTGAAAAATTTTATA
GTATATCAAGGTAAGCAAATCAGTCAATTTTAACAAAATGAAAGTAAGTGCTCTTGGGAG
TAACAAAAAGACAAATATCAAATAATTAGAATTAGTACTTGCGCCATTATTCATAATTGT
TAATTTTTCATTATTATTTATTTTGATGCCATGTTTGAATGGCCAGTTAGAGGGAAGTTT
ATTCGCTTTAGGAAGACTACGACGATATTCAAAACGATTCATTTGATCAAAACTGAGTCG
TAAATCATCGTTGATGGGTGGCTGTCTAGAAGGGACCGCAATAGCAGGCCGAGCTTCAGG
GAAATCGAAATTGTTATCAAAAAATCGTGGAATAGCGCCTTCTAAATTCCATTGGCAGTT
AAGCAACAATTTTAAAATCTTTTCCTCGTCTTTATCATCAAATTGGGTGATTTCTTTAAA
GGAATTGAATATTTCAGTCTGTTCTGGAGTAAGTTCCTCCATGCTCATTCTTAATCAAGC
AGAAAAATATAGAAAAGAATTTTCAGGATTTCAAAGTGATCTATTATTCCAACAATTATT
ACCGGCCTATATATACAGCAGATTTGAGACAATAAAGATTAAGGAAATCTAAAGGTTTTA
AAGGAATATTCATACAAAGTGGCAATAATTTGAGTTTGAGTCGCTCCAATACAAATTACA
TGTCAAAAAAGTTCATAACCATTTGAATAGAAGCACTGGTTCAAGATGAAAAATACCAAG
GGCATAGCGTATTAATCGTTTCAAATGAGTAATAGAAAAACGGAAAATTTTTTTCTTTTT
CCTGATTTTGATTCTAGCATTGAACGAAATTGTAGAAGATTATATTGGCACAGTTTTCAA
TACTTTTGACGATAAATATATTGACCGTACAACATATAAGTGGAAATTATCATTGTTATC
ATATTAGTTAAACCAACAATTTATATATAACATAAAATCAGAATGTCTACCGAAGGTATC
ACAAAGAAGACCGAAGAATTATCTGTTTCCGCTGAAGTCCCAAAACAAGAACAAGAGGTT
GTTTTAGGTCCAGACGGCCAACCATTATCCAAGAAAGCTCTTAAGAAATTAGAAAAAGAA
CGTGAGAAGGAAAGAAAGAAGGCTGAACGTGCTGCCCAATTAGCTCAAGAAAAAGCAGCT
AAGGAAGCCGCAGATGCTGCTAACGATGTCTCCAAGGGCCTTTATGGTAAGAAATTGATT
CAATCCACCGAACATTTGGCAAATCCAAGAATTAAATTTCACGAATTGTCCGATTCCAGC
GTTGACAAAGTTGTTGAATTCAGAGCCAGATTTCAAAACTCTAGACCCCAATCTGCTAAC
TTGTTGTTCATCATTTTCAGGCAACAAACTGAGACTGTTCAAGCCATTTTGAAAAAGAAT
GATAAGGTTTCCAAATCCTTTTTAAAATTTTCTGGATCCGTTAACAATGAATCCATTGTT
GTTGTTAAAGGTTATGTCAGAAAACCAAATGAGCCAATCAAGTCTTGCAGTATTTCTGAT
TACGAAATTGAAATTACTGAGTTATTTGTAACTTCTGAGACCTTACCACAATTGCCAATT
TTAATTGAGGATGCTTCTAGAACTGAAGAAGAGGCAGAAAAATTGGGATTGCCGGTTGTT
AATTTAGACACTAGATTAGATAATAGAGTAATCGAATTAAGAACAGCTACTAACCAAGCT
ATCTTTGATATCCAAGCTGGTATTTGCCAATTATTCAGAGAATTTTTAATGAATAAAGGT
TTTAGAGAAATCCATACTCCGAAATTATTAGGATCTCCGTCTGAAGGTGGTTCCAATGTT
TTTGAAGTTACCTATTTTAACAGAAAAGCATACTTGGCACAGTCTCCTCAATTATATAAA
CAGCAATGTATTGCTGCTGATTTCGAACGTGTATTTGAAATTGGCCCAGTATTCAGAGCT
GAGAACTCTAATACTCATAGACATTTAACTGAATTTACTGGTTTAGATTTAGAAATGGCT
TTTGAATCTCACTACCACGAAGTCTTAGAAGTCTTGTCTGATTTATTTATTTTCATCTTC
AAGAACTTGAACCTTAGATACAAGAAACAAATTGAAGTTGTTAGAAGACAATTCCCAGTT
GAAGAATTCAAAATCCCAGAGAAGATGGTTAGATTAACTTTCAAAGAAGGTATTGAATTA
TTAAGAACTGAAGGCGGGAGAACTGAATTATCTGAATTCGATGATTTGTCTACCCCAGAT
GAAAAACTTTTAGGTAAGATTGTTTTGGAAAAATACAACACTGATTTCTATATCTTAGAC
AAATTCCCAAGCGCTATCAGACCATTCTATACTATGATTGATCCTACTAATCCAAAGGTT
TCTAACTCTTATGATTTCTTTATGAGAGGTGAAGAAATTTTATCTGGTGCTCAAAGAGTT
CATGATTCTGAAATGTTGAAAACTAGAATGAGGGAATTTGAGTTAGATCCAGAAGGACCA
GGCATGAAGGATTATGTTGATGCATTCACTTACGGTTGTCCTCCACACGCGGGTGGTGGT
ATTGGGTTGGAGAGAGTAGTTATGTTTTTCCTTGGTTTAAAAAACATCAGAAGAGCTAGT
TTATTCCCAAGAGACCCAAAGAGAGTTCACCCATAAGTATAAAACGTGGATCTATTAATA
TTTAACCTATATATACTTTATGATTATATATACAGTTCCGGGTGTTGAACCTGCAAATTG
TGATAAAATTGATTTATTCGGAAGCATCTTGCCGAGAGATTGTATTCTTAACTTTTGAAT
GAATTGAATATTTTCAATTTTACTGTTAACGTATAGACATTGAACAATCTTAGAGCAACC
ATGTATATGCTTAGTGATTTGTGCTTTTATGCTCTTATCCTTGAAAATCTTTTTTATCGC
TACATTTTTGTCTGTTTTGGTTTGATATCAGTGAAAAGGAAAAAAAACAAAGTAGCAAAA
GCAAGTAAAAATTAAAAAATATGACCAGCTTTTAATCAGTATTCTTTGATTTGAAAATTG
GCGACAAGTTACGGCAATCTTTTCTAAAAGCTTGTTGAAAATTGAAAAATGGGTCATGAA
ACGTAGAAACTTTCATGATTCAACACAAACAAAAAAAGAACGGAAGCACAAATGATTTTC
AAAGTTGGAAAATCAATCTAAGCCACTTAAAATATAGGTAATGCTTCACACATTCTATCA
TTCGTGAAACCATGATATGAAACTATAAAAGAATATATTTGTCCAGTTATATAATTAATA
CTACTGAAAAAGAATACCTTTTTATATTGGAAACGAACTATACAGACAATGGCATAGAAA
ATACACAGATGTGTGAAATTTATTCTTCATCAATATCCGACATCAACGCTTCTTCGGTAT
CATAATCATATTCATCAAATGAGTCATCATCATCATATCCATCATCTATCGTTATGGATT
TTCTTCTCTTATTATCAGCGCCCATTATCAGATAGATTGCATCGCTTCTGAACGGAACTT
CGCGTTTAATAGCATTCAAGTATAAATAGCATACTAATTTCTTTTTTTTATTACAGATGA
ACCACATTTTAGACCAAAGACTCCCTGGTTCATCCTCCAAGAATGATTCTGAAGGCTTGT
AATAGAATACATTACATTCATATAAATCCAAATGGCTTCTTAAAGTATCCCATATCCACT
CCATCGGTAATTTCCCCAAGGAAATTAAAATATTGTTAAATTTCTCAATTAATTCTAATG
GAGTGGTCTTTTTAAAATCGGATGGTTCTAAAGAAGAGAAATCATGATCAGGATAGGTAC
AATTCAAAACAGCAATCAAATATGCAAAAGTTCTCCTGCTTCCGATATTATTTAATGGAC
CAAAAGGACTTTGGTTCACTAATTCGAATAGCGTGCTTTTATTGGGAGGAGTAGATTGCT
GATCGTCAAATGAAGAATTGGTTCCAATTGTATTGGAGGAGTTTGAACGTCTCATTTGTA
TTAGAATATCCTTATCTTTATCACTTCTTTTCAGAGATTTTCTGCGTCCTTTTCTAATTG
GCGGCAACTCTGGTTCCTTAAACACGTCCTTCTCTTTTATTTTATCATCAGAGGATTGAT
CGTCTTCGTCTGATTTTGATTTTGTCAAATGTGGTTTTGTTGAATCGCTCCCATTTGTAC
TTTGCGATCTTTTTTTCTTTTCTTGATCATCTGATGCATCATTTTCCATACTAAGTATTA
TTCTTGAAAAAGTAGAAATATCGGAGTTTCTCCTCTTTGCTAACGATTCATTAATAGCAA
AGAGTTCTGAACGTTTTTCATTCCCGTTTGTAGAAAACGATCTTGGATAATATGGATTTT
CAGCAGGTGGGTTAATGGTTACTTCTGCAGATTCTTTTAATAAGTTATTTAAATGATTAT
CTATTGTTCTGTAAAGCTTTTTATCGGAATCTACCGGTTCAGTCGAGAATAAATCGCAAC
CTCCATGAATTCTACAATCGGATGTTTCAAAATGGAGCGCTTGATTCACAAGTTCTATAT
CAAATTCATCAATAAACTATACAAAATTAAGATAGTGGAAACGCATTTTGTTAATATAGA
ACTCTTTAAATTAATGCTAATGAGTTGCATTATTCAAAATGATTGGATTTTTTTGAGATG
TTGACAATTCTGACAGGCACGCGTCGCGAGTCAAGCAAAACGTGTATCCTTTATTTTCTA
TCTGTCAACGAAATTATCACACAACAAAAAAAAAATGAAACATACCTTCATGGTGAATAT
ATCCAGAGCAAGAAGAGGATATTGTTTAAAGTATTCTTTGCTTTAGTGTTCTGTGTTGAT
TGTGGTACTGTTGAAAATAATAAATGGATTTGAAATATGTAGATTGCCAAATGTTCTATG
AAAACAGCACAATCAGTCAAAATACTCAATCGATTACGAAACTTGTCTTCTGTTGTTGTC
GCTTTCTTACTCAAATTCAAGAATCTCAAGAGAAATTTTATGCGCACTAAAAAGTTGGCG
CGTTTTTCTACTTGCACGTTTTTTTATCGTCATAATAATCACGTCAATCGGCCAATCAAA
TATCTAGAACACAAAATGCTGTCTGGAGAGCATTTTCTGAAAAGTGATGATAAGAATAAA
GAAAATTATAGGTTGGTTTCAAGGCCTTTTTTAGATAGACATATATACAAATCCCAATTT
TGATGCTTTTTGCAGCAAAAACGGAATACTGATTAACAATTACTACAAGACTGCTTCTAA
GAAAGACAAACTGAAAGAACATATATTGATAATGAAGTTTACCATCTGTGAGTCTCATCG
TTGTTAAACAGCTTTTCTTGATAACCTAATTCGTGTTTAACCTTACTAACAGTATCCTTA
TCCCCCATGTTTTTACCTAAATTATCACTGATTTTAATAGCCGGATGACCATCACATTCA
GACAACTTAATTACTATGTTCAACGGTGATGATTTCTTTTTAGTTTCAATGTTAATGTAA
TCATTAGTGAAATTCGTACCTATACCAAAATTACAATTGAATCCATTAGCGATACTATAT
TTGGCAATGCTGATACATTTATCAACATTCAAAGCATCACTAAAGCAAATTACTTTAGAA
AATTTAGGCAAGATTCCAGAGTCATATAACTTGCTTTTCAATAAGTCAACATAACTGAAA
GGATCCCCTGAGTCTTGTCTGAATCCAGAATAATATTGCATATATTCTGAATTTATAAAG
CTTTTCAAAAATGCATCTGTTCCAAATGTGTCAGTTAGTGCCAACCCTGCATTTTTATTA
CCTACAATATCCACCCAATATTTCATGGCTAACTTGTTGGCATGCGTGTAATCTTGACTT
ATAGCAGCTACACCCATGATCCATTCATGCGCCACAGTGCCAATCGGTCTCAAATTGTAT
TTCTTAGCTAACAATACATTGGATGTACCCAAAAATAATTTCTGTTTATCTTTAGACTGT
GTTCTTGTATAAGCCACCATTGTTTTAATTATAAGATCTTGGCCTTGATGGGATCTTCTT
CTTCTAGTCCCAAATTCGCTGAACATTATATTGTTCGCGTACAATTTCTCCAATTTGGAA
ACTACTAACTGCTCTTGATTATCATAATTCCAAGCAGTATCGACAAACTTGAAATATGCC
TCAGAGATTAATTCCAATAAAAGAATCTCATAGAATATGGTATCTACCCATAACCCCTTG
ATATACAATTGGAAATCTCCGGAGGTATGATCAGCTCTGTATTCAACCTGATTAGCTGGA
TCAAGTTTGAAGGTGGCAAGGTATTGGAAATAATCGTCTGGAAGATATGGCACTTGTTCT
TTGAGGAATTTTATTTCATCAGATTGGAACGTCAAATCAGCCAACAAGGCAATTTGTTTT
TCAATCCAAACCATGGATTCCAAATTGAACTTCATATTCATTGTTCTGTTGGTATATTTG
TATTTTACAGGAATCTTTGGAAAGCTCTTATAAATGACGGCATGCATCGTGATTTTGTAC
AAATCAGTATCCAAGAAGGACTTGACTACCGGTTCAATTGACATGGTGTTTGCTATTAAT
AATGAAAATGGATATAATGTTCTTAACTATATCTAGTGATTGCTTGCATCTCAATAGGCT
AACATTAATAATATCTGTTTGATCTAAATTGCACAAGACGTCTCTCTCATTTTTTTGTAC
GGTTGCTTATTTCTTATCTACACAAAGGAAATATTCTGGTTGGAACATCATGTGTCATTT
ATCAAAGAAGAAGAATTTCTCAAACTAAAAAGTTGACAACCGCTATGTGTTAACATCTCT
ACATATAAACCTCTAAATAACCTTAAATTAATACATTATTCAAACAATACACCAACACTA
TCTATACGCCCCATAATAAATTTACAGGGTGTGATCTTTGTACATAGATTAACGATTCAC
AATAAAGTCTACGTAAAGCACTAACCTGCAAAAAGGCAAAGGTCATGAATTTAGAGTTCT
TCCTGAACTTGTTGTTGCTTGCTAGAGCCTATATTTTATAAACCTTAGTTGGAGTTATTG
TAACTAGTTGACTTTCGAGAAGGTTAATAGAGTAAAAATTGATTAGTTGAATATGGGCGC
TGATTGATATACAATTCTCAGATTAGTTCTCGAGTAGCAGCAAACGGAATTCGTTTATAT
GAAGAGCTATAACTTCTAACAGTTAGTGGGTATGAATGTTGAAGAAGTATATTGAAGTAA
GTACAAAGCATGGAAGTCAGCAAGCATAATCAAACCACTTTTCAGTGCGGGTTAAAAAGT
TGTTATTGACTTTGCTATGACTTGTGTAGACGAATAAATACATTTTGTTTCCTTTTTTGC
TTTTTTTTTCTTAAAAAAATAATTATGACAATTTAAGTAAGAGCAACAAGGCAAAGTTCT
AGAGAATCACTCTATTTTCTAGTACGACAGCTATAATTGGAAAAGCAACAGGACAAATAT
GCACCGAAATAGATAGATCGATGTTAGTCATGTCTCTTTTTTGCACACGCTCAGCTGTTT
TCTGAAGAAAATACTTCTTTTTAAGATTCAGTGTGCAGCAAGACGCTGTAAATTATCACC
TGAAATACAGTACCCTGCAGCACCCTGCATCCAAGTACTCGCACTAATACGCTACTCGGA
CACGGAAGCACCCCTAATTGTCTTATAGAGATCTACAACAGCTGCTAACAGATCGATCGA
TATATTTAACAATAATAATAGGGGGTTCAATCTTACTTCTGTGGACATTTGCTTTCCTAA
TTTGCTTTAAAATATCAAAATACTACTCATAAAGAAAGCAAGGTCCTCTTTGAACATAAT
TTAGATTCACAGAATTGGACGATTTGTAATTTGTATGCCAGAAGCGCATCATCTTAATTC
ACTTATAGGAGATCTCTTATTGTATATGCACTGCATTCATCCACCAGGCAGCCGTTTTGA
GTAATACACGCGAATCATGTTATAATTCGACTAGAATAAATGCTCACCTTTGCTTTCTTA
CTAATTCATAAATATTCCACATATAAATATCCATCAAATTTCCCATTTATAACTTCTCAC
TTGATAAAATATCTCTCAAGATTTACTTTATAATTTTCACTTTTACATAGCTCAAAAGTT
ATTCTTCAACTCATTATTAATAATTCCCCTAAATAACAAACCAAAATAAAATGCAATTCT
CCAACTTATTTCTTTTAGCAAGCACCGCTATTACCGCTGTCACCGCTACCAACTTCACTA
GTACTTCTGTCTACGTTCAAGCTGTTGTCAGTCCAGTATCTGCTCTCTCTTCTGTGAGTA
CTGACTCCGAATCTTCAGGTTCCCAAACAACCGATACAGCTAGTTCTTCCTCCGGCTCTA
GCTCTGGCTCATCTCCAGATGAAGAAGCTGCTGCTTCTGCCGCCTCTGCTGCTGCTTCTG
CTTCTGCCGCCTCTGCTGCCGCAGAAGCTGCAGCAGGTAGTGACGGTAAGCCAGCTTTGT
CAACAGTTGGAGATGCACCATCATTTTCCTCTACTACTGTTATTGTCTCTCATGAAACTA
CGGAGCTTATAACAATCACTTCATGTTCTGAAAACGTTTGCACTAAGATCCCAACTCTGA
CCACATATTTCGCATCTTCCTCATACAACACCATTGTGCCTATTGAGGGCAGCTCAAGTT
CAAGTGTATTCGAACAAAGTGAAAGTTCTTCTGAAATCCAACCTTCAGTGACCATCAATG
AAAATGCTGCTACCAATGTTGTCGCTGGTACTTTCTCTGTTGTTAATGTTGGTGCTGCTG
CATTATCTGTTGTAGCCTTTGTTTTCCTCTTATAGGGGCTCAAACTTTGAACCAATATGC
ATAAATTCACAACTTTAATTCATTTTAAGCATCTACCATTCTCTGTTTTTCTATAATCTT
TGACATTCTTTCCTTTCTAGATTTCTGATTTTGTTCTACCTTTTCAATCCATGATTACCC
TCGCTTTGTTTTATATTTTTAGATAATATAATTCTTTGTTTTGTTATTTTAGGTACTATT
TAAGTGTAAAAATGTGTAAAATTTTGTTGCTCTTTCCTTGTAAAGAACTTATGGTAAACT
AAGAAATAAAATAGTATGTAGGATAGGCTTCTTGAAAAGGCATTGATTATCATCATTATT
TATTTTCAATATTCTAAACTTTAAGTTAACAATCAAGTCAATGAATACTATAATCGATAT
ATTTTACCTCTTTTGATGTCTGTTAAATAAATAAGTAAAAAAGATCATGTATGAAAAACT
AGACGAGTATATGAAAAAACGAAAAATGATAAATCTAGTATAATGATAATTAGTTAGATA
TAACAACTCTAAGATAATACATTGGAAAAAAAATAAAAAAGATCTAAAAGAGAAAAAAAA
ATATTACCATAGTAATAATTGTATATAGTAAAATATAATATAGTCAAAAATATGGATAAT
GAACAACGTGAGATATTGTACTTATAAAGAATTTTTGCATCAACCATACAAATTTGGGGC
TGGCCTTGAACACTGCTGTTTTTCATCATTATTAATATTGGAATTATCATTATTATTTTC
ATCATTATCAACAGTGCTATTACTGATATGACCTGCTGCAATCAAACCCGAAGCAGCTCC
CAAGCTATTGTTGTTGTTATTATTATTATTATCACTGTTGTGATTCAAAAATTTGGAGGA
AATTGAAGTTGAAGCGGAGGTAGAAGGAGCAGTAATACTCTCTGCAAAAGAATTCAGACT
ACCGCTACCACTACCACTGGCAGTGGTAACAGTAGAAAACGGAAGAGCCGAATTATTAGC
GGAATATCCCACAGAACCGGAGTAGAGCTGTGGTAAGGATAAACTTTGATGGCCAGGCAT
AGTGATATTAGAGGAAGCCGTGCTCGATGGGTTACCATGAAGGTGCAGAGCATGATGAGG
TGTTCCATAAGCGGTAGATGTAGTAATATTTCCCGTGCTATTATGTTGATACGCATATTG
TTGATGAGGAGTTTGATGATTGTAAAGCAAATATGGATGGTGCATTTGTTGTTGCCGACT
ATGAAATATATGCGATTGTTGTTGTTGCTGCTGCTGTTGTTGTTGCTGCTGCTGTTGTTG
TTGCTGCTGCTGTTGTTGTTGTTGCTGCTGTTGTTGAGGAACTGACATTTGATGGAATGG
AATGCTTAAATTGTATCCATGAGCTGAATTTACACCGCTCCGTGATAAATAAGGACTACT
ACCACTACCAACTGCATTATCATGACTACTGATTAAATAATCCGAACTACCCAAATTACC
AGCTGACATTTGTGTAGATTCGGCTGATTTTAATTTTTGCTGTTTTTTCTTTTTTCTTTC
TCTTAAAAGTTGTCTCAATTCTTTAAATTCTTCAGGCTTCCTTTTTAAACCATGATTCTG
GGTTAGAACATGCGCATTCAAATGATTGAGAGTCCCATAACCTTTCTTACAATCTTTATA
ACTACAAACATATAATCTTTCAATTTCATCATGTTTTCTTCTTGGACGCTTCTTTTTCTC
GTTAGAAAAATTGATTTTGCCACTAATGTGATTAGGAGTGAGAGAAGTCGAATTTGAGAT
AGGCGGGGAATTGGTTTGCAGAACAAGATTATTATTATTATTATTATTGTATAGGTGCAT
GTTATTCCTGGTAAGCATATTTTCATAAAGCGATGGAGTGTAATACTGCTGTTGCAGCTG
CTGATAGCCGGTATTACTATAATTATTGAGTACTGAACTATTATTATAAGGAAGTTGCAG
CAGCAGGTCATAGAAATGATGATTGTTATTATTGGCAAAATAAGGATACTGGGCAGTAGT
GGTTGCAGTGGCACCACTACCTATTGCATTTGATTGTAGAGGATATGTAGCCACCGAAGA
TCTATTATAGTGCATATGGTTGCTATCTATTGGTTGAATGGTAGTTGAATTTGATATTGA
TATTAATGAGGAAGAATTGGAGTTGCCAGTTGCTGGATAATATTCTGTAGTTGATATTGG
AAGCTGTTGTTGATTATTTTGTGGATTGTCTATCTGTTGTTGTTGTTGTTGTTGTTGTTG
TTGTTGTTGCAGAGCAGGAGAGTTGATTATTGTCGAATTTGTAGTATTGAAGTTCATATT
ATATTTATGAACTGAAATGAAAATACAAGAAAATGTTAAAATATTAGAACAAGAAGTGAA
AGAAGTGAAAAGTCTAGGAAAGAAGGCGTGAGGAGAAGTTTAGGAGATTAAATCTAATAA
TATATGTAGGAGTGATGCTGATTAAATATTAGCAGAATATCAATATAGTGGTACGCTATA
GTAAATTGCTTTTTTCGAAGCCAATATGGTATGTAAAAATTTCTAGTGTTTTTTCTCAAG
CTTTAATTGCAGGTAAATTAGCATAATATTTGGATTACGACACTATTATTGATATGTTGT
AGTATTTCTTTGGAATAACAGTATCTTCTCTTTCGTATTTATTTATTAATTAATTATATA
TTGGAAGAGGAGCTCTAGGTAACTTAAAAATGGTTGACTTGTTAGGGTGACAGGAAAAGG
TTATCTCTAAACTGGATTTAATAGAATGTGACTATATCTACAAGAGACGTTATAAGAAGG
CCATTGTGGGGTAAGATGGAAAGAAATACAGACGACCAAGAAGATGGATAAGATAATGAG
CGAAGTGAGATATATATATATTAATACTGTCTGACTGTTTCCCTTTTTCTTTCTTATTCT
TTTTTAAAAATTTAGATATATAAACATGTTAATAAATTTATGTATATTTTTTCGGACACA
TATGATGTCCAAAAAAGAGGAAAGACACAGGTATTTATATTCTGCCAGAAAAAAGGGAAA
TACTGAAATAATAAGTTATGATATTATATTGTATGTGTTTGGAGAGGTAATTTCATTGCT
TCTTTCCCATATGCTGGGTTAACCGTGTGACAGGTCGTCAGTTGTATACAACTGTGCGAG
ATAAGATAAATAGGGAAGCGAATTTCAGTAGCAAGAAAAAATTCAAATTGGCTTATGGTG
TTAGCTGCCACATATGGCAAGATATTATTGTTGAACAGAGAGCATTCATGACAAGTATGT
GTACAAAATATTATTATATAATACTATAATTTCGGCGCTGCTGCAGCAGCAGCTTTTGTT
GTTGATAACCCGCAATGCTAATTTAGCCATAATATAATATTATCAGTGCAGAATTAGCTA
AACCGTCTTTGTAAGCAGGGGCTGGTAGCTAGGCAATTTAAGTAAATTCCTTATTGTGGT
ACTGACTGATTTGTTTTGTACACACACGCATTAGAGAACACTGGAACAATAGTGCAGTGT
GGGACAGTAGATCACATGCAGCCCACTGTTTTTACACTGTGGTGCGGAAAGAGTCTTTTT
TTGTGCTGTTGTTCTTTGCGTATCTTGACTACGTATGCATCCGTGGCAGCAAAGTTTGGT
TAAATGGCAAGCACATGGAAATATAAGTGTTTATTAATTAAAGCTAATGTAACGAGATCA
CGAAAGGGACAAACGCTTGACAGACAACGCTCAACTAAACCAACTACTTTGTTGTTGTAT
ATTATTATTATTTTATGCAAATGCCACTATTGTCCAATTCTGATGTGCTGCTGAAATCTG
TCAAACTCGATCACTCAAATGGTCTCATCTTTTATACAAAAAGAAATAGAAATACAATCG
GGGTCCTGTGTATTTTTGTTTCTGAAAAGTGTCATTACGTCGAATTTTTCATTTGATTTG
TTTTGTTCGTTTTTGAAAACCCAATGTTAAAGTCCCCATATCACGAATGCATGTAGCAAA
ATCTATTATCAAGAAAAGTAGCATACTATTATCGAATAAAAATGGCATTCATAATTCAAG
CATTTGATGCAGTTGTACACAAAGTTAAATTTCTCACGTGGTTGTCTCATGTGATACGTC
TTCTTCTGCTGCTACTACGTTTTATGTCTCAAGTGATTGATACAACGGTTATTGACAAAA
CAGAGGACAGCTGTACACCAACGATCGATAATTAAGAAGATCATGCTAATGGCAGTGTAA
CAATTTGAAGCCAATTCTCTGCGTTACACTTTATAAGCTTAACGTATCATAATTAAGGTT
AAACGGGATTGAATTCGCATTGCTTCATCATCAGTGGTTTTATCTTCCTTTTCCTTTTTC
AGTCTTCTTTGATTTCGTTGTTTGTTGGCACCGTTTAGGCGAAACATACAACGTAAGATA
GCCCTAGATCCGCAAAAAGGCCATCATGCTATAACTGGTACTTATTATGAACCACACTGC
TATGCAGAGCTAAGATGAACTGAGGGAACAAATATTCTGTTGTATCTGCAAACATTCGCG
GTACATTTCTTATTTTGCACCACTGCTATGCAGAAACCAAACCATTCTGGTGGTAGACCA
CATTCAACCGTCCTTCCGCGTCGGGGTAGATTTGACTTTTCGGATCGGCTAAGCTTGCAT
AACAATCAATACAAGACTGTCGATTGTGGTAGCTGGTTACCAATAAATTTATGACTCGCA
GGCCGCAGAAATATGCCGGAGAGCCGGCTCACATAAGTATTTTCTTACCGTTTACGGTAA
GTGGGGCGCGGTGATGAAGATAGCGCACAAATACAACAAGAGGAAAAGAGCCATTGAACT
GTTAATTCCTTCAGTGTTTAATTGAAAAATATGCATAAAAAAAGATTGTTCGATTGACCG
TTACTAACAGCAGGTAGCCGCAAGATCTCTGATTGTTTGAAAGTACTCGTTTACTTTCCT
GTGCCGCGTATACCCGTCGACCATACTTGTCTTCAGTTGCCAGTCTTTGCTCTACTTGTT
TATATACAGTTCTATCTAGAGTCGGTCCCAGAATAATCACGTTTATTTCCTGAGAATGCA
CCAACAAAAAGATAAAATAGAATGTGGAAGTCACGTGAAATCCAACACTTTATGAAGGGT
ATGTCTTGCTGCGTTTACTTCCTTTCTTTTTTCTCTTCTTTCTTCTCTGTATACGAGCGA
AAAAAGTTTTATATAAGCGAGGCAGAAAAAAGTGAGTGCGCTCAGAGAGAAATTGTTCTG
GGCCTTTTTGTTCCTTCCTTTTTCTGTTTTGCTTTTTTTTAACCTTTTTAGCCTCTTTTG
TTTTCCTAAAATGATAAAAGAATTAACCCGTTCCCTTTGTTATCTAAAGGCTAATGCTTT
ATGCTTTTCCGTGCTGCCGTCTCGGAGTTTTCTGTTTATTAGTAAGAGAAAAATCCGCAC
ACCATTAAAAAAATTGAAGTAGAAAATGCTTGTAATGAGAAAGAAAAATACAGAAGAAAA
AAAATTTTTGTGTTTCAAACAGGTAATTTTAAAGATCGATAATTGTCAATATCGACTTTA
GCAATACCATATACATAATAAAACAACAACAAAACTGATATTATCGTTACTCACCACTGA
TACACTCCTTTGAAACTTAACGAATACCAGTACATATATTATTTAAACTTTAAATTGAAA
CACCCTAGTGATTTAGAATTTATAACACCGTCTACCTAATAATAGGAAAAGAGATACAAT
CTACAAGCCACACGTCTTTACGTCAATCGAGTAAGGTCAAAAAAAATAAATATAAAGAAA
TATAACAGCTTAACATGTCATCTACAACGAACAGCAGCGCTGTTACGAGCAGCCCAAGAC
TAATCTCTAAGCCTGCTGAGCTCAACTCATTAGCGATAGCTTCTCCCTCTAACACGCCTC
CTTCGATGTCTCCCAGAGAAAGTCGCCTTGCATCTTTCCCGGATTACATTGCCCCAATGT
CCCCAGTCCAGCTTAACAGAATAAATAATCATTTCCCACCTTTGGATCCTTCCAAGCAAT
ATAAGGGAGTTTATGAAAGATGTGGTTTTGACATTCTAAAGAGCAACAACAGTAATAATA
ACAGTGCTAATTCTAGTGCTAATGGCTCAGCCACCAATCTAAATAATCTTGATAATCCCA
CTGGCTCTGAAAATATTGATAGTATGTTTAGTCAGCCACCTTCTGTTAGTGGCAAATCGC
TAAAGGGAAGATCTCCTTCTTTGCCAAACTTAAAGCATCAAAACAGTAACTCCAGTCTCC
ATTCAAACAACAAAAATATTGGGCTCGTGACGTCTCCACCAAACCCAACTTATAATACTA
CAAAAAGAAAAAACTCATTTTCATCATTTTCAGAATCAACCCCACAACAACAATCTTTTT
CCAATAGTGAAGACAATGATATAAAATCTAATAGATCCTCACTTAGATTGGCATTTATGA
AACCATTTGGCACGATAAGAAGAAAAGTAAGTACTGGAAGTATATCTAGTAACAAGTCAA
ATTCTTCTGCATTGCCGAGTCCGAATTCTCCTAACGTTCAATCTCAAAATACAGAGTCTT
CTTTATCTATTATTGTCCCACCTTCTGCACAAGCTGCTGCTGCTGCTGCTGCTCAGGTAG
CTCAACATTCTTCCCTTCCTGTTTCTAGCGTCACTTCTCCTCTAAGGGAATCTTCTACTC
CAACAACTCAAAGTATTGCTAGTCGTCACAAATCTGTCTCTAAGAAAAAAATATTCGCTT
CTAATAAACCACAATCCAATCTATCTTCGAACGCTACTTCTGCAACAACAGTTAATAATG
AAAGAAATAGTGGCCATTCCACCGGCTCAAATACTTCGGAGAGTAATAATACTACAGTAA
GTAGCACTAACGATCCAGAGTTCCACGGAAACATATATTCTTCAGCTTCTACATCCGGAT
TAACTAGTAGTTTTTCTCCTACTCCTAACAGTTCTTCTACAAATGTGAAGAATCTGGAAA
ATGCTAGTGGTTCACATTCAGCCATGGTGGATTCATACAACGCATTTACACAAGCTTTTA
ATAAACAAAATGGATCATCAACCAATACCACCAATGAAGATAAATCCAATAGTCAAAATT
TGTCGAAAAGCAATTCCGTCGTTTATAACGGGTATTTTTCCAAGAGGACAAACTCAGTGA
CTAACTCCAGTAATAATACCATTGATAACAGTAGCACACAGAATACCCCAAAGGCAGCAA
CCATTAAAGAAGACCAAGATGACGATTTATTTATTGATGATGATTATGATACCTCTACAG
CCATTGAAAATAATATCCTTAATGATTCTTCACATGCAACTTTCTTGAATCAGTTCCAAG
ACGATGAAAAATATTTAAATGATAATGATGATGCAAGCTTTGGTGACGAATCAATCTTAG
ACATCAATCAATCTCCTGAGAAATCATACCTTCAAAAGAGTAGCAGCAAAGAACAGCAAG
AGGAAGAAAGGAACGATGATTATAGAGGTATTAGTGATGCTTACTATGGTAGAGATGATG
ATACCAGTATAGCGGATGATGATAGTATTTTCAACGATATTACACGGATGGATTCTACAA
TGGGTGGAAGATTTGCATCTCGTAGTATGAGAAGAAAACTGAAAAGACACAGTTCCAAAA
AGTCATCAATCAACGATTCAACTTCTTCGATCAAAAGAAATCATAGTAATTCTGAAAATG
GAAATAGGCTGATTTCTTCAATTGGTAACATGTTAGTGAATTCTCCCCCACTTCCAAGTA
CTCATTCCAAGTCGACCTCAGTAGCCAAGAGCTCTGCAAACACTAATAATAACAGTCAAG
AACAATTTGTCAGTATTATTCAAGATCCTCAAAATAATGAAATTTCCAATTTTGAAAATT
CAAACACTGACGCTATTGATAGTAATTTGGAACCATCAAAACCTGAGATTTTGCAAGCAT
TCAATGATGAAAATGAAGGCCCAACTCGCAGTAAAACATTGATTGAAAAAAATAAAGACA
GATTAATGAGAAAACTTACTAAGAAATTACAAAGACTTTCGGGCCAATTTGGTGTCGATG
AAGCATCAGCTACGAGTGACGGAAACGCTCTTCCAATTACTCCTACTAGTGCATCTACCA
TCATACCTGATGAATACTTAAGTAATAAAAATAGAAATGAGAAAGTGGCTGCTGTGAATA
AAAATAAGAATATTCTGAAAAAAGCTGATATTTCACAAGATTTTAATGATCCAGATAATA
TCAGTATTACTGATGTAGATATCGCGGAGATCAATGGCGATCTTATAATGAATTTATCAT
CTAAGCGTATTGACATAGATGGCAATAGTGAAGGAAAAGGTAACCTGAAGATTGATAAGA
AGAATGCAAATGATACTCTTTTAAAGGTCAATGCATCTAAAAAGAAACACGCATCTATTG
CAAGTAGTATCTATAGCGTAGATGATATGGAGGACGGGGGTTCCGAAGCAGAAGATATGG
TTGAGGGAGATAATACGAATAGTAACGTCGGATCAGGAGGTGACGAAGATAATACTACGA
ACTCCACAGTGGTCATTAGAAATGATGAAGAACATAAAAATGATCAGGATGATTTGGAAT
CATCAATGAACCTCCTCTCTGATTTAAAGAATATCGTTAGTGGTAAGACGAATAATGCTA
GTTCTTCCGCTACCAAGTCTCATAAGCCACCTCTGGTTCCTCTTCCTGTTGCTCCGATTA
CTCCTACAGAAATCTCTTTCACTGCAGTTGGTCCTTCCTCTGTGACGTCTGCTGCTCCGC
AACAAAGTTCTGCTTCCGTTTCGAATAGCAATGTCAGTTTGCCTAAAACAAGTTCTCGAA
TGTCAGGTATATCTGCAAATGTCACACCGTCCACGAATTATGGTATTTCAAGGCCAGGAA
GTCGCAAAAACAGTGATTTCTCTAGTTCTACAGATAGCAGAAAGAACAGTGATCTTTCTT
CGTTGAAAAGTGCTGGAAATCCAATCAGCAACAACAATAGTAGTGAAAGCAGGAGTAATA
GCGTTGGATCATCATCGCTTTTGGGAATGGTTCCACAAATGGGAATTACTGCGCATATCA
CACCACCATCTAACAGTGGTTATAAGGCAAATACCACACCGCCAACAACTAGAAAAGCTA
GTGTTCCTCAGACGTTGAGACATGTTGAAAACTTGCAGCACCAACAGCAGAGAGAAAGTG
TTAGCAGCGGTGGAATCTCAGCATCTGCTTCCAGCACAAGTTTCAATTTCAGTAATGATG
ATGCAATTAGTATTAATAAGAAGAATAAAAATGGAAATATTGCTCATAGTGGATCATATA
GAACAGTTAATCATGCTGTTAGTAGAAATGATTCATTTGAAAATAATTACGATGAAGACG
AATTCTCTGAGACTTTCGATGATCATGAAGAGGAAGAGGAAGAAGACGAAAGCCATCATC
CAGGCACAGAAAAGAATAAAAACTCTGAATCACTGATGAAAAGCGACAATTTTATAGACA
AGCAAGGCGCAACTATTGAAGATAGCGATATTTTGCCGTTGAATCATAAAAAGAAGATAA
ATAAAGCACTTAATAGTCTTACTGATGTTTCAGATATGCCAGACTCTCCCCAGCCGGCGT
TCAACAATGGATCCCCAGGTATTCAAAGTGTTGCGGATTTTGTAAGTGGCAATCCCAACA
ACTCCATATCCAGTAGGATTCAAGCTGGTAGAGTTGAATTGAAAGACATTCTGGAAATTC
AGAATAGTAATACAAAAGCTGAAGAGAAGAAAAACGAAGATACTGCAGTATCTCCCTATT
CTGAATCAGTATTTGCTACACCTGTTCTTAATTCCACTTCGAACTTTGATAAGTTACGTG
GCTCATCTCCTGCATCTACTGTCACTGGTACCCCTATAGGTGCAAATCATGATGTTGATT
ATGTCGATCCATTGTATATTCCAAAGAAGAAAGTGGCGGCTAATAAAGTCGATCAGAATA
AATCTAATGATAGTTGGAAACCACAAACAATTGACAAGAAGAAAGGCTTTGAATCAGAAA
AAGAAGAAGAATTTAAATACCCAAGTGGAGAAGGACCATGCCGTAAGTGCTACAAAGAAA
TTACAAGTAAACAAAAAACAGTCTGGTCCAAAGATAAACAAATGTCTGGAAGATGGCACA
GATCTTGTTTTTCATGTTACAGATGTAATGAGTTCTTTAAAAAAGGTGCCAATTGCTATG
TGTTGAATGATAATCCATATTGTCACTATGACTTCCACTACCTTAATCAATCTCTTTGTA
AGATTTGTAATAATGGTATTGAAGGAAAATGTCTTGAAAATAACAACCACGAAAGATTCC
ATCCAGATTGTTTGAAATGTGTGAAATGTGGTGTTTTGATTGTTAATGATTATTTTGTTT
TAGATAACAAACCATTATGTGAGAATGATGGGTTAAAAGAAATTGAATTAGAAGCTCAGC
AAGTGGCTGCTGCAGCAAATGGAGGCGGATATTCCACTGAAGGTGATCAAACTAACCTTG
AAGATACTGATGGATTGAAAGTAACTTCTAAAGTTGAAAAGAGAAGAACTTTCTTGTTTG
ATTTAGCCGAAACTCCAATTATTACCTAGCCGTTGGTTTATATCCATGTATTTTTAAGTT
TGATTTTAACTATATTATATTCTGTTATTTTTTTTTTTTTGTTTTTGTGTTCTTTTTGAT
CATACATTGTTCTTTCTTGCTTATATTATATTTACACACCTCATTACAAATCTATCAATT
ATTTGATTTATAATTTTCCTTTGCTATGACTGTCTGTAAAGGCTTTTCCAAAATATTTGA
ATCAATTCGATAAAATAGACGTAATATGAGTGATAATGCGAATATAAAATAATTCAATAA
ATGAAAATAAGAATATTTATATTCTTTCAGATAAATGCTATTAAAAGGCTAAATTCTAAA
AACTTAAAGTTATTTTGAAATGAAGTCAAGTTGATGCTAAGAAATGTATTAGTAATTAAT
AATAGACAATTTATAAACTGATATTAAGCAATTTAAGAAAATTCGTCATTATAATCAACG
TATTCTAATATGGTCACGTATTGGCTTTATATTCCACAATAGTATTTACAGTAAGAGACT
CTTTAAAATTATTGTAGTATATATAAGAATCAAAAATTACTAATAGATATATAAACTAAC
AATTCAAAAAGTTTGGATAATATTTGTTACTTTTGCAACGAACTCTCTAGAAAGCTAAAT
TTGTTATTTAAAAAAACAAGATGACTGCCAAGCTTTGCTAACGCAATTTTTAATTTATTT
TTTTACAGCTATAGTGAAAAACCAAAGCGTTATTCTATTTTGTGTTTTGAAAAAAAAAAA
AAAGAAAAGCGACCTAGAAAAGGCTCTTTCTACGTTCACAAATCTCTAAGTGCAATGCAT
GGTAATGTTTATTATTATTGTTTACTCAATGTTTCCAAAATATTGTGTGATTTGTACTTT
ATCTCTTGGACAATTGATTTTAATAAGCCTATTTGATTTTTCAAAAGAAGGATGTTCTCA
ATGAAGGTATTATCCCGGATTTCGCTAATTTTCTTATTCATTTACTGCAGGCAGAGTCCA
CGATTTATTTCTGTTTTTCAATTACAGTGCGGATTCCAAAAAGGTTATTATAAGTGCGTG
CTTTTAGAACTTAGTTGAGACATAATTTCAGCTGAATACGCGATGATGACCTGGACTTAT
AATAGACTATTTAAAGACCCCGTTTTACTGAAACTTGAAATAACTTGATTACCCCAGAAA
AGATGGAGAACTGCACGGAGATAAATAAGAAATAGCGAAGTTAATGATACGGTTATACTT
GCATGATTCTATCATATATGAGGCATCTGGTATTTACCCGCAGAGTGGGCTATTGTGAAA
TGGTATAAATACACAGGTGAATCTGGTCTCCATTTGGTGATTCAGATATTTTTTCTGAAA
GCGAGCTTGGCTTTAATTGTCAATCTATAAGAGCCATCAAATAACGAAAATAATACAACA
AAACAATATGTCCGCACCACCAAAGACAGGTCTCTATCCACCAGTGCCAACTTTTTTCAA
GTCCGACAACTGGACTATCGATATTGAGACTCAAGGTAAACATGCTAAATTCCTTGAAGA
TAACGGCATCCCGGGCCTTGTAGTCAACGGATCTACTGGGGAAAACTCACATTTAACTAG
ATCCGAAAGACTTGAGCTCATAAAGGTTGTTAAAGCCGCAGCCCCATCACTCACCATTAT
CCACGGGGTTGTTCAATCTGCTGTTCAAGATGCTATTGATGAAATCCAACAGGCCAAAGA
TGCAGGGGCTGATTACGCACTTGTGGTACCACCTGCATACTTTGGTGCTTTGGAAATCCA
AACCAGCATCGCCTCTTGGTTCACCAAGGTGGCTGACAAATCTGCTTTACCGATCATGAT
ATACCTTTTTCCAGGGGTATGCAACGGAATCGTAATTCAACCATCAACTTTTGAAGCTCT
CAGTGCTCATCCACAAATTGTTGGCGCCAAGTTCACATATTTGGATGCTTCCCATTTTGT
CCGTACGGGTTTGAACCCAAAAGTTGCCAGCCAAACATTTTCTATTTTCCCAGGCTTTGC
CAACTTTTTACTTCCTGCTTACATGACAGGTTGTGGTGGTCTAATTGACGGCATGGGAAA
TGCTTTTCCTAAGGCAACTGCACTTTTATTAAAGTATGCTATTGAAGGTAACCATAGCCA
GGAAGCATTGGATTTACAATACAAATTGGCCATGGCAGAACAAAGTGCTGTCGAAGGTGG
ATTGCTTGCCACAAAGGCCACTATCAAGAAATATGTTGGCTTAGGCGAGTCAGCTGGTGG
TAGACCTCCATTAGATTATTCTATGAAAGAAGAAGTGTTAGTTGCTAAATATGGTGATTA
CTTGGACGCTCTTTACGAAATTGAAAAGTCCTTATAAGTTCAGCAATACCTTGATTATTT
GAAACCTTTGGTTTATGAGCAACTTAATATATTATTTCGGCTTATTTTTTAAATTATATA
TTAATTTGTAGCATTTTCTAAATATCATCAAGCTTTCATATTTTTATTGGGTTGTGAGCT
TATAAGCTCAACGAATCTGGAGAGTTGGATTAGTATTGTAGGTACTATTCTTTCAATATC
TAATGATTAGAGCGGAACTTTGTAACGATATTCTTTTTTCCATAAATACCTTTGTTTTGC
CAAAGATATTATTGAGGTGGTATCATTTCATTACAGTTATATGATTTTACCGTCAGCATT
GTCTTCAGCGTCACTCTCAATTATATTGGGGTACGTGCTGCTTTCGTTAGTAGTTTGGAC
TTAAGGTTTCGTAATTCGGACAGGGATTAATTAATATCGTTGATATCTTGATTGACACTG
GAGTTTATGAGTTTAATAAGCAATAAATTGAAATTTAACATAATTAGGTTGTTTTTGTAT
GTTACTCTTAATTATTCGAAAAATAGATTTTCATGAGATTTATTACTTTCATAATCTGAG
ACTCGCATATATATGCTTCATCATGCATTTTTGAAGAATCAGGAATTAGATGCAAAACGC
TCAATCTACTCATGTGTAATGCAGGTGGCAAGTTTTTTTATGAAAAATTTCCTACATTTT
TCATACAACAGAGGTTTACGAGCACTGTGGTTTTCAACAAAAGTCAGCTGTTGGGAGAGC
TTGAATATTATTCACAACAAAAATCATTACGGGAAAGAGGATCAGCAAAAAAAATTATTC
AGAACACGAAATACAACGTAACTACTGTGATTGAAGACTTGCAAATCTCTTTGAAATATA
TAGATTAATCTTCAAAATCATCATCAGGTTATATCCAATAATTACCAAAGATTATACTTT
TTTTCGGAAAAGATGTCTATCGAAAATGTCCAGGTACTAGGTACTGCAGTGGCAACTCTT
GTTGCTGCATTTCTTGCGTACGTTCTTTACACTTCTTCAGGATCAGGTAAGCCTGTATTA
GACAAAGATAAGTTTCAAAAGTTCCCATTGATTCAAAAAACAGTTCTTTCTCACAATTCA
GCTGTTTATAGATTCGGGTTACCTAACCCTGATGATACATTGGGATTACCTATTGGTCAA
CATATCTCTCTTCAGGCCACTATCGATGGTCAAAATGTTATGAGATCATACACTCCAATC
ACTCTTGATGATCAAAAGGGACATTTCGATTTGTTGATCAAATCTTATGCTAATGGTAAT
ATTTCCAAGCTTGTTGCTGATTTAAATATTGGTGACAGCATCAATGTTAGAGGACCAAAA
GGTTTCTTCCAATACGAACCAAACACTTATAATTGTTTAAGTATGGTCGCTGGTGGTACC
GGTATTGCTCCAATGTACCAACTTATTCAAGCCGTTGCTAAGAATTCAAATGATAAAACC
AAAATTGTTTTACTCTACGGCAATGTGACGGAGGAAGATATCTTATTAAAGAAAGAATTG
GATGAAATTACCGCTAACCATGATAACATTAAGGTTCATTACGTATTGGACAAACCTCCA
AAAAGTTGGACTGGTGGCTCAGGATACATTACTAGTGAAGTATTGGCGAAATTCTTGCCT
GGCCCTGAACTTGAAAATAAGTTATTAGTTTGCGGCCCTCCTTTAATGGTCAGCTCTATT
AAAAAGGCAGCGGTTAGTTTAGGTTATCAGAAGGCTAAGCCTATCTCGAAGGCAGCTGAC
CAAGTCTTTGTTTTCTAGATCAGCTTGCTATGTATACTATAGAGTATAGATTATGTAATG
TATAGTATACAGTTAGTCTTATTATATTTATCATCAATTCTTCAATCAATAATGTGCTTG
TTTTATTTGACTATGGTTATCGATTGTAGGAAATAGAATTAGAAATAAATATATAATTAT
AAAAAAATGATTCTTAAATTTGATAATTGCATTCTCTTCCCGATTAATTTATTTTTAATT
ATTATAAATTAAATTTAACTTTTATTAATACAAATTAATATATTAATATTTTTTCATCGG
GTGTTCGAAATAGGCAAGGTTAAATTTTAGTACTATTTTTGACAATTCAAGTGAAAATCA
TCACATTGAAACTCTATAATAAGCATTCCTTTTGTTTGTAAATAATTTATTTAGTATATT
TTAAATGCCTTGAACAATCATTTACAAGCTTACATTACGCTACGCCTTATAAATCTAATC
TTCTGAAACTAAATGTCTACATTAAACGCAAAATATTTTATAATTAATTTATAGCTATTA
CATTGCGATCTGGATTAATTGTTACTATAAAAATTATAATTTACCGATATTCAAATTTGT
GACCTTCGTCAAGACTTACTCCTGTGAAACTCACTGGGCTATCCACGGGTAATCCGCTAC
TGCTACTGCTATTATTATTATTGTTATAAGCGCCATTGATATTATTTTTACCAGCAGAGG
ATACTGTTACTGTACTCTCTGCAGCAGAATTTCCTTTACCAGGAGTAGAAACTCCGTTTG
ATCCAGTATTTGTATTAGATGGACCTCGAAGCATTCCAAAATCAACGCCCATTAATAAAT
CATTCCACATGTTATCATTAAGAGCCCAAAAGGAATATTCGTTAGATGTAGAATACCTAC
TTCCTCCTGGCGACATATTGCTTCTATCCATCCCTGTATTCTCGGAATTACTTCCTGTAT
GGCCCCCAGAAAAATATCCTGATGGTGAGGTGGAACTTCCAGCTTTGTGTGATACTCCAT
TCTTATTATAAGATTGGAAATTTTGGGAAGCACCTTGTTGTAAAGATAACATATAAGACG
GACTTTTATCTGTGGGATACTCGTTGACTTTATTCATTTGCACATTATTCATCATACTGC
TATTCATCGAATTAATTGGATTTTGACCCACAACAGAAGAAGGTGAAAATGTAGTTGGGG
TTGTAGCTGAATACATGTTTGCTGGTGGAGTATCAATTCCTACGTTTTTTGCAGTACCTG
TATTATCAAACAAGAAATTCAAGATGTTAATATTATTAAGTAATTCTTGTTGACTTTTCT
TAGTTGGATGTTGTAACATTGTTTGTTGTGACGGTGACGGTGATGGTGTTCCAGAATCAC
TTCTAGGGTAAATTGGTGGACTGATTAGTGAATTCACAAATTTCTCCATATTGCTCGAAC
CTTTACTTTTATTATTACTATCTGTAGGAGTCATCATACCCATGCTCATTTTATCTTTTT
TGTTGGCTTCATTTGCATTTAAATTATTATTATTGCTATCAATAGTAGGCGTAGTGGAGG
AGGATTTATTTGTTTTATTTTTCTCATTTGATTTCAAAAATTGAGATACTGACTTCTTAT
CCATTTGATATTTCTTAGCTAGAGTTTCCAAAATTTGATTACTATATGTCAGTAAATATA
AAATCAACATCAATCTGCTTTTTGGCAAGAAATAGTTATAAGGATAATCATTAGAAGTAG
TATAATTTCGTTCTAAATTTTCCAACAATTTCTCCAACAAGTCTTCTGGCAATGATGTCA
AAGTATTAAGAAACACAATATTTTGCTCTTTGCCACTATCTTTTGGAGTATTAGGCTCAT
TATTTTTCTGTCTGCTTTTTTGTTCACTTTTTAGTTTGCTTTGATATGAATTATTGATCA
AAGTTATAAGGTATCTTAGTCTAAGCAAAGTTCCAGATAAGTAGAAAACTCTAGATTGGA
AAGTTAGCGGTAATGCAGAAAGAACCTCATTTGAATATTCATAGTAACAATTAAAAGCAT
TCATGCAACTAGCGGCACAATTATTGATTTTAGCAATTATAAAAGGCGTAATTTTAATTT
TATCAAAAATTTCTTCTTCTTTAGTGTCTTCTTCGACATCTTCCAATATTTTATAATTAA
AAGGTTCAAACAAATAAGCTTCGACAGAATAATAATAAATTAAGCAAAATTTATTTTCTG
GTGGAATTCTGGATTTAATTTTCATTAATAAATCATGAAAATTAGTGATAAGCAAATTAA
TCTTTAAATTTTCTTCATCTTTTTTTAATTGTTCATCTAATAATTTCTTTTTAGATTGAG
ATTTATTTTTATCACTAAAGAAGTTAATATTGGTTAAATCAAAATACCTTTGATGCAATG
AATGATGTATTTTTTCTAAATAGTGATTCAATTCAGCAAAAATCGCAATTTTCTCATAAT
TTTCATTTTTAGAGTTAGACAAAATAGTACAGCACTCTTCAAAATAAGGATTCCACTTAA
TCATTGACTCTCTTTTTAGAAATATTGAGTAACATATATTACTGGAATAAACAGCTAAAG
CTAGTTTTCTACTTTGCAACAGCTGTGATATATCAATTAATGGAGCTCGTTTAGCTATAC
TTTCAGCTTTACTAAAGTAAAAAATAGTCTTCCCATTGAGACCCAATTCTTCCATTAATG
ATACACAAAGCATGTTCATCAAATGATATCTTCGATGTTGCAATAACTCTGCAGAATCAT
ACCAGAGGCTCATCAATAATAATGCCTGTAATAATTCTATTGATTTACTTCCAACCACCA
TGATTTCATGGATTATCAATTCTATACTTTTGACATTCAATCTAAGATGCGTATCCAATG
AATGAGATCTGTCATGTTTTTTAGAAATAGTTATTGAGCTGATAGCCAAAATAGCCATGT
ACAAAAATGGTGATCTTCTCCGAAGAACTTCACTAGGCATTATATTCTGATGAGTGGAAT
CCAAAATTGATACAATGCCATATAGTGGATACATTTTCTCCATGTAGTATTTCAAACGAA
GATTTATTTCTTCTTGAGTTAAATGCCCCTGACCAACCACGTCGGTCTCTTTGTAATAAT
CTAATTTTAAAATATCGTCTCTTTTATGGCCTATCAAAGTAAAATTTGTAGATACTGTGA
AATATCGCTGAAGCTTTAAATCCAGCATTATACTATATTCTTGTAATAATTCTTCCTTTG
ATCTTAAATTTAAATAATAGGAGATTGAAGACTTATAATGATTTTTCTTTCTTTTCTCTT
GAAGTTTCTCTAATCTTCTGTCATTCTGTACCCGAGATTGCCTTTGACTGCTATTGGAAC
CCTTAAAGTAGTTATTTATATCTTCAAGAGTTTCTTCCTCGTCAGATTGCATATTAATAG
ATTTTTTTTCCGATTTTAATAAATCTATTTGAGTTTGTTGTTCGTCGACTTTGGCTGTTA
ATAATTTGATTTGCTTTTCATATTCTATTAATTGCGTAGACAATTTATGTTTCTTTTTAA
CGACTTTTGTATCAACTATGCATTGCTTATTTGCCTTTACACACCGAAGGCACGGTTTGT
TGGGTTCTGGCTGAACACATTTGACTTTGGACTTATGACATGCAGTACACGCCGTTGTTC
TCTTATTCGGCTTGAAGTTATTAATGCTGCTACTATTTTGAAGATAGGTAACTTCGCCAT
TTGAAATATCAGAATAAGCGATATTGCTGCCCGTAGCATTCGATGGTGTTACCTCCCTTG
ATTGCTCTGAAAGAACTTCGCCACTCAGAATTTGGTCGTGCGGTCTTTTTTTCGGGATAT
CTTGTTTACTGTCCTCTGACATTCTGGTTATGCTGATTTTTTCGTATTAGTATTAGCGGA
TGAGAGTATATAGGTATGTGATAAATGATTTAAAGTGATTTGATACGGCGCAAGGTAAAG
AAATTAACGACAATAAGTGGTAATTTAACTGCAATTTAACGACGTTCGGTATTCTTGTTA
TTAACATATTTCAAATATCTGCCTCTGTATTTTAACAAGACAAAATTCTAAGGAGAATCA
CGATATTTATAAAGGAAATCATCAGCATGAACGCAAATATGGGAAACAATAACTAAAATG
TCAACCATCATCATCATCATCACGAACTTGCAATGTTAAGCTGTGCATGTATGCCTGAGT
CGGCGAAAACTATAAAAAATGCCGACAGGTGAGGAGAGGTACGAATTTTCTTTTTCTGTG
AATAAAAGAAATTTAATATAACTCACGTGAATAAAACGTGATTATGAATTTCTGGATGCT
TCCCAAAATTGCACATTTTCCCAGCAGATAGATCTTTAGAATAAACACTGAAAAATCCTT
GCCAGATAATAGTAATGATTGTCATGTATTGCAGGATTAATATTGAGGACGTCATTAGAT
AGCAGCAAGCTGGTGCTGTAATACTTTATATCCTTTTACATTTTTTTCAACCCAGTAGAA
AATGATATTTTCGATAGTTGACATCTTGAGAATGTCGCTTGGCATGTTGCTTCTTAGTAG
CTTTCTCTCGTACTGGTTCACTTCTAGCGCCACTTGGGGATATCATGGTAGGTATTTAGA
TATAGAATACTACAGATTTCTCTGGGGGACATCAAATGCAAATTTCCAAAGAAATCTTAC
GTTGCTGCAATTAGCTATGTATAATGGCTCTGACGCCACGCTCCCGATTTATATTTCCAT
TTATCATAGAATCTACGATGTTTCCGCCAGCCGAAAGTTGTACAGTCCTCCGCTAGGCAG
GTACTCTGTTCTAAGTGGCCACGAATGTGCTAGAATGTTAGCCACGACCTGCATCGGTAA
ATTGGATGAACTTACTGATGATTTGCGAGAATTGGATGATATTGATGGCGCATTACTGAC
CATTGAGAATTGGCAATTATATTACGATTCCAAGCCACTGTATTGGCATGTGGGGTATTT
AGATGTCTCCGGGCAGGCGAAGAAACCAATTCCCTCACCGTGCTTGAATCCGGTGAGAGT
ACCGCCAGGAATTGGCAGAGCACGCCATCATTGAGTTTCCTCCCGAATACATATTATTAT
AGTTATATTAGACCTGCTTGATTCTATACTGATTTGAAGTTAATTTATTATTTATTTACA
TATGTCAAAAAAGTAACAGATTATATAATAGAAAATGGTGCTTGAATAACCACTTATAAC
ATCTAATCCTTAATTTCACCGGCTTCAGCAATAGTGATCTTTGTTCTTGGAGTACCAGAT
TGAGAGCCAAGAGATTCAATAGTAGCAACAGATTCTTGGCCTTCGATAACTTTACCGAAT
ACGACGTGTTTGCCATCCAACCATGGACATGGAACGGTGGTGATAAAGAATTGAGAACCA
TTAGTGTTTGGTCCTGCGTTAGCCATACTCAATAAGAAAGGTTGGTCGTGCTTAATTTGA
AAGTTTTCATCTTCAAACTTGTTGCCGTAAATGGATTTACCACCATAACCATTACCGTGG
GTGATATCACCACCTTGAATCATGAATTGAGGAATGATTCTGTGGAATGGTGAGTTTTGG
AAGCCGAAACCTTTTTCACCGGTACATAAAGCTCTGAAGTTCTCAGCAGTTTTTGGAACA
ATTTCATCAAATAATTCGAATTTGATAGCTGGTAATTTGGTACCGCCGACTTGTGGGACA
AAGTACACCTTTTTACCAAAAGCGGCTTTAGAAGTAGAGAAGAAACGTTTAGTGAACATT
TTTAGTGATTAATATTATTGTATTGATTAGTGATTAAAGGAATACAAAGACTTGACTGAT
GATTAACTTTCTTTCCTAGAACGATCTTTTTTTAATATATAAGTTCTCAGGTTATTTTTT
TGTAGCTGTGAAATACCTCGAAATACTTCCAAAAAAAATTCGTTAAAAAACAGTGAAAAA
ATCCTCGGGACGGTTAATTTGGTTGCTGCTTCTCAAATTCAAAAAAAAAAAAAATTGAAG
CACTGACAGATGAAAAAAAAAAAAAAAAAAGAAACAGAAGAGATCTCCCTTACTGGAATT
TCTGTACAAAATATAGAGAGCATCCAAATCATATACTACTGAGATAGGTTAATCATAAAC
TTATTCCAGTGAGAAATACTATAACATATTATTGCAATATAATCTTTGGAAGTATAAATA
GTCTTCTTTCACATTCTTTTAGCCCAGTTTTTTTACATACTCTTCACGTGTGTGTACGTG
TGTTTTTAATAAGTCAAAATTAGTCAAAACTGTTTGTCTTACAAGGAACCACCAAGTTCT
GCTTCAGACGCTGCTTTGCAACCTGTTTTAAGCTTACATCTTCCTTTCCATATTCGTTCA
AACTTCCTTCTATAAATAACAACAGCATGACTTTCAAGGAGGTGACTGTTCCTGAAGATG
TTTTAAATGTGTCGGACATCAAACCAGAATCATCTTTTCACTCAAAGCTATTTGGAGATG
AACTTTATGAACATATTAATAAGCCCACTAGAATAGTGGCTCCAATGGTTGATCAATCAG
AACTAGCATGGCGTATTTTATCTCGTAAATATGGCGCTGATCTTTGCTATACTCCGATGT
TTCACGCCAAATTATTTGTCACTAATGAAAAGTATAGAAAGGACATGTTTTGTGATTTGG
AAGGAAACCCTAAATTTGATCGACCTTTGGTAGTTCAATTCTGTGCAAATGATTCTGAAT
ATTTGTTAAAGGCTGCGGAATTAGTTCAAGACCAATGTGATGCTGTTGATTTAAATTTGG
GCTGCCCTCAAGGTATTGCGAAGAAGGGTAATTATGGTGCCTTCTTAATGGATAATTGGA
GATTGGTTTATTCCTTAATTAACACATTGCATTTGAATTTAAAAATTCCAGTAACTGCCA
AGATTAGATTGTTTCCGTCAAATTCAGAGACTGCTTCAGTACCTAAGAAGCAGCCAGTGC
CTAACGGTGCGGTGGATGAAGATTTTGATAAAGAGAAAACCTTGAACTATGCAAGAATGA
TCTTAAAAGCGGGTGCGCAATTCTTAACTGTTCATGGAAGATCAAGAGATATGAAAGGTC
AAAAGACAGGGATTGCAAATTGGAACTTGATTCAATTCTTGTATGAAAACTTATCTAAAG
AATATAAGGAAGCAACAGGCCATGATTTAATTTTTTTTGCCAACGGCAATATATTGTATC
CAGAGGATATTGAGAGATGCCTAAAACAAATTAACTGTCAGGGTATAATGTCAGCTGAAG
GTAATTTATACAACCCTGGTGTATTCAACATAAATGAAACGTCTAAAGATAAACAATATC
CACGTCTTGATAAAATCACTCGTGAATATTTTAATATTGTCAAATCCGTACAACCGGATT
CCATAGCTTCCAAAATTGCAATGAAAGCCCACTTTTTTAAGCTTTTAAAACCATTGATTA
CTAAACATACTCAAATAAGAGACATGATTGCTCAAACATCTGTAAAATTCGATAATATGG
AAATTTGGGAAAATATTGTTACTGAAGTAGAAAAAGTTATACTGGAATTAGAGATTAATG
AAAAAAATGATTCAATCAAGGATGGCAAGCTTGAATGGTGGGGTGGTTCATATAAAGAAA
TCCCATATTGGAGATGCCAACCTTATTTTAGAAAAGTAGAAGGTAGATCTGTTGTTGAAG
ATATTAAAGTAAAAGAGGTTACAGAGTTGCAAACAGAGAAAAATAGTAAAAAGAGGAAAT
TGGAATGTTGCAATTAGTTAGCTAATTAAAGTTGTTTTCAAAGTATTCAAAATGTACATT
ATTATATTATAATTATTAATACCATTTTATAAATAGTCATTTATTTGTTCGTACGTAGTA
TTACTACTATTCTATAAAGTTTATAATTTTTCATTCTCCCTTTCTAGAGCTTTCAAAAAC
TCATCGTCATCCATACCATCTTCGCCCATCTCTATATCACCATTCGCATTAATTTCTTCA
ATGTTATGAGTATTATCATTAGTATCGGTATTTTTGGCAACTCCATTCACAACCTGTCCA
TGAGCAGATTGATATTCCACAACTTGATCATATGTCCAGACCGAATTTTCTTGATCTTTA
TCATCCAAAGGTTGTGCCATATTTCTCAAGAATTGTTTGGCAGATGAAATTGCAATATCT
ATAGATAAGTTAGTATCCGATTTACTAACATTTTGGGCTATCCATTTAGGTAGTTGATCA
ATCTTAAATTGAAATCGTCGATCAGCTAACACCATGGTTCCATAATCTTCTTTACCTCTT
AAAACTCTTCCTAAGCATTGTGCAGCATGTCTCATAGCATCAAAAGATAAAAAATCTTTC
TCTCTAATTAAATAATTATCTCTCAAGAATTCTAATCTAGCTTTTAAAATTCTCGATTCG
GTATATTGGTATGGGATACCAATCATTAATACTGTTCTTCCATAATGATGATCAAAATCG
ATACCTTCAGATACTTTTCCTCTCGCAACTGAGAACAATAATGCACCCCGACCGTTTGAA
CATGCAGTTCGATATGTTTCCAATGCTAATGCAGTTTCTTGAGCATCTGGAGTTTCTACC
AAAATCAATTTATATCTCCAAATTTCATCCAAGATCCCCATAGTTTGCCACATAGAAATA
ATACCTTCCATATAAAGGTACGATGGAAAGAAAACCACTAGCCCATCAGGCGAAATCTTA
GAGAACTCTAATACTAAAGATCCATAGTTTCTGATAACACTTGGATCATTACGTATTTCA
AATTTTGAGCTTATAGCTACTTGGTCAGATCCCTTTGTAACAATCATAGGTAAAAAAGAT
CTTCTAGGCAATGTCATAGAGTATGATTTTTCAATAACTGTATCAAAATTTAGCATTTTA
GGATACATATCTAGTGGAGAGATGGTACCTGATGTGACAATAATAGAACTGAATTTTTCA
AATATTGGTTTCATAGCTATAGAAGCATCCAAACAACTGAAGTGTAATATCGGATTAGGA
ACTTGGGAAGTATCAGTTTCAAAAGGTTCTAAGATTAATTGGAAACCACTTTCATATGTT
GACACCAAAGACGCAAACATCGCTACTTCTTTCAATGCATTGAAATCTTCGATATCTGTC
AACTCCAATGTTCGCACCAAGATTGATAATCTTTCAGATACAAATCTTAATGGCTTCCTC
TCTATAAACGTTAGTTCTTTCAAATGTTGTAAAAACGAGGTGGGAGTCTCGGAAATAACA
TAGAGTACCTTCATTCTTGTCTTTAGATACTCAATAAATCTCTTAATAAAAGATATAAAA
TGTTCTGCTCTTCTTATATTACCAGGAATGGCTTCTTTTAATAAATCTTCACTTAAAATT
GGATTTTCAACAAACATCTCTTCAGGTTCATTATTATCTCTTTTGTTTGTAATATCGGCC
TCTCTCAACCCATTTACCAAAGCTTCGTATTCATCTTGCAATTTTTTCGCATCTTTTTGT
TTCACATCGTTAACAGCTTTCAGAAGAGCGTTTGCACCTTTTCCGGCTTTTTTTAGAACA
TCGGTAGTTAAATCAATAGATAAGGACTCAATACAAACGTTATCAATATTATGCGCTTCA
TCAAATATGACAATGCTATCTTTTGACAATTCCTTGGACACTCTTTCGCTGATTTTTGGA
TCTAATAAATAATGATAAGAATAAATGATAATATCACATAATGGAATCATTCTTCTAACT
GCAAAATACGGACATATTTTCTTAGTGGTACAATATTGTACTAAATCCTCAAAACTCCAA
ACCCCTGGAGGAATGTAGTTTGTAGGATCGATCTCATATAAATTTTCATGGAATTCACAA
AGTTGATCCTTCATTGAGGGTTCAACTTCACCACTGGCTATTTTCTCTTTTAGCTGACCA
TTCGTTATTCTTCTACATTTTTCATCTACCACAGTACCTTTTCTTTCTTTGGAAATCTCT
GGGTGTAAACATAAATTTTTACGAGATGACAAACCTAACCCTCTGAAATCTTCGACATAT
CCTAGTACTTTACTTCTGAACTCCATCAAGTTTTGTAATTCGATCAATGCCTTGTCAATC
TCCGACATTGTACGGGAACAGTACACGATTTTCCTGTGTTCTGGATAATACATTTGGTAT
GAGATAGTTAACGACAACAATGAAACTGTCTTACCCGTTCCAGAAGGCATTTCCAAAATA
CAATTACCACCTACATCCAATGTCTTTTTGATATCACACATGTACTCATATTGCTCTGGG
TAAATCTTAGGATATGGGAAAAGAACAGGAAGATCATCAATGTAAAATTTCATTGTGATT
TTTATATATCTTTCAACAAAGTAATAATAATTATTTGTTAATATTTATATCTTTATCACA
CCCGTATCCTTAGTCAATCAATTTGAAATCATCAATTGAATATTCTTGAAAAAATATAAC
ACTAATGCTTGATTAGATTAGGGTTCTTTTGATTTCTCTTGATCAAATTTAATGCAGATA
TGTATATTTTACATAATGTACACTCGAAAATTTTTTTATATTTATATATTTTTTTTTGAA
TGTATGCGCAGAATTCGCTTTTAATACTTTTAGGTAAAAAGATAAAAGCCAACTTAGTAA
TATTTCAAAAGGAATTGAGTAATGTGAAACATTACCCATTATTCGATTATTCGTTAGCGA
GTTGAATTCTGTAGTAAAATTATCCATATATATTAGATCTCTTTGTTATATCTAAATTGC
GTTCGATATAAAGTAAGAAGGATTCGAAATCTGGAAATACAGACCAACAGCGAATGCTTA
TGGAAGCCTCAAAATTGTTCTCTTTTTTGTCGATTTACTAATATGATAACAATAAGTAAA
ATAAACGAAACAAACGAGCTATCTATTCAAAACAAAACGTGTGTAGGCATACGCAAAAAC
TATAGAAATAAAATAAATAATGCAGAGTTCAAGTTAAAATTAACCTTATTCGTAGAACAA
GTAATATTCAAGACATTAAAGTATCAACAGCCCAATCAACACTTAAAGTTCTCAAATCTG
TATAAGTTTGGCCCACACCAACGAATAAGATTGGAATACCTGTAGAGTACACCATGTTAA
CCATAGTACCAATCAAATCGCCTACGGTATCACACTTACTGATAATAAAGAAATCTAATT
GTCTATTAGCACCATGGAAACTCTTGTTAAAATTAGCAGCTTGTTCAACAGAGTCAGTGC
CTACCAAGGCCTCGCCAACCATGATAATCTTATCAGGTTTTGCAGCAATAGCGAAATCTC
TCAAAGGAGCCATCAATTTGGAATCATTATGACGACGACCTGCTGTATCCATTAAGACGA
TATCAAAATCATTTTTCTTTGCATATGCAATAGAATTTCTAGCAATTAATGAAACTTTGG
ATAAATTACCATACCCTTCTTCAAAAACTTGTAATTTGACATTCTTCAAGGTTTCATTAC
TGGCGATTAATTTGTTTAAGTTTTTTTCATGGACTTTCAATTGTTCAACAGCACCAGATC
TAAAAGTATCACATGCCGCAATTAGAACATTATATTTGTTGTTTAATAACCAATATGCCA
ATTTCGATAGATTTGTAGATTTACCAACACCATTCACACCTACTATACTTATAACGTAAG
GTTCTCCAGGAGATTTCTTTTGCTTCTTTGAGATTTCATGCAATAAATCAACCGATGTGT
TTGGTGTTAAAATGTTGGTTAAATCTTTAGTAATAATTTGCTTGATATCTTCTTGTAAAG
TTTTCACATTCTTCAATTTTTTACCTAATAAAGTAGGTTTGATGGATGCAACTAATTTCT
CAGCAATCTCAGCAGTGACATTTTTCTTAATCAAATTTTCTTTAATGGCAGTGGATGCCT
TATCTAAATCTTCAGCAGTAATAATAGTGTTTCCTCCTCCAACCCCAATGAATTTTTTCA
ATACTCCAAATGCGCCACCATCACTGTTAGAATCAGCGCCATTATTTTTAACCAAATTCT
TCTTGTTGGTACTAGATAAAATGTTATCGATCTCAGAAGATAAGTCTTTAAGGACAAATC
CATCATCTGTACTCTTCCCATAATCTGCATCACTTATTAGTTTCGAAATGTCTTCATCAT
TATCAGTATGCTTGGATTCGGGAGTGCCATCATTTCCTGTAAAATCAAGATTATCATAAC
CGTCACTTTCCACAAATCCGCCATCAGCAGTCCATTTTCTACTCTTCTTGCTATTACTAT
TATTATTATTATTATTGACAGTATTTTTTTTATTGTCTTTCTTCTTTTGTAAAAATTCTT
TATTCTCATTATCTTCCTCTTCTTCTTCTTCATCACTTGATTGCTCATAGATATCTAGTT
TAATACTATTATTTTCCACTTTTTTAATTAATTCACTGACATACAACTTAAATTTTTTAG
ATTTAACTTTATTAACTGTTTGCATGAAATTCATATTTTTTATTTTTTGAATCACTTCAA
AATCTTCCAATGTGTTATCGTCGTCAGCAAGAATCAAAGATATAAATAAGTCAGCTAAAT
GAGCCAAGATATTATTAATCTTATTGATTTGGGATGATTTTGTCACTGTTAACGAAGAAA
AAGAAATAGTAGTGAATAGCATATGCTGGTTTTGAACATCGATGTATTTCAAAACCTCAC
CTTTGGAGGCGTATGTAGTAATTCCGTTAACACCACAAATAACTTTGGGGTTGAAGTTGA
CATAGTTGTCATTAACCATAGAGTTGATCAAGTTCAAGGACTTGCTGCTCGAGTTGTACT
TGAACAAAACTATACCAGAACCAGTAGTGATAACTATATTATTAAACTGCACAGACATTT
TCTTTTCAGTAGTTGTTGATGCTTGAGCGCTGCGTTGGAACGGAAATGGTTTGTAACACC
TACTATTAGTTGTACTTAGGTTGTGCCTTCTTGACTTTCTGAAATATTAATCAGATAGTC
TTGTAGATCGATCAATGAATTTAAATCAGTACAGGATGTTTACGGAATACTTTAAGGTTA
CAATTAAGTGTGATCCCACAAGCCAGGAAGTCTAATACCAATATTTGTATTGATTGCATC
CTCCTCCAAGTTTGAAAAATTAGAAGTGGAAAATTTCCTGAACATCCTTTGTTGGATCCG
TTGAATGCCGGACTTGCTAATGTTTTCATTTCCAATTTTCTCATAAAATTTGCACGGCAT
GACGGATAAATGACTTTAATGATGCAGTGTCAGGTTATGATTAGCCGAGTCATCCATCCA
TGTAGTCTAGACTTTAGATTACGTCAAAAATCTTGATTCTTGCTAAGTATTTCACTTCTT
TTTGAGCAACTACAAACAGAGGGACACGCGGGGATCATGGCGATATCTCATAGTAACTCT
TCAAAACAGCTATGGAATAGCATGAGTCTTTCGACTGCAAGAGACGGTAGCAGAGATAGA
AGCAACAGCGATTGTTCTGCCGATGAGCTGACGCCATTTTTAAGTACAGATGGCACTCAT
AACGACACTTTATATGACAGCACTAATGACAATAATAATTTATGTGGTTTCAATATTAGC
AACAGTAGCATAATGACAATTCGTGATCAAAATGGCAGTAACACTCCCCTTGAAGATACT
GCTTTCACTCAACTGCGGAAAACTTACAGAACATTAAGAAGAAGGCATTCCAGATGCCTG
TGGGTGATCCTTAAGCTATGTTCTTATTGCTTGATTGGTGCAGTATTTATGGCTCTTTTT
CGGTTGGTGTTTCTCCCTAGAACCTCACTTTCTAGGGACCTTAGGTGGTTACATTCTGAT
AAGCTTACAAAACCAGAGCTTTTCAGATTATTTCTAGAACTTGACTCTCCAAACTTTTAT
GATAGTGATGCAAAAAGTGAAGAGTCCAATGATATTGGTTTGATAAAGCTGTTGATACAT
AAGTGCACATCTTTGAAATGCCAGGATTCAGATATTTTAACACTTTTGAAATGCCATTAT
GAACCGTTTATTCATGGTAAGGGAGAAATACACCTAGATGAAAATAGTTTAGTTTTAACA
TTTTCAGGAACTTCCTCGTCTAAAAATGAAAATGAGAAAGTTATAATCGGAACGGATGTC
CTGAATACTAGCTTCCACTCGTTGAAAATGGTAGATTCTATAATTTCCAAGTTCGCAAAA
TTGAAAAATTTGGAGTGGAAACCTTTGAGAGATATAACTTTCGTAATTTGGAGGGTTTCT
AATCAAGATAAATATATAAATAAAGAATATTTGATTGAAAAATTCCATTTTGGAAGGACT
TCCTCCACAGTTATTGCGTATATAGAGCTATCTACTGTTATGGGTTCTACGTGGGAGTCC
GATTTATTGCTCAATGATATCATTTATTCTACAAGCAAAATGCTATTATATGATGAGAAC
AATAATTATAGTAATACAACATTATATCAGCATTGGTTTGGAAATCATTCTCAATTTAAA
ACCATGCCAATAAGGAAACAGAAATCCAAATTTGAAAGATGGTTTTCTATTCCAAGTATA
AAGATATCTACTACCTTAGCAAATGATATAGATGAGTATGATAGGATCTTAAAGTTCTTG
GGTTACTTAATATTGAATATTGCCGAGAGAGAGGTTGTTTCCTACGATATATACACACTT
TCGCTGGAGATAATTAAATATCTCTCCAAAGTTTATGATCGTCTAATTCAAAATTCTGAT
CTGATTGATTTGCAATTAATTCTTGACTATAGGATATTTAAAAAGTTGTTGGGCAGCGAG
TATCATAAATATCAGTCGATTTCAAGAAAATATGAAGGTTTAACTATTTTGAAATTTCTT
GAAGATTCCATGACTCTTCTAAATTCCTCAAACGTTAAAATTTCACAGGTAAATGATGAG
CTAAAAAAATATCAGAATGAAGACTTAATAGAAGATATACCTTGGTTTTCATATTATCAA
AAAATGAGATTGTTGTTCAGAATCAAATATGTCAATATTATGCTTCGTAATGTTAACAAA
CTTTTCCAAATTTTTGATGCTGATAAAAATGATTCGGTCTTCTATTTGTATTCTGATAAT
GACGAAACTGATAATAAAATACTAATACCTAAATTGGAATATGCGTTACAAGAAAAAGAT
GTGTATCAGTGTATCAAATTGGTAGTAATAACCATATTTAATCTTGATGAACTTTCCAAA
ATTTAATGATGTTTTGCTAACGATTATTTTTTTCTTTTTTTTACTTTCTCTACAATATGT
TTTCGTTGTTTATTATTTATGATTGTTAATAATATGCAACATTTAAGTATATTAAAGCTA
TTTCACGCTATGGATAAGCTATTACCAACTCAACTACTTCCCAACTGTTTCTATAATATT
AGATTAAATAATCAAGAAAAATAATACTAAACTTTACTTTCTTCTTCTTTTCTAAATAAC
AAATCCAAAAGAATAAGAAAGAAGAATTATCAGCAAAACTATTTAAGAAATATTGACCTC
TACATTACTTTCTTCATCTTCTATAATATAAATCAATATTTATGCTCGAATTAAAAGGTA
AATCTTATCTTGTTTCAAACTTGACAAACTTCTGTAACCACCTTCCAAGCACATCAACAA
ACCACCAAACGACACATATACTAAAAGATTGTCATCACCTTTACCTTCATCAAATTTGTA
GACCGTTCCATGCATCACATAATCGTAATCATCGGCCAAAGTTCTAGCATCACCATCTCT
TGGAGGTTTCCAACTTTCCATAGAAATAGATCCATCCAAGTTTAATGTAGAAGCTAAGGC
AACGGTCAATACTTGCCCTTGTTTAATTGGAAATAAATCATGATTAATATCTAAGGTTAA
CTTGATATCTTGTGAAGATTGTGATTGTGCAGTTATTCTTGAAACTTTGTCATATTCACC
ATTTTCAATATCTGTAATCTTGAATAAATCGTCAAAAAGTGTGGAGGACATATTTCTTTA
AATATAGACTTTTAAATATATTATACTGTTAATTCTACCAGCCGTTGCCAGTCAAATCAA
AAATCCTTTGTAAAACCAAAAAAAAAAGATTACTGTTTCTTTCTTTATTGACTTTTCAAT
TCATCTCAATCAGAAAAACGAAAAATTTCGTAACTTTTTTTTTCTCTTAAGCGCTTTCCT
GAACCAAATTCAGCCGGGTAAAATTAAAGATATTTTTTTTTTCAATGTTTATTAATTTTC
AACATGAGAGTTAGTAAATACAAAAAAAATTACGAAAAATATTGAAAATTAAAAAATATA
TCATGAATAAATTACATATGAAACTAGTATATAAAAAAATATAAGATAAAAAGAATGATA
AATGGCTAAAAAAATTTATATATAAATAAATAAAAATTATTGTGGATCTACTTATTGTTG
TTTACATTCTTGGGGTTCTTTTTGCTTAGCACCATCCTCATCGTCGTCATCATCATCATC
TTCTTCTTCTTAAAATAAATTAAATACATTATTGTATTATCATTCATTCTTCTGGTTTGC
TTAGCACCATCCTCATCGTCGTCATCATCATCATCTTCTTCTTCTTCATCCTCATCATCC
TCATCATCGAAATCCTCATCATCAAAATAGTCCTGATCTTCATAATCAATGAATTCTGCA
GCAACACCAGTGAACCAGTCAACAGCTCTTGGAACCAATTTATCTTTGATCTCTTCAGCG
ATATGATAATCCAATTGTAATCTAGATTCCAAATCTTCATCTTCATCATCGTCATCTTCT
TCTGCATCTTCATCTTCTTCGTTGAATGATGGAGGAGTTGGTGGGTCAAAGAAGTTAAAG
AATGATTCAGTTGGTGTCAATTTTTCAATGGTTCTAATTTGTTTGGTATGTTTATTTCTT
TGCTTTCTTCTTTCAATCTTAATGGTGACATTTTGTTCTGGTGACTTCCAATCGATTTCA
CAACCTTCAGCGTGATCATATATGAATTCACCGGTGTATCCTAATTCTTCTTGGTAATAA
TATGTTTTCTCTAAAAATTTCTTTTTGAAAAAATCATTTTCGGCAAATTCAAAAATTAGC
TTGAAACCAGGCTTATCTAAATGCTCAACTCTAATATCTGTTAGGCTCAGCAATACTTCA
CTGTCTCTGTCTGTGATGGTTTCGTTAATTGGTGACAAGTTGTTCAAAGCGGTCAACCAG
AAGGCTGGGATACCTTTAACTGCGTCTTTACCTTCTTCACCCTTTTCAACATCGTCCTCA
TCTTCGTCTTCAACTTCTTCTTCATCGCCTTCCAATTCGGCTTCAATGGCTTGGCCTTCC
TCAATTTCTTCTTCGGTTGGTTCAACTTCACCAACAATAATCCTTTTTCTGTGCTCGTTT
AATGGTTTGCCCAAGGTGTTGTACTTCTTTTCTAATTCAAATAGTTCCCTTTGAAATTCC
ATTTCCAAATCCATTTGTTTTTTTTGAATGGTCTTCAAAGAAATAATTCTATTTTTGATT
GCCTTTGGTAAAGATCCTACATATCCGGAACTTTGGCCAACCAAGTTATTCAACTTACCT
TCAATCATGGACATGATAAGTGGGTTATTTGTGAGCTGTTTTGCTGTAGCATAGTCTTCA
GATTCTTCACTAATAGTGGTTGGAACTTTTGGAGCACTCAACTTGTTGACTAAAGAACCA
GAATTGGATGCTGGTGTATTTTGTGGTGTTGGAGCTTCCAAAATATCAGAGGCCTTGCTT
TTAATTGGTTCAGACATTATTAAATTTTATTATTTATATGACAATGCTAAATTATAAGTT
ACTAGTAAAGGTTTCAATAAGATCTAAGAATAATTACTAGGCCTTTTCTTTATTCCTTTA
ATCCAATCTATTTTTGGTATCACACATCTTAACAATCAAAACAAAAATTTTCTTTTTTTT
TTCCTTTTTTTTTTTCTTCTGCTCTTCGTAAAATTTCTGTTAACCACTGGTTGGTACTCT
TTTCTTTTTTTTCTCTTACTTTTTGTACAAAGGAATATTATAAAGGCAATTTAAAGAGGA
AAATTTTTTTTTAAACAAAGATAGGTATTTGCTCGGCACTTTTGTGGTGGCCCTTTCTTT
ATTGAAATGTGGGCTTCAAACCATAAGGAAAAAGATTTCAACATGAAATTCCGAAGCAGA
CTGCTTTAGGAAACCACCACGTTTTCTATTAGATACAGATTATTTAAGACTAAAAATTCG
CTACAGAATGACAGAAAGTTGACATAAGCTATACTTTATTGATAAATAAAATTAATAAAC
TAAATAATAATAATAATAGTAATAGTAATTCAATAGATTATTGAATAACAACAACCATGT
CACCAGCATCTACCATATCACCGTTAACATGAATAATTTTCAATACCTTACCAGCTTTTG
GTGAAGTGACTATCATTTCGGTCTTCATAGCTTCAACAACAACTAAACCTTGATCCTTTT
CAACAACATCACCAACTTTGACTAATGGTTTCCAAAATCTACCAGAATATTGAGAGTAAA
CTAATTCGGCGCCGTCAGGATAAACTTCGTCCTCTTGATTCTTAACAGGCGCACTATTCA
TCAATTCCTGGTTAGATACTTGAATCAATTTTTTGAATTCATCCAACTTTTCACCGATTT
TCTTTTCTTCTCTTAACTTGGCGATTTCAGCACTATGCTCTTGAATCCACTCTAAATAAA
GCTTGTGGTCAAAAACAGATTCTTCAATATCAATTTTAAACTTACCATTATTAAGTTGTT
CGGTCATAGCATCTAACTCATCCTCAGTAACTGGGTAGAATTCAATTTGATCAAATGGTG
TCAATAACCATGGTTGTTCATTACCATTAGCATCAGTGCTGTGTTGTCCTAATGATAATT
TATCCCAAATTGGGATGGTTCTACCAACTAACTGATAACCACCCGGTGACTCCATAGTGT
AAATACACATATACATACCACCAAGGCCAACACAACCATTTGGAGTAAAAGTTCTACTTG
GGTTATACTTCGAACCAATCAATGGCAATGGGAATCTTCTAGCAGTCAATTCACCTTGTA
AAGGAATAGCACATGGAGCACCAAGGAACACATCACCAAGACCTAAAACCAAAAATCTAG
CAGCATACATTAAATCTTGAACATCTTTTCTAGTCATACCATTGATCTTAGCAATAAAAT
CAATGTTACTTGGTAACCATGGAGCAGAAGATCTGATAGTTTCTTGGTAACGCTTAACAG
CAGCAAGCGTCTGACTATCTTCAAAAGCCATCGGTAATTTCACAACCTTAGAAGGAACAC
TCCACTTATTTACAAACAAAATCTCTTTTTCGTAGGCAACCAATATTCCAAGCAATTTAC
TTTGATGAACTTTGTAACCATCGTATTCGATCAAAACAGATCTGACACCTTGAGACATTT
CCAAAATACCTACAGTTTTGTGAGTTTCAACCATTTTGATGATTCTATGAACTCTGTAAG
ACAAATTTAAGTCCATATTATCATTACCATATTCAAGCAAAATGTAACGATCACCAGCTT
GTCTGTACACAACCTTAGGATTGTTTGCAGATTGCTCAATTTGATACAAGATCGGATTTT
CTGGCTTAGTAGCAAACTTTTTTAAGCTCAATGGGAAGCTTCCTTCGAACCTTTCAAGAA
CAGTGTCTTGATTCAACTTCAATTCCCTGGCAGAATCATAAGTAATTGGGATAAACTTGA
GCTTATCGCCAGGTTTAACTTGACCTACCTTCCACATTTCAGCATCAGCAACAACAGCAT
GGCAAACAAAGCCACCAAGAGAAGGACCATCGCAAGTCAAAATGACAGGCTCATCACCTG
TAAAGTTGATAGCACCCATGGAATAAACATAATCATGAGCGTTAGATGGATGTAATCCAC
CTTCACCACCATCAGCTCTAGCCCATTTTGGTTTAGGACCAATCAATCTGACACCAAATC
TGTTAGAGTTGTAGTGAACCTTCCATTCCTCTTTGAAAAATGTATCAACGAATTCTGATT
TGAAAATATCTGGAGCTCCATGAGGACCACAAGTAACACCAATTTCCCAGGTCTTGTTTT
TATCCGCGGAAGATAAATCTGGCACTAAACAGGGTGGTGATGCTAATGGTTTCGAAACAG
GTAAAGGCAAATTACTTGAATCAGCTTCAGAGCCAAGAAATAATACATCACCAAACTTTA
AAGTTCTACCATTGTAACCACCAAGGTTGCCTAAAGCAAATGTAGATCTAGAACCTAAGT
ATTCAACAACATCAATACCGTTTCTAATAGCTAAGTAAGATCTACAACCAGTACTTAGCT
TACCAATAGCGATAACAGTACCTTTCTTTACAAATATTGGTTCATTCAACTTACCAGGGA
TTTCATCATCAATTGTTATTGGAACTTCACCACCAGTGATAGCAATAATAGCATCTTGGT
GGAATTTTATAGTTGGACCGGTAAGCGTGATTTCAATACCAGATGCGTGTTCGTGGTTAC
CAACAATTCTATTAGCAAGTCTAAAAGAATAGCTATCCATTGGACCAGATGGTGGAACAC
CAATTCTCCAGTAACCAGTTCTGCCTGGGTAATCTTGAACTGTAGTATAAGCACCGGGTT
GTAAGATTTCAATAGCGTTTGCTTCATAGTTATAAGTATCTAATATTTTAGTGTGGAACT
CAACGTCTTTGAAAAGAGAAGAACTAGCAATACTTTTAAGATAATCAACGTTGGTGATCA
CACCATAAACAATGGTTTCTTTCAAAGCCTGGATCAATTTAGCCAAAGCATCATTTCTGT
CCTTACCATGAACAATAATTTTGGCCAATGTAGGATCATATTCAGAACTAACAGTAGTAC
CTTTTGTAATCCAAGTATCAACTCTAGCAAAACTTGGGAATTTCACCTCAGTGATTTGAC
CTGGGGATGGTCTGAAGCTTTTGACTGGGTTCTCAGCATATAATCTGGCTTCCATGGACG
CACCTTGAACTTTTATAGTCGGCTTTGTTGCATCTAAATCTGGAGCACAGTCATTAGCAA
TATAAATCATCCATTTAACTAAGTCAAAACCAGTAACCATTTCAGTGATTGGATGCTCAA
CTTGCAATCTAGTATTGACTTCTAGAAAGTAAAATTCGTCACGTTTAGGATCATAAATAA
ATTCAACGGTACCTGCAGACTTATATTTCATAGACTTTGCCAAGTTTTCGGCAGCAGAAT
GCAATCTTTTTCTAGTTGGTTCAGGTAAGTTTGGAGCAGGAGTTTCTTCGATAATCTTCT
GATTACGACGTTGCAAAGAACAATCTCTTTCTCCTAAAGCAATAGCTTTACCAAAACCAT
CAGCCAAGATTTGAACTTCGACGTGTCTTGCCTTATCAATAAAGCGTTCAATGAAGACGC
CTGAGTCACCAAAATAAGATTTACCTTGATGTTGAACAGTTTCAAAAATTCTTTCAATGT
CATCAGGAGAATCAACTTTTTGTAAACCAATACCACCACCACCAGCAGTAGACTTGATCA
TAATTGGATATCCAATAGTTTCAGCAAATTCTTTAGCCTCTTTAGAATCTTTGATTAAGC
CAGATCCTGGGACAAGAGGAACTTTGGCAGCGGAAGCAATTTCTCTAGCGGAATGTTTCA
AACCTAACTTTCTAATGGCATCACCTGAAGGACCTACAAATACAATACCTTCAGCAGCAC
AACGGTCAGCAAAATCGGCATTTTCAGAGAGAAAACCATAACCTGGTATGATAGCATCCG
CAGAATATTTCTTAGCGGCGGCAATAATCTTATCAATATTCAAGTAAGTCTCTGCTGCTG
TACTACCATGAAGCGGAACCTTAATATCAGCTTGTTCGACATGTTGCGAGTACTTATCTG
GATCTGAATAAACAGAAATACTTTCAAGTTTCAAAAGACGTAAAGTCTTTATAATACGAA
CGGCAATTTCACCACGATTGGCAATCAATATTCTCTTGAAAGTCAAAGGTTTGAAACCAT
CAGTAGAAGTACTTGACGAAGCTTTGCTTAGTGAAGAAATATACGATTTGAACCCACCAA
AGGAAGTAATATCAGTAGTACCTTGTTGCTTATAACCACATTCTTCAGCGATAAAAGATT
TGATCCATTTACCGGATTTCAACTCAACAGAGCCAATTCCTAATGGATGTGGAATCATGG
AAACAAATAAGCCAAGTGATTCTTTTGGAACGGCATAAACTTCAATTTCGATATTAGCAC
CTTCCGAGCCAACTCTTTGAAGGCCAGGTTTCAAAACTGGAGCACCATTTTGCGGTAATG
CATACAATCTGTAATCCTTTGAAGTCTGAGTTTGTTCGATGAAAACTGCATTGACTTTTT
GTAATTGCCAGTTGAGTTGCAAGCCAGATAAGTGAGCACCGACAACAGCTAATTCGACAT
AGTCGGAATCAATGGATTTCTTAGCAATCTTCTGTGGAATCTCTTCAGATAGTTTATCCA
ATTGAGAGCCAACAGTCAAGTTAGGCAAACCACCAATGAATCTTGATTTTCCAGAAGAGA
TTTCAAGAAATTTTTCAGCGACTTCCATAAGAGCATAATCGGTGAAAGTGTCGCCAATCA
AAGTAATACCAAATGGTAAATCAATATCTGACTCTCTTTTGAAATCAGGGCACTGAGAAT
GGAAACCAGCAGGAATAGCAAGCGCAGCCAAATCAGCCAAATTAACAAAGTTTGTCCATG
TACCTTGTTGAGAATTGACTAATATTGGTTCTTTTTCTAAATCCTTGAAGGTTGGGTTAA
GCGGCGCAGTTGGAACAACCAATAAATCAAATAAGTCCATAATTTCACTTCTGACAGAGC
TGAGAATACTACGTCTCTTGTATTCGTAATTAAAAGCGTCTTTAGCAGAGAAATTTTTAG
CAGTTTGAACAATTTTGTATACAATAGCATCAACTGGAGAATCTTTGGAATCAGTTGGGG
TATTATGCTCATAGAATTTTTCTAAAGCTGCGAATCTCTCAGCAACCCAAGGGCCTTCAT
AAAGACATTTAGCCAAATCTAACAATTTAGAAAAATCAATTCTTTGTACAATAACATTGC
TATCAATAGTTTTCAACTGCTCAACAGCTTTGTTAAACAATTGTTCATTAAAAGATGAAT
TATCTTTGGTATACCAAGGTAATTGAGCAGGTACCGCAATTTTCAAAGGTTTTGAATTTG
ATCTAAAAAACTTAAAAATTGGAGCAGGTGGAAATGGTCTGGAATATTCATCTAAAGGAT
CATACTCCAGTAAGTAGTTAAAAGCGTATTGAGCATCTGCTAAATTTGTAGTGAAAATAG
AGACGACATCAAGAGACTTACAAGCCGGCACGACACCATGGCAAGATAAGGCACCTCTGG
AAGGCTTGACACCGATTAAATTATTAAGCATGGCTGGGACACGACCAGAGCCAGCAGTGT
CTGTTCCTAAAGCTATAGGCACTATACCAGAAGCAGTGACAACTGCAGATCCAGAGGAAG
AACCCCCAGAAACATGTTTTGAAGAGAAAACACTGTGAGGTTTACCGTATGGAGAACGAG
CTCCAACGAGACCAGTAGCAAACTGGTCCAAGTTTGTCTTACCAAGCACAATGGCACCTT
GAGAACGCAAGAGTGCAACAATAGTGGAATCTTTCTGTGGAATATACTTAAAAGTTGGGC
AGGCTGCTGTAGTTGGGAAGGATGCAGCATCTATGTTGTCTTTAACAGCTACAGGGACAC
CGAAGAGAGGAAGAGAATGTTTGTCTGATTTTGATTCAAGAACAGTCCATTGATGTTTCA
AGTTTTCTTTATCGGCAAGGGAGATCCAAGATTGTCTGTTGGATTTAAACTCAGGAGAAT
TTTCAATAAAATCGATCAAGTCATAAAGCTTTTGTAAGGATTGTTCTGAGGAAGCAGCTT
GAGAATGGAAACTGATCCAGTCGTCGATGGTCCAACCGAGTGTAGTTGGAACAGTGGACA
TTTTGTATTTAGTAAACAGCTAGACGTGAGTGTGTTTAACAATTACCAAGAAGAATTGAA
TGAAAATAATGGGAGAAGAAGAGAGAAAAAGAGTTGATGAGAGAGGGTAAAAAGGAAAGC
GAAACAAAAGAATTGAAAGACTAAACAAAAGGAAAAGAATTGAAATCGAAATAGAACAGG
ATATCGAGAAGTTTAAATATTACAACACGCAAAATTGGCGAAAAATAATACCAATCAATC
ATGATTCAGTGACTTATGTGTGTGTACCAAAATTCAACTAGCTGATAGATAGATTGACTG
ATGCACCAGGTCTGCGCTGACAGACAACAGCAGCAAGAATGAAAAATGTATTTAACACCG
CCGGCGCCGACCCTGATACTGTAAGGGCGATACACAGGGATTAATTATGTTGTGTGGGAG
AAGTGATAGATAAGAGATTATATCACGTGCTGTATGCATTGTATGCATTATACTGCACAT
AGATGCAAAGAGATAACGTTCTTTCTTTTTATGCTTATTATCGCGGGGGCCTTCGAATTT
AATCGATTTCAGAGCATCAGTGCAGGGCTGCCGATTGGCAATCTCCAGCGGATAAATGTT
TTCCTGAAAATATATTAATTAGAAAACACATTGTGATTGGCTGTTTTTAATGAATCATGC
TTGTACCATCGTTTGTTTCTTTGAAATCACCACAAACGGGTTGTGTGTCTTTTTTTTTTG
TTTACAAAGTGAGAAAGCGAGAAATTCCCCGAGGAAAAATTGCACCCACTTGCACCAACC
AATCATCGCTGTCAAACGTTAATTGGTTTGCCTATCTTACTGTAAGATGACAGCTCGTTT
TTTCTAACCTATAATTAGAATTATAAGCGGTTAGATTAACTAATAGCGTTGGCGGTGTGG
GTCAACAAGCGCTGTAGTGTGACTCATTACGGTCGCAGAGTTGTTACTTTGGTTGCACTT
GTACTACCAGGGATGGCTTCTTTCCCCGTCCGGCGCTTGCGCAACATAGTACGTGGTTAT
GGTATAGTACTTTTTTCAGTAGTGCTTGTGGATTTTATTCACATCTCATTTGGCATCACT
TGAATTTTTAAGTTGTATTCTGCTCATCTCACAACTCTATTTGAATACTTCTTAGTACAC
TGTTGTCTTCCCCGTTCGGCGAACCGATGGTATATGAATTTGCAGCGCTATCTTTTATTC
TTTCATTTAGAGTTTGGCTTCCTTTTTTTTTGTGTGAAAGTGTTTCTTTTTGCGCTTGCA
AAGGACGGTACTGCTGCTGTTCTCGGTGATTTCGCGCTCCCCTTGCTGATTTCTTGTTGT
TTCGTTTCGGCGGTTTCGTTCAAAGATCTTCAGGAGCATGGCTGCCTGTGTTTTTTAGTT
TTCCCCTTCGCTTGACTCCTTCTTTCTTTTTCTTTTCTTTTTTTGTACTGCCATATGTAA
GATAGTGAATAAATATTGATCAATTAATTTAAAGGAAGATGTACGTCACCTTGGATCATA
CATACAACATGATTTTCCCGATTATTAGTTATTTTACTTTGTATGACTCTGTTTAGCTTA
GTCAGCTAGGATTTCGTTGAGAATAACCAGAATAATTTCCGATTGAGCCATACAGTTTCC
TATAAATTTTAAGAGATCTCTGATGCTGGTTAGGCGTATTCTACATGTCAATTTTTATTC
TGCGTTGGCAAAAAATATAAAATCAATTACATTAGAACTGGTTCATCATCATTGACAACG
CATCGGGCTAGTAGTCTACTACGATGATACGAGCCGAATGCACACATCTTACTTTTACTG
CAATTCATAGCTGATATTTCCAACTATGGCTACCAAGTAGCTGTCGTCCGACATTAAACA
CTCCCACAAGTGAGTAAATAGAACAATCAATAGCAGAAATCCACTAGATCATGCTCCTCT
CATGGGAATGCGTAAGGCCAGTCATTTGATTTTCCGAATAATTAAAAGACAGATAGGGAC
TGAAAATTTTTTAAAAATAGTGTTAGTATTTCTACCGACAATCCATCCAGTTATCAATTC
GGGTAAAAAAATTAACAAAGAATATAGTTATATATATATAGTAGCATTCAATACTAATAA
TTCATGAATTTTAGAATCAAATAGGTTATGCAAACTCTACGTCATGATATTCTAATCAAC
TTCTCCGCGAACACTAATTTGTAGCGTTTCATTAATATAACACTATTTGTTTCACCTGAA
ACAGATCCTGACAATTCAGTAGTATCTAAAGAGAAATCCCGAACAGGCGTAATAATATCA
AACTAAAGGTAGCCCTGTAAATTTAGGTATTTAGTAAGCATTAGAAATAATTATCAAGAT
GTGGATATCCGCCTCTTTAAATAGTTAGAACAATCTTCCCTTAAAAATTTTATTTTTTTT
GTTTCCCAAATTATTTTATTTCTTTACTGTTCTCGATTCTCTTCAACGAAAAACATGTTG
GTTGTTCAGCACAACTTGTGATGCACGGGTTTTTTTAATAAATTATTCAGTACATAGAAT
ATTGGTTAGAGGCACTGGTACTAAATAGTGAGGTGCTTATAGTATGTATTATTTTGAAAT
AACAATAAATAAATTGAAAAAAAAATTAAAGCTCAAAAAAATTTTCACTCTGGGAGAACA
TAGAGGACTAACACAATAATCATAAATACAACTGAGTATATATATTTATATTTGATGACA
TACTTTTGTGATAAAAGAAGTGTATTGTCAACACACTAACACATAGAGTTCAGTATAATA
TAATGTTTCTGAGAAACTTTGCTTCTAGATCTCTCGGATCCTCTAATAATGCCACCTCCG
GGCTTCTTTTCAAGAGAACTTACTTGAGTGCCAATCCAGGTATATCCTCCAGTGATGTCT
CTTTGGAAAAAAGACCAAAGAGAAAAATTAAGATTGGTAAGGCTAGGCCAGCAAACTATT
TCAAATTTGATACACGAATCCAACTCACCGATGGGTCTGTTATTATACGAAAATCTCAAT
TCCCAAAGATCGAAACTAAAAATATTAATGATCAAAGAAATCATCCGTTATGGAATCCTT
CAAGAAGCGATTTGTCTCAAGTCAATGAGCAGGCCGCTGATAGATTGAACAAGTTCAAAC
AGAAATATGCAATGTATGATTCTATCCAAGATGAATCAACTACCGACAACGAAGTTGTTG
ACAAATCTGCGAAGAAAGACATCAAGAAGAGTGCCAAATCTGCTGATGTCGAAGAAGATA
ACGATGATGCTTTCGGGTTATCTGATTACCTTGATTTGATGGGTGAAAATGCTCAAGAAG
TTCAAAAGGGTGGTAAACTTTTGGTTAAGACGAAGGCTAAGAAGAAGGGTAAGAAATAGT
AACACTGAGTTGAATTAACATAAATAGGGCCAGCACACTAAAAAATAAATATTATCATTG
ACTGACTAATTAAATGATAAAATGATCCATATCATTCCATTCTGTTCCTTTTTTTCCTCT
TGTATATATACTTCACTTCAGAAAGATTTAATCATGACTACTATAATTTTGTTTATAATA
CATAAAGTATTCTATTTTTCTATTGTTTTCGCGATTGTAAATTTAACAGCATATGACATT
GATGAGATTAATACTAATAGACTAAAGTTATCATCAGAACTAACAAAAAAAATACATGGA
ATAGGAAAACGCGGAGAATAAAAATGATTGATAGACATCCCATATTGAAAACTGTTTTCT
TAGTATGAATGGAGAGTTTATATTATATCGATATATTTGTAACTTTTATTTTACAAAAAA
TTTATAAAGATGAAAAATTTTATTAGATTTCGATAATTTTCCAGAGAGAGCATTAATAAC
TTATGACTCCTAAAGCACCATTTAATTGGTTATAATTAGAAGAATCTTCAGAGAAAATCA
TCTAAAATGCTTCAATTAAATAGTTGTAAATATGATATATGCTAATGTCTCGAGATCTGA
TGAAAATGTATTCATATTTAGGTTGAAAATGATACATGTCTTAAACGTAAACATGAAAAC
GATGAATAGTAAAATGTGCGACATTATTGGTAAAGAAATTATTAGAGAGTTTGAAGAACT
TCAACTTGTCGAAAATAATATTAGCTTGTGATTACGTAATATTTATCATGGAAAACAGCA
ATAAAATTCAGTTATTTTCAAATTTTGAATTCATGTGTGCTTAATACACCTGCAAGTATT
TGGCGCTGACACTAGTAATTACCAGATATTGCCAATACAGGAAAAAAAAACTATTTTTAA
TATTTGTATACTATGTATTACTTAATAATGAAGGAAAAAAAAATTTGATTCTATAATACA
TAACTTTGTTTTCTATCACTTATTATATACACTCTTGTAAGATTCAATCTTATTAGCCAA
TACATCACTGTTAGTTTCCAACCATTTCAAAGAATTTAAATGGTTGTTCATTAACTTTAT
AACATCAGAAATATTACTGTTGCTCTCCTCAACATTATCATTGTTACTCTTACCAGTTTT
TTTACCACTATTGTAAACAGAATCATTGAATTGTTCATTAACTTGATTAATATCATCAAT
CAAAGTCGTCAAGTCTGTAGTCAATTCATCTAAACGATTATCTAATTCTATAGCTTGACT
ATATACAGCTTCTCTCTTCAAATCATTGATAGATTCATCATCCACGCTGGAATTTCCATT
ATTCAGTAAAAGATTATTAGAGGTGGAACCACCAGAAACGTTGTTGGTATTATTGACAAC
TGCGGCGGTCGCTGCAGCATTGTTTTGAAGATTTTCATTCTCATAAAGCTCGTTGATTTT
ATTTTCATAATACTCAAGAAAATTTTCAATGTCATCTTGTTGTTTTTCAAGATACAATAA
GCTCTGATCGATAGTACTTGATAACTGATCAGTTTCGATAACTGAAGAGTAAAGTTTGGA
TAATTTCACACTGTTTTCACTTAACACAGAATCCCACGTGTTCAAAGATGCAGAATAATC
ATTGAAAAAAGTTTGACAATTGCTTAGTTTAGTAGCCCATGTCTTTATAAGATCCTGCAC
TGTTTGATTTTCCAAATTCACAGGGTTGAAACCAACATTTATTGGTTTAGAGCTTTCTTT
GACAGCCACATTTGTCGCACTTACGGCACTAGTATTACCAAACAAACTTGTTTTTTCTTC
TTTTTGACTATCATTTGTAATAGCAACTGGTTTAGCAGCATCATCTTTCTTAGCTCCAAA
TGAAAACCCAGAGGCAGTAGCAGGTTTTGCAGTATCATCTATCATCTTCTTTACGCGATG
CTCCAAATGTCATACAGACCCAAGAGACAGGACATGTAGCATCTTTCCTCATTTGCAGTA
TCATCTTTCTTAGCACTAAATAAGCCGCCAGTAGATGTAGAAGGTGTAGCAGGCTTTGTA
GAATCATCCTTCTTAGCTCCAAATGAGAACCCGGAGGCAGGAGCAGGTTTTGCAGTATCA
TCTTTCTTAGCACCAAATAAGCCACCAGTAGATGCAGAAGAATCTGCAGGTTTGGCAGCA
TCGTCTTTCTTAGTCCCAAATGAGAACCCAGAAGTCGTAGAAGGCTTTGTAGTATCGTCT
TTCTTAGCTCCAAATGAGAACCCCGAGGTAGTAGCAGGTTTTGCAGTATCATCTTTCTTA
GCACCAAATAAGCCACCAGTAGATGCAGAAGAATCTGCAGGTTTGGCAGCATCGTCTTTC
TTAGTCCCAAATGAGAACCCAGAAGTCGTAGAAGGCTTTGTAGTATCGTCTTTCTTAGCT
CCAAATGAGAACCCCGAGGTAGTAGCAGGTTTTGCAGTATCATCTTTCTTAGCACCAAAT
AAGCCACCAGTAGATGCAGAAGAATCTGTTGGCTTTGATCCAAATAAACCACCAGTAGAT
GCAGAAGAATCAGTAGGTTTTGATGCAGTATCAGCAGGCTTGGATCCAAATAAACTACTG
GCAGACGCAGAAGAAGCTGCAGGATTGGACCCGAATAAACCACCGTTAGATGCAGAAGAG
CTAGCAGGTTTAGATCCAAATAGACCACCAGCAGATGCAGAAGAATCTGCAGGCTTGGAT
CCAAACAAACCATTGTTAGTTGTAGAAGAATCTGCAGGCTTGGATCCAAACAAACCACTA
TTAGTTGTAGAAGAATCTGAAGGCTTCGATCCAAATAAACCGTTATTAGATGCAGCAGAG
CCATCAGGTTTGGATCCGAATAGACCACCAGCAGATGCAGATGAACCTGTAGGCTTGGAT
CCAAATAAACCACCAGTAGAAGCGCCAGCGTTAGCAGGCTTGGATTCAAACAAACTACCA
GTAGAAGCCGCTGGTTGTGCACCATCTAAATTTGTATTTTTAGAACCAAAAATATTATTA
GAAGCTGCGGGAGTAGAAAAAGCAGTATTTGATCCAACAGCACTCCCAGAAGTGGCAGAT
TTGGATCCACCAAACGTAAAACCGGAACCTGCTGCTGTAGAATTGTTATTATTTTTGAAG
TTTCCAAATGTTGATGTGCTATTGTTGTTTCCAAATGCTGATGTGCTATTGTTGTTTCCA
AATAATGATGTAGCACCAGTGGTACTATTGGCAGCATTTCCAAAGGATAATGCACCGCCA
GCATTATTATTATTGCTATTACCGTTATTACTATTATTAGACATTCCAAAAGTAACTGGA
TTGGAGCCAGCTGACTGATTGCCGAACATTGTGCAATTGAATTATGTGTATTATATTGAG
ACTTGGCAAATTAGAAATCAGATAATCAATTGTTTTGATAATGCTTGAAGTTCAAAATCG
GTTAATACGCGAGATAAAATAGGCGAATTCGTATCTATTATTAATATTTTTCAATAATCT
ATAAATTATTTTCCTTAAGTTATAGCTACTATTTCTTGACATACAATATATTCAATGAGC
CAATATGATTAAGAGCAGAATATTATTATTTGGAGACAGGTATTATCAATAAAAACACTA
GCAAAAAAAAAAATTTTTCCCTTTAAAATCCATAACATTAACAGCATTGCATTACCAATA
GGTTTTTAATGCTTAGCGCTTGAAAAGCTGGAACACCGTATATAGTTACAGATTAACTCA
TGTTAGGGTGTTACAAACAATTAGGTGAAATAAGATGCAAAGCAAAAGTTTTATTTCTGA
AATATCTGCGATGAGTGAGCTCTTCACAGAATCAAAAATATCCAAGGCTACTAAATGCAG
TAAAAAGTACAACTGATACAATAAAAATTACACTCAATCAATAAATAGTATTATAAAAGG
GGACAGGATGTAGATATACACTGACACTCTCCGTTCATTCCTGGTATAGTCCAGAAGAGT
TCTTAATGCACATCAGAAACATTGATCTCACCATCAACTATCGCGTAAACTAACCATGGG
TAAATATCATAAAAAAGAGCGACAAAAGAGAATCAGGGACGCGAACCAATACTCATTCAG
TAAGAATCTACTAGAACAGTAGGTAAAAACCGAAAAGCGCTTATTTAAAAGCCTGATACA
ACGCCCAAAACCCACCATTGAAGATTTAATACAACAGGTATTGCTCGCACTGTCAATATG
ATGGTTTCCTTTGGACAAAGGTTAATGAGGGAAAAAGAAGAAGAAAAATATAAACTAACA
AAGTAAAAGGTTTTATGTAGAAGATGGGATTAGAGATGGGTTTTATAGTCGTATTTTTTT
TTAAAAAAAAAAAAAAAAAAAAAAAAAATCGAGTTGGCTGCCTAAAGAAAAATTCGTTTG
TTCAATGGCTCAAAATAAAGGCCCATCAAAGTCTTTCACATTAGTAACTATATAAATTTA
ACACACGTGTACACCTGGACATTGCTTAATGCTTACCGCTTTACATTTTAACACCAATTG
AGGTGCGGCTGAAAATAATATGTATGGTGGCAACTAAAATAGAAAGTTGTCGGATAAAAG
GAGGTATTGTTATGAGCAGTGCTTGTGACCATAATTATGGCAACCTCCGGCATTACTTAT
TTCTTTCACGCAAAGCGGACCAAATAGAAAAAATTTTACCGCAGAAAAGATTACTATGCA
AACAAGAAAGAGACACTTAAATTTAATAAAAAAAAAACGAAGGAAAAAAATTATTCGTTA
ATGGATAAAATAACATTTCTTTCCTAATAGTAGTCATAAAGTGTTTTTTGATATTATTAA
TTGACCATTTAACGTCATACCACTACGTCGGATATCATTCAGAATACTAGAACATACTTC
AATCATTGTTCTAAAGTGTATATTAGTTACTCTACAACATATTTTTCCAATTAATCAACG
GTTTTCATATCATATTGCCCCTCGCCCCCGGATTATCTAAACTGTTACAATATATCTCAT
GAGATAAACACCTATTAATATTTCAAAAGAAAGTTGATCCAGATCACAATTATTAGACGA
ATATTCTTCACTTGAAACTATCAAATACATATTGTACACCTTTGGTACTGCCGGTTCTAA
GAATATATAACATTCGGTACGTTATCACCCCTAGAAAGCTCTGAAATCACAGTACTGATA
CGAATTACCACCATGGCATCATTGCAAAGCGCTTCCAGCTCCTTGCAAAATATTACATCG
GATACGTCTAATACTAGCATAGTAGCAAATAATACCGCTAATCCTATTGCTAGCAAGAAT
AGCAACTCTTCGAACACTCATACGCCCACTCCTGCAATACGGCCTACTCAACCTATTCCT
AAAAAATCAGCCTTAATCAAGACTGACCGCCCAAGACCCCATGCCTGTCTTATCTGTACC
AGGGCCTTTGCCCGTCTTGAGCATCTTAGAAGACATGAAAGATCGCACACAAATGAAAAA
CCTTTTCAATGTGCTGCTTGTGGTAGATGCTTTGCTAGAAGAGACTTGGTTCTAAGGCAT
CAGCAGAAACTCCACGCTGGCCTAATCAATAATACTCCCCCTCCTTCTCATGTATCTCAA
AATACAATGAATGATAATGATGGAAATTCCCAGGGAAATTTAGCAGAAAGTGGCACCTCC
AGTACCAGAAAGGGAAAGATTTACAATTCAAATATTATAGAACACAAAAATAACACTGAT
AAGATTAAGCCATTACCTGGTCAAGATACGCTTCCTCCGGCTATTCCTAAACAAAAGAAG
AGAACATATACTTCTCAAAAGAGTAAATCAAAAGCATTAGCTGACAGTTCATCTTCATCT
TCCAAATCGGCCAATAAGAAGTTAAAGAATAGTAGTACTTCTCCAAATAATGAAAGCAAT
ACTAATCCTACTGCTGAACCAGCTTCAAACACATTTTTCGATAGATTTAAAAATACTTCT
GGGAATGCATCATCATCTTCACTGCTGTTATCAACCACCGCAACTTTAGCAGCAACATCT
CATTCGAATTCTCCAGAGACAAACATCGTTGCTGCTATGTCTCCAGCAGCAGCAGTTCCT
ATGGTATCTGGGACCGCTATGACCACATCAGATTCTTTTTTTAATAATCCATCAGCACGC
ACGAATAGCAAGAACAACAGCAGCGAGGTCCTCACAGCACACAAGAATGAAGAGAGTGCA
GTTACCACACCGCCACAACAGCAGCAGACGAGTAATAATAACAATCATATACATCATCAT
AGACATGCATCTTTTTCTGCAGCTAGCGCTATCTCTTATACTTTGCCTACGGAAGCAAAA
GTGATCCATGATCAAGAGTCTATCCCTGCAGCTCCTCACCAAGTTGAATTTTCCACTCCC
CAGCTCGCTGCGGAAGTTCCTAGTTTTTTTCCTTTTCTGTTTGACCCATTAGACGAGGAT
TTTAATGAACATAATAATGATACTAAGAATTATGAGCCTATTGCCTGGAATGCAGCGTAC
TCAAATCATGCGGATAATAACAATGTACAATTATTCAATAATAACAATAATGCCCATAAT
GGGTCCTCCTCTTCTACTCCTCAAGAGTTGTTTAATAATAATAATAATAGTAATAACCAA
TTAAGTATGAATAATAACATCGGTGACGCTAATTCTCCATCTCCTTATATGTCTCTCGTT
GGAAACTTCAACGGTACATCATTATTTGGATTCAACAGCAATACATCCCACTCCGCTAGT
AGTTTATTCGGTAATAACAGTAATGCTCACCATCCTCCTCCTGGCGATGGAGGATTTTCG
ATGGCAGGGAGTAATCAGCACACTAATAGTGGCAGTAGTGGATATTTTTCAAATAATTCT
GGTGTGAATGCAAATGGTTCCAATTCTATCAATTCTGGCTCGTTGACACCATTTGGAGGG
ACATTCTCGTTTCAAGATTATTTGCATGTCGGTGGTGTTGGTGGTGCTGCTGGATTCGAT
GAATACGATTATGGAGACACTATCCAAGTTCCATTGCCGAATGCTCTGCAACCACCACAT
CAACCATTATCAACTTCATCAGCTGCTACTTTGAAGAAAACAGACAACAAAGGCTCTGCA
TCCTCGATTCCTATTTTACAAAGTCAAAATAGTGATGCAAATAACATTCATTTGTATAAT
GGAAAGACTAGGGGTGAATATCTGCAACAGCATCAACAGCCTGCCTTAGATGATTGGTTG
AGTGAGTTCATCAAGACCCCTCCTTCTGATATGAATATTGATATTAACCATGTTGGATTT
GACCACCATCAGCATAATGATAACTATTACCTTCAGCACCAGCAGCCTCATGTACCAGCA
CATCAACACCACCAGCAGCATGGTTCATTTACTCATCCTACTCCAGCATTATACTCTCCA
CATAATAATGGTTCTTCCACATCAAATGGTGATATCATGTCGTTATTCACAGATAGGCAA
TTAGATTTGTTTCAGCAAGAACTGCTTCAACAAAACAATGAGAGTTTCAGCAATAGTAAC
ACGAATAATAATAACCAACAAAAGGTGCTGAGCGCTTCTGTCACGAATAATCACGGTCAC
CTTCATCATAACAATCAAAATTTGGCTAACATGGCGGCGTTTAATATGACACCCAGCAAT
TCCACAAACTCATCAACATCTCCTACATCTACCGCTTCTTCCACGTCCAACAATAATAAC
AACCATAATAAATTAGGCAAACTATACAGTGCTTTTGATCTTCATAATACGAGCAGCAAT
AATAGTAACACTAGCAGTAGTTTCTCACCAGGAATTGTTATTGGTAACAGTATTCCGAAC
TCAGCTCGTAAAATCACACCTACCGGCATACTTACGACATCACTTGGTGGAAGCGGTAGT
AGAAGTAATACTGCGAATATAGATTTTGATCTATTCAATAAAGATATTAGGCAGCACATC
CTTTCCAAAAATGGACTTCAAGAATCTCAGTTTCCAAGTATTGGTGAATTGAACAGTTAC
ATTTATCTTTACTGGAAAGAGTTTGATACCTATTTTCCATTTATCCATTTGGCTTCTTTG
GAATCAAAGATGGACAACATTCCTTTGTTATTGGCAGTTGCTGCTATTGGTGCTTTATAC
TCTTTTCATTCATCCAATTCTCTTTTACTTTTTAATGTCTCTAAGAAGTATATTCATCAT
TTCCTTGAAATTTCTAAACAACAACAAAAGACTACTAGCAATACCGCTAAGTTTGCCAAA
TATGATGAATGCAATGACGAGATCCCTCTCTGGTTGATTCAATGCCTTACTTTGAACATG
TTTTTGGGTATATTCAATAATGATGAATCTTTGAACGATTCTGTTGCTAGACAATTGAAT
TCTTTGATTTATCTATTGAAGAAATGTAGTCTTCATCTTCCATTGGAGAATTTCTTGTCA
CCACCATCAATCTTTGAAAAAATAGATTCCATTAATGATGAAAAATGCAAGACTGGTAAG
AATACTACGCCTACAACATTGAAAAATAACTTCGATTATTTCATCCTAGCACAGTCTAGA
ATCAGAACTGTTCATACTATACTTTTGGTTTCTATTTTGTTCGATTCATTGATTGGTGTT
CCAATTATACTTAAAGCCCAAGATATTAAATGTGGATCACCATGTGAAAATGAATCTCTT
TGGAGTGCCACAAGTTACACCCACTGGTTCCTGATCTTAATGGAGAATCATATCATTATT
GATTCTAAATTCGTTTTAGTACAACTTAGTAATGGTGAAAATTTCAAAGATTTAGTAAGT
GCTTTAGAAAATCATAATTACATGGATTTGATCTCTAAGAAGGTTGGTCTTAGAACATTA
CTCAGTTTGTTAATGTACATCCAAGAGACTATTTATGAACAAAGAATAGCTACTAGAGAA
GAAGAAATGATGAATTTGGCGGAAGAGAATAAATTTAAGAATAAACATAATAATATCAAA
AATGAAAATGGGGAAGACAAGCTAACTATTAACGATGCATCATTCGTTAAATCTACTACC
ACAGTTACGTCACAATCTGAAGAACTTAGAATAGCAATGAAATGGAGAATGTATAACAGA
TCTGTTCTTGAGTCGCTTATCAAATATTGGGAACTTTTGTTCATTAAAAACAATGGCGTT
TTAATTCCAAATAATTCAAATCTTGAATTAATTAATAGATCACCAATTCTAAAATTGATT
CTTCCATTATTATCATTTGCCAAAATTCGCCTTTGTCTAAGTATGACACCTATTTTACAG
CGTGTATGGGCTAAAGATTGGGTTGGAATGAATGAACAACTTCAATTGATCGAACATGAT
TCTGAAGCATTAAAAGAATCATCAAGGTATGCATTAAACATTATTGAACTTTGGATCGAT
TTAATTTCTGTTCGTAATGATGCTGAAAAAACTTCTAGAAAGACTCCAATTTTCTTTTTG
ACTTGCACTTTCACAGCTATTCTTTTCCTTTCTGAATATCTTTATGCTATTGAAACATTA
GCTAATGAAGTTAGTAATGAAATTACTTCCGTAGTTTCAAATGACTCCGATACTAAAAGC
AAACTTCTTCAAAGAAAAAGAAACGTTTTAACAGCAGCCGATACAGCTTTGTTTATCAGG
GTATCAAATATTTTGAAAAAAGTATCTGTCACTTTAGCACCTGACAGTAATGATCCGCAG
ACTAGAACATATGCTGAATTTTTAAAGATTCAAGCTAAAGGTGCTTTAAATTTTGACTCT
GCTGCTATCAATGATTTCCAAAACAACTCAACGGGAGACCATGACAGTTTTGAAAAATTA
TTTAATTTCATTAGACATTCAAGATTGTCTTCTAAATGTTTATATTTGGGGATCAGGATT
TTGGCAGATGCTCCGATTTGGCCTGCTGCAGTTTTATTCGCTGAGGCCTTACAGGCTAGA
GCTGTTTCAATTTCCCACAAGAATAATAATAGCAATGATAATAATAATCATAACACTAGT
AAAGACACACCAAGTTCAATCGAATAGAATAAGTTAACCAATCACACATAAAATAATACT
ATAGGCACTAATAATATACTATCAAGGAGATTACAATAATGATCCATATATACACATAAT
ACATGATGATAATGAATATTTTTTATTTCTCTTCGATTTTACGTCATACTTTTTTTTTTT
GGTTTTTTTTTTTTTGTTGGTTTTTCTATCAAATGTTATTGTTAAAATATAATAATGAAT
TTATTCAAATTTAAGTTTTACAATTTATAATTGATTGTTAGTACTCTAAAAATGTATTAA
AAATGTGAATATATATTATATTGCACATGTGTGTATAAATATTTATAAGTTAAAAAAAAT
AAGAAGGGCTAATCAGATGTATTCAACAATAATCTAATCAATTAATTCATTAATGTTTTT
AAATTCTGAATTTATTAATGATTCATTACTTTCATGACTGACGTGCTTTGAAAGCAACAT
TTTTAAAATTGGGTAATTCTGCAAATAATCAGCATCGTGCTGTCCATTAAGAAGAAGATA
ACTATGGATATTCAGAAGTAGATTTTTATTATTGACAAGTTGATGATGATCATTCAAAAT
ATTTCTCATGATTTCGTATGAGTCAGCCTTTTCATTTTTATTTTTACCTTCCATTATTAC
AGAATTATTGTTTTCACTTTGTGAAATCCCTTTGTTTATACTACCTGTTTCCTTCATAAT
CATCTCATAAATACTTTCAATTACAGAAGTATTATCCATAACTTTGTTGTTCACAGTGTC
ATTTGATTTTATATCATCAGAAAGGGTCTCAGAATGATTTAATAATTCAATATCAAGGTA
TGAGTCGGCAGTACATTTATCTTGATTACCAGAATCAACCTCTTGTGAGGCATGACCGTC
TTCATCATGTAAAGAATGTTGAATTTCTTCAACATCGTTGCTCTTGCTAAATATGGTACT
GTTCTGACTATGAATGTCAGAAGAGGACGAATGAAGGTTTGTATTCAGTGTATCATGATC
ATTTTCAGCATTCTTATCAATAGCAGGCTCACCATTTGAAATCTTACCATCAGGCAGATC
ATCAGGAATAAGGCTATCTATCGATTGATTGGCATTAGCTGCATTATTGACATATTCAGC
AGGGTCTGCAATCACAACAGAGCCACGAGATCCTGCAGCTAAATTACTAATATCCTCAGC
ATTAAGGGGGTCTTCATTAACTACAATGATTCGTCCAGCGGGTCTAGCAGCAACTTCTTC
AGGTTCTTCCTGTTCTTCATCAACTTCAAGGATATCTGAAATCTCGTCATGTAAATCCAA
AGTTTGTTGTTCTAGATCTTTTTCATTCTCTTCATGATCTATAAATTCTACTTTAGTAAT
GACAGCCTTCTTGTGTTTTATTGGAACCACAGGATCATTATTAAAAGTTCTCAGTTTACC
GTTGGAATCACTAATAATCTTAGATGGTACAGAACAATCAACTTCATCATTGATATGATT
TTTTCTAGATTCTGACACACTATCGTTTTTAGCCATTACGGAGGGGATGGAGCTAAAAGT
ATTCATGGTTTCCACACTTTTAGCTTTATGAACCGCATCAACAGATAACGAACCAGTAAC
CGTAGCATTGCTACTTGAAGAATAAGGAACGATATCAGGTACAGCAGAGTTAATTTCACT
GATATTCTTGGTCAATCCAATAATTGTTTTCCCCTTTTGTTCAGTATTTTTCTTGGTACT
ACCATTCTCGGCTTCAGAAGTAGTAATGACGTCATTATTATCATGATGTTTGTCCAAAGA
GAAATTAGAATGAATATTATTGGAAAGAACTCTTGATATTCTGTTACTAAGTGATTTGTT
AGAACTTCTCTCATGAACTTTGTTAGACAACGTGCGCGTAATTGAAGGATGATGAGATGA
ATATCTCTTATTAATTGATTTATTCTTCAATGGAGAAGGAGAATTTTCAATCATATCAAC
ACCATCGGTGTGAGAAGTGATGACATTAGAAGAATTTAAAAGAGCACTAGTGGAAGGAGA
GTCGCTAGAATTATAGTGAACAGTGTTAACGTTTTTAGTAGTTTTCATTGGGGATGAAGT
TGGAGTGGTTACATCAGTATTTATGTTCGTATTTGTCTTGGTAGATGAAGAAGAAATTGA
AGCAGTTGACGAAGAGGAGACAATTCTGGAAGAATTTGCAATTGAATTTGAATTTGAAAC
TTCGGAATTGACAGAGTTATTTTTCTTAAAAAATTTGGTCAATCTTCTAGTTGGTAAGAA
TGAATTATGATGGTGTGAATCATTCAAAGACTTCGCAGATGCAGATTTCTTAATTTTTGA
ATTTGCTTCTTCCTGATTATCCAAGTTCTCAGTGGCGGTAATTGTGAGACGAGAAGCTTT
CTTCCTAAGCGGATGTGGAAATTTGTTGATATTATCATAATTGTGAGATTCCAAGAAGTT
TTTGACCGTCTGTAGATGCTCGTTGATTTCATGGTTAACAATTCCATCATCAAATCTTTT
GACAACAGTCAAAGCATTATTTGTCTTTGCATCAAGCAAAGCTTGGTTATCTTCAACATT
ATTGTTATGTTGCAAGTGCTCAACATCCTTAACCAACTGGTTGACAAACAAGAGTAAGCT
GAAATTGAGTTCTTTTGAGTAATTCAATTCTTCATTCAAATCCCCAAATTTGTGCAAAAT
TGAAGCATTATCCGTAGATGCAAGGGCAAAAGAATCACGATTCTTAGATAATCTATGTGT
GATTGCCAAGACACTATTATTATCATCATCAGTCAGATGATCATCTAACTCCATCTCCAA
AGTTTTCAATTTCTGGTAATCAACATTAATGATTGCATTTCGAAGCACGTCATTATTTTC
ATTATCATCATAATCATAATCGATATCATCGACTGAGATGTCGAAATTATTACTATCAGA
GATTTCTGAATTATTAAAAGTGTGAGAATGATCATTGTCCGATAGCATAGTATTATGATC
TGACGTCATCTTGTTATAGACATTATTCAATTCAGCTAGCTTCTGAGATGCATCTTTCAA
ATCCGACTTTAAATCGTTTATAAGGACGCTGTTGTTATTTGGTTCAGGTAACTCATTATC
TTCATCATTTTGAATTTCCAAAGATTCGTCAACTAAAGATGATGAAGTACTATGGATATC
GCTGCCATGTTCATTTGAGAAAGAGATCTCTGATTTGTTGTCATCATTGTCGGCAACGGT
GGAATCATCAGGATTTTTCTCGCTGTTTAACATAGAAGAAGTGGAATGAATCAATGAATT
CTGCAAATTTTCGACAAACCCAAGGAATGAATTTTTGATTTCAACCTCTTCTTCTTCTTT
GGTATCTTTCTCGATTGTAGAACTGTCGGTTAGCTGCAGTTGAAGAGCGTTAATTTTATT
TTCATATTTGGATTTCTCATCCAACCACAAGTTGTATTCTCTTTCAAAAAGACTATTCTC
CGTGGAAACGTTTTTCTTGTAACTGTTCAACATCTTCTGCATTACTGCCAATTGTTTGGA
TTGGTCGACTAATAGCTTCTCTTTGTTCAAGAGATTTGACTCCAAAATTTCACGGTCACT
TAAAAGCTGGTTGGATTTCAGAAGCTCCTTGCTGTACAATTTCAGAAGAGCATCCAATTT
TGCATCTTGGTTGGCGGTACTGGTTGAATCAGTATTATTATTAGAAGTATGGGTGATTTT
CTTTTTTAAGTTTTTAATCATTGTCGACGATATTGCTGAACTGTATATGGGCTGGCGGCT
AATAGTATACGTTTGTAGTGGAATACAGAAGAATATAACTTAAAGTGATCTGGAATAATA
CTGGCAGGTGGCAATGAGTAACAGTAATTTGATCAAATAAGTGGGAAACAAAACCCTTTA
ATAATATAGGCGATTTTGAAAAAAAAGGCCGAAAATAAAATAAAAGAATATTGTAAGAAG
TAAAAATTAACAAAGGGTAAACAAAAAATGCAGTTAAAGAATGAGTGGGTGGATGAGTGA
GTGAAATATCTGCAATAGTATTACTAGCAGCGGTTATATACAGACGCTGGCTGGGCAGTA
TGATTATGTGTGTTTGATGATGTATGTGAATAGAAAACAGATAGACAGATATTCACCTGA
CAGATCACATATGTGGAGATGGAGAAGGAGAAGGCGTTTTGTCTGACACGCAGTATTCGT
TTAGTAACAGCGGTGGATCTCGGATCAGAAGATTCCACATATAGCTGAATGAATGGCGGC
TGCTGTTATGGCAATAAAATGCCAATTATTCATGTTGATAGACATTTTTCAAAATGTTTG
TTTACCATGATTCTCTTGATGAATAATTTGATGTATCAGAAAATGAGTATATTTGCATAC
TGGCATATTAACTGCATGCCAGCTATTTTTAAAACCCAGTACAGAATTACCTGATTTATT
TTTTTATTCTCTTCTCTGTTTTTCATCGGTGATCTGCACGCAAAATGAAGCGAGCTTCTG
GAACTCACGGATGCGAAGCAAACCTAATAACTGCGCTATAAGAATGCAGTAAAGAAAGAA
GCAACATAGAATGACAGACGAGAGAACCAGAGCACCAGAGCATCAGTAACGCAGATCCAG
CTTATTGAACTACGACAAAACATCAGATACCATAGTACTGGCTCTCTTTCTCGGAGCGCT
AGCAGGTGGCTTTACCAGCGTAGTGGCCGTTTGTCTGGCTGTTGCATTCAAGACCTCAAA
TTTGCGGAGATGCTTCATCTTGCGGATAGAGACAGAACTCACCGCCGAAACAGTACAACA
CCACAACCTGTAATCAGCTGGACATAGTAGTGTAGCGGCTTGTGTCTGCTTTCATTTGAT
ATGTCTTGTAGTCAACACTCTGTTCAAATAAGCAACGATGCAGGCTGTTCTTCCCCATGT
TGCGAGTGCTACATGAGCCAGGCATCCGAACCCCGAGACAGTGGATCATAGCCCTGTAGA
AGTCACCACGATGTACAATAACCACACTCCCTAGGCCGTTCTTATGTGTGGCTCTTGGGG
TGTATATGCCTCTTGGTGATTGAGGACCGGGCAATGAGTAGTAAAGCCAGACCAAAGCAT
AGGGGTCTGTTAACATTTTGTTTTCTTGAATACCAGAAAAATCTTCAAAAATAAAAAATA
AAAAACAAAAATACAGCAAACCAAAAATAAAAAAAGACTGAAATGGTGCTGTTCCTGAGG
CTAACTGTAGCGTCTGTCCTTACAAGAGGATATTCCAGGTCAGAACCTAGCAAAGTGTAG
TATACTTATACAAAAGCATAATATTTGACTAATAGCAGCCGTAACCAGCCAAAGTCGCTG
TTAATAACAAGAATTGGATAGAAGAGCACATTACCCATTCTCCTCCTTCGATACATTTAG
AAGCGAGAAAATCCAGCCTGTCTAGTTGAGTTATATCATAATAATATTGTCCAAAAGATA
GAGGATGACCTCAATATCACAAATGCTTCCCAAAACAATAACAAAAAGAGGGCTCTTACT
GGGATTGTGTATTTTTTTATTTAACATTTTTTTGAATCAGGTGAAATAGCTTCTATAATA
CAATTGTTTAAAAAATGTTGTTGATTGATTACCAAATATACATATAATATATATAAATGT
AAAAATATAAAAACACTACTATCCAACTAACGTCTTCTCAGAATATCGCTTTGGATATTT
GTCACTGGCTGTATCCGAATAGATCTTGATGAATTCGTTATAGAAATTATTTCCACCAGG
GCCGCCTGTCGCTCCACTAAAATTACGATTATTGCTTGTACCATTAAGATTATTGTTTAT
CCCGTTTTTCTGATAGTTATTATTACCATATGCATCTTTCTCAGGATCTTCTCTCCACCG
CCTTTCGTTTTCGTAGTTTTTATAACCGCTGCCAGACGAACCATAATAATGATAAGTATC
GTCGGTTCTGCTAGTTCCACCTCTATTTCTGTTTCTTAAAATCGTATCTCTAATCTCTTT
TTCATCAAATCCTTTTCTGAAATCTAATCTTGAAATGTAAAAAACTACAATGAATTGAAC
CAAATTTATAAACCACACCATAGAGCAAATTGAAATTAATGCAGTTTCTGCTTTCCTTAA
ACTGCATAGATTTGCACCTCCTGAATTGCTATTATCTAAATAATAATATGTATCTTTTTT
GCTGAAATCATTAATCATTGCACTACTGCTTGCAACGCTTTTTATAATTGAAACACAAGG
CACAGGCAACAATTCAGCAACAGATACCCACATTGTGGCAATACTCAAAATGGTCGCTAA
AAAGCAATAAAAAATGCCATTATTTCTATCAAATTTCATTACTCTGAACAAAAACATTAA
TGAAACAATAAGCAAAATAACACTTATAACTATCAAAAAAATGAAGACTCCTCTTTGAAC
TTGGCTGTCATTATTTAGGGAATTTCCGCACATGGCAATTATAGCGATGGACAAGCTGAT
TTCAAATATATGCATCAATGAATTCACAGTAAAGGCATCTTTTTCTATTCCCAAACTATC
TTGTAAGAAAAATGGAGTAATGAATAATGGTTTTTGCAATACTTGAGAATAGAGCTTACC
TTCTAAAAGCTTCTGAGAATTTATAGAGTTAACAACAGATTGGGAATCAAAAACAAGCGG
CGGAGGCTCATTAATGTTGTATCTCTGTTTTTCAAAGAAAATCTCATCATTATTCGGACT
CTCCTGAACAGTGTTTGCTTCATTATTCGTGATGTTATCTTGATCATTCGGCTTCTGATA
GCTTTCAAGATTTTGATATTGGTTCTCCGCTTGCTTTGATATTTTTTCATGTCCTATCTC
CACATGTTGATGTGGAATTCCATAATTGTTTTCGCTATTACTGTCTCCAATATCAGGAAC
AGGTTGTTCATGTAAGCGTGAAATGTTCACTGGTATATCTGGTACCATTACCCTATTCAT
ATCATCAATATGTCTATTCTTTTTACTTTCCCGCGTACTCGTCTGTTTCATAGACTGTAT
TTGTGGGGTCCAACTGTGTGATTGTTCAGGAAATGGCATACTGACACTTGGATGAACAGG
AAGGTTTATCTCACTCCCATTGTGCAAAGTAGGTGTATTGTAAAAATCACGAACTGGGAA
ATCATTCATTGAACCTGGAGACATAATAGGAGATAAAGCATTATTTTTAATATTCGCTAT
ATCAAATTTGTTATTTTGCTTATTTTTGTAGTAAGGTATTGATTGTTTGTACACTTCAGG
ATTTAGCAATTCTGATTGTTGTGTATTTTGCTGTTTATGATTCGAGGAAACATGAGTTAT
GTTCTTATTGCTGTTATTTGATTTAAAATTTTTGAATATCTCTTCATCCATGGCGATTAC
TTTGGTATAATTATTATTGTACTATGATTGATTCTTAAAATTTGAAAATAGTTTCATTTA
AAACTACGGGATATATTAATGAAATGAAAAAAAAACAAATGGAAAGAAGAGAAATAATGG
GTTCCATAAATTTAATTATTTTTTTCTTTTTTTCTTCTTACTTTTTCTTCTTTTTACAAA
ACCAGATTCATTGTTATTCTTTTTTTTTGTCTATATTGTGACCAAAGGCGTATTATCGTA
CTTGTAAGTAGACAATATTTACTGCTAGCTTACCAGAAATTTCCACGCTATATGGATAAA
TATTTCTCTGATTCTCTCGATTAAAATTGCTTTGTTTACATATATTGTTTACAATGTTTA
CAATTTCATGTACTGCCATGTTGAAATTGAAAATTAAACGGGCTTTCTATTCTTATGCAT
ACAATCAACAAGAAATAGAACGAATCATAAGAAAGTCACGTGGAATCATGAAGCAGAACT
AATTTTTTGTAACTACACCTCTTAACCTAATTATGATAACAGACCAATAAAGTTCAAGAG
CTAACCTCTGAAGGATACAATATATTCGAAATCTCTTGAGGGATTAAACGCCATGGGAGA
CTCAGCAGACTCAGCTTGATCCAATACAAAGAAATAGTCAAGTAACCCAATACATGGTGG
CAGGGTGTATTCAACAATAGTGTCCGGGTTCAAGGTTTTGAACACTGCTGATGATTTTCA
AAAATTTCATAATTCACAAAAAATTTTTTTTCTTCATGTAAAATTTTATGGAATTTTTTT
TTCTTATAAAAATTTTCTTGAGAAACCTAAGACTGAAAGAAAGTCAATATTAGTAATTAA
GATCATACGAAAAGATTCAATAATTTCAAGTTCAAGTTCAGAAGTTATTCGCTTAAGTAT
ATCTCGAACACACCATATTTGTGAATACTGTCTTTTTGGAGAGAATGTTTAGATTTAGAG
GTTTACTTTCACCTACTGCGTCGGCTGTTTCTAGAAACAATGCAGCAGCAAGTAGTAGAC
AATTTCATAATTTTTCGAATTTATTAGCTAAGCAAGCTCCACCTGCTAAGAAACCACAAA
AGACAAAACCTTCCAAGCTCACAAAGCCTTCCACTATCGCTGGTTTTGGTGGTGCCAAAA
TTAAGAAGAAAGGTCCAAAAGGTGCTAAGAAAGATTTCTTTGAATATATCAACGATAAAG
CAATCAAGCAAAAATCACCAAGAATTTTAAATGTCCCTGAATTTAATGAGGTTTTAAAAA
ATAACACTACTGAGAATGGCAGTACTTCAGAAAACATATTGTTTAAGTATAATGATGAAT
TATTACAAAGTTTGCATTACTTTGGGGCTTTTCAAAAAAGCCAATTCAATGAATTAACTT
ATGATTATGTCTCTATTTTAAGAAAAGAAACTTTGCAAATTGTGAAAGAGTTAAAATCGA
AAACCAGCAAAAAAAATTTTATAATTACAGGGAGTTCTGGCGTTGGTAAATCCACAGCTT
TAACTCAAATTCAATCGTTTTTAGTTAATGAAAACATTGCAAAAACAAATCAAAATATAA
TTTTAAGTTTTAATAATCCAAAGAAAATAATTGATGGTTCTTTTGAAATATCTTATAGTG
AAAAATCTCAATTATATGAACAACCTATTTTGACTAAGAAATTTCTAATGAAAAACGCAG
CTGCCAATAAAGCAATATTATCTAAGATTCCAATATCTAAGACGTATTCTTACTTGGGTA
ATGTTAGTAATTCTGCCAACAAAGATTCTAAATCATTATATGATTTACTCAAGTTGGGAT
GCTCTAACAAAAATAAGAAGTCCGTTTATCCACAAGTCTTACAAGATTTCTTAGATGAAT
TGACTGCTGTTAAAGAAAAATATAATATCTATTTAACTATTGATAACTTTAACTCTTTGA
CTGAGAAGCCTATCTCTGGCTATAAATCTACGGAGTTTCAAGATATCCCAATTGAAAAAT
TGCAATTGTCCAACTTTATTTTCAATGCCACTAATAACTCCTTATTTAAGAGTGTCATCT
TCTCCACTAGTGACGTTTACCAAATGTCAACTTCTTTGAAAGTCGCTTTAAATCTTGAGG
CTTTCAACCCATTCGATAAATCGTTTGATGAATCTGTATCTGGAATATTGAAAAACAAAT
TACACGTGGTCAAAATTGAAAACTTCTCCAAATTAGAAACTAAACAGTTAGTTGATTGGT
TCCTTGAAAATGGTTTAATCATATCCAATGATCAAAGAGAAACTATTGATCAATTGGTTG
GCGAAAAATTCTTCTTGTCTGGTGGTGGCAATCCAAGGGAATTAATAAAATCTTGTAATC
TTTTGTATTAAATATGATTTGTAGTACATTTGAATATGTTATATATTTAATAACTTTGCA
ATCCTTTTGTCTAATATGTACATAGTTTTAAAAGAATAAAAGACAAAGTAAAAGATATAA
TTTGCACCATATATATGTATGTAAATATATATCTTACAGTTCTGAATAGTATAACTTTTT
TGTTATTTATATCGTCATTAAAAAAACAAGAAAAAAAACAGTATTTTTATCTAAATCATT
AAGTAAACAATGTATCTTCATCTCTCAAATATTCACCAACATCAGCTTGTCTGAATGCTA
CAATACCATTAGGTGGTAATCCTTTCACTTCCAAACTACTCTTAGCACTGATTCCAAACC
CTAAAGGAATATCATTCATAGAATAAATAATACAACCAGCATGCTCCGGCACATCATCAC
TAATTTTCCCAACATGTGCTTTTAATACATGATTACCATATAAAAATGGCATTTCGCCAT
TCTGTTTAATCCATATTTTATACTTGGCAAGTTTACTCAAATGATCTAATGCAGTTATAT
GAAGTCTGAATTTTCCAGTCTTGGTGAATTTCCCAAAACATGTACCAAGTGACATCAAAT
TGGATCTCTGTATTGATGTAGCGAAATTAGCAATCTTTTCAGAAACGTAATACACTCTAT
CCTTTTGTAATCTGAAAACATGTGGATCTTCTTTGTTATCCACTAAATATACTATATTTC
TACCTATATAATTGGCAAGCTTTTCAAATACCACCTTGGTTTCTTCTTCAGTGAGTTGTC
TCATAGTACTGTCTTCTTCTTTTTAATAGATTATTATTCAGTTCAATAATTGGAAGTATT
GATTTCTTAGCTATAAAAAAATTGTTAGGAAACATAATCTAATATATATTTGATCTTTTT
ATTCATTAATTATTTTTTTTTTCTTTAATTTTTTTCTATAAAAATTTAAACTCATCGGCT
TCGTACATATGTTTTTTCTTGTTCTGCTGAATAAAGCAGCGAGGCAAGAAAAAGAAACGA
AAAAAAACTATGAAATTTTTATAATAGAGATGACAAAATGTAGAAGATCTGAAATAAAAA
AAAATTGTTAAATTTCCTATTGTTCATATATTTTCAAATTAATATTAGGTAAAGAAAACT
ACTTCTGGATCCACTTCCTCGAGGAAATTACAAAAAAGCACCAACAACAACACTTCACAG
ATTTTTTTTTAAAGAAAGATGGCGTCTGCAGATTTCAAATCAAAGATTAAATCTCAACAA
GAGAAAATCAGACTAGCTGAGGAAAAATTACAGAAATTAAATGAAGAATTGAAAAACTTA
AAAAAACAACAAGACAGCGAAGACAAAAAAGCAACGAAGAAGGAAGAGGATAAGAAGAAT
AAGAAAAAGAAAAGGGAGGAAGAAGACAAGAAGAAAAAGGAGACAGAAGAACAAAAGAAA
AAAGAGAAGGAAGATAGCAATAACAATTCCGATTCTAGTGAATCCGATTCTGATTCAAGC
GATAGTGATTCTGACTCCGACAGTTCTGATTCTGATTCTGGTTCTGACAGTTCTGGCTCT
GAGTCCGGCAGTGACTCTGACAGTGACAGCAGTTCTTCAGATTCAGATACTGAATCTGAC
TCCGATAGCGATTCCGACTCAGATAGTGATTCGGACAGTGATTCTGGTTCTGATAATGAT
TCCAGTGATTCTGATTCTGGTGATGATGAAAACGAAGATAAGAAGGAAAACTCAGATTCT
AGCAGTGGGAATGATTCATCCTCTGATTCTGATTCCGATTCCGATTCCAGTGAGGGTGAA
AAAGAAGACAACAAAGAAGAAAAGAAAAAGGATTCTGATTCTGATGATTCTGGTTCCAAT
TCTAGCAACTCCGATTCCGACTCTGATTCCGACTCCAGTAGCGATAGCGACAGCAGCAGC
GATAATGACACTAGTGGTAGCGAAGATGAAAAAGATTCCAAGAAAAGAAAAACTGAAGAT
GACCAAAAAGAAAAAAATAAGAAACTGAAGACTGAAAAAAACCAGGAAGAATCAGAATCT
TTGAATTCAAGAAAAGAAAACATCCCTGCTTATTCTGAAGAATTACAGCCTGGTCAAAGA
AAACATTTTTCAAGAATTGATCGTTCTGTGATTTCTTTTGAAGATCGTGCATTGACAGAC
AACACTTATAAAGGTGCTGCCGGTACCTGGGGTGAAAAAGCTAATGAAAAATTAGGCAGA
GTCAGGGGTAAAGATTTCACTAAAAATAAGAATAAAATGAAGAGAGGTAGTTACAGAGGA
GGATCTATCACTTTTGCTAGTGGCAGTTACAAATTCACAGATTAAGTTCGAACGCTTGTG
ATAGTATCTTAATTTCTAATATTCTTCTTACTTTTATTATTATCTAATCTATGAATAAAT
AAAACTGATTAGCAACATCAAGTATTTCGTACAATGAAAATATTAATATGTAAGCATAGT
ATAAACACTCAGAAAGTCGACGCAAAAATCTCTCTTTTTGTACTGCTGTTTAAAAGTACT
TATTAAGTTAGCAATTAAATTCTATTAAAAATTCTATATTATTGAAAAAAGATAAAAAAA
AAAAAATGAAAATAGGCAATATTTATTTAATTAGCTCTGTCATCTATCCAATTCCATATA
TTATTTTGAATTTCAGCTTTGATTTCATTTCTAGCATAAAATTTAGAAGAGATTGGTATC
AAAATATAATTGTCCAATATTGGATTGACAGTAGGTGAACCTCTACCAATAAATTTCTTG
ACTAACCATATAAATAATAAGATTACGAACACTATTATGCCTTTCAATTCTACTGATACG
AAAGGTATAGGTATAAGATCTATGAGCTTTTTAATAAGGATTAAAAACAAGTTAATAATT
CCAATATTTTCAATATCGACAGTGTTTTCAGCATTTGACGACTCATTGTTAGATGCTGAT
TGTCTTCTTGGTTTAGATTTTGATCTATTGCCATTATTTGACAATTTTTTGCCGGATTTT
TTAGTCGAACTTTTCTTTCCAGATTTCTTATTTTTTGATAAGTTGGTTGAGATTTCATCA
TTTATGGTATCTACTAACATTTGTGCAGACTCTTTTTGACCTTTAATAGATCCATTTTCA
ACGGCACTCTTGATCCAACTCTTTCCTGACCACTCTACCCAGGTGATAACTTGCATCATG
GTTCCATTATTCTCTGCCCAGGTTAAATAGAACCTTGTGTACACTAAGAAAGAATTACCT
GACGGCACGTCTGGTGAATGTGTAACTTGTAATACTTGAATATTACCTTCTGTTTCCAAA
TCAACCTTCTCGATGGTTTCTGTAATGTTACATTTGGTTTGCTTTGGCCCTACCGGCCCC
CCTAACGGCTTAATGTATGAGTATTTTCTCTCCTTTAAATCATTATCTGGATTCTTTTTA
AACCCCAGAATTTCACTTATGTTAAAGTTTTTCAGTTTTGATAATAACTTTGTCACAAAA
TCACCACTTGAATCGCCAAATAATAGCATATAAATAGTTCCTGGAGGAACAGGAAAAGTC
TCAGTACGAATTTCAACTTCGTTGTTTTTCTTAATCCAAGGAGACTTAGCCATTGGATGT
TTTAATGGACCAAATACAGGTAACAGACCTAATCCATTATTCGTATTTTCAGTATCAGCC
GTATTATTGCCGGAACCACGAGAAGAAGGGCCATTAGAACCATCTGCATCTGGGCTATTA
CTTTTATTACCATTTTCTTCTTTATCATCATCATTATCAATGGAGTCGTCATCTGAGCCG
TCTGTCATATTTTCTAAATCACTGATTTGATCCATTTCACTATCGGAGATTCCACTATCT
GCAGCAGCATCATAATCACTATTCTGCGTAGATGAATTATCTGAATCATCATCATCATCA
TCATCTGATTCTAACTCAGAGTCTTCAGCAGAATCATCGTCACTATTAGAATCAAAATCA
GTGTCAGAGTCTGGTTGTATGGATATTCTACTTTTTGCAGCATCTGTCCATACCTTATTA
ATGATTTCGAAAGAGGTATCTCTTGAGATGAAACTTGTAAAGAAATATTTTGCCTGCAAT
GTTCGGATCTGCAATGCATTGGGTATGAAACCAGCTGTGAATTTTTTCTCTATTTGAACT
ATTTCCTCCAATGGAATGGTAAGATCTGTCACATAGCTTAAGATATTAGAATGAAAAGAG
ATATGCTTTTCAGAAATCCAGATTCTCCCCTGGAGTAAGATATCTTTCAGAAGAGCACAT
GCAAAATCCGTGAACAACTTTTCATCTTGTGGAATATCTCTGAACGTAGAATGAAATTCT
TTCTGTTTTCTATCTGATGCAAATTCCAACTTAAGTTTCTTATTATTACGACGACGACGA
TTATGGCTATGACGGCGATGAAGTCTACTCACAGTGTTCGAAGATTCACCTATAGGAGCA
GCATTAGAGCTATTTCCTACTTTCAAGCCTTTCTTTCTACCAGATTTGGATAATCTTGAT
GATCTGATTCTCTTAATTGATGGTTTATGAGAAGCACTTTCATTATTATTCACGTCAATG
GAGCCATCACCTTTAGCATTATCATTTTCATTTTCATTGTTTTCATCTTTCACATCATCC
TTCGCATCATCCTGTTTTACTTGTGGCTCAACGTCAACCACGTTTGTAATTTTTGTAGTG
GGCAACGAAGGCAACTCATTGGAAGACGTTGTATTTTCATCTTGTTCAAATTTTGGAGAA
AGATATGGAGTTAAATAATTGTGTATGGTATTACGGTAATGATTATGATAATATTGTGAT
GAATCAGAAGATGGTAATGCGGCAGCAGCAGCTGCTTCAGTATATGAATTGGATCTGCTT
TTAGTAGTTGCTGATTTGTTAGTTCCATTTAACCCAGGAATATTACAAAGGCTTAAACTA
TTTCTGGAAAATGATAGGCTTTTCCCTCTTTTGACATCAGAATCAGCTGAATTATCGTTA
CTATTTACTGTCAAAGATGAAGAGCCCACAGGCATAGCTTTACTAGGAAATGAAGATGGA
ATCAACCTACTCGTTGAATTACTTTTAGAAATCCCAGATGAGAGCAGTGGCTGTGATAAT
TGAATGTTAGTGGCTACACCCTGTTGGATCGTAGATAATTTATTACTGGGGTTAGCACCA
AGCTGCAGATTTAACGGTATAACACCCGGATGAGATGGGGAAGCAGGAGTAGAAATGCTC
TGCATAGTTTGAAATCTGTAATTCACAGGTGATGTTCGGAGCGAGTTATTGTTACTTACG
GATGAAACAAGAAAACTTGGAGTTTTCGTGATTGCTGCTGGAGGAGATAAATGTGATGTT
GAATTAGATTCGTTTGGCGGAGTTTTAATCTTGTTAGTGGAGTTGAAAGAATGATTGTTT
GATGAGATTTGTTGTAAGTCTTTCAAGTTCTGTAACTTGTTTACTAATGTATTTGTGTTC
GCAGGCGAATTGAGTTCACTTGCACCTACTTTATTATCAACAGGTAACTGTTTGCTATTA
TTTCTAGAATGATTATTACTTGCATATTTTGAATTTCTTTGTGCATTATCTACTTGAACA
ATTGTAGGTATACTTGATGAATTTGACATTCCAATATTACTTATTGTATGGTCTTGAGGC
ATGCCAATAATCTTATTATTGGAAAGATCTCCATGGTATCCGTTATTTGTCATGATTTTA
CTAGGAGATACACCGATATTGATTCCATCTGCATAACTTGAATCCATCGACGCTTCACTT
TTAGCATCAGGATTGCTCTTATTATTGTTGATCTGATTTTTTGGTTCTAGGAAGTCATTT
AATGATAAATTCCCCTGACCTAACGTATCAATAATATCAGGTTCTTTCTGTTTACTATCT
TCAAGTAACACGCTATTACCGTTATCTTTCAGAACAGGCTTGAAATGGAGACCTTTAACA
GCATCATTTGCTGTTATTAAGTTTCCGTTTTCATCAACTATTTCATCATCATTCGTCTTA
CTATCTGCATTATTCACCGGACTATTAATTTCATTTATATTTAGATCACTGTGACTATTG
TTATGATGAAGTATATCCACTTTATTCTCAACGGTCTGAATTGAGCTATTTACTTGATCT
TTTACGGTGGATCCAATTGAAGAGATTTGATTGCCCACAATACTAAGAAACCCAGATAAA
AAACCTTTATCCTGACTTCTACTATTGATATGATCGTCATATTCGTCATCATCCTTAGCA
TTGCTTTGATTAAGTGATAGTGCAGATTCTTCTGGTTGTAAGATGCTGGATTGTTTTGCA
GGACTTTCAGGAACCAAGATCTCACCACTTTCATCAGGAAAACCCGAACTATCGCCGTTT
AGTGCACCATTACTGATTACTCTATTTATGTCTGTTGTGTAATTGTCATCTGAAGTATAC
CCGCAATCCCCATCGTCATCCGAAGAGAAATCATCATCGGAGGAATCCAAGATACTTTTT
TGAACGATATTTTTTGAATTATTAATTTGTGAACTATTATTACTACTATTATCCAATCGG
GATGAAAGATAATCCATTGATTTTTTTCTCAACTTCATCTTCTTACTATACCTCTTTTTG
GATCTGACGGGACTAATAGCTGGAGCATCAGCCAACGGAGATCGTATGGGAGCCAGCGAT
GAATCCATATCACTTAACTTAATTCTTTTTTTTTTGTTTCTTATATTATTGCTGTCACTT
TTTATTTGACAAATCGAACGAATTTCCAGTAATAGACTCAATATGTTGTTAACTTAAATT
GGCATAATACAGCAATCGTGAATTTACCTTGTGTGTTTTTACTCGTATTTTTGTGCTTTT
TTCTTCGCTGTTTTATCAAATGTTATTATCATTATTTTTTTTTTCTGAAGCGTGGCAGTT
GAAATGTAGAAAAAAGACAACACTGTCCTCGAAAGATTATTCCTATGTCACAAAAAATAT
TGTTTTTATAATATAAAGTATATGATTCAGTGATGACTTTTAATTGCGAACTTATAACCT
ACAAGTTCATGAATCCATTGAAGAAAATTAAACCTATGAAATCTAAAAATCCTTACCGGA
TAGTGAATTTGTAGAAAAATACATCGACGAGATTACTAACAAAGTTATGAAATAAATCGA
AATTCGAGATAACTTGAATTGGAAATTTCGCTGATATCTTAACAGTATGAAGTTTTGCTA
TTCTTAATAGAATGAACTTTCATTTAGCGTGGACTTATATGTACGTACCAGTGAAGTAGA
TGATACATGAAGCATAATAGAGTAAGTATAAAAAATTACATTTTAACTTGTCCACGTGAC
TTGGCATGTAAACCACCTATCACTTTTTAAATTATCATCTAGTGTTCTATTAACTTAGAT
TAAGCCCCTACATTTCAGAAATATATCCCTACTAAAACCTAAAGAATAAATCACTCTGGA
ACACCTTCTTGAACAACTTTTTGCCATTCATAATTACCTTGAAAACAAGATTTTTCAAAT
TCAGATTCATCCCAAAGGGTTTGCAAATATTCTAAGAATGAATCCAATTTGCACCAACCA
TCCAATCTTTGATCCTTACAATACTGAGGAATATTCAAATGAAGATCCAAAGTATGATCA
TTTAATAACATGTGAATATACCTTACTGGACTGTTTTTCTCAGAAGATGTTTTAACTATC
TTATTATTCAATTCTCTATCGAATTCGGAATCACATTCAATGACTTCAAATACTGTTTGA
GATGCAAACGGAACAACCCTTGATAAATCAAAAGGTTGTTCATTACCATTCCCTGTGAAA
TTACTCTTGAATTGCTGTAATCCTAAGGCGGCAAATATGTTTGTAATCACCGAATCGTGA
GTGAAATCAAAATATAAATTTCCATTTAGTGGGAATGGTAAACTTGAATTCTGTAATGCT
TGATGATGATTATGGCCATTATTATTATTCAATCTGGATTTAAGTTCTTCTACCCAGGAG
ATTCCTAAAGCTCGAGCAGTTGGAGCTCCAAAAAAATTCTGATTGTACCAAATCCAAGAA
TTTAGATATTCATAATCCTCCCATTCTTTCTGCGTAAATAATTCACAAAATGGAGAATAT
CCAAGAGTGACTGATTCAAATGAGCAAAGTTCTTGAAGACTAAACAAGACAGACGAATTA
AATTTCACACGCAAAGAGCTCGATATTCCTCGAGGCTCATCAAAATCATTGAATCTTTTA
ATTGCAGCTTGTAAATATTTTTCTTTAAATTTAGATATTTCATCAGGTAGACTTTGAAAA
TCGTAATTTTGCAAAGCTGGACAATTCTTATATGAAGCTAATGAATTATTGAAGCCTTGT
TGTTCAATTATTAACTGTAAGTCAGTAAAATTTCTCCAATTAACTCCAAAAAAACCAAGC
AAAAAATATTCTGAACTCATAGTCATTCTTTCTTGTGTAGTTGATCTAACGAACAATTTC
TCATCTTTAAAATCATCATCAAAAAACAACTTACCATACCTAAAGAAAAAATTCACCCCT
TTGTCAAACAATTGCTTATTTCCTAAACTGGTCAAAATTGCTACACCTTGATCAAATTTC
CAGTTATGCAAGATTCCGCTCAATAATTTCGAATGTTTAACAAGAGTTTTTTTATTCTCA
ACCAAAAATTTAGCTGCAAGGCTAGTGTTACGTGTATTATATCTTGTACCATGTCTTGAT
AATAAATGGACCTGCTTAATTTCACATTTGACATTATCTTTAGGCAATCCTAATTCAGAG
ATTCCAAAATTGCGATCAACTGGTGAATAATATGGTGAAATCGTACCAAATAACTCAAAA
ATGTTGCGGTCTTTCAGTTTTTCATGATCTTCAGGCTGGTTTAATGATGTTTCAATAGGT
TGGGGAAGATTATAAATTTCAGAAGAAGAAGCCGTTGGTGATATAGTATGCACTCTATTA
GTTCGAGCTAAAAATGGGGCTCCGCCGGTTGATGTGTATCCAAGATATTCGCTAGTAAGA
TGATCAATTACATTATCATCGATTAAATGTATTTCTGATTTTTCTGAACTAATTGTTTCT
CCTCCTATAATATTTTCTGAAGATACTTCGGAAATCTTTTTAGATAGAAGAAAAGTCAGC
ACAAAAAGGATAAAGATCATTGACAAGTTAATCACCGAAATCACCACCATTATGTTGCCT
CGCCTCCAATCTTTTCGAGAGTTACTTGGCACCAAAGGAGAAAATGACATTATCTACCAA
AAATAAGTCTGCCCAAGATCTGTCTTACCTAAACCTGTTAATTCTAAAAATAATGCTAGT
AATCTATCAACTTATAATTATCAATTCAACTGACGTATTTATAATATTTTTTTCTGTTCT
GATGACATAAACAATATATCTATTCACGTGGGGAAATTTTTGTATCAGTGCTTAGCAAAA
TCTCGTTTCGGTTCAAAGTAAGAAAATTCTCGAAAGAAAAAAAAGCAAATATTTTGATTG
ATGGATGACTTACACTTGATTACTTTTATACTTCAATTTCTTCTCAATTGAATAATTATA
TATCAACTAACTTAAGAAATAGCAATCAAATAAAAATTTTGAAGAATGGTTAAAGCTATT
GTTGCCCCTTCTATTCTTGCCTCAGATTTCGCCAATTTAGGATGTGAATGCCATAAAATG
TATGACAGTCATGCTGATTGGCTTCATATTGATGTAATGGATGGTCATTTTGTTCCAAAT
ATAACTCTTGGTATGCCAATTATAAAGTCTTTACGTAATGCTATTCCTAAGCAAATTGAT
CCAGCTACCAAGGAAAATAGATACTTTTTCGATTGTCATATGATGGTTAGTGAGCCTGAA
AAATGGGTTGAACCGATTGCTAAATCTGGCGGCGACCAATTCACTTTTCATTATGAATCT
ACGAAGGATGCCAAAGGCTTGATTCAATTGATTAAAAAGCATGGTTTAAAGCCTGCATGT
GCTGTTAAACCAGGGACTCCGGTAGATGTTTTATTTGATATTGGTAAAGATTTACATATG
GCATTAATTATGACTGTTGAACCGGGCTTTGGCGGTCAGAAATTCATGAAAGATATGATG
CCTAAAGTTGAGATATTAAGACTGAAATTTCCGCAATTGAATATTCAAGTCGACGGCGGA
TTAGGCAGGGAAACTATTGTTCCTGCTGCAGAAGCCGGTGCTAATGTGATTGTAGCTGGT
ACTTCTTGCTTTACTGCCCCATCACCAATAGAATTGATTGAATACTTTAAAGAAGAAGTC
AATAAGAATTTAAAATTGAAAGGAGTGTATGACTAATACAGTAAATCTTTATATAATCAC
TCAATGAAATACAACTGAATACACATGAAAAACAAAAAAGGGTCTGCTTGCTTTTGAATG
AAAGTGAACACAGCATTGTATTTCTTTTTGTATGCTGAAAGATAATATTCTTCGGATGAA
CCGAATCATCTTAAATCATACGGATGAGCGTACTTCAAAGCTTACGAGGATAATTTTGTA
GCAATTATCCTACAAACAAATCACAAAAAGAGCTATTGAAACATTGCTCAAAGAGCATTC
GCATTCACATTAATACTGTAGATTTCAGTTTTCACTTTTTCGAGCGGAATGCTGATAATT
GCTAGAAGCCTGACTTCAAAGAGATCATGAAGACAATCTATGATTTCATCCTAAAAAAAA
CTAAACGATATTTTCATCGTTTGACTCCTATTGTGTTTAAAAAGAAAATACTACATCACG
TGCTAATTGATATATGACGGCATCTTTATCTCATCAGTGATAATGACAAATAACTAAATA
GCGATGATAAAACAAAACAAAATACTATGTATCACAAGAAAAAAACAATAAAAGGTAGCG
AAGAACTAAATATAAGAAAATGAAGTGAACCGTTTATTCCTATAATAACTTAATAGAAGC
CTGCATGACCCAACGTTGTACCTTCGCCAGTAGCATCAACGACAATTCCCATACTCGAAG
AATCTTCCAATACAGACCATAAAGCATCTCTCACAAATTGGGATTGATCCTTAAGGGAAG
GTTGTGATCTCTTACTAGTAGTGCTCTCAACTAATGCATTTGCATCTTTTTCATCTTTTT
CTTTTTGCTGTTCCAATTGTTGAAGAATCTTACTCTCTATACCATTGTTTTTCAAATGGT
TAAGGTTTCTCTGTATTTTCTTCAATTTCTTATTAGAAAGAGTTTCAGTAGTTAAATTCT
TTTTCTTGTTCGTCAAATGGGAAGTTTTATCAATTTTTGTAGATTTGAAAAGCTCGGCAG
AAGATGGTTTTCTTTGAAAAGTTTGGGTGTTTCTAAACTTGATTGCTCTAATTTGAGTCT
TTTTGTGAGCTTTCATTTGGTTGGTAGGCTTATTGAATCCGTTTTTCGAAGGCATTTTGC
TATTGCTTATAATATGTATTTCAATTATGTCCTGATTATGCTTGGTGGTTAAATTGTGTC
AATATGTTCGTTTCGTTTCTAGTTCTTTTTGCAGCTAAGATCCTTATATATTCAAGAAAT
AAATCTCAACAGCAGCTACCACTAAAAAAAAATCCTTTATTTGATTTGAAAATGTTCTCA
ATAGAATTGTTTAAAAATTGCTTTTAGATTATAAAAAACTAAAAACGAGAAAAAAAAATT
ATGTTATATTAAAAAAAAAATTATTCATTTTTTTGAGATGACCATGTGCACGGGTGTTTA
TATGTAGCAATTAAAATGGTGTATAAGTTAATGGTAATAAGATGTAAAACTGTAAAGTTG
TATGGTGTTATATTTAAACTGCTTTTAAAGATTAATAACTGTAAGGGTTGTACGCATCGC
ACACAACCTTTTTTTTCTTTCAATTAATGTTTCTTTTATCGAAAATCATAATGTTGAAAT
CACAGGAAATTTATCAGACGCAATTAACAAAGAAAGAACTTCATTTACAAAATAAAAAAA
CTTTTACAACCACTCAATTAAGAACCATTTGGATATAGAAATATAAAAAGAAATACCTGG
GATACATATATACTTTATCAAGGATATTCGATCCATAGAGGCCACAAGATAAGAGGATAT
ATATAGAATAAGGCTAAGAATATTATAACAATGGAAGACAAATCACAGGATATCAATAAC
AGCTTATATCTTGAACAATACTCATTCATCACCACCGCTGCTATCGTGGGCTCTGTTAAT
AAAAAGGTTTTTGTTTCTCTCAGAGACAACAGAACGCTTTTTGGTGTGTTGCGTACTTTT
GACCAGTTTGCCAACTTGGTCCTTCAGGACACAGTGGAGCGTGTTTATTTGCCAAGCAGT
AAGAAATACGCAGAGCAATCGCTCGGTGTGTATTTAATTAGAGGGGAGAACGTTATCATG
TTTGGAGAAATGAATTTAGATACTGAAGACGACCATTTGGATGACTTAGAAAAAATTGAT
TTCAAGGAGGGAAAGCTCCAATTCCAGCAGGAGTTGGCTGCTAAAGAAGATTTGATGGTG
CAAAAGGTTAAGACTTTTAGAGATAATGGGTTGGCTTATCGCTAGATAGTGACTGTGCTA
ATAAGAAATATTAACATTACTATTTTAATACATAACCCTCGTCATACATTGCTTTTTTTT
GAAAGAAAAGAATGTGAGTTTTCAATTGTTTTTATTATAAACTGTAATTTTTGAAATTTG
TAGGATTATTCAGCATGCTGCTCAAATATAAGCCTTGATTATGTTCCGCTGATTTCCAAC
TTTTTAGAGCTTGATAGTTCTTTTCGAATAAATATTTCAAATGGATTATTCAACTGAAGA
AACAACCATTTACGTCACGTGAATGGATTTATTCACAACATATGGTTTATCCGCATATAA
ATGTTACACCGCTAAATCCTTACATTTTTAAAGGTCAGCAAATTAAAAATTTTACAATTT
GTGAACAACGCACACAATCAAAAAAATATCAGAAAAGAAAAGAAAAATCACTCGGGTGGG
AAATTAAAGCAGATTTAAAAGCAAAAGAAAAATCAAGTCTAAATTTGTGTTTGCATTAAG
CGTATGGATAATACAACAGGCAGAATTTAAGTAAATACAAGCAGACAATTGATACAAAGT
GGTTATAATTATCGATTGGTTGACATATAGATATATTGCCATCTGAAAACACACTTGCAG
GAAAAAACTGTATTTTGAGAGATTACTTATTCCTTATTCCGTTATTCATTGAATAAAATT
AAAATAACAACTGCAAATACGTATTATTTAAATTTAGCAGAGTTAATACTATCCAAACTA
GTTAGCAAACATGTCAGACACCCCAATTGTTCTTGACCAAGGTACAGGTTTTGTGAAAAT
TGGCTACTCTGGCCAAAATTTCCCAGATTTTACATATCCATCTATCGTGGGTCGTCCAAT
CCTTAGAGCTGAAGAACGTATCGGTGGCGCTACTACATCCAACATTGAGCTTAAAGACAT
AATGTGTGGCTCCGAAGCTAGTGAATTAAGATCTCAACTTCAGATCTCATATCCTATGGA
AAATGGTATAATTAAAAATTGGGTAGACATGCAATATCTTTGGGATTATTCCTTTTATGA
TAAGTTAAAAGTCAATACTGCAGGCCGCAAAATTCTCCTTACTGAACCACCGATGAATCC
TTTAAAAAATAGAGAATTGATGTGTGAAATTATGTTTGACAGATATCAATTCGGTGGTGT
ATACGTTGCTATCCAAGCAGTTCTTGCTCTTTATGGTCAAGGGTTATCATCGGGTGTGGT
TGTTGATTCCGGTGATGGGGTAACACATATCGTTCCAGTCTATGATTCCACAGTACTCAC
GCATCAAGTGAAGCGTCTTGATATCGCCGGTCGTGACGTTACAAAAAATTTAATCAATTT
ACTTCTTAGAAAGGGTTACGCATTTAATAGAACTGCCGATTTTGAAACAGTTCGTAAAAT
TAAAGAAAAGCTTTGTTATGTGTCATACGATTTAGATTTCGATACTAAGCTTTCTACAGA
GACAACTTGTCTTGTCTCTAAATATGAATTACCAGATGGAAGAGTAATTAAAATCGGTTC
TGAAAGATTTGAAGCCCCAGAAGTATTATTTCAACCCGAATTAATGGATATTGAACAACA
AGGTATGGGTGAAGCTCTATTCAACACAATTCAATCCGTGGATTTGGATATTCGTTCGAC
CCTTTTTAAATCTATTGTTTTGTCGGGTGGTTCTTCAATGTATCCAGGTCTTCCATCTCG
CTTAGAAAAAGAATTGAAACAGTTATGGTATACTAGAGTTCTTAATGGAGATGCTACAAG
ATTGGACAATTTCAAAGTTAAAATTGAGGATCCTCCAAGAAGAAAAAATTTGGTTTTTAA
TGGTGGGTCCATCTTAGCTAATATTATGGCTGATAAAGATCATATGTGGTTACTGAAACA
AGAATGGGAAGAACATGGTGCTAGAATATTGACTACCAAATTTGGTCAAAGATCTTGAGT
ATTTAAAAATAAAGTTGTTTACTAGTATATTTACACTCTTTTTATGTATATTTTAACGTT
GATAAAAATACAAAATAAATAAATGGAAAAAAAAATTATCAAATGATATTGATTGATATA
TCCAAAAATGAGTTGAATTCTTCGGTGTTAATAAGGGAAAGTGTATCTCTCTACTACCAA
TATCGAGTAGACAAGCAGGTAGCTTCCCCATCATGTTATATTTCAAATAATAGAAAGAGA
CACAAAATTATTGAATAAAATAGAATATGATCATAATGTTATTGAAATACAGTATCTGTC
AAAATGTGGATTTTCTTTTTGTATGTGGAAGATAAGTTAAGTAAAGAACTCTTATTTAAG
TAAACATATTTAGTAGCTTGCATCTTAACAATATAGTGAGATCGATATTATTTAAATACA
TTAATCTTTTGGCTTCAGTATCAAACTTAATTATTCACAATATTATTTACTGCGGAATTG
TAATATTCAGGTAGTATGTTTCTAGTTTTTCTCTAAGTTAATTAGTCCCTACTTCTTCTG
AAACGATTGTGCCATTATTCACCCTTTTTGGTGACACTTGTTGTTGCTACTGGAAGTATA
GCTTATTGTAGAGTACTCTATCAGTCTCTGTTTAGATCAGATTTAAGATATTGTATCAGC
TTTAATTATGTTGAAAAAATCTAAAAATATCTATCATCTATTTTAATATAAATAAATATA
TATATATGTATATATGGTATTTATATATTCTATTAATTAATTGATTATAACCATTTTATA
TAAGACAACATAGAAAATTAATCCAACGCTCTAAATGAAGAGCACGTTGAGCACATCAAC
AAAAAGCGGCTTGACTTTACTATCTAATAATTTAAATGATCTAACTTTTCCCAAATATCG
CTAGATAAACCATGAATCTCCTCATTACTGACCATACCATTTTGCGCACCATGTTTAATT
GCAGATCCTATCAAGTCGCGTAATAATTCCTTAGTAATAACTTTTGGATTCAAAAATTGA
TTCTTTTCAAGCAACTGATGAATAGTAGCTCTCCTCATAGGATCTCTCATTAAGCAACTC
TTCAATAATTGTATTAAACTTCTTGGAATTTTAAACTTACGACTTACGTTCCATTCCGGA
AACTTAATTTCAAATTCAGGATTCATAATCGCTAATAACCGCTGATTTCCTTGAATGTGT
CCATAAGGAGGTTTACCATATACCATTTGATAAATAATACAACCACAAGACCAGACATCA
GAAGGTTTACCAACTTTCCATGAATTATCCTTATTTGGTAAATTTATCAATGCTTCAGGA
GCCATATAATTTGGGGTACCAAATTGTGAATCTCTGTAAATGTTAACAGTATGATCAGGT
ACAGCATTAGAAATCCCAAAATCAATTAATTTTAAAACACCTTTAACAAATAAAAAATTT
GCGGGTTTTAGATCGGAATGAACAATATCATTATCGTGAACTTCACAGACACATCGAAGA
ATTTCCTTACTATAAAACCTAACAGCATCAATATCCTCTTGTTCGAAGAATCCGCCATTT
TTGCTGCTAGCGTTATTAGTTAAAACGTGTGCCAAATCAATATCTCCACATTCCATTACA
AGTAATAACGTCTGCTTTTCATTCATCGAATAGTCTATTAGTCTCACAACACGTCGAGAC
TCCCGAAGCTTTAACAACAAATCGACCTCTCCTTTAAACCCGTTAATGCTTGATTCATCA
AACTCTTCAAGAGTCACTTCTTTGATAGCATAGACTTTATTGCTTGTAGCCTTTTTCACT
TTGTAAACCTTTGATGAGCCTCCTTTACCAATTAGTTCTAGCTTCTGATATTCGGTTCCA
TTCACTTTGATTATTGTTTTATTGCTATTACTGTTGTCTTCATTAATGCCATTATAACTT
TCAAAATTTTTTGATCTTTTAATTTGTCTCAAACTATTGATATTTAGTACATCATTTTCA
TTTTGAATCTGCTCTCTTCTTTCTTCAAAACTCAATCTTTCTTGTTTAGATCGAATATCT
CTTAGCTTCTCATACATTATGTCTTCTTCGCTTTTTTTTTTTTCGCTACTATTACTGCCA
TCATTTCCAGAATATCTATTTTGTCTCTTGTATGCATTTAAAACTTTTGGAGGTTGTACA
TTATCTACTTCTGGGTTCAAATGCGGCGAAATTGAACCATTTCTACTATTTTCTTTCTCA
TTAATGAAACTAGTCTTTCCATTGATGCTGGTTCCATAGGTATTCAAATTCCAATCACCA
GGTAGGCTCCCGTTGTTAGTACTACTACCATATGTAGTTGTAGTCGTACTTATACTAGGC
TGGTTGGCATGATATTGATTATGATTATCCTTTGATAATTGTTGTTGTTGCTCTTCACTT
TTTCTGCTTGTCCCCGAAATTCTTCTGGGCTGCCCTAGAGGAATTGAAGGAATCCTGGAC
GAAATGCCTGATCTTCTATATATTCCGGTATTTGAGTTATTGATCGCCGTAGATATGATA
ATATCAGTATTTGCGGATTTTAAATCATTGTTGTTCTCGACACCATTATATAGTTGGTTT
CTGGGTATCAAATTATGATTATTATTGTTATTCTCTACCGAGGATGGCTTCAGTTTGTGA
TTCTCATCAGTGGGTGGAATCATCGAATTATTCATGCTCTTGCTGGAATTTCCTTGAACA
TAACGATCAATTATTGGTGATGGCGTTATTTTGCTGTTGTTTTCATGATCTAGGATGCTA
CTTTTTCCACTATGTAACGCACTTGGGTTGCTGTGATTCTTAACTATTGGTATGTCACTA
TTTATATTACCATTACTGTAATTTAGAGAGACCATAGCATCTTCATATCTAGTGGCTGAG
TAGCTCTTGTAATGATCGCTTGCGAGCAGCCCGCTATTCTCGTCTGCATCATTATCTACC
TGCTTACCGTCCGCGTCTCCGTATTTCTCCTGCTCCAATACCACTTCATTGCCCCCTTCC
AGACTGTTATTATTGAGTAAAGCCATGGAGTAACTGGAAAGCTTGGGAGGCTCAAAGAAC
AGATCTTCTTCAGAGTCATATATCTGATCGTTCATCTGTGTCTCTTTAGTCTTCTGTTGG
CAGTATGACAATCAGTTGGTCTTGAAAGAAAGAAAAATATCTAGTAGTTACTTGGCCTCC
TTATTCTAGCAAGTATATCCAAACTTTAATGTATAGTTAGATTCGAATTGAATCAGTGGA
GTTGATAAAGTCGCTCTACCTAACTACTGATTCCCTTTAAAGTGGTATTCTTGTTTTCAT
GTTTACAAATTTTGTTTACTAAAAAATGTTTGGCGACCACACCATGTTAATCACGTGATC
TGTCAAATGTCTTCAATCGTCGACGATTTTTAAGGTACCGACTTCAGCGCATAAAATTCA
GTATAACAAGAACCTGTATACTTCAGGTTACATGTTGTATTTAAAATGATATATGTTTGC
ACTTCTAGGTATCATTTTAGATATATTTACTGTGCCTACTCCCTCCTATCTTCAATCACA
CTATGAGGCCAGTAATTATCCACCAGTGTTTCGGCCGTCAGTCTCTCTTTTGTTTTTTTA
CAACTAATCCTCGAGAGCACCAGCGTAAAATATATCCAGAAGTCATGACTCAATAACTTT
CAAGAGCAAATAATAGCGATTCACAAGATGTCGTATCTTGAGAAGAGCTATAGAATGCCT
GTTCTATGTGAAGCAGGAGCTGCAACCTTTAGGTTAAGCACCCTTATGCATTACGTGCCC
GTGTATAGTAGATGCCCTGTATTTCACGTGATTTGAATTAAATTTTTTTTTAACCATTTA
TTTATTACTCACTTTTCATTTTTTTCTCTCTTTTTGTCGGGGAGACCAAGGAGACAGAAA
AATGAACATTAAATTTTTTTTAAATATTCCGGAATTTCAAGAATATATATTAACGATTTT
CAGCCATTATCTAAGCTCCTTCTTATTTTTGAACCAAAAGCTAGAAAATTCTTATTTCAA
TAAACAATAAATATGGCTGCTGAAGAACCACAACAACAAGGGTTTTCATTTCCAAAGGAA
GAAGCCAAGATTGGCGCTTTCTGGGATGATATTAAAGCTTTTGAAACTTCCAATAAATTA
AACGAGAACAATCCTCCATGGGCTTTTTATGATGGTCCTCCATTTGCCACTGGTACTCCT
CATTACGGTCATATATTGGCCTCTACCATCAAGGATGTTGTTCCAAGATACCACTCCATG
AATGGTAAGTATGTTGAAAGAAGATTTGGCTGGGATACTCATGGTGTCCCTATCGAACAT
GAGATCGACAAGAAATTCGGGATTAAAGGTAAAGCCGACGTTATGAAGATGGGCCTTGCC
AACTATAACAAAGAATGTAGAGCTATCGTTATGAGATATTCCACTGAATGGAGATCCATC
ATTGGTAAATTAGGCAGATGGATTGATTTTGATAATGATTACAAGACATTGTATCCATCG
TTTATGGAATCTGTATGGTGGGTTTTCACGCAATTATTTGAAAAGAACTTGGTATACAGA
GGTGTCAGAGTCATGCCATACTCTACCGGTTTGACAACCCCATTGTCTGCCATGGAAGCT
CAACAAAACTATCAAGATGTTCTTGACCCTGCTGTGACTATTGGTTTCCAATTAGCCGAT
GATCCAAGCACTTACTTGGTTGCTTGGACGACCACTCCTTGGACTTTACCAAGTAACTTA
GCCTTGGCTGTTAACCCAGCCTTTGAATATGTTAAAATCTACGATGAAAAGAGAGAAAAG
AATTTCATCTTATTGGAATCACTTTTGACTACGTTATATAAAAAACCAGCTAAAGAAAAA
TTCAAGATTGTCGAAAAGATTCAAGGCAAAGATTTGGTTGGTTTAAAGTACAAACCTTTG
TATCAAAACTTTTATGAAAAGTTTAAAGACACTGCTTTCAGAGTCATTGGTGCTGACTAC
GTTAGTGCCGATTCCGGTACAGGTATTGTTCATCAAGCTCCAGCTCACGGTGAAGAGGAT
TTCAATTATTGTACTGCTGCTGGGGTCATCAGTGAATTAAACCCACCACCATGTCCGCTT
GATGATGTAGGACAATTCACCGATGAAGTCCCACAATATAGTGGTATGTATGTCAAAGAC
GCTGATAAGAAGATTATTAAGGATTTAACTGCTTCTGGTAACTTATTGGTCAATGCTCAA
ATCAGACATAGTTATCCATTCTGTTGGAGATCTGATACCCCATTACTTCAAAGAACTATT
CCAGCTTGGTTTATCAAGGTCAAAGATCAAGTTCCTGAAATGTTGGCCAATGTGGAAAAG
ACCAACTGGGTTCCGTTAACTGTTAAAAACAGATTCTTAAGCTGGATCAATAATGCCAGA
GATTGGAATTTTTCTAGAAGTAGATACTGGGGTACTCCAATTCCACTTTGGGTCTCTGAT
GATTATGAAGAAGTTGTCTGTATCTCTTCTGTTGAGCAATTGCAGAAATTATCCGGTAGA
AATGATATTACTGATTTACACAGAGATAAAATAGATGATATCACCATTCCATCACAAAAG
GGTAAAGGTGATTTACATAGAATTGAGGAAGTCTTTGACTGTTGGTTTGAATCTGGATCT
ATGCCTTATGCTTCCAAACACTACCCATTCGAAAATAAAGAAAAGTTCATGGATGCTTTT
CCAGCTGATTTCATTGCTGAGGGTTTGGATCAAACTAGAGGCTGGTTCTACACTTTAACT
GTTTTGGGTACCCACCTTTTCCATACAGCTCCTTACAAGAATGTTATTGTTAATGGTATT
GTCTTAGCATCTGATGGTAAGAAAATGTCTAAAAGATTGAAAAACTACCCAGATCCGGCT
TTAATTTTGGATAAATATGGTGCTGATGCTTTAAGAATGTATTTAATCACTTCACCTGTT
CTTAGAGGGGAATCTTTAAGATTTAGTGAAGATGGTGTTAAGGAAGTCGTTTCCAAGGTT
TTGTTACCATGGTTGAACTCTTTCAATTTCTTGAAGGGTCAACTTGCTCTCTTAAAGAAA
GAGCATGGTATTGATTTTCAATACGATCCTAAATTCACGCCAGATAATGTGATGGATCAA
TGGATTTTGGCTTCTTTGCAATCATTAATTGAATTCATTCACACTGAAATGAACGAATAT
AGATTATACACTGTCATTCCAAAATTATTGAGACTAATCGATGATTTGACTAACTATTAT
ATCAGATTCAATAGAAAGAGATTGAAGTCTGAAACTGGTGTTGAAGATGGTTTGAAAGCC
TTAAATACTTTAGCCAACACTTTATTGACTTTGTGTATTTCTATGGCTCCATTCGCTCCA
TTCTTATCCGACAATATCTACCAACAATTAAAACCGTTTTTCTCTGAAAAATACTTGTCC
GAAATGTCTAAGGATACCAGATCCGTTCATTTCTTAAGATATCCAACTGTTGACAAGTCC
AAATTCAACAAAAAGATTGAAGTTGCCGTCACAAGAATGCAGAAAGTTATTGAACTAGGT
AGAGGTATTCGTGAAAAGAAAAGTATCTCTTTGAAGACACCATTGAAGTCTTTAGTCATT
ATTCATGCAGACCCATGTTATTTGGAAGATATTAAATCATTGGAAAAATATATTATTGAA
GAATTAAATGTCAGAGAAGTTATTTTAACCTCTGATGAAAAGAAATATGGCGTTGAGTAC
TCTGCTGTTGCTGACTGGCCAACATTGGGTAAGAAGTTAAAGAAGGACGTCAAGATTGTC
AAGAATGCTTTACCTGCTCTTTCCTCTGAAGAAGTTCAAGGTTATTTGGATACTGGTTCT
TTGAAAATTGGCAACATTGAATTAGTCGCTGGAGATTTGAACATCATTAGAGGTTTGCCA
GAAAGTAAGGCCGCTGAAGGTCATGAATCCAGATCTGACAATGATGTCTTGATCATTTTA
GATACCAAGATTTACGATGACTTGAAGAATGAAGGTTTGGCTAGAGAATTAGTTAACAGA
ATTCAACGATTAAGAAAGAAGGGTGGATTGCAAGCCACTGATGATGTGGTTGTTGAATAT
CAAATGACGAAAGATCCAATTGGCTTGGAATCTATTATTAAGGAATATATTCCTATGATA
GAAAAGACATGTAGAGGTTCTGTCACTGGTTATTCTGACTGTGATAGTAGTAAGATTATT
ACTGAAGATGACAGTGAAATTCAGCAAGCTACTTTCAAATTAAGATTACTTAAATTATAA
GAATGATCATTATCCCCTTTTTGAATTAGTGTTTACAAATCGTTTTCTTGATCTCTTTAA
TTTTATTTATATAAAAAATGATATCATATTATTATTAATTTTATTTGACGTTCAAGATGT
ATATTGTTTTGTGTTGTCATTATCAACATTTGAAAAATCCTATCGTAGTCTTTAGAATAA
ATACACAATACACAAAAAAAAAAAAAATCCCCCCCCCCTAAAAAAAGTTGATTGTTAATT
TGAGAATATTCTCTTTACTACCACCAAAGAAGTATATTTCAACCAAATATACTATAGAAT
TAAAAAAAAAGGAGTAATGCTGTTACCAGATTCTAAATTAGTAGAAGTTTCAATTCGACA
TATTATTCCGGATGAAAAAGAAATCAATGATGCTTTAATTATGAGAACTACACAATACTA
TAACAAATCCATTAAATTAATGGGGAAATTGCCATCAATTGAAGAACAGGAGCGACTCCA
TATTTGTGCATATATTGCGATCAGGGATTTAAAATCAAGAATATCTATAAAAAGCAAAAT
TCTGTTGAATCAGATTGCTTTGCCTGGTAAAAAGCTACAAAAAGTTATGAATCAAATAAC
TGAAGCTATAGAAATTTCCAAGAATAAAAATAACAAAATGAAGGTACATCGAGACGGAGC
AGATTCAAAAAAGCAGAGCATTGAGAATAATGTGATAGCTAACCTGGAAAAATCCACCAT
TGTTTCCACTGTTTCTTCTAGTAAAATTTCATCGACAAAGGTTAAAAGAATTGTTCTTTC
AGTTAATGGAAGGAGGCCCGCTCTGGCATCATCTAGAAATTCAAATAATGCAAGTAAGGA
AATAAATATATCAGATAGTGATGATGATAATTTCTCAGAGGTAACAGATAGTGGAACTAC
TGATGATGAAGCAGAGACTGAAATAAAAAATAATAGTTTAGTTTTTAGACATGATTCTAC
ATCATTATCTCCAAAAATAAATTTCAATAGTGAAATTTTAAATTATTTTGCAAAATCCCC
CAGAAAAAGGTCCGGTGGAAGTTTAATTGATAAATTAGTAGCCGCAAGCAGCGCTGAGAG
CTCAATGATTAGCAATAATAATGATGGTATCATTGTCAAATCAGCTACTCCAAAGAAACG
GAAAAGGCTATCTGCAAGTTCATTGACGGGCAATGAAATGTCTGATTATTCTCCTCCATC
ACTAGGATCTTTGCCTCCGGTTGCTTCTGCGTCTTCATCGGTTATCCAAAGCCCGGTTGG
ATCATCATCTCCATTTAGAATAAAGTTTGGTAGTAAATCAGGCTCATCTAAGAAATTAGT
CTTTAATAATGCTGAAAAAATGGCAAGTCTTTCGCCAAACTCAGAGTCACCGATAAGTGA
ATTCGAGGAATACGGAGTTGAAATAGGAAGAAATTTTAAAAAAATAAAGCATGATCATTC
TCCTTTGAAATCATCACCATTGAAATCAGAACAGAAAAGGAAAGCAGTATTTGAGGAAAA
TGTAGAAGAAGAAGAAAAAGACAATAGTAACAAATTTCCAAACTCTAAAGAAATTATTGA
TATATGTAATATTTTAAAAATTCCAAAAGAATCGGCAATTCGAATAATCTTACAATTTAG
AAATTTTGAAAATAGGATTAAAGAAAAATGGGGATTAATTTGTGGACTAATTATATCTGT
TTATATCTACATTTTCAGAGATTTTTTTATCAAATATCGATCAAATGAAAAAAATGATTC
AACAAATTTGAAACAAAGATTGTACAATGAAGTCTGGAAATGGCAAAGAGGAAAACTTAC
GCAAAAAGACTTACAAGCATGGCATAGTTTTTGTGTTGAAATGATAGGAATTGATCAGTT
AGAAGAATTTTACGAATTGAATAATAATAATAAAAATTTGAATGATTTTGAGGGAGAAAA
GCGGTTGAAAAAATTGAGAGAACATTTAATTGGTTGCGGAAGAATGATTGACCCAAAATT
TGATTATCTGAATGAATATTATTGTCAAAAATATGAAAATTGGGCAGACTCAATGAATGA
AAAAATAGCCGATTTACACTGAAAGAGTGGATTTGGTGGTGGAGAGATGTTTATGTATTT
GTAGTAATGATATAGAAATAATATAAAAATATGACGGTAATGATACAAATGTTTAGATGT
AATGAGTGAGCAAATCCATAAACTATAATACAACGTAAAGTTCTTTTTGCTGATGGTTTT
TCTCTTTGAAATAGAGAAAATGAATTTAGAAAAAAAATGTAGAAAGTAAAAGGAAAAAGT
AAGATAATAATTAAAACAGATAGAAGAATTGAAAAGTAATTTGATAATGAAGATAATAAT
AATTGAACAAAATAATAATTGAAATAAATTTAGTTTATGTTGCAAGCTAATAATGAAATG
GTGATGCTGAAGTGGACTGTTGCTGTAATAAAGGAATGCAAAGATGATCGTTAAAATTTG
GTAGGATTTTTTCATAAAGTTTAGTATGTTTAATATTGTTGTTTAATGATAATGATAATA
ATACAAGAAGGAAAGCGACAACTTCATTTGGAATATTCATATGGATTAAAAGTATCAAGG
GCATAAGGATTATCGGGAATAGTGAAAGACTCTTCTGTAGAACTCAATAAATTTCCAATT
GAAGGTAATGGATTTTTATTCATATCAATATTTTTAAAATCTTCCACTGGCTCTAAAGCA
TAGACAGAACTAGTTCTATTAATCTTCAATTTATCTTTGCCTTCGATATTCTTTTTATTT
TTAGGACAATGATTATTATAGATGTAAACTGAAGGTGCATTAGATCTACAAATATCAATA
TTTCCCGGCTTATTTTTGGAAGCGGCTGTTAAATCTTCATTATTATATGATCTTATAGGA
CTATCTAAATTACTCAATTTAGAATTGATTGATGAATTGCGAGAAACACTTACTGAAGAA
TCTAGATGTCCTTCATTATCATCATCAATATCATCATTGTCATTTTCTTTTCTATTCTCT
GATGTATATGGATTATTAACACGACCAATATTATTATTGTTAGTATGTTGCTTTAAATTG
TTGTTAAATTTATTGATGGCACTTTGTTGTCTTTTATAGAAAGGATTAGATACGGTGGGT
GTCTGAGGAACTTTATAATCATTACTAGAGGAATTGATATCAAGAGAACTAAGAACTTTT
TGTTTTGAAGATGAGTTTTGAAAATCCAATCTCATAGGTGACCTTTGAGAAGTTGTTCTT
TTATTTAAATCTCTCATTGTATATTGACCTTGATTCTTTTGAATTTGTGGGTTCTGTTGT
TGCACAGAACTCTTATTATTATTAAGATTTTTCAATCTTGAGCTTGCTTGAGATGGAGAC
AATCTAGTGACTGGTTTTCTCAAGGGTCTTGGTTTTGAGTAATACTGTTTGGCAATTTCA
TTATTATATTCATTACCGAAATTATCAATCTTTGTCAATTCTGACAAGTTTGAACCTCTT
TTATTTCTTGGCAAACCTAAATCTAAAATGATTTCTTCCTTTAAATTATCAACAGAAAAA
TTCAATTTTTTATTAGGCAAATTTGAATTCAAAGGTTGTTGTTGATGATAGAGCTGAAAA
TGGTTGTTATCGTTCAATTTTCTTTCTATTGAAGAACTTGATGAATTTGAAGACTGATAA
AAGTTACTGTTGTTATTTTTCTTTTGATGTTCATCATATGAAGAGAAATCTGAATTTGGC
GTAGTTGAAGTCGATCCGCTTCGTGGAATATTTAAATTGTCGCTGTTATCATAAGGAATA
ATATTTTGTTTAATTGTTGAAGAACCATATTCCTGAAATTTCGAGTTATTATTATTATTA
TGATTGAGAATCTTTGGGGCTGGTTGCAACTGTATATTTTGTGAAAGATGTGATGGTAAA
TTAGATTTATTCAAATCATCAAGCTGTTGCTTATTACTATTATTACTACTTATCTGGAAA
GTCTCATCGACCGGACTTCTTATTATTGGATTATTATTATTGCTATTTTTTTTTTCATTT
CTCCAATCATTTAACAATTCGATTATATCATTATTGTTTTGAAGATCTGTAAGATTATCA
TCACTAAGTTGTTTATTATGGTTATTATTATTATGATGATTATTGTTGATACTATTGATA
TTAGTTGGTGAGTTTTTCTTTGTTGAATTTTTTCTAACCCAATCCCAAGCTGCCATTTAT
ATTAGAAGGGAACAAAGTATAAGTATATGATTTTTTATTTCTTATAGCTAAAAAGAAGAT
TATGGAAATGTGGAATATTTGTGTCTTATTAAGATTAATTTTAATTTGAAAAATATTTGA
TGAAATTAAGAAGAAAAAAAGATAAAAGAAATACGAGAGAAAGTGAACAAGGAAAAAGGA
AAAAGGAAAAAGGGCAATACGTAAAGGAAATAGGAAAATATTTATATTTACAATACAAAA
ATGAGCGAATTTTGTGTAAAAATATTTTTGGGAAAAAATTTAATAAACGTGATGAATATG
AAAGGAACTACTACTCGGGGAATTTATTTATAACTTTGATGTTAGTATTTGAATATACCA
AAACCAAGTAACCAAGTATATTCTGCATGTTGAAAAATGCGTATGCGTGAAATTTTTCCA
AGCGGCATGCATAAGAAATATAACACACCAATGCCGGAGAATGTTTTATTTTTGATAAGT
TTTCTTAAAACAATTGGTAACCCTCATGGATTGAATGTCTAGTTTAATTTATAAATGGGT
TGGCTATTCTTATTAGTAGTAAATAAAGGGTTTACTTTAATTATTAAAATGAGTTATACT
AAATATAATTAATCCGTTGTTGAAAATTTGGCAGTGCCAAAATAAAATGGGAATCTATTG
CGAAGAAGCATACATATCCTCAAAGCTTTCCAATATTAATAATAATACACGCCAATACAA
GCAGTGCCTGATCATTTAGAGCTGATATCATTGTATTTAAAATAGATACTAGATGGAAAT
TATCACATTGGATATACTAAGAGCTCAGAAGAAAAGACATCTGCATCAGCTGAAAAGAAT
AATTGAAAGCCTCAAATATCACATTGATAACTCTTCAGTTCAGTTTTCAATGAATTGTGA
ACATTAGCTATCCGTTCCTTTTTTTTAATTGTTCAGGATAAAATTCAGGACTGTAATCGT
CACGCTTTCCAACCAAAATGCAATAGGCTATGAAAGGATCAGCCTTATTTGCCTAATAAA
TCATTTCTAATCAATGATATTTGTATTCATATATATATATATATATATACTTATCCGTTT
CATTTGTTATTCATACTCATAAAATACTCCAATTCTAGCTGCTGCATCTTCTCATATTCT
TCCAACTCGTTTTCATATTTCTGTTCATTATCCTTAGAACAGTAATTCAAGTCTTCATAA
TATATTTGCATTGCCTCATCTTCTAACTGTTTCAATCTCGATTCGTATTCTAATTGGTCA
ATCTTCATTTCTAAGTCTCCTCTTTTCAAGTTGATTAGCTCCTGTCTTTTTTGGCTGTTC
AATTGTTTCATCCTATTTAAATTTCGTATTCTATTAAGGCTATTATTGTTATTTTTATCA
TGACTTTCATATTTTCCTGTAAAATAATTCGATTTCAATTGCTGAGAAGTTTTTCTTCTT
TCTGGTATTAGAGATTCTGATATCTTTGTTGAGTGGCAGCTATTGGTGCTGGTAGCAGTA
TTAGTGCTCATATTGTTATTATTAGTAGTAGAAGTAGTAATAGTAGTAGTAATAGTAGTA
TTATTGTTATTAATGTTCATTCTTGTTGTTATTGTCATTATTTTCATATTCAGCATCACT
AGCAGTAGTAAAGTAATGTTAGCATTGTTCATATTATTATTATTACGATAATTCGTCCGT
GCTCATATGCAGGAGGAATATTCGTTTTTGATAGCTCATAATTTGATGCATCATAGAGTG
ATTGGTCATATTTTATACCATAGATATGGGTATTCTACAATTGGGTATAAATACATTATT
GATTCTCTAAAGATAATATTATAATTAGTAACACTTGCTATTGCAAATTGCTACTGTCAT
TATTTTTATTATTAGTACTACTATCACTATCAATATTATTATTTATTGCTACTATCGCTA
TCAATATTATAATCGATATTATTTTTACTATTATCATTGTCTTTCTCACCATATTCTTTA
TTATGTTCAATAAAAGACTTTCAAATAACGCAACCCCTCATTCCTACCTCAAATCACAAC
TTTTACATTCTCCAATCAACAAATTTTCCCTTCTGTTCTTCATATTTGCTGTATTTTCAT
TATTTTTATATTCTTTGTTTTCTAATATTATTCATTATAATTATCTTTATAGTTTAAATT
ATATCGATAATGCAGGCAAGTTGATAACCATTATACCATTAAATGAAAATAATAAAAACA
ATAATAATGTGCTGTACACCTCAAATCAAGTTATTAATACCACAAGTTTAATTCCTAATA
AGAATGAAAAAAATCTTTCATTAATACCACTTTTAAAAAAGATTGATTTTACAAATTACA
ACGATCACATAGCTTCATTTGTCTCCAATTTTTCAAATTCTTCTCAGTTATCATTATCGT
TAACAAATTTTACAATTCAATCAAATTTAACCTCACAATCTTCAGTTATTGATTCTAAAA
TTAATCAGCTATTACAAACATCATTATTTATAAACAATAATAATCATCAAAGTATTGATG
ACTACAACTTGAAATATACCACATTAATCAGTGAAAATTTGCAAAATTTTCAGCATGCAT
ATATTGACGAGTTAATTGTTTTACAGGCTAAGATTGATAGTTTCACAGAAGCCTTTTTCC
AAAATTATCTTAATGATTTAGCAAATTCATTAAATAAAGTTGAGAAGTCGTATAATAATA
ATAATAACACTACGAATAATACAATTGTTATTAATACAACAACAACTACTACTAATACTA
ATTATAACAAAAAAAATAACCAAACGATGAAAAATATCCAAAACATTCACAACATTCAAA
ATTTAAAAAATTCTGCCATCTCTAAATTATCAAAATTACACAGTAATCAACTCACTCAAC
TCAATAAAATTAATAAACAAAATCTAATAATTTTCCCAATATTATCTATTCTTTTCATTG
CTTTACATATTTGCAAATCTTGCATCTCTTTTACTTTACAACAGCATGACTCCAAACAAT
GCCATTATTATTATAACTCTTCTTGCTGCTACAAAAAAGACGATGATGATATTCTGCCTA
CTACATCGAACAACCAAATTCTTCCAACCAAGTTTTATTGTTTCATCTCCTGGTTGTTTA
TGAATAATCGCCCTAACTTCCTCTCGAATTTATTGTTCTGCAATATTTTAGCAGTAATAT
TTCGCGACCTAATTGACCAATACTTGAACATTTATTTCAACTTCAACAACACAAATATTC
TCATTTTGAATAGCTTCCTTGAACAAATAAGCGCTGGCGCTTTGAACGTATTGAATAGTA
GTTATTATAACATATTTTTTTATTTCAATATTTTCCAGTTGACACTCTTTCTTCTTTTAA
TGGCTTACTTGTTGCTTGGACATTTCATTCATTAAAAGAAATAACTTAAGGATAAAAAAG
AAATAAATTTTTTTTGTAACTTTACGCGCTCTCTGCGAACAGTATATTGATCAACCAGTA
AAAAATATATAAAAAAGGAAAAAAAATTCAATAGATTGAATATTGTTGTTGAATATTTAT
TATTGTCAAAAATTATAACAAATTATTAGTTAACTTAGCTAGTAATCCCATACATTATTT
ATTCATTTTGTCCACTTGAATATATGCTAATAATATACAAGTTTAAATACTAATCTATTT
TCCCTCAATAAACATTCAGATGTTCAATTTGAATACCGCCAAAATACGATATTAATAAAA
AATATTATAGAAGAAAATCTAAAAAAAAAACAATTACAGCAACGATGGCTCACAGAAAAT
TACAGCAAGAAGTAGATAAAGTCTTCAAAAAAATAACAGAAGGTGTGGAGTCTTTTGAAA
TTTATTATGAAAGACATGAGTTAAGTAGTAATCAAACTCAAAGAGATAAGTTGGAAAATG
ATATGAAAAAAGAAATTAAAAAATTACAAAGACTAAGAGAGCAAATCAAAGTTTGGCAGT
CGACAAATGACGTGAAAGATAAAGATAAATTATTGAAGTTTAGAAAATTAGTAGAATCAG
AGATGGAAAAGTATAAGCAAGTTGAAAAATTCTCAAAACAAAAGGCTTATTCTAAGGAAG
TCTTAAATCAGCCTGAAAAATTATCACCTCAAGATCAATTTAGATTATCTACAATCCAAT
ATATTCAGTCTATCCTTGAAAAATTACAAATTCAACAGGAATCTATAGAAGCAGATATCT
CCAAAATTGGTGGCAGCGGTGCAAATTCCAATACTGGTTCTTCATCGAAAAAACGCAAAA
ATCATCATCATAATAATAATAGTCATTTATCTTTCAAGGATCAAGAAAGAAGACAAGAAT
TAATTGATTCAATTGAACGAGTTCACTTTCATCAGAAAAATTTGGAATTGATTTTGCGTC
AACTAGAAAACAACGATCTAACTTTAAACACAGATCAATTCACCAATTTGAAAGATGATA
TTGAATATTTTTTGGAAATGAATTTGGAGCCTGATTTCATGTTTGATGACTCAATTTATG
AATTTTTGGATTTGAAAATTGCTAATGAGGATGATAACTCATCTTCTACAATAATAGCTG
TTAATAATAATGAAAATATATTACCACCACTTTCTTCACAAAATGATAATATTTCAAAAG
AGAGTTCCAATATGAAAAGTAGCCCCAAGAAACCTTCAAACATAAATAATACACCGTCAA
ACAATTCACAGCAAGAAAATGAAATAGTACAACAAGTAAGTAAAAATTTGCCACGAGAAA
ATGAAAAATTACAACATGAACATGAAGATTCAGAATTGTCAGAAGAGCAACAACAGAAAA
GTTGGGCCTCATTCACTGCCAATTTGCATAATAATAACAGTAATAGTCCGCCAAGTTCGG
CACCTGTATCTTACTCAAGTATTAATAATGAAAATGGTGCCGGTGCTGCGGTTACTAATA
ATAGCAACAATATCAGTGTTGGTACGATGGTTGACAATGAAAATGATACAATATTTAAAA
ATAATATAATGGATTCGGCACCAGGCACTGCAGTTTCATATTCATCTTCAAACAATGAAG
AATTATTGTCAAAGTTGAAGAGCAATTATGATTTTTCTAATATTGGGTATTTGGCAAGAT
TTGACAAACCTTTAATTTATTCATCTTCTAAGCTCAGTGGTGATGAGAAGAAAAACTATA
ATGATAATAATTCGCATTTAACTAATGCAGAGATTCAATTGATGGAAGATTGTTCTATGG
TTTCAATACCTTCAGGTATCCAAATGTTCATTGATTCTTATGTTCAATCGAATAATTCAT
CATCATTGAAGGATGATGTAAAATATAAAAGTGCAAGGGATATGCTACTCAATTCTCGTC
ATTTTTCAATTCTTAATTCATCCTCGTCAATCCCAATTCAATCTTCAGAGTTTCAAAAAT
TGAACAGTTTATGGGACTTAACAAGAACAGCATCTCTTTACGATGAAACTCAATTTCTCA
AATTAGATCCAATGACTTTATTCTTTGGTTTTTATTTTGGATTATCACAAGCAGAAAGAC
GTTTAGCTATGAGCTTGTTATATTTGAAGAATTGGAGGTTAAAAAATGATCAAATCAACT
GGTTCTTAAAAGTTGATAAAACTAAAAATAATAAGAATGACAGTGAAAATGCCGAGATTT
CAAATTTCGAAGTTTTCAATGCATTGAATTGGACAGCTTCTATTGTTTACAATTATAAAT
TGGATTTGAATTCTCTAATTAAGATTTAAGAATTCATTATATTTTACGCTAATGTTTCCC
GGAGTTTTATCTATGTCTCTTACTCTATTATTTATTCTCTAAAAATAACTATTCAGTTTT
TTCTATTTTTTTTACCTTCACATTTTTTATCACTCCTTGTGATTTCTGCAGCTTACTATT
TCTCTTTTTTATTCTCAAGTCAATAACAACTCCTCTTTTAAATATGATATAAATTTTTCT
ATAAATTCGTAAACTTTTTCTTTACCATTTTTTTGCTTGTTTAACAAGGCTTGTTTTTGT
AATTGTTTCAATAAAATTTCCACTGACGCTTGTTCAAATATTAAGTCTATTTTAATTTTT
TCAAAAAATTGAAACTCTTTATCTTTGCTGATTTTATCATTCATTATTCTTTCCCTTAGT
AATCCCTTTTCCCCTTTGTTCAATTCATTAATTATGAGCTCAATTTTAAATCTATCAATT
ATTAAATTTTGTAGTTTTGCAAAAAATTGATCTTCTCTATTAGTATTTTCATTTTTATTT
TCTCCTCCAATACTATTATTATTATTAATGTCTCCTACATTATTATTATTATCTGTCTTC
TTCTTTTCAAGTTGCTTCTGCTTCTTTTTCTCATAATCTATTTCATCAACTTCCTTCGTC
TGTTTTGCACGAATCCAGTACCTTTTTCTAACAATATCACCAAGTCTATATTTTCCTCTC
CAATTTAAACTAGAGTGAAAACTTATGGCAGAATAAACCCATCCTTGATCATCTATATCA
TCGTTCAACATTAAAATGTGCCATTTATCCCAACTCCAACTCCAATTGGATCCATTAACT
ATAGGTATCAAATTCATATTATATGATACTGATCCCGTTGACGTAATACTGTGGGAAATA
GTTACTCTTTCATTAAATATATTGGTAAATGGTGGTGGATCAAGCTTGGAAATTAGCATG
TTTTTATTAAATAATGGATATCCAAATAAAATTAACCCTCTTTCATTTTCAATTATTAGA
TCATATGAAATTTCTTTGTTTGTTGATTTCTTGATTTCTTGTTGTCTTAGTTTATCCATT
AATTTATTCATTTTTTTTAATTCTTCATTTGTTAACATCATTCTCCTTCTGTTTCCCCAA
TTCCAAAAAGTCCACCATCTGGTACTATCTTTGTTCTTATCATTATTCATGTTTTGTTTA
TGAGATTTGGAATGTTCGTGTTTCTCAACCGACTTGCCACCACCACCACTACCAACATTA
GCATCAGCATCAGCATCCTCGTCATCAGCTGAGCTTCCAGCACCAATTGTAGATCGTGAC
TCATTTGAATTCAAATTATCTGTCAAATCTGAGACTAAGTTGTCTTTCACTTTGTACATG
TTTTTCTTATGTTTCTCACTATCAGGAATAAAACCTAACAATAGAGAAGCTCCAGTTACG
ACAGCGTTATCTGCTAAGCTTCTTGAACCTGCGGTCAACATTGTTTTTTTCAGAGCTTTG
GAAGAAGTACTTTCCACGACATTCAAGATCTTTTCTGAATTGCTGTTATCGTTGGTTATG
AATTCTTCTTCTTCTTCTGGATCAGTGTAATTGGTGATTGAATCAGAGGATGATTTTGAA
TTGGAGTTCGTAGTTTCCGTAGTGGAGGCTCTGTCATCGTCATTGTTATTGGTATTGTAT
GTGATATTATTATTTGCTGATCTATCTTCACAGGTAGTGCAGTTGCTATTTTTGAATGTT
TTCGTACTCATGTACTGAACTGTAATCTACTTAAGTTGAAATTTTGCTTGATTTGACAAC
TTATGTATTTGAACGATAGCAGGATAAACGGCGCTTAACTTAATATAAGTGGAAAGAAGG
AATAACTGAACAGGCTTCGCTTTACTCTTCTATTTGGATTTTTCTTCTTTTAGTGTAATA
ACTCGTATTATATCTGATGTATAATGGATAAACGAAGTGGTATATTTCCAATTATTCAGC
AATGATCACATTGGTATTATTATCAGAGTACCATAAAATTTATAATTATGGTACAGTAAT
AATGGGCCAGTCAGTATCATTCAATGTTGGTATGTTTACCAACAGCAAAAGAAGACGGAC
AAAGAGAAAAAAAAATATATAATCAACCGGAGATTAAAGATGAACAAAAGTAAATGCTAA
TGATTGCAAAAAAAAAAAAATATGGTTACACCGACAAAAGCGCGGAAAAACTAGTAGATA
ATCGAAATTACATTCAAAAGCAATCGCGGTATACCAGTTGCTTTTGAGTCCAACCATGTT
AGGTTGAGGATGGTGTGTAGCAGTGTTTCTATATGAAACCTATTGGTTGATAAGCAGGTT
CCTTACGCTACTGGCTCCAGCCGAGCAGTCAACAATACCCTAAGTTCAATCATTTTTAAT
ATAATTACTGATCCAGTGCGTTCATTTCTGGTAACCAGTTTCAATTTTAACAGAAGTTTT
CTCAAACAAACACCTATAGATTTTTCATTGTAATATTGAAAAACTGTAACGGAATAAATA
ATAAGACCATTTTATCTTGATTACTCGTTATTTCTCCTGCGCTTAACAAAAAAGGGAAGC
TTAAAGCTAAGTAAAAAAAAAAAAAAAAACAGAGAGAGAAAGAGAAAGAGAGACAGAGTC
GGCGAGGTTTAACATTAGTAATAATTATAGCATAATTCATCGTAGATTAAACTAATCCCA
GCAAAACCTTACCTTTGAGTTTTTCTCATTTTATGTTTGCTTTGACTCATGTTTCGCCAC
ATATAAGGGACTTAGATTCACATAATAGAGACATATAAGTGCATCATTTTTCAGAATTAT
TACTATCAAAAAGAAAAGAAAAGAAAAGAAAATAAGACACTGAATTTTCAACGATATCAA
AAAGAAAAGAAAAGAAAAGAAAACATGGATTCTTTAAATACAAACAATCTCCTAAGCGAC
ACTGAATTTTTCAACGATATCGATAACAATTTGGCTAAAAATATCAAAATGGACTCGATA
CTTATCCCAAATAGTTCTTCTTCTAATAATAATAGCAGTAATGTTGCCAGCAGCAATAAC
AGTAGCAATAATAATGGTAATAGCAACAATAACAATAACAATAACGCCGAAAACAATAGC
AACAATAATAACCATAATAATAATAATAATAATCCTTTATTGAATAGTATGCTTTTCAAT
AATCCATTTGATATAGAACATATGCCTTTAACAAATCCGCCAATATATGAACCTGATGTG
GTCACTGGCATCACTAGAAGAAGAGTCTCTATTTCTAATGGTCAGATTGGTCAATTAATC
GACTTGCACGGTCTATATGATTCAGATGAACAACTGCCTGACTATAGTCTGCTGGAACAT
AATAAAAGCTCAGGAAGTAACAATGTCACCCCAACCACTACTAATGATTTTATGAATAAC
AGCACACAGCAAAACAGTAATAATAATTACTTGAACATGAACATTCAACAACAAGTTATG
CAACATCATAATATGATGAACGGTATAGTACCACCACCACCACAACAGCAGCAGCAACAG
CAGCAACAACAACAACAGCAACTACTAACCCCTCAAGTCACAGCATTTCCAATTCAGCAG
CGACATCACCATTCAGGAATGCCTTCCCAATTTGCTCATACTTCTCAGCAACATACTGAT
CCAGCGCATGCTCCTCTTATTGGGTTTGTTCCTGGTGTCCCAACGCAATCTACACATAAT
TCGTCTGCGCACCCAACATACCAACAAATTCCACCTGGTGTACCACCTCCTCAACAACTT
GCTATGCAACAACAACTTATGTCACCAACAGGAAATCCAATATTATTTAAGCCCACTTCT
TCTCCTGCTCTTTCTTCTATTGACAAGCAATTAATACCGGGTACAGAAGCTTGGAAAAAG
GCAAGATTGTTAGAAAGAAATAGAAGAGCAGCCACCAAATGTAGACAAAAGAAGAAAATG
GCCCAGCAACAAATGCAGAAGGAATCAGAGGCAATAGCCAAAGAAAATGAACAATTGAAG
AAAAAAGTGGAGAATTTGGAAGCTACCGTTGGTAAACTAAAAGATGTTTTAAAAGATCAT
GCTTCTAAATGTTCAAATCTTGCAGATTCTATAGAATTGTTGGATGGTTTTTTAAGAAAC
GAGTAAAAAAAATTCATAACCTGTTTTGTGTAGGTTTATTTTCATTCAATGTATATAGAG
AGAAAAGTGTAGATATTTTCAATTTAATATTATAATTTTTTTTAGTTATTTTTTTAGTTT
GTTTCTTCATTCTAACCAATGTATTATTATTATTGTCTACATAAAATTTGTAGTGAATGG
AATCACAAGTACATTGCACGTTATTTCTTATTCACAATTGAAGTTTTTTGCAAGAATTTG
GGAAGTAAAGCATTTCACAGTCTTTAAAGCAATAATTTAAAGGTATCGAAACAAAGCCAA
AAAAAAAATAAAAGAATAAAAAAATAAAAAAAAAAAAATGAAAAAGGAAAAGGAAAAGGA
AAAAAGGATATTTGTATTCCTTTATTATTCACCTCATTCCTTTTATTGGTAATTGAAAAT
CGAAGGCACAGCAAAGACTTTAGTTAACTTCAAATAAAATAGCACAATGACTGATATAAA
ATGTTATGCAGAAAATGGTAATCACACTGCTGATAAAACAAAAGAATATTTATCAATGGT
AAGTTGTAATCACACTGCTCTCTAAAATAAAATTTCTCATGTGTAAATATTAATCATTAT
TTTTAACTCATTCACAGATTATAGCAATTATAAAAGTTTATGGGTATAACTTTTCGTTTG
ACATGATAAAAAGTAAGCTAATTGAACAATTTTTTTTTTTGCTAACAAATTTCTTGTAAA
TTCCAATATTAACTAGTCGTGCAGATGATTTGGTTAATAGATTGAATTCCAAGATTGATA
AACTTAATAATATGAAAACTCAAACAAAAATTGAAATAAAAGAAAAGAATATAGGTGTCC
TTGAGACTTTGTCTACTGATAAGTCATCAAATCAAAACAATAATCTCTTGAGTGAAAAAA
TCAAAGCTATAAATCATAAATCCATCCCGCACATGGATCCTTCCATAAATTCTTTAATAA
ATAATGGTATAACGATCAATGAATTTCATGATTTTGAAATTTCCAATAAGGTTACCGAAA
ACCAAATTGAAAAGCCACAGTTAATCAACAATACCGTGGATGAACCTGTAAAAAGACCTA
ATAATTTAGAAATTAGTAAACTCAATAAAGCCAAGGTATCAAAAACATTCAAACATGGTG
TGGTGCAAGTCATAAAAGTAGAAGAGGAAGAAATGAAGAAAATGCCAGTGGTCGAAAAGG
GAGATAACGAAATAAAAATTGATACTAATTCAAACAAACAAGAACAAAAGCAATATGAAC
CAATCCAAAACAATTACCGATTGAACCTGAGAATAATCTTGGCTTTACAATTGTTAAACT
TGAAATATGGAAAAATTGATACAATTTTATCATTTACTACTAAGAAGGAATTAATTCAAT
CAATTTTGAAAAATTTGAAATTTAATGATTTTTTAATTATATTTAGAGTGTTCGCGTGGA
TTAATCAAAATCCAATTTCCCTAACCGAATATAAAAGTAAACACAATGTAAAAGAAAATA
TTAGACACAATGTAAACAATCATCATTCGGTTATCGAAAAAGACGAAATTAATAAGTTAT
TACTTGAAATAATTTTCACATTGCTTGACAATTTATTTGAAAAGTTTAAAGATGAAAAAA
GTTTAGATATCGCAAATAAAAATAATCTTCAGTTTCAATTTATTAATGATGCAAATAATG
GATGTAAAAAAAATGTTGTTGAATTAATAAGTGATGAATTTTTCAAAGCACTGATAAATT
TGATAAAATTTAAAGAATTTAATCTCTATAACGAAAAATTCGATAGTTCTCTAAATGACA
GTTATTTCAAATTTGGAAAATCCTTTGAAATATTTAAAAAATTCATAATTGGGTATTTTA
CCTATTTCAAGAAATCAACTAGAAACGGTAAAAATTCATTGATACATATCCTTCTCAAGA
TTATTCGGTCAAAATTTGAAATTTTAGAGTTCGAAATCTTTCAATATTTTCAACACTTAA
AGTTTGACGAAAAAAGAAAGCCTTACTTACTTCGAAATTCTAAAAAGAGTTTTGTTAAAA
ATTACAATAAAAGAAGAAAGTTATTTAATGACAGTTTCAACAATGAAACACCAAAATGTT
CAAATTTTAGAACATTAATGAGATTTTTAAATGGAAATCATTTACGAAATAGTAAACATA
TAACCAAGATATGTTTTAAAAATTTGAAGTTTTTAATAGATTGTGAATTTCAAATTATAA
GGTTCTTGATTAATGATATTATCATCGAAAAAAATCTATTAAAAGAACAAACGAATTATA
AGTTGGACGACTTACAACATTTGAAAAATTATAAAATTAATGTAATATCGTATTTAATTC
TTTTAAATGATCCAAGACTTTTAATTAACTTTAATTTAATTAAATGGAATCAGCTAGGTG
TTATTTAATTCATAATTATACAAAAAGAAAAAAAAAGGAAAATTAAGACATGATGGTTAA
AAGAAGAGAATCAAAGCATTAGGAAAAAAAGGGAGAAAACAACAAAGAAAAAAAAATCAA
TTAAAAATAAAAGGGAACAACAAAACAAAACTAAAAAAAAAGGATCTATTAGTAATAATC
TAAGAGGAAAAGGGGATCGACTGAGAAAACAGAATCAATATACTTAATTGACTATAAATA
TTAATCTCTGTTTGCCAATAAAAAAAAGTTCTATTAATAATTTATGGTGCTTATGATGAT
ATTAAAAACAATACAAGTAAAATCAGTACTCTATAATTATGATTGATTTTGTTCAAGCTC
ACGAACTTGTTTGAAATATTCATGACCCATAGCTTCTTTTGCTGTTAATCTTTCCTTGTG
ATCATAACGTAAAATTTTTTCAAGATAATCAATAGTGTCATCAAAGATAAAATTCTCATT
AGTTTTATTGATGAATCTCTTCCATGGCTTTTTAAAGAAAACACCTAAATCTTCATATTC
TGGACCTAATTGAATTTTATATTTATTTAAATAAGTCTCCAAATCATGTGTTCCCAAAAC
TCTGACAATTTGAACAAGTTGATCAGTATTAGATCTTCCATGGAAAAAAGGTTCTCTTTT
GAAGACCATAGCTGCCAACATTGCCCCATATGACCATAAATCAAGGGAATAATCGTAGTA
TCTATAATCCACTAAAAGTTCAGGTCCTTTAAAATATCTGGATGCAACCCTGACATTATA
TTCAACACCCGGATGGTAAAATTCAGCTAAACCCCAATCAATTAGTCTTAACTTTTTGTT
GACATGATCAATCATAACATTGTGTGGCTTTACATCTCTGTGCATGATACCATGAGCATG
ACAGAAATCTAGCGCCTTTAATAATTCAAACATATAATACCGGATATCAAGATCTGTGAA
TGTGGGATACAAAGTTCTGAAATCGATATTATTAATTTCTTCAAAAACCAAAGCAGGCGT
CTTTGATATAGGTTCGCGAACAACATCTATCAATTCTATAATATTTGTACCATCTATCAA
GTTCTGTAAGATTTTAATTTCTCTTTTAATCTTCTTGCGTTTAACAGGTTTTAGTACTTT
AATAATGACTCTTCTTCCCTTTGGGATCTCGACCCCTTGGAAAACTTCAGAGTATCTACC
GCGGCCAACTTTTTTGACAATTTCATATTTGTCTTGGGATCTCCAGACTATGCTGACATT
ATCATAATCCCAGTAAGATTCTGGTTTTTTATCATTGACATCTGCATATACTCTGGAAAT
GAATAATGGATCTATGGTATTAGAAGGTGCCATGATTTCGTCGTTAACTTCTTCTCTTTT
CAACGTTTCAAATTTATTATATATCTTGTGTGGGATCTGTATACAATGTACTATAACCGA
ACGGGATAGTTTAGGAAATAGCGGTTTATTTAATGTATATATAATGGTTATGATGAATGA
TGAAAGCTGAGGGTCTACAGATGATGTTTATATTTGAGCGGTTATTGTCCAATATTATTT
CGTTAGTAAATCTCATATAATAGCAAAAAAAAAATTTTTTTTCGCTGTGTTGAAAGTAGA
ATTTTTTTTCTTGTCTCTGTGCAGCTTGATTTTGCTTTGCTTAAGTAAGCACTATTAAAG
AGGTCGCAAGCACGTGATAGTTTTGACATTGGCTTGACCTTTAACCCTTGAACTCGAAAA
GAATAGCATGCTGGACACACTTAGAGACATACTCAATATTGTCAAATGGTGAGAGAGAAC
AATTGATTTTTTTACAGGATGATTGATTTTTCCTCGTTTGTTACAATAAATGTAAAAATT
GGTCATTTATTTACTTATTTATTGAGTACGTTAGTTTGAAATGTGAATTTGCATGTTTCC
TGTGAAAAACGAACTTATAAACTGCTTATGCCCTTAATGATCTCGCTTTGGGCAGCTCTG
TCTTTGTTAACTATCGAAAGCTTCTGGCTTGATCTCAATTCTAAAAATACATCCTTGGTC
TTTCCAAAATAAACTTCCTGTATTTGGTTTCTCAACTTGGACTCCATTGCTTCTACCATG
GAACCGATGTTCGCAATATGTGCACATGAATCTTCAGCAGCTTGTCTTTTTACAGTTTCT
CTGGTCAAACTTCCAGATAATCTCAAACTATCCTCATCACCTGCATTACTTTCGTCTTGT
AAACTCAACAACACTGTGGAGGTCAATTCATAATCATACATAGAGGATGACACTTTCACC
ACATTAACCACATGCACACCATCCCAGGTTGCATTGTCTAACTCTTTTTTTAGTAAAACA
GCTCCTGCAAATCCATTACTAGTATCTGCTTCTTCACCTTCATCTGGATACCATAAATAC
ACAGAAGAAATACCACCTTCATAGTACAAATCTCTATAGATATCAAATGAGTTGTTGGCA
AACACTTCCAATTCTCTGAGTGTTGCTGTTGGTTTTGGGGCCAGTTCTTCCAAATCAGCA
CTTAATTCCGGATAATATTTGTTAGACCATGGCGATCTGTATGAATCACCATCTCTGTTG
TAATCTGCTGAAAGGTATAACTTTCCAGATTCTTCACATTTAGAGACACTCAAAGGCTGG
TCAATAGCAGAAAGTAATTCTTCGGCCAAGTCGGGTGGGGCTAAACGACAAAGACTAGTC
AAGTTTCTAGTAATGTTTTTTGGGTCCAATCTCTTCAAAAGATCGATTGAGGCATCGTAA
GCTTCGTCTGACATTTTTGTGGAATATTAGTTATCACTATTCTTTTAAAGAACTATATTA
TTCAAGGCCAACAATAGCAATGTGTTTCAGGATGATCTTGCTATCTGCCAGCTTTATTTT
CTGTCTCGCTTGATATAATTTTCTATAGCCTTTGTGTCCTTTTTGTAATATTTAGAATTT
TCAACAATCTGTTAATAGCCCTGCCATAGATATATATCACGTGATATTAGATTACTTTTT
TTTTTTTTTTTTTTTTTTTTTTTTTTTTGAAAAACATTTTCATACATGAAAAAGTAATTG
TAAGTTCATTCAGAGCTTACCTGTTCTAGTAATTTTCTTACGTTGATACAGATCCAAAAC
CGAAGTAATTCATGTATATTAAACTTGACATAATAGCAAAGCAATTTATAAAATAATATT
GAAGTATATTTGAATATTATAAACAGAGAATATGTCCACCCCTGCAACAACCTCGATTTC
AAATAATAGTGGCAGTAGCATTCTTACATCAACCGTCATGAATAATGCATCTGCAGAATA
CAAACAGAGACGTAGAACTCAAATGACAAGATTCTTCACTGCTACTGCAGCTACTTTGAT
TTGTTCTAGATTTGTGTTCAGAGGTATTCAATCCAGAAGATACATCCCTAACTTGTTCCA
GGCTAATCATCTCCCACCATCTTTCTCCAAGAGACAAGAAGCTATAACAGCTATCGGATA
TGCCACGTTACTAGCCACCAGTTCCTTTTCTATGTTTATATTTGGTGGTGCCTGGGTCTG
GGATATTACTAATGTTCAAGACTTTGGCGTTCGCTTAAAGACGTTGTTGGGTGGTGCTGA
AAATCAAGCTAAGATTAGTAAAATGGAAGTTGATGCAGATTCTAAGATATTGGAAGACGA
GCTTAATGAATTATTACAGGGCGCTGATGCTAAGAAATAATAAATAAAAAGAAATTAAAG
CTTCAAGTAAATATTTTTAAGGGATTACAAGGATTACCATCGGTAGATATTTTGATAATT
TCATTCACTCTCTTGTAATTATTTTTTTTTGTATTTCTATTTGTATTAAATAAATCCAAA
CAATTGAAAAATAATACATTGTTCATCGGTTCTGTAGAAACTCTTTATGGTATGATATGG
TAAATATAGATGTTTCAATTGGAAATATTATTGGTGTCATATTACAATTTTCCAGAGGAT
TGGGGGATAATAATACATTAAAATAATTATAACTGCCGCATATAGTCTATGATAAACAGA
AAAGAGTGAAATGTTTTTGCAAAAAGATCAATTATTATACATATCACTCTTTCTATAAGT
AGACTTCCATTTTATCAGAAACCCAGGTAGAGCAGTCAACACCTGATGATTAAATAAATT
TCTACAAGAAAAACTATAATGACATACATAGAAACCTTACTAAATACATGAAAAACTGTT
TATTTAAAAAATTAAGAATATTCCTTAAGCATCTATGCCAACATAAGTCACGCTAATTAT
TCGCTACCAATACGGTGGCATTCTTTTAAAAACCAATCAATGTTCTCTGGATTCATGAAT
GGATGAGTACCATGACCAAAGTTAATAATATAATTTTGCTTACCACCCCCAAAACCAGTA
ATCATTTCTTCAACTTTTTCAGTAATTTTCTCTTTAGTACCATACATAACACCCGGATCA
AGATTACCTTGTAAGACTTTTCTATTTTTGTTGATCTTGACTGCTTCTTTTGGATCATGT
AACCAGTCTAAGGAAACAACATCATATCCTGAATCACAAAGCCAGTCAAGAGAATACCAT
GCATTTCTTGCAAATATAACCATCGGAATGTATTCCTTAATACCCAATTCAACAAGACGT
TTTCTTGTGATTTTTTCAATCTTAAGAACAAATGGTAACAAAAACTTCTTGAATTCAGTA
GGACCAAGTTCACCTGCTGTTGACTCAAATACTTGTAAGATTTGAGCACCTGCAGCAACT
TGCTGAGCCAAAAATTCTGCAATGATTTCAGATAAATGGTCTAAAAGTTCCAAACATTCC
TTTTCATACGAAAAAAGCCATTGTTTTAAAAATCTATAAATTTTCGATCCACCACCTTCA
ATCATATATGCAAGCAATGTGAATGGACCACCAGCAAACCCAAATAATGGACATCTACCA
TTCAATTTCTTTCTTGTCAAAGTAATAGCTTTGAAAGCCCAATCTAACTCTTTATGCAAG
TCTGGAGTAACATTCAACGCTTTAATATCTTCGATTTCTCTTAGTGGATGAGTAAAAACA
GGACCTTTACCTTCGACCATTTGAACATCCATACCCATAGCTTGAGGAACGACTAAAATG
TCACTGAAAATGATAGCACAATCAATCAAATCGTTGAAATGAGTTATTGGCTGAATAGTA
ATTTCAGAAGCAATTTCAGGATCTCTGCAAGTCTCAAAGAAATCCCTACCGGCTTTGGCT
TTATGATATTCTGGCAAATAACGGCCTGCTTGCCTCATAATCCACATTGGTGGTCTTTCC
ACTTTTTCACCTTTGGCTGCTCTTAAGATTAAGTCATTTTTTAAAGTTGGGAATTCGTAT
TCGGTAGACATTATGCTTTTAGAATCAAATATCAAATATTTAGTCGCAAATTACGAAATC
TTGATGATCTTTCAAAGCGGGCTTTCTTGGTAAGATTGAAACAAATCAGCTCAAAATCTT
CAAATTTCAAATTTACATTTTTCAGCATATTTTTTGATTGAGCAGTTTTTTTCTTTTCTT
TGCATGTAAAAAACATGTACTAAAAAAAAGTCTGTGAAATTCTCTATGCGTTAGAAAACA
ATACAAATGAAAAAAGTGGTAACCACTATTTTTTAATGATGCTGAAGTTGATTATTTCTT
ATATAACTTGACCATTTATTTCTGATATACATGTAATTTTTGATTTCTTAGTATATTAAG
AACTAAAATTAAATTGGAGGAATTACACATAAGAAATTCTTGGGTGTAATTTAGCGCCAA
GATGGATAATTCAGGCTGCTATTCATAATTTTCTATGAATTATTACATAAACAACCAGCT
TATAAATAAGAACGTCTGATTTCATTGGTAGAATCCAGACTACTACTTAGAATTGAATGG
AACAACACAGGTATGTTGTTAGTTTCAAAAGCCTGAATTGTTCGTACAAACAATAATATT
TTTTTCTGCATATATGTCAATTTCAATCAGAAAAACAATAAGTAAACCAATGCAATATTG
TATGCAATTTCAAAAAATCAATTTAAATCTTAATTGCGTTAGAATTCCCTTTGATTAACC
GACACAGACTTTAATTCAATTGGAAATGCGGCTGACAATATATTTCGGATAATTTGCGTT
TTTAAGTAGAGTGCTCATCACGTAAATGTAATACATAACTTTCAGACAAAGAACCATAAA
GGTAGGAGGATATAACTGAGTGATGCATAATACTTCCTGCTCTAGCATTCCATACTATTT
GTTTAGAAAATTTTCAGTATTGGGTAGCTTAGTTGCTTGCTATTGATCGTGCTGGTACCT
TTGTTATATCGGGGTGCATATATTTCGGAGATATGATGATTTAGCCGATTATTTCCGAAT
GAAATTTCGGACAAATGATTCATCCGGCCTATTCTGGAATATCAACAGTATTTCTGTTAA
TATAGAGCTGGACTATATGTAGCTTTACTGCTTGCTAAAGGCATGCGTTCATGGGAAAGC
TTTCAAACACTTCGGTGGTACTTCCTTATACAAAACTTATCGGAGTTAGTATGGGATAAA
CCGTTACTACTAGCCATTGCCATTAATAATTATAACTAATCCGAACTACACTATTCTTCA
AGATACCAATGTTCCTATCGGATAACCTCATAGCCGAAATGAATAAGTTTTGCAGAAACG
AATAAAAGCAACTTAATTCCTACCAACTTTGCTGTTTTTCTTGATAAATTCAGTTCTTAC
AACTAATATACCTGACAATAATCAATTTGTTAATAATTATTATTATCTACTGTCTTTTTC
TGTTACTTTTTATTTGTTTGAACTATATATACAACTATGAGAATTTTTATTACAGGAGGT
TCTGGTTTCCTTGGATCAATTGTTGTTAAAAATCTTGTCGGTAATGGTCATGAAGTTGTA
GCATTATCAAGATCAGAATCATCTTCAGAGAAATTGAACTCCTTGGGCGCTTCAAAAATC
ATTGCTGGTGACTTAGAAGAATATGATGTTTTAGATGAATCTGCCAAAGGCGTTGATGCT
GTTATCCATTGTGGATTCATTCATGACTTTGAAAATTTCCAACATTCATGTGATGTTGAG
TATAAAGTCTTGAGTACCGTTGCTGAAAGGCTAGAACAAGAAGCAATTAAAGATGGTAAA
AAGAAGAAATTCATTTTCTGTAGTGGTTTATTACGTCGAAATTCTGATGTCTGTATTGAT
GAGAATACCCCAATAGATACCCAATTTGCAAGATTTAAAGGTGCTGGAAATTTACAGAAT
CATCACTTGGGCAAAAATGTTGATTTCTATGCAATTAATTTACCAATTCTTCACGGCCCA
AATGATAAGGGGTTCCTAGTATTTTTAGGTGACATTGCCCAAAAAAATAAGTTTACATTC
TTTGTTGGAGAAGGGAAAAACGTTTGGTGTGGTGCTCATGTATTAGATGCAGCAGAGTTG
TTTTTGAAAGTTTTGCAAAGTCATGCTGATGATGCCAGCAAAGGTGAATTTTTCACTGTT
AATGCGAATCAAGAAGTTGGAATTCCTTCCAAGATTATAGCCGAGACTATTGCTCAAAAA
CTTGGGTTACCTACAAAATCTGTCAGTCCTGAAGATGCTGCAAAATTTGGATTTATTGGA
TTTGCTTTTGGTATGGGATGCAAAGTTAAAAACGAAATCACTAGACAAAAGTTTAACTGG
GAACCCAAGCGAATTGGTTTATTGGAAGATATCAAAGAAAACTACTTTACTTAGATACAC
AACTAAATAGTCGATTAATAACTACTATCTCTTTTTTTTTATTATATTTTAAATAAACTG
TAGAAAGACATCCAAAAGATATGTCAGTTTAATTAAATCTAGCATCGGTTCAATAAAATG
ATTATTTTTTGTATTATGAAGCAGAAATAGTTACCCGGCCGCAAATAATTCAACGGCTTC
ATTTTCAAAATATATTGAAAAGACGTCATTTGCTGGACGTCATTTGCTGAGGCTCAAGAT
ACATTGTATTGGAACGATTCAGATAATTTGGCGGCCATCTTTATGACCAGAATTAGGCAA
TATAATTGTATGACGTTAGATCAGCTGCTGATAAGCTTTATTAAGAGCAGTTACCCTGAG
AAATTTGAGGTATTACAGAAATTCCCACCCACACCGGAAGCTCTTTGCTATGTGAGACGT
ACAATTCTTTCGAAAATCACATCTGCTGATTTGCCTCACATATGTAGTAGCACATCTTAT
CACAATGAAAACGTTGATAAATACAATAATAAAATCAACATTCCATTCACTAGAAAAAAA
CCCAAGTTTTATGATCTTTCGTTGGATGATACCATAATTCAAAATTCACTTTTACCTAAA
TACAACCAATTGTATTCATTTATGGAACAATGCATAGCTAATGGGAATTCATCATCCTTA
CTTCTTATTGGACCTCACCACTCAGGGAAAACATTGCTTATAAATAATTGTCTTTGGGAA
TTGAATGAAAGATATAATAAACATAATATCATGCCATCGTTTTTAACTATTCATCTAGAT
GGGATTTTACAAACCGATGATAAAAGTGCTGTTAGAGAGATAGCTAGACAGTTAGATTTG
AAACTATGTAAGATAGCGAAGAATAACGGAAGTCAAAATTTGTTGGAAGATATTTATAAT
GAAGATGAAAGTGATAATGAAGATGAAAAAGATGGGAAACAATATACGGATAATATTTTT
GAAAAACGATCCATCTCTGAGACATTTTCATTAATTTTGAAAAGCTTAGAAGAGATTAAC
TTTAAGGATAATGAGGATAAAAGTATAAGCTTAATTTTCATTATCGATAATTTTGAAGTC
TTCGCTGACAATAACAAGCAGACTTTGCTTTATAACCTATTTGATATGTCATCCAATAAT
TATACAGTACCAATATCGGTTATTGGTAGTACCACTCGTGTAAATATTAAGGAATTGTTG
GAGAAGCGTGTTAGCTCAAGATTCTCGCAGCGTGTGATCAATTTATTTGGGTCAGTGAAT
AGTAATCATAAAGATTATTTAGTTAATTATCATGTATATTCAGAGCTTGAATACTTTTGG
TTTGATTTAAGGTATAATTTATGTCTTAGCGAGTATGAGATCCATAATATTGAGGATGAG
AATATCAGATACTTTGGATACCTTTGGAATGATCTTATCAATGATATGTTCTATGAAAAA
GATATCGCCAGGGATTTTAAATTCAAGCTTTTAGAAAATTTTATCACTGTTAAAGATATG
AAATTATTTTTAACAAACTGCTGTATTTATCCAATTTGTAAAATTAATGAATCAATGCCT
TTTCCAACAGATCGCAACTTTGCTAAATTGGATACCATAAACAATTTCAATTTTTCCACA
AATGATTCTAAATATGATAAACTATATAATTTGGTGAACAATACATTCACAGATCTTCAA
TTATTAATGATGATATGTGCATGTCGGGTGATTGTAAAATTGGGAATTAATTTTATCAAT
TTTAATCTTTGTTTTGAGGAATATACGAAAGTAATGCAGAAATTATCGCCCAATTCTGGT
AGTGAAAACGTCTTCTTAGAGAATGGTAAATTGAAGAAACGATTAGCTGGTAGTACAGGC
ATGGTTAAACAGTACAATAAAATGACATGTAAGAATTCTTGGGAGTTTTTGGTTCTGTTT
TCTATCTTTGTATCTGCAGGTGATGCTGGTAATATTGCTGGTAATACAGTTAACAGTATT
AGTGGAGGTAATTATCAATGTAACTTAGATTTAGCTGATTTGAACAATAAGTTGGAAAAG
AACCATAAGTTTAAGAGATTGACTGTTGTTTAGTAAACAGCAATACATATTATATAAAAT
TTAAAATTTAAATAGATATAGATGGCTTAGATAGATTCACTTTTTTTTGTAGAAAAAATT
ATCGACTACCATAATTAATTGATAATAATAATTTTTTTCGGTAACAAACAACACAAAAGT
CACAGTTACACCAGAAGATGTTATACCCAAATTTATGTAATAGTCTACAAAATGAGAGTC
TTATATATCTTACAATTTGGTTTTTATGAATAAAAAAGTCTTCATGTTGAAAATAATAGT
TTTTTTTTCTTGTTTTTTTTTTTTTTCCTTTTTTTTTTTTTTTTCCCTGTTTATAAAGGC
TTTAGACGTGGAAAAATTTTTTTTACTGGATCAAGAATATTTGTCTTTGAAGCCTTTAAT
TTTATGGGATACTAGACAGATCAAACAACTTGGCATTAAAAAAAAAACAAAAGAAAAGGA
AGTCCTATATAAAGTGAATCTTGTGACTTAGTAATAATAATTTTTCTTTAATTTAGGTAT
TGTTTTATCTTTGTACCAGTGAAATTTCCATTTTTTAATAGACATAATAGATAGTTTCCA
TTCCATTCTCAAATATATATTCCACTAATAAATATCGCCGAACCTTAAAATATGAATACT
GTGTCATCAACGATTGTCAGCATAATTATTTTTCTTCTTGTCCCACTAATCGCTGCCGCA
GATTCTGGTCTTACAATCGTGGGTACTTGGACCACCAAGTCCAACATGGTATTTACAGGA
CCAGGGTTCTATGATCCGGTTGACGAGTTGCTAATCGAGCCCGCACTTCCAGGAAGATCT
TATTCTTTCACAGACGATGGCTACTATGAACTTGCATACTACATTGTGACACCGAATCCA
AAAGACCATTCTTGCCCAACCGCTGTTTTGCAATGGGAGCACGGTTCATACGAGATTACC
ACTGATGAGAAGATTGTACTTACCCCTATCGCTATTGACGGAAGACAGCTTCTCAGCGAT
CCTTGCACAGATAAAGGCATCTCCACATATTCTAGGTACTCGTCTAACACTACCTTCTCG
CAGTATCAAGTGTCTGTTGACTCTTATAACGGAAAATACACTCTAAAGCTCTACGATGAA
GACGGTACTCCGATCAATCCATTGTGGTTGGCCTACAGACCTGCAATGATGCTTCCAACT
GTGACCTTAAATCCTACCGAAACTGCCGCCACAGCCACGTCGACAGGAGTCTCCAAGAAG
ATCAAGAGAAGCTTGGAGAACAGAGCAAGAACCAACGCCAAGATTCACGTCGGCCATAAT
GACACTGTGTGGTTCATGGCTCTTTTCTTGCTCGGATTAGGCGCCGTCTCTTATGCTTTC
ATTTAGGAAAAGGAAATGAAAGGAAATACATGTGCAAAAGGCGTCTAGTTCTTCCAGAAA
TGGCCGTTTTAATCTTTCAGTTTGTTTGTATATTAACCTCTGCATCTCTTTACAGAGAAC
CATAGGCTTCAGATGAAGAGTATATATCAACTGTGTTAATAATATATTACTTGTGTTGAT
TTCATTTTTCATTTTTGGTACTGTAGTTCAACAGGCAACAGACAGGAATGTGGCTGCGAC
AAATATCCACGGCACGTGAAAGGCACGTGATCCACTATGTCTTACTCGTCTATTTATAGC
TTTACTTTTTATCGTTATCGTTTTCCCTTTTTTTCTCTCTTTCTGAAAATAAGTTCAATC
AGCCTGGATTGCATGCAACTTACCCAGGAGATGCGAATCAACGTCAGTAGATAATAGGAT
CAGTAGTATTGCGAGCTCATTTGCTGTTCTCTCAAAATGTGATCTGTAATTAAGCCAATA
ACGCATGTGGGTGTGCTGAATTACGAAATGAACACAATTAATTAGCACAAATGAGGAAAC
CTGAACACATCATAGGCTTGTCAAGGCTACTAGCTTCTATCGAATATCAAATATTAGCTT
GTGTGGAAGAACCTTTCAGAATCCAAACGCCTTAAACTGAGGTCTTCGAGTATTGTTTAT
GCTATTCAAAATTACGTTTTGTCTTACGCCTATTAATAATATAAGCTATGTTTTGCGCAG
CCTCTATTATTAATAACGTCACAAACTACTGTGGAGACACACAGAAAAGAACAGCGTTGG
GATCCATGTGTCTTTTATTTGCTGTGGCATGTGCGCGCTTCAGTTTTTCAGTATTGTGGT
TAGAAGAACTTTGTTGCTTTCGGAGATCGTGAGTTTTTGGAAATGTATAAATACTGGGGC
ATATCCTGGTTGACCGACGGTTTAAGTTCACTAACAATATATTTATTTTTGCTAAGTACT
GACGCTTACTACTGCTGAAATTACGAAGATCACGACCAAAATTACCAAACTACTACAGAA
AACATTCACAATGGCTTACAAAGACCACTACTTTACCCTTTCTAACGGAAACAAGATTAG
CCCTATCGGCTACGGTACGGGCACCAAGTGGTACAAGGGCCCAAACAACGACAATTTTGC
TCAAGGTACTTCTGATGCGGTTTATGCGGCTCTTGAAAACAAGCAATACCACATCGATGG
TGCCGAGGTGTACAACACCCATGCCGAAATAGGCGCTGCATTGAAGAAGTTTCTCACCAA
TCATCCAGAGGTCAAAAGAGAAGATCTTTGGATCACTGACAAGTTTTACGCTGCGAACTT
ATCCCCTTTGAAATCCGTCAACCAATCATTGAAGACTTTGGGCACAGACTATGTTGACTT
ATACTTGATCCATTCGCCATTCTTGAAAGAGATTTCTAAGAATGAAGACATCTCCTTGAA
GCAAGTCTGGCAAGAAATTGAACAATTGTTAGAAGAAGGCAAGGTTAGAAACATTGGTGT
TTCCAACTTCAGAGTGTCTGATTTGAAAGAATTGTTGTCTTTTGCTAAGCATAAGCCGGT
AGTCAATCAGATCGAGTTCAGTTTGATCTTGCAAGATCAAAGCCCGGAAATTGTTGAATT
CGCCCAAGCAAATAACATCCTCATCGCTGCCTACTCTCCATTAGCTCCAATTTACAAAGG
CACTGATGCAGCTCACGCTAAATTGCAAAGCAGAATACAAGAATTGGCTACTAAGTACGG
TAAGACAACTGGTCAGATTGTGTTACGTTGGACTAACCAGAGAGGTGTTCTTGCTGTGAC
CACTTCTGCAAAGCCACATAGAATTGCTGAGAGTTTGGATATCTTTGATTTCGAATTGAC
TAAGGATGAGTTCGAGGAATTGAAGAAATTGGGTGCTGACTCGCCACAGATTCAACAATA
CTGGCAAGGGCATTATAGATTGACCAAAGTATAGACAAATCAAATAGAAATTTTGATTTT
TGAGTTATTGGCAATTATATCATGTTTAGTTATTGTGCATGACTGGTGCTACATACTATT
TATTTATTGTTCGGTGTTAATGGAATAATCTTTCTTTGTCAATTGAATGTAAAAAGAGCA
GGACTTAAGCAACATGAAAATGCATTACAGGCTAACAATGTTTAACAAGGTTTAACAATG
TCTAATAATGTTTCTTGTCTTCTGTAAATAAAGATACTTTGATTAGCGACAAGCGATTGT
TTTGGAGTTTTATAATTAATTCTAAGCGAACTGGGTTAAGGGAAAAGTATGGTTCTGCAC
TTCATCTAAAGCCAGTGATTAAAGTAAGATACTCAGAATGAAATGACGTAAAACCAAATT
CAATCACACACGTAGTGCGCATAAAAAATCTGTTAACAGTGCAAATAATGGTTAGCAGAA
AATTACATAAAACAGTCAAGAACCATCCATGCCCACACGAATCTAGGAATTCTTCAATAC
TTGAACAGGGCTTAATTGCGGTATAAGATAGAACTTGTTGCCAAAACAATAGCTAACACT
GAAACAATACACACAACTATAAAAGATAATTCCACGCTGCTATAGACTACACAACTTTGA
GTAGAATTAAGAAATAAAGACTAATGAAAGAATGGCCGGATTATCACTTCTAGGATATAT
TGTTGGAGGAATTTTCATTCTTCATTCAGGCATTTCCTCGTATGAATTTAATCACTTCAT
TAAATCCACATCGACTGTAGATGTCTCATTACCATTGGATATTAAGATTGAATGCATTCT
TGGTCTTTTCATATGCATAGCAGCGATGTTCCATTCATTGAAAATTCCCAAATCTCAGAA
TCTTATAACCGGTGAGAAATTTGAAACCAGTTCCGACTCTTCTTTGTTTAAGGTTATCGA
TATGAGAAAGGCAACTATCGAAGTTAATAAGTCTGAAGTTTTGCCGTTTGAGTTTATTGA
AAATAGAAAAGACTTCATAGATATTAATTCAAAAAGAATGGAGTTTCAAAAATGGCTAGA
AAGTAAGTAAGTAATGTGATATCCTTACGAGATATAGATAAATATACCTCATTTTTCTGA
TATGCATGATTTCTCTTTGTAAGTGGACGGAATAGTTCTACATTGTTATAAAAAAATGTC
AAAGAACTGTATTTTTCAAAAAAAAAAAAAAGGGAAAAAGGAAAAAGATGAAGAATATAA
CAATATTTAGAAAAGCGAACCTGCAACAATAGCTATACTAAACAAAAAAAAGACGAGTGA
AAAAAAAAGGAAATCAAATCAAAAGAAAAGAATTAAATAATCATAATACTAAAAATCACA
AAAATTTCTCTATCTGAAAAATTTTTTAAATTTAGAAAGCAACAGATGTGAGCTACCACT
ATGATTCCCATGATGCAAAGAAAACCTGTGTTCTCCTGTAGCACCGTTCGCAACAGTAGG
CGTAGTAACAGCACCAGCGCCCGAGGTACCATTATTAATCTTAATACTAGGACTGTTGTT
GACACTACTGTTGTCTCCAACCCTATTTTTAGAATTCAAACCTGGTGAGCCCACACCCCT
ATTTTCCAGTTCAAAACTTTCCCTTGTACTTGAAAACATTTCGTTACTGCTGATACTTTT
AAAACTAGCATCGGATTCTAAGTCGTCCAAGTGTAACGAATTTAATGCGTTCTTGGAAGT
TGTATTCTTCGAGTTGATGGCATGCTTCCCATCTGCAGCGGCTGTAGTAATAGTAGTAGA
GGTTCCGTGAGAAATAACTGGCGGAGGAGCAGGCGCTTTTAGTTGATCATCGGATACTAT
AACTATAGACGAAGAAGATTTTTCAGGTGGTGTTCTCGTCGCTGTGATATCTGCAGTAGC
GGTAGTTGGAAAATCATTTCCAGTAATATGAGTGAAACTCTTATGAGTTTCAACCATGTT
AGGACTATTTTCATCATTACTATGATTCGCTTCATCAAAAAATGAACTCTTTATGGATTT
CACTGCAGGACTAGGCTTTTCAATGTTACTAAAGTTGCTACTTTCTGCGATTGATTTATC
ATCCTTTTTAATTGGAACGAATGAAGACTCGGCATTTGAAGAGGTTGCAACTCCTGGTAT
TTTTTGATCACCACGCTCATCAATTAGAGAGAAATTGCTTCCAAGTTCGTGATAACTCGA
CGTATCTGTCAATGTTTCAGGAGGCGGACCATTGTTTGGTGGTGCTACGTTAGCTGGTGG
TGGTCCATTTGTCAAAACCTCATTTTGATTTTTAGTATCCTCTTCAGAAACTTCTGCTTC
TGAGGATTGTTCTTCATCAGGTGGGTGTAATGGCATTGATTCACCAGGTTTGTCAGAAAC
GACTGCTTCTGGAGGATTATCAGAAGTAGCAGTGATAGCACCACTCTGTTTATCTAAAGT
CAAAGTATCTGTACTTAATTGAGGACTATTAGATGATTTGGTATTCAAATTTTTGTTTGT
GATTTTAGAACTTTCAAGATCTTCGACAGTAAGCAAATTGTTTACATTTCCACTTGGATC
AGTGTCCAATTTATACTCATTTGAAGTAGTCCAGTTTCCGTCAACAACGTACTATATGAT
AATCTCGATATTATAATGCGTTAAGAACTGATGTGTGCTATATTTTCGATCCACAAGTGA
CAGTTGAGTTCTTGGTGCAAAGAGTTCAATGCGTCAAGTCAAAATTAAACTTTTTTAAGT
TTTTTTTTGGGTCTGCCACAAGTCACCGCACACAGGTTCAAGTTGACTCAGTATACAGCC
CCACCCAAGTGATATGTGATGGGAAATGAAAAATATATGCAGCATGAAAACAACAGTTGA
TAACCATTATTCATAGTTGGAAATCAGCATAGTTAGTATTTGAATAATTGAAAACAACAA
GATAATCACAAATAAATGAGTGTTAACACACACACACACACACCCAAACAAAAAAATAAA
AAACGTACCTTGAAATACACGGGTTTATCAGCAGGTAGCAAAACAGTTCCCAAAAATGTA
GAGCTGTTCTCGTTTGCTTTGGACAATATTGTGGATTGTGACCAATTGTCAAAAGACCCA
GTAATGACAACAGAGTTTGCATTTCCGCTCCTGTGAAACAAGAAATATCGTAGTAATCAA
TCAGTCCCTATCTCTAGATGCCGCGATGCAAGATTACCAAGATTATCAAGATGGGTGCAC
AGCCTAGTCATGCTTATTAGTTCTGGAACGGCAGACGGACAAGTACTTCTAGAAGATCTC
GATGGTACCCTCCAGGAATATCTGGCACCCTCCAGGAGTATCTGGCACAGTGAATGATCT
CGTAGATCTATGGCAGCATCAGAGACACAAAAGGAACATTTGACTGAATACGTATGTGAA
GTCAAGTTAGTTATACTGTCCAGTCGAGGATATACTAGCCTGTAATAATAACAGGCAGTA
AAAATAACAATACACATACCATTTGAACATGTATGGAATAAGTTCAGTAGACATTTCGTA
GTTCCTTTTCTTTCCTTATTCTAACGATAAATCAAATATATCTTATAATCCCAGATAGCT
ACAATCAACAGATTTTGTCTACAAGGTAGAATGCTATATATATCTGCGTTTGGATGTTAT
ATTAGTCGAATGAATACAAATCTATTTGTAGATATATATATATTTATGGGATCAATCAAG
CATTTGGGAATCAATTTTGTTTACATGGTATGATCCCTTCCCCTGTTTTTTTTCTTTTCT
TCTTTGCTGTGGCAAACAAGAGGAATCTATTTTTGACAGGGCGGCGGAAATAAAAGCACA
TGAAATCTAAATCTAATCGGTAAAAACCACTGCGGCCGGCAAATAAAAATCTCTTATCAG
GGCTACTAGTATTTATGATGTATCAGTTAGCTTATCCAGGCTTACTCAAACCAAGAGATG
AACCACATCAATGAAATGCCGAACAACATCGAAACTAACTGAGCTATAGTCTTGAACACC
TCATACCACTTGCTAGTTTCCTCTTCGAGCTCCAACACTTCTGGGATCACACCTACAGCC
GCAATGTAGATGAAGCCGCCAGCAGTGAACGGAAGCGTTAATTCGTTGAAGGTCACAGAG
GTTCCAAAGAGTGCGTTGCTAGCCTCGCTTGAAGCATCCACAGAAGATGCAGATGCCAAG
GACAAGGCAGCCAATGTCTGTAGCAGAATGCTGAGGAAACATCCGATGAATAGGCCCAGG
GCTGTAATCATCGTCGATTTCATAGCCTGGAATTTGGTGAATCCGCCCTGTATCATCACT
GCAAAGTCACCAATTGCATGTGGAACTTCATGCAAAACTATGGCCAATGTGGTGGTGGAG
CCCACTGTCTTGCTAATGTAAAAAGCAGATGTTATAGCAATTCCATCTGCCACGTTGTGC
ACAAAGTCCGAAATTAAGTTTAACCAAGCAGCGGTTCTTGCAGAAGCACTGACGGTAGCT
GTGTCTTCGCTGTCATGTTCATCCTCATTTTCCTTTTCTTCCATATTTTGGTGTCCGTTC
TTCTTTCTATGTTTCATGTTGCTGTTATGGGAGTGAGTCTTCACGGAACTGGAGGACGCC
TCGTCTGCGATGGAAAGGCTGTGAGAATGCGACTGCGAATGTGAGTGAGAATGCGAGTGC
GAGTGTGAATGTGAGCCTTCTCCATTATTATGTCCTAGGATTCTTAATGTCTTGTCAATC
AACATGAAAAAGACGAAACCTGCGAAGATAAAAATTCCTAAAACGACATTTCGCTTCTCA
TCGAGAAGAACAAACTGGAAATCGTAATATCCCGTAGGCTCTCCAAGAAAGGTCTGTGGA
AGCAAGTGCAAGAAAATGTCGCCCAATAACCCACCAACGGCAAAGCTTACAAGCGAAGTC
AACACCAACGGATGAATGTTGGTTGGCATGCAGGACACAATCAAGTTGGCAGGGCCTGCG
ATGTATGAGATCGCTAAAACCGAGTTCACAGCCGGTCCAAACGGAAACAATCGACCAAAA
ACCTTCTTAAATGAAAAAGGTGATACACTTTCTTCGCCATTGAGGTTGTGTTCATGATCG
TGGTCGTGGTCGTGGTCATGGTAGTGTACTCTATGTCCCTCAACATAGAGCTCCGGATGG
CTCAATTTCTTCACCACATCACAATTGCTCAATTCGTAATTCAAGTAGTCCAGGTTTATA
ATACCGTTTTCGTAAAACAATTTTCCGTTTTCGATTATGCTGGCTAAGTCTTTGGTGCTG
CCATGATGTGATCCATGAGCGTGACAAATCTGGCCAAGAGCAGCTGCAAGGAAAAGCACC
AAGAAAGAGTCCACAGGCTTCATATTGTATTTATTACTACCAGAATACTATTTTTATTAT
GATCAGGATACTATATTTTATAAACAGAGTGCCTGTTATTGTCTGCCCAAGAGAAATCCT
TTTATCTTATCGATCTATATCCCGTCCCAGGGATAGGGGTTAAATTTCACCCTTGGATCT
TAATCTCCAGTAAGATAATCTTGGTCTTTTCTATTTTCATGAACTGGATGTACTATGTGC
CCTGTAATATACTATTTCCGGTCCTTACCGTACCGGTACACCGTAATGAAGCATATTTTG
CTTGCTCTCTTTTCTGTCGTGTCGCGTGTAATTTATCTGCTGGTGAAATTTACAAACTTT
TCCACCAATTGATTTGCTATATTCTCTTAGTGGACCTGAAAAAACCGCTTTCTAATAGTA
TTTGTCAGTATATACCATTACCAACGACAAACCAATTGCCATGTTGTCCCAATTTATTTC
CTATATCACCCCAAAGCTCCCTGGTATTTTGCCAAAATGGCTTCTTTTTGTACGTATCAG
CTAGCGCTTTTTGCTTTTTTTTTCTCTTTTCTTTTTGAGATTGATCGATAACAGAATGAG
TTGTACTAACAATTATAAAGATCTCGGCTGTGTCTCTTTTTAACACTGTCCAGACCTACA
TCTCAGGTCTCGAGTTGACTAGACGTGTCTACGAAGCCAAGCCTGCAGAGACCACCAACT
TGTCCGCCAGAACGTTTGGTACTTGGACCTTGATCTCCACCGTAATCCGTTTTGTTGGTG
CCTACCACATAAATGACCCGCAAGTGTGGAATTTGGTGTTTGCCTCCTACGCCATTGCCT
TGTTCCACTTTGGTACCGAATGGCTTGTCTACGGAACCGCCAAGTTGGGCAAAGGTTTAG
CTGGTCCTTTGATTGTCGCCACCGGTTCCGTCACCTGGTTATTGTACACCAGAGACTACT
ATCTTTCATTATAATACAGCTTGTATTTAGAGTTCTAAGCGAATCTGTTCGTGTACATTC
TCATTTTGTTGATAATATATGAATTTCAAGTGTTGAAAAGATTTGTTGCGGCTGTTTTGT
AGAAAAAAAGAAGAAATAACCAGAAGCTAATACAAAGACAAGCCTTCAGTGTCCTCCAAT
ACCAAATGATTGGCATCTCAGTGAGCCATTCATATCTTTGCTACTACCTTCTGTATCATC
GCGGAAACTATTTCATCTACCAGTGAGCCTATATATAAGTCAGTTCAGTTCAGATTCCGC
AACCTAGCTCTACTCAGGCCCTGTTGCTAACCTCATAGTATATATTTCGACAGATCATTT
AGAGGTGTTTCAATAGATGTTTATATCAAGCTTTCCAAAACTTTTGTATCTTCCTCTGAG
ATCTATTGTCAGCTACTTTATTATATTTTTTACGACAATACCTGTCAAGCCAAAGATGAA
AAATTGACGCTTCTTAAATAATTTTAGTTACCCTGTTGTTTATCGGGGCACATGACCTTA
ATACACCTCACTTTTCAAATACACAGTTGACGTATTGTTCAATAATTGTTCACAATTACG
AATGCTAAAAACTGTGGTATGATTGAGATGGGCAGCCAATTAATTGCCTTGCTAATGCAC
GGCGCCACAGTTTTCTATCATTTGCCTTAGGTTGTCGTATATTAATAATTAAATCAGATG
AAAAATGTGTAAAATACAAAGCGTCATTAGATTAGTTAGACTGCCAACGGTAATGCTCAT
CACTCCTTTGACTTGATTTATCTGATACTTAATAGTCTTATCTATTTAACTTTTTCCCTC
TAATATTGACAATTATACATATGGTGATGGTAAACATCCAATCTAGAATAGCCAATAACT
ACCTTGCTTCCAGAGTAACAACGCTGCGAAGACTTTCGAGAAACTTTAACAAAATAGCAC
ACTTGAATTCAAATGATATAGATAGGCAGAGCAAAATACAGGCGGATCTTCAGTTGTTGA
ATGAGATGAAATTTCCTTGTTTGGAGAAAAATGAGAGTCTACTAAAGAAGAGTCAGAAAA
ACCAACAAGAAGGAAGAGCAGCGGATACTAAGAATGAACATAGCGAGCAGACGGGGAAAG
GGCCCGACCCCAGTTATTCCAAGATCTCTGGAGGATACAAAATTTATCGAAGCGGCAAGC
CCATATTTTTAGACTATGGAAACTTCTTGCCCAGTTACTCCATAGCCTACGAAACATGGG
GCAAACTAAACAAAAACAAATCAAATGCAGTGCTTTTGCACACCGGCCTTTCGGCATCTT
CACATGCCAGATCACACCTTCCAGATGTTGATGATCATGATAGCCCAACAATAGAGTACA
ATTATAAGCCTGGATGGTGGGAAAACTTCATTGGACCTGATAGATCTATAGATACAAATA
AGTACTTTGTGATTTGTACAAATGTGTTGGGAGGCTGTTACGGAAGTACAGGACCATCTT
CATTAACTGAATCAAGCACATCAGCGAATGAAAGATACTGCACAAAATTCCCAGTGATAT
CTGTTAGCGATATGGTTAGAGCACAGCATGACTTGATTAAATCACATCTTGGAATCAGTA
AGTTGCATGCCAGCATAGGATCCTCGTTAGGTGCTTTACAAAGCTTGGCATATGTTAGTG
AGTTCACTGATGAGGTTGAAAAGGTTATATCTATATCAGGATGTGTACGGTCTCATCCTT
CTTCTATTGCTATGAGATTCGCGCAAAGACAAATCGTAATGAACGACGCAAATTGGAAAA
AAGGATATTATTATGATGCAGATAATACTAATTCTAATGCACTAGGACCGGTTATGGGAA
TGAAATTAGCTAGAGAAGTGGCCACAGTCACATATAGATCTGGACCTGAATGGGAATCTC
GATTCTCCAGAATAAGGGCCAATGAAGATTCTAAACCATTATTGTGTGCGGATTTCTTAG
TGGAGACATATTTAGATCATCAAGGCGATAAATTCAGTCTAGAATTTGATGCTAATTCTT
TTCTTTACATTTCCAAAGCAATGGATCTATTTGATTTGGGCCTCAAAAATAGAAGGAGAG
CCAGAATTGCAAGAGGGCAAGTTGAAGAAATGTTTAAAAGAGGAGATCTTTCTAGTGTCG
GAAACCTTGAATTCAATTATAATTATGTTGAGCAAAAAATTACCAGAGAGAATTTGAAAC
TGTTTCAAAAAATGACACCAGAAGAGGGAAAGCAGGATATACTTAAAGGATTAGAACATA
TTTCAAATAAGAATATTTTAGTCATTGGGGTAAAATCAGACATCTTATTCCCTTCATGGC
AACAAAGGGAAGCTTATGATATCTTATCAAAGAACCAAGAAATGAAACATTTACCTAAAG
ATAATTTGAATTATGTAGAACTCAGTGAAGACGTTAGTCAATATGGACATGATACTTTCT
TATTGGATACAAAGAATATTGGTGGACCTATAAAAGAATTTTTACAGTAGTATGAATGTT
ATTAGTATAGATAAACATGGAAAATATTACTTTTAATATATATAATGGATATTATATATA
TATATATAACAATATGTACAAACAATAAATGATTAGAAGGTGTGGAAGAGAGCTACTATT
CCACTGGAAAATGACGAAAAAAGGTTGTAAGCCAACCATACATTATATTATAAAAATTGA
TCATTTCTTTTCTTTTCTGATTTCCTTACGTTGTTCTTCACGAACCTTCTTGGACTCACT
GACAATAGTTCTATCACCAAACACTTTAAATTCCTGCATGTATTTTCTATCCATATTGAA
TTCCATAGTGACAACTTCATCCGTTAAGCCCAACTTTTCAATAGCCCAGTAATATCTCTT
TGGATTATCTCTTTTCAAGTATCTTAAAATGGATTGTCTCTGTTGTACCAAGATTCTTAA
TTTTCTAATATTGGCAAAATCATTTTTATTTCTCTTCATGTGATCCAATAAGTATTGAAT
CTTAGTTGTCATAGCAGCAGCTTGAACTTCAGAAGAACCGGTATCACCATCAAATCTTTG
GAATTCTTTGATGGCTAATGCCGTACTTAGTTTACGTTGTAAACTTTTTGAAGCATTCTT
AATATTCAAAATTCTACTAATAGTTTCTCTTTTCTTTTCTTCTTGGCTTAAAATCTGTTC
TTCGTTAAAACCAGGAGATTTCATGATTAAAGCCTTTTGAGCACCATACAATAATTTTTC
AACATCTTGCTTTTCATATCCATGACTTAATGAGGTATTACTTACAATTTCGGCTTGCAA
ACGTTGAATGAATGGTGAATCAGCTTTACCTGCTACTGGATCAATCTGACTTCCCTTCTT
GATAGACAATTGTTTGGCAATGTTGGCGTTTCTCTTTTCTTCGGCTTTGAAAAACTTGAG
AGCATTCTTCCCAGCAACTGTAGAACTAGTAGAGAAATGTCTTATACTTCTTGGAAACAT
TTTGACTATTGTTATTCCTTATTTGTGTATGATATAATTCAGATTTTCTATCTATGTGAG
CCAATATTTCAAAAGATATGTATCTCTGCATATATATCTGTAATATGACTTGAATTTAGG
TGCTGTTTCAACAGATTCAGAATAAGTTTCAATATTGTTGTTTCTATAATTTATCAACCT
ATTAGTTTCTACTTTTTTATATTATGGTGCTATAAATTTTTCACACTATAATATTTCAAT
TCTTTTTTAAATCGCCCATAATAAAAATTCAGAAAGCGAAGAAAAGAAAAAAAATTTTTC
TCAAGTATTCTTCTATTCCTGTTCTCTAATACAAAAATTTATTCAAAAAACTCATGAATT
TCGGTTTATCCGTACCCGGTTTTTAACATGGAGTCAAAAGCCAATAAGAAAGATTAAATC
AATATCAGCTACGTACTTGGCTCACAAAGATTGGCTAATTATTTGAAATTTATGAGTCAA
TTGATTAGATAATATGTTTAATGTGGAAACTGAAATTATAATCCTTCAAAAATATTATTC
TACTGCATGGCTATACTTTGCTATTGGACTTTTTAAGAGAAATATACTACATACATCATT
TTGCATAAAAATTAACTAACTATATTAACATAATATGATTGACATTTATTATTCTATAAT
TACAAAACAAATAAAAAAAGAATAGTAATAACGGTAATCGAGATAATTTTGTGTATTTTT
CATTTGTTTTGTTTTGTATTATCATTTCTTTTTTTTTTTTCTGTTTAAAATTATTTTAAC
TTCATTCCTTTAGTTTGTTCTTGGAGATAAGTTTATGTTGGGAGCTTGTAGCAGTAACAC
ATGAAAGAGAAAAACTGCAGTTATCATTCCTGGAAATTATCCTTTGAAATGTTTGAATAA
TCTTCCCTCAATCTAAAATCAAAACAATAGCAAAATTGCATTATAAATACCAAGCTTTAT
TTTTAGGCATAAATTTGCCGAATTCCAAGAATGTGATGATTTATAACTGAGATCCAGTCA
ATGCTACTGCCATCTTTCGTTACTTTGTTTTTCTTTATATATATTTTCAATTTTTTGTTT
TTCTTTTTGCTCAATTGTGATGTTTCATTATAACTATCCATTATTAAACCCTGGTTTTAT
ATTTAATTCTGGAAAAAAAATCAACAGACCACTTATTTGGCAACAGATTGTAAAGAAGTC
AAAACATCAACTTGGATAGCGGCTTCAGCAGCAACGGCAGCGTCAGCAGAAGACAAGTTC
TTTTGAGCTTCAGCTAATTTGGACTTGATAGCCTCAGTGGAGAAGGAGTCAAGTGGGAAA
GCTTCAACAACAGTAACACTGATTTTGGAGTCTGGAGAAACAGTTGCAACACCACCGGAG
ACAAAGAAGGTTTTCTTGGTACCAGAAGATTCAAAGACTTCAACGAGACCAGCACCTAAT
TCTTCAACGGTTGGGACGTGGTTGGCCAAGATACCGGCTCTACCAGAGACAGCTGGGATG
TTAACTTGCTTGACAACAGCGTCTTTGTACAAGGTTTCGTGTGGCAAAGCAAAGTTCAAC
TTCAAAGAGCCGGTAGCAGCGTCGGCGTAACCTCTCTTGGCAACAGTCTTGAAAGCAGCG
GAACGGATAGTGTTTCTGAACATTTTGTCTTATTAATTGTGTGTGTGGAACGATAGAGTA
TATAACAATGAGATGTGTATATGGTATGTTGCCAGAAGATGCAAAATAAACTAGAAGAGA
TTTAAGGGAAATACAATAATATTGCAATCAATATTCACTGCAAAAGTAAAGCGCTCCAGT
AATTTTTCTTATGTATGTGTAGCTTTTTTTTCTCTTTAAAATACACCGCAGAACACCCAC
CAAAACATCCGCACACGCTTTCTGGACAATACAGTGAGAAAGTGAGAAACAGTGAAAAAA
ATTTTTTTTCTCTTTTTATAAGTTTAGCCAATGAGAACTCGAGAATAAAATTGAAACTGA
AAGAAAAAAAATACATATCACCAGGGCTTTTAGTGTATTTTAGAACGTGATAGTCATGTG
ACTTATTTTGTGATATTACTCTCTGTTGACTTTAAAACAACGCAATGCTTACCACCACAC
AGTTATTCAAAAATACAAAATAATAAAGTTGACTCAAAAGTTCGCCAACCTACTGAAAGG
ACAAGAATATATGAATGTGTATGTATTTAAAAAAAAGAGTACATTACAAAAACAATAAAC
AAGTAAACATCTCAGCGTACAATTTTATTTACTAGTTTAAAATCTTGGTGACCTTACCAA
TAGCAATGGTAACACCTTGATCTCTTAAGGTGAAACGGCCCAACTGCGGGTAATCTTCAT
AAGTTTCCATGCAGACAGGCTCGGTGGTTTCTAAAACAGCAATGATTCTCATACCTTTCT
TAGCAAATGGTGGTGGGAGCTTGGATTTTCTGTTGGTACCTTTCTGCAATTTATGCAACA
ATGCAACAAAGTTCACTTCTTCAATAGCAGTGTGGATGTGCATAACACACGAGAAGCCAG
CGGACAAAATAGATTTTAACTCCACAATGGCTAACTGACACTCAAACTTAGTAGCAGTCT
TAACTGGTGCCTTTGGAGATGTCACAACGTAACCGGCAGAGACATCTTCCTCTTCAATAC
CTCTGATCTTCAATCTGACTTGCTCACCGCTCTTAGCCATATCATTTTCGGCTTCTGTTT
CGGTGTAAATGTTCAAAACTTCAATAGAGACTCTATTTGGCATCATAAGCAAAGTGTCTC
CCTTTTTCACATGTCCAGATGCAATCTTACCTTCAACAACCGTACCTAAATCCTTCATCT
TTCCCGAGATTGGAATCATCAATGGAGCGCTGATGGAGCGGTTTGGGACGTCTATGCTGT
CCAAGTATTCTAATAAACTTGGGCCGTCGTAGTATGAAAGGTTCGTAATGCGGTCTTTGA
TACCTGCACCAGTATAACCAGAGACTGGTAAAAAGTAAACATTCTTCTTGATATCGAAAC
CAACACCTTTCAAGTATGCCTTCAATTTAGTAACACATTCCTTGTAACGCTTCTCGGACC
AGTTAACAGATTCATCATCTAATTTGTTGATAGCAACCACAAGTCTTTCAACACCCTGAA
CCTTAGCTAGGACAGCATGCTCTTTGGTCTGCCCACCTTTTTCGAAACCAGCTTCAAATT
CACCCTTACGTGCCGAAATAACCAAGATACCAACATCAGCTTGGGAAGCACCACCAATCA
TTTCACTGACATACATTTTGTGGCCTGGAGCGTCAAGAATAGTATACTTTCTCTTTTCAG
TCTCAAAATAAGCCTTACCAGTCTCAACAGTCTTACCTTCATTACGTTCTTCCTTGTTGG
TATCCATAATCCAAGATAAGTACCAACCTTGTCTACTAGCATCCTTGGCCTCTTTTTCAT
ACTTCTCAACAGTTCTCTTGTCAACAGATCCAGTCAAATATAAGACATTACCCGACAAAG
TAGACTTACCGGCATCGACGTGACCCATAAAAATGACAGACATGGTTTCTTTACGACCAA
AAAGTTCGCTTTCAATTTCTGGATCAATGTAAGCCTCTTCCGGTTGAGCCTTGGCTGGGG
CAGCAGTCTTCTTTGATTCTTCAACCTTCTTAAGCTCCTCAGCTTTCTTTGGTTCTTCAA
CTTTCTTTGGCTCTTCAACCTTCTTTGGCTCTTCAACCTTCTTTGGCTCTTCAACTTTCT
TTGGCTCCTCAACTTTCTTTGGTTCTTCAACCTTCTTTGTCTCTTCAGTCTTCTTTGCTG
GCTCGGCCTTCTTTTGAGCAGCAATCTTGATGCCAGAACTAGATGTGAGCTTCAACACTC
TTTTTGGTTTAGCAGCTGGAGTGGCATTAGCAGAACCTGGTTCAGCAGACTGCTTCTTGT
AATCGTCTAAAGTCATACCTTTTGAAGTATTGCCAGTGCTATTGTCACTATAGTTATTAT
TTCTGTAGTTGTTATTGTAACCACTATTGTTGTAATTCTTATTATAACCATTATTATTGT
AATTGTTGTTATTGTTGTAGCTCTTGTTATAATTATTATATTTCTTTTGGTAGCCACCAC
TATTGTTATTGTATTGATTGTTGTTGTTGTTGTTATCATAATATTGTTGGTTGTTGTAAT
ATTGTTGGTTGTTGTAATATTGTTGTTGATTGTTAAAGTATTGTTGTTGCTGATTGTAGT
ATGGCTGTCCACCTTGAGCTGGGTTGAATGTTTGAGCTGCTGCTGGATTATATTGGTTGT
TGGAACCAGGAGCAGCACCAGAATCAGAAGGAATAGCACCATTGTTGAGCTGTTGACCAG
CTAATTGGTTGGCCAATTGGTCCACGTTATTGGTATTAGAGTTATCAGACATTGATCTAT
GTTAAATAGTAAATTATATACCAGATATATGAATGAAAAAACAGCAAGTATGTCTGAGGA
AGGTATTATTATCTTTTCATTAATGTAGACTAATTTGAGTTCAAATATCATTACTTCACT
GTTTTAACATCATTTTAAAAAAATTTTCTTTTTTGATGCATCAAAAGCGAGATGAATATA
AATTTTAAAAATTTTTCATTACGAAAACCGGTCCGGATTAATGGAACATATATCTAGTTT
TAAAATGTACAAATATGCAATATTCGCGTGCTTTTATGTTACTTAGTGCATCAAAACAAA
GTTGAATCAAGGATCTTGGAATCAAGAAGTAAACAAAACAACAAAATTGTGTAGTATTAT
TTGATAAAGCCTAAAACCTCATAACATCACACTTTATAACCCTGCGAGATTATTTAAATT
ATAATGTTGAAAAATAATAAGAATGGGGATATTTCTTTTGCGAGAAAATTGGAGAAACAA
AGATATCAAAAGAAACTAGCGATTCAAAACTTAGAGAAACTACTACTGAATGATTCAAAT
AAGGAAAATGACGATTTGATTGCCACAGATGATGACAATCATTATGAATATGATGGCAAT
TATAACAAACATGCTAATAAGACTGATACTACAGAGATCAAGATCTTAAAAGAATCAAAA
TTGAACTTTAATTCGAATTCCCTGCCATTAGAGCAACTAGGGATTGACAACCATAATGAT
CTGGTATATTATGATGCAAACCAGCAAGATATTACCAGTTCGACTATTCAAGAATTTCAA
GACTTGAAAATGAAAAGTCTGCAGAACAAAATAATTGATATGAGTAAATCGAATAGATTA
TTGAACAATGTTTCGTCGGATTTACTGGAAATGCAATCGGTAAACCAACCGAAGACTCAG
GCTAATAAAGAACGGGGGTCAATTCCTTACAATACAAGCACGCCCATTAGTTCACCAAAA
ATGAAGGGTTTTTTTCCTTTTCAGAAGAGATTCGATCGAAAAGACAATAAAATAGATCTG
GGAAAAAGAATGGTATCATTCAATAATGACATCAATATATTGAAACACGATGGTGTTAGT
TTAAGTGCAAGCGTGAATGAATTAAGTGATATAATAGAATATGAGAAACTTCAATTTGAA
ATCGAGAAAGAACAGTTTTTAAAAGAAAAGGCAGATTTTGAGCTGGAAAAACATAAATTT
TTCAAAGAGAAAGAAAAGTTCGAAGCTGATAAGGTTCAGATTGAGAGATCTGTAGATAAA
TTCAAGGAAGATAAGCTGCAATTTACTGCTAGGATCTCGTCAAACAATAAATTAATAAAT
ACGTTACAAAAAAAAATTGAAAGAATGCATCTCTCTAACAATAATCCAAATAATAACAAT
CCAAATAATGATAACACTGTCAAAGAGTTAAAGACTTATATCAAGACTTTGGAGGGCGTC
TCAGATACATTATACAAGGATTCAAAACTTTCAAGGATTGAAGCTTATAGATTGAAAAAG
AAAATGTCTCATTTAAGATATATCAATCATTTCCTACACTATGAGATAAATTATTTGAAT
CATAATTCGAAGGAAGGTGGAAGATCTACGACATATATCAGCAATAGTAGAAACCTTGGA
GCTATAAAATCACCAAAGAAAAGACTTAAAATTCTATTCAGTTTTGCTATGGCTATTGCT
CGTATTAAGTTGACGTATGCAAAGAAATTGAATATCGATAAAAAGCTTGAAAATATTCTT
AAAGAAAATTTCATCGTATCAATGAAGAAAGAGATAAGTTGAAGCTCATTTGTATTATTA
GTATCTATAGAATTAGGAAGAATTTATATTTTTCTGTATTACTGTTTCAATGTGAAATCG
AATGACTCGTAATAATTTCTAAACTTTTCAGCCTCTTGCTCTTCTAATTTTTTTTCAGCA
ACACAATTATTCCAAAACATACGCTCTCTTAAATTCAAGTAAATAGATAATGCCTTTCTT
GGAAATTGAAGGTCCACATATTTATCTGAATCAATGCCACTGAGAATGTAAAACTTTTTA
ACGACTCTATTTTCATCATCAGTGATATCACTGTTGACAACTCTTAATTCAATACTAATA
TATTCTTCAGTAATATTCTTTTTGAGCTTATTATAGTCTTCTTCTTTGTATAAACGGAAA
CTGATCTCACTGTTATTTCCATTGTTATAATTATTATTGGAATATCTTCCTTCCATTCTC
TTTATCGTTTGCATAAATCTATTTATGGAAAAATAAAGTTTCACAGGTAAACATTGTTGA
TGATAATGAATCGAATGTTTGGAATTAATTTCAAAAATACAAGTTCCAAAGTTGAAAGAT
TTATAAAGACCAGTCAACGAATCTTGATATTTATTAAGTTCCTCTATAAGTTTAATTTGC
GCTGCGTCACTCTCGCTAATTTTATCTCCTTTATTTTCAAGATCTAATGACAAACTATAC
CTAAGCTTGGAATTCACGTATTTTATATGGGCAATAGGAATCAAGAGAACATGACCATTA
ACGTCAAACACTTTCTTAGGTACGCTTAGTGGACCTTTACTGATAGACATATACGAATAT
TGGCCAACAGATATAACCATATAAGCATCCAGCTTTTCACTACCCAAACAAAAGAAACAG
TCCTTAATATCAATTACTTTTCTTTTTTTGGGTTCCACTATATGATCAATAGTTTCATTA
TCAGCAGGTGCTTCACGTTTCTCGGTTTTTCTCTCATATGGATTATCAACTAAACCAGCT
GCGCATTGTATTGGTTCTGATGATAAATTGAAAGCGTAAAACCATGTTTGATTCTCTTTA
TTCTTAAATTCTGCTAAGCTTAAAATTCTAGTAACTTTTTGAGAATCTTTCCATTGAAAA
GGATTCAACTCAATAAACTTTCCCGAATCATGTATTGATGCACTTGAACAGAAAACATAC
TTTGGATGTGATCTCTTAATAATGTCATCTACTAATCGCGTATTTTGGGAACTACTTAAA
CAATTAATAATAACGCTTGGTAGGTGATACGTCATTAAAATATCTAGATGATCCACATCT
TTAAATGCATTCTCTACTATATCACTTTGCGTCCCTTGTAAATCTGGAATCATTCCTATT
TTTACTTCCTTACCTGATTTTCCGATTTCGAAAGTATTTACATATCCCAACGGTTTCAAG
TTTGCTTCTTCCAAATTTTTCAGAACTGTATCACATATTACTTTGGTGCAAAAATATGTA
GGTTCTTTAGCAGGATCTTCTATTTTCTCATCAGTATCTTGTTTTATACCAAGTATAAAT
GAGTAATCAAAGGGGCCATTATATTTATTTGTCTTATTGCACTTCTTCACAAGAGAGGAT
AGCTTCCCATCTTTGGAATTCACTATGAGGCTATGACATCATCAATGTTAGTAAGTTGTT
CAAATTATAATAGTTGTACATTCGCATAAAGGAAGAATTAAAATGCATACATTTTTAGCT
TATCATTTCCTTCTAAAACAGATTTATTAACATCTCCATTAGAAAGTGACATCGTATAGT
GTTCAAGTTTTGCTTTTGCTGCTATTTAAATAATTGTCGTAAACGTATATAGATCAATAA
TATTTTTCTTTTTTTTTTGTTCTTATTTTTAATTTTTACCCATCGCGATTTTTGGATGTA
TTTCGCAACTTCTTAGTTATAGAGTGAGAATATATTGGGCTTAACAGCTTCAAAAACAAA
TTGACACCTTCAATCAAATTGATGAGAAATAGAATTCTGAGCAAAAGAGTAAAATAAGCT
AAATCATAAGTTAATAACAGATAAAAAAATGAAAGAAGTAATTAATGTATCTTTCTCACA
AAAAGCGAATCATTTGAATAGTCACTTCTACAATTTCCAGGAGAATTATATTAATTACAG
GGATCCTAGAAATACCAAGATTGATCTAGATGTTTTCAATGAAGCAAAAGTAACTCATAA
TAAAACTGTAAACTACGAACCAAGAATGATGTTATGGGATTTAAAAAATGGTTTTCTGGA
ATCCGTTAGTGATTTCAACACATCTAACAGTCATGATGCGAACAACATAATTCATCTGAA
CAGTAATAAATATGAGACAATTAGAGTCAATGAAAACCAGCCCAAAAAATCCGATTTTCA
AAAGGCATTGGATGAAAATAATTCTCAAAATCAGGTAGTTAATATCAGTAAAAATTCCAC
ATATTGGAGTGATTATTTTAAGATGTTCATAAGTAGAAAAAAATTTAATTATTTACAAAA
CTATCAATTGAATAATCCAAAAAAATATAATGATTTACAAAAAGGTAGCTTAATATATGA
TTCCTCAGATGATTCTAAAAAAATAAATAATGGTTCATTTTTGAAATACAATATTGGTGT
TGAAGAATTCAAAAATGTGGGAAGAACAGATGATTATTTAGATGAAAATTTCTTACCAAT
GTTGGAAAAATGTGATAATTTTAAAGGGCTAAATCTAAGTGTTGACATGGATTCATCTTG
GTCAAGTTTTTCTTTTGAATTTATTAAAGTTTTAAAAGATGAATTTATTGGTAATAAATG
TTCTATATTCACGTTTGGTCTTTTCAATCAGTTAAGCACTGATAATTTATTTAATTTGAG
ACAATATGAATTGTTGGAAAATAGAATCAAAAGCATGAGTAACTTCTTAGGAGAAGTTAG
TTTATTTTTTCCATTGCATTTCCCTAGTATAAATAATAGCAATAGTAGCTATGAAACTTT
CCTGAATCCAGAAATTAAAAAGAGCTTATGGTTTGAAACAGCGGCTGAATGCCTTGTTTA
TGATACTGTAATGAATACATTTTCTATCAAAGAAGATAACTATAATATGGATGATTTGCT
GTTAAGTTTAACATTAGGGAACTCTAAAAGAAATTTAATAAATGATATCAGATTAAATTA
TGGTGATTGTACTAATTCTTATGACGGAGATAAAGGAAAAGATATTCAAGTAATGAATTT
TACAAATAAATTGTTTGAACAATCACAAGTAATAGCTACACTTCAAAGAAAAAAAATTAA
ACCAGTACTGGAGTATAATGACAAAGTATATTCTAAAAATTTAATAATGAGAAAAGAATT
GAATGACGAAATGAATGATTATGACTATGATGAACAGGAAGAACTAGTAATTAAAAAATT
TGGTAAATTTCAAGAATTAATAGATAATGGAACTCCGACATCTGCATTAAAAATCTATGA
GTATCTGCTAAGTTACAATCCATCCACATTAAACACATATCCAAGCAATCTCAAGACCGA
AATCATAAATAAGAACATGATGACTGTATCTTTACAGAATTCATCTTGTATGAAACTGTA
TTTCAAGGATAGCGCTCTATGTTTACAAAGATTACAGACTCGTAAAAGAATCACCAGCAA
CAATTATGATGACCATCAAGATGACTGCAACGAAATCATAGAGAACTTTCACTCTTTAAG
TAAAGAGTATCTGCATCCATATGATTTAGATAATAGCAGTGATGATGACAGCGATGACGA
CTTCTATTAAAAAACAAAAAAATTTTTGACTATACCGTTTGTCCCTCTATTAGTTCATCT
AGGCAAAACGCCAATACGGTAATTTCTATCGCTTTCTTTCATCGTCCAATTTCCATCAGC
GCTACTGTTATGACTGATGTCCATCACATCTATTGAGCTGTTGAAACTGGTGTTAGAATT
CGCGGTTGTACTATTAGGATTATGATTAGCGGTTTCATTATTGTTGTTGTTCTGATTAGT
AACATTAGAACCTTCATAAGTCACATTACCGTTATTATCATCTGATGATTTTTTCTGATG
ATGATGGCGAAGATGTTTTTCATCAATAGTGTCATACATCAAAGAGCTTTCATCACCTAT
TTCTTCGCTTGAAACAGTATGGCGATGATTATTTATATTTGTATTGTCATAGAATTGTTG
ATTTGTAGAATATGAAGATGCTGAATATGCTTGCTCTGTGTTTTTCTGTTTGTTGAGTCT
TTCAGATTCATCAAGTTCTATTATATCTTCAGGAGTGATCTTTATACTTGTAGCCTGTCT
TCTGATAAACATTTTTTTTTACCTGTATCAGTACTATTATTTGATGTTATAACTTTCTAA
AGAACTAATTCGGTGAAGGAATAATTATATAGTTGAATAAAAGCCAACGAAACACCAAAG
TGAGTAGAATACTAAAGTATAAATTAACAGTCTAACTATCATACCTGTATGTCTATTAAT
AAGAATTCCATTTTTTTTTTCATCTTTTTGTTGAAGCATTTATTGCTACCCTTAGTTTTA
CAATTTTGCGCGCTAAGATTTTTTTTCTTATTATCATTTTTCTGTAAGTTTTAATTTCTT
TGATTATCCAACATAACAAAAGGATATAGTAAGCATTTGTTCAGAAGATCTGATTTACAC
CCTTTTTTGATTAAAATAGAAATAGCGTATTATATAGGTATATATATGAATTGAATAGAA
TAAACTATAGACTAAACTATACAAAATTAAGAAATAACAACGAAGATAAAATGAAGCAAA
ATTATTTCAAAATTAGAATTACATTAGTAGAGTAAAAATAAATTATGGTACAATAGATAC
TAGCTTAAACTCATACCAGTAGCTGAAATAAAGAAACTGAAATAAAAAATAAAAAATAAA
TAAATAAAATAAAATTAAAATAAAAATAAATTAAACTTTATCCCCCTCCATATACAAGCA
ATCTGGCAATGTAGCATAACACCAATTTACGCTTAATATTTTAGTGGTGTCCCACCTCAA
ATCTCTTTTAACAAGTAAGTTCTCCACTATAAGTTTCGCATCTTTCCAAAGAGATGAAAT
GTAGGTGTATTCATGATGATTGACTGTTGGAGAGTTAGGAACTGAATGTGACTTTCTCAG
AATTGTAGTTGTTATAATTGATGCTGAAGAAGATGAAGGTGAGGAAAATAATGGCAGCTC
AGGAGGGACCAACCCATTAGAACTTGTGACAGCAGCAGCTTGCTGAGAATCTGAAGATAT
TTGAGGATTTTGACCTTCACAACCCGTAGGTGAAGATCCAGATAACTCTCGATGATTCAC
TCCAAGTTGAGAATTCTCATCCTTAAAAAAATACCAGCACCAATCGATTCTCGCAATTCT
ATGAGCTGTCTTTGTTCTGATCTTTTTATTAATTATCTGCCCAGTTATTGGATTGATACT
AGGAGGTGGCGCATCAAATGGTAATCTACCTTCCATCAATGCATAAAGAAGTACGCCTAA
CGACCAAGAATCAGTCTGTCTACCATCATATTTTAATCCCATTAAAAGTTCGGGTGCAAC
ATAATCTGTTGATCCACAACGAGTTTCAAGGAATGGATTTGCAGGATCAATTCGTTTACT
TAATCCAAAATCGGTCAATGTAACTAGTGGAGCCTGAATACACTCGGCATTATGACATCT
TGATTGAACTAAGCAATCTTCATCATCCATTGCAAAGATTTGGTTGGCTGTGAAATTAAG
AAGAATGTTTTCCAATTTTATATCACGATGGACAATGTTATGAAGATGAAGATGGTGAAC
AGCAAGTACTATTTCACTGAATATTCTCTGAATAATATAAGGAGTGATTTGAGATCGATA
TCCTGATGCAAAATCAAACAAATCACCACCTTGGCAATAATTCAAAATTGTAATATTTGT
CGTAGTGAAATCATTATTAGTAGCAAGCATTTTTACAATACATGGATGATTTAAACTACT
GATGATTTCAAATTCTCTCTGAAGAGAACTTTCAAGTCTGAGTTGATTACTAGCTTGACT
TTGTTGTTGTTGTCTGTTGGCAATAATGGATTTGGAAATGCTTTGTTTGGTAGTGACATG
AGATTGTAGTTTTTGAGTTTTTGTCGTGGTGCAAATTGTAGTTATTTTAATAGCGACAAA
TTTCAACAAGTCTTGAACTTCTTTCTCATCAGTAGTTTTTTTGCGATCATCATTATCATT
TTCGATCAATTTGGCGAGAATAACAGTTGAGAATGATCCACGGCCTAACTCTTTAACTTT
CCTCCACGTTCTTTTGACATTCGTAAAATCATTGGCAATATATATATCATCATTATTATT
ATCATCATCACCAGTTACTTTATCCATTTGGGTATCAATTATGGTCGTTGTAGATGTTTC
AGGCGAGGGAACATCACCAACAACCACTCTCTTGGTTTTATTGTTATAGGCTTCAACATC
CGTCGATTTTTTAATATTAAGACCTATCGTAGAAAAAGAAGTAGTATCAACATCCAAAGC
AGGACGATCATGAATTTTCGAAAAAAGTGCACGGTCCATTTTAATATCATGGTCTTCTAC
ACTGACAGGAGCTGTCTCCTTTTTTTCTTTATCTGCGAAGAACTTGTTATTTTTCTCCTC
AGTTGTTGTATTATCCAATTTATCAATTGTGACCTTCAGTGGAGTCGAAAAGACAGTATT
TAAGTTCGGAGAATCTTTGGCATTCTGAAGATTTCTGCAGCGATCCTTAATAGAAGAAGT
TTCTTGTGAATCATCATGATTCAAATTTGAAATCGCTGCTGGTTTTCCGGGGATCCTCTT
TTCTTCTCTTCGAATCATCAAAGAAGAATCCAAATTATGTAAATCTAAATTAGTTATAGT
ATTACTGGAATTGAATGAATTATTAATAATCTGCTTATTCAAATCAAGAACTCGAGTCAA
GATTGGAGAATCCTTAGGTAACGGAGCAGAAAAAATTCTAGAATGAGTCAATGGTTGAAT
ATTATTATTATTATTATTATTATTTGACGTTGTTGGTAAATTTTTTTGAAATGCAGATTT
ACTTTTGATGATGCTATTATTGTTAACTTTGTCATCGATAGTGGATGAATCGAAATTGAA
AGGCTGATATTCTTTTTGCTCTTTTTTAGAGATACTAAGATCATTATCCTCACCTTCATC
ATCGTTTTCTTCCTCACTATTGATGTTATTATTTGATAGAACTTCATTATGGTTATATGG
TATAGTGTTTATTCGCAAAGCATCGAAGGTTGCCTTTGGAGGAAGTTTCACCGTATCGGG
GTATTGTTTCTCATTACTTGGGGAAACGCTGATATTCTGATCTGTATCTCTGCATAGCGA
AGAAGCAGAACTTGAAGAAAACAATCTAGAAGATACTGAGTTATTAGAATTGGTGAAAAA
TCTCTTGAAATTTTCTGGGTGATGATTATTATTCTCCTTATTAATTTTCAATTTAGAACT
TGAAGTAGGCAAATTCACTATAACATCACCATGATAATAATTATTAGTTGCATTATTACT
ATTAGTCAAATTTTCTTGAGTCGCTTTAGACAATAAGGAATCCAAGCTATTTGCGTTATT
AGTGGAATCATTAATTGTAGGTGATACCATAGTGTTAAGGTAATCTTTGCCACCCCAGAT
TGGTTTATTTATAAAATTCATCTCAGTACAAACAGGGGATGGTAGTTCTGCCACATCGAG
GTAATTTTTTGCAAATTTTATGGAATCAGTACGCTGGACTGTAGGAATGATGTTACTGTT
ACTACTTGGATGTTGTTGAGGTGGTACGTGGTTATCAAGAGAGTTGGATGGAGACAAAGG
AAATGCAGCGGAAGGCTTGTAGTAATAAACAGAGGAAGAAGAAGCATGATGCTTGTTGAA
AGGAATTGCTAGTTTTAAATGAGGATGACTGTGGTTGGAAGCATGTTTCTGTGGGACATG
GGGAAACTTGTCTTGAAGATCGGAATCTACTGCAGGAGTGGAAAGATGGTCTTGAGAAGG
AATGTTGTTACTGGAAGAAGTATCCAAAGCAGCACTAGTACCTTTAATATTATTGTTGCT
GGTCATGACGGAGACAAGATGCAGGTCAAGCGCTGTTATTGAGTGGCTACTCGAATACTG
ATTAAAGTAAGATTAGCTATATATTACTATTGGTACTTTATCGAAAGTGTAATGGCTGAC
GTGTAGGAGCAGGCGCTATTATTCTTGTTTATTACTGGTATTTATTATTAGTATCCACTG
TCAGCTTTATTATATTCTAGTATTGCATATATAGGATGATGAATTATTTGTTTCCCATAT
ACCACGTCCTACCAACAATAATGGATATCAGCAAGGATAATTGATGAGTAATTGAATATG
AATGAATATTGTGATGAATTTATACTTTCTCTCTTATTCAGTTTCTCCTTTTTTTTTCTT
TAGGGCGCAGTTGGCTGCATACAGATATAATCTAACAAATAAGCAATACTGATTAGTCAA
TCAATTTTTTTGGAGGACTTCAATATATAACCAGTAAGTTCATTTTGCTGGTATAATAAT
TACAGCAAGATAACCTGTTTGGTTTGGCCTGGTTATTTACTTATTCTTTTTTCTAAAGAC
AGAAGAGCTGAATTTGGCATTTTTCGTCTGATTCGATTACAAAATTGCCTAATTCTTTGC
CAGTAGTAGCCCTCTTGAGCCCAATTAAGCAATAGTTTAGTTGCATGCACAAACTGATAG
AGATAATCATCCATTCACTTAACGTTTTTCTTGAAGTACTGCCTAGATAGCAGAGACTTG
CTTTTGTTTGGTATTTCATTCACGAAGAAAACACGTTCGTAATCACGCATCCATAGCACT
ATTTTCGTTTTTATGTGACTCAGTGAGCACTCTTTTTCTTATTAGTAATATTTTGACACA
TCTCTTGTAGCGAGTTTTAACTATAAAGAGCAATCTCGAAGCTGTAAAGTCTATCTCTTT
GCAATTAATTTACCCACGCAGCCATATATCTTAGACGGACGGACAATGTACAACACATAT
CAACCAAACCTTCAAGAAGCAATAAATAGAAATCTTGACGATTTTCAGATAGCAGCAGCA
GCAGCTGACACAGAATTCAATTTCTTCAATAATGAGAATCATCCACCTTCATATCTTTCA
TCGATTCAGAAAGATATCTCTCACTTTTTAAGCACCCGAGATCCACAGAAATGCAAGAAA
ATAGCAGTTATAACGTCAGGTGGAACGACTGTCCCATTGGAGAATAACACTGTCAGATTT
ATTGATAATTTCTCGAATGGGACCAGAGGAAGTATCTCAGCGGAGCATTTTTTACAAAAC
GGATACTTAGTGATTTTCCTTCATAGAGAGTTCAGCTTTTTGCCATTTGCCAGACACTTT
ATTAGTAAGAAGTTGAATTACTTGGATTACATTGAGCATGATTCATGTTGTCATAATCTA
AGAATTAAGCTGGAATACAGTTCTTTGTTTGCCGGTGTTTTAGATCAGTATGACGCCTAC
AAAGATAAATTTATCTCTGTTCCATTCACCACAGTCAATCAATACCTTTACACTCTAAAG
ATCATTTGTTCTCTGCTCGCTGAATTTTACTGTTCACTCAGTAATAAAAATATATTAATC
TATTTAGCAGCTGCGGTGAGTGACTTTTATATCCCGCAAGAGAAGCTTCCTCAGCACAAA
ATCCAGTCGACATCATCATCATCATTGCATTCAAAAGATTTGATAGGCCATGATTATAAA
AACGCAGTTAGTTCGACTGCCGATGGTGGTTTACAAGTCAGGCTTTCTCCAGTTCCAAAA
TTCTTATCTCGAATAGTCCACAATTGGTGTCCTGGTGCATTTGTCACATCTTTCAAATTA
GAAACTGATCAAAAAATCTTGATTTCTAAATGTGAGCAGTCCTTGATCAAATATGGTCAG
GCTTTAGTAATCGGAAACTTATTACAAACTAGAAAGGACGAAGTTGTATTTGTAAGAAAA
AGGAATGATCATGATGATAAGTTTTCTATGGAATGGTATAGAAGAACCAAAAAGGAAAAA
GGGAATGGTCAAGGAGTCTACGTCGAAGAGGTTGGAGATATTGAACAAGAATTCATTCCG
GAAGTTTTAAAGATCCATGAAGAATGGATGATGTAATTGTTGCTGCGTTACTACATATAT
TTTTTTTACTTTCTTGATAGTAAATAGGAATAGCTTCGATTAAAATATTAATAAAAAGAA
TAGGCTTGAGTATACTTGCTACAACCTTTAGCATTTATCTTTGGACAATTTCGTAATTGT
CTTATCACATTAGTAGGCTTTATAAATATTCTCTTAATCTTGCAATGAAAGATTCGTTTA
GTAGCCAAATTTTCATTCTTAAATTTTTTTAAAAAAAAAATTGCAAAATGTTATTTCTGA
ATATATTTTTCTAAAAGAAATATCTGTTTTCCTTTTATCAAGCTTACAATACAAAACTTA
ATGATAGATATACAAATCAGAAAAAGTTATGTTATATTATATTATATTATATTATATTAA
AGATTATAAATAGGAACGAACAATGATTATTATTGATTTTTGATATTTTTTTAAAGTATT
ATAAAAGGAAAAGATTTTTTTTTTGTTTGTTTTTTGTTTTTTAAAAAGGGAGTGACAAAT
AGAATAATCAAAAGAGTGATAAAAGGAAAAGGAAAACGAAAAAAATAAAATTATATATAT
AAATATAAGCAGCAAAAGAAAAAAAAAGCAATGGTATATATCAAAACAATTATTATTACT
ATCATTAATTAGAAAAGTGAGTAGCAATAGGAACCACAACAACAATGATAATAATAATAC
AGATGATAACAGCCAACCAGAGACACCAGCACTTCTTCTTTCTTGCCTTCTTAGCCTTAA
TTAAGGCTTCGTCTTCTTGTTTCACAGCAGTATCAATGTCTTGCTTTGCAGATTGAACAT
TATTATTAATTTCATCGACTTGAACATCTTGCTCAGCTACCAAGCCTTCAACCTCGGTGA
AAAGTTCAGTCAATTGACGCATGGAAGTTTCCAATTGTTGAATTTGTCTATGTCTTTCTT
TGACCTCATTAAGGGCGGACTGGGCTTGGCCTTTAACATTACTATTCAATAATGCTTGGG
AGAAGATTTGTTGGTTACCGTTAAAGTCGTCAATAGCCGAAGAGGCATCCGCATAAGAGG
CATTTGGTTCCACGACTTGGTACTGTCTGATGGCCTGTTCTTTGGTCTTCAACTTAGCGT
CGGCCTCGATGGTTCTGTAATTTTGAATGGATTGTAAGAAGTTTTCTTTCACGGACTGGA
CCTGGTTGGCCTTGTTTGCGTCATTGGCGCATTTGTTGAGCACAGCCTGGATACGGGCCT
TAATGTCCTGTTGCAAAGAGGATGTTCTGGCGGTGAGGGAGTCCAACGAGGATTGCAAAC
GGTAGGCCTCTTGCTCGTTGACCTCATTGAGGAGTCTCGTCTGGTTGGATTGCACCTGAG
ACACCAAGATGTTGTAGTCGTCCAAGGAGGCATTGATCGCGTTGATGTCGTTGTAGAAGG
ACACATCGTCGTTGCCGGATTGCTGGACAGCGGCTTGCTGGTTGTACTGCTCGTACGGAT
TGGAGGCAGGCTCGCTGGAGTTGTTATTGTAGGTGTTCAACTCGTACGCATTGTTGGTGG
GGTTGTTGTAGTAAGGGTTCTACATAAGACGTGGTGTTAGTAACTGGCTGTGCTAAGCGC
TGATAGGCGCGAACGCTACGAATGTAGCGCGGAGGAAGGCGTGAGAATACATACACTCAT
GGTGACGGTGATGGGTGCCTGTGTATATGTGTGGATATATACAGAGCTGGGGATGATGAT
CTACTGGCGAGTATCTGTTATGTAGAGCAGAGTATTACCAAAAAAATACAAAGTGGGACA
GGTTGAACAAATAAAGGATAATAAACAAACGATGGATGGATATTGTGGTACTATATGTAC
ATACACGTATAAAATGCTAAGAGTACGCAGTAGAAAACGAGAACGAAAATTTTTCTTGAG
TTAAAATATTTCCTGTGGGTGTTCTGATTAAGTTTTGGTACGGACATTATTTATTGTCAG
TATCCGTGTGATTGGCTGGGCTATTTTCTTATGTGGTAAGCATTCTGTTTTGCGTTGTTT
TGCTGTGCTCCAGCAAGGGACCTCCCTCCGGGCACACAACCAACGAGCCACCGACTCCTT
GCAGCGTGCAAGAATAGGGAAAGTAGTGTGTATGTAGCCGCGCCCCGTTCTGAGAAAGTG
CCGTTGCATTGCAGTGGGGTCCGGAGAACACCTGGACAGCTTCACAACACAGCACCTGCA
GCACCAAGCAGCGCTATAGCATAACAGCCGTGAAACGTAACAATGGTAAAGCGTTACACC
AGTTAGGGTACACCCAAACAGCGAACACCCCTGAACAGTGTCACATCCGTGAAACACACA
TCCGTACACAATGGACGGGACTCCACTTCTTTCTTTTTTTTCTGTCTGTTCTTTTCTTGC
CAATGCGCTATTTTTGCGGTGTTTTTCTCTTCTCTATGTTTCTGTCTGCGTTTCTGTCCG
TCTGTCTGTTCTCGCAGATATGCACCTGATTGGCTACTGCCGGCGTGCTCCACAGTGTTT
CTTTCTGTGTGAAAATTTCAAGCTGCCCGTTATTTTCATTTTCGTTTTTTTTCCACTTTC
CCCTCCATAGTTTTTGACCAATAAAATACCGCAATCACATCATGCCACGTTACCTCCACA
GACACAGTCGACCGGCATCGCGGCTTCTGATTGGCCAGGCGCTGTTACACACACACCCTG
GTTGTTTTAGCTGGCCAACATCCACTGTTCCGATATCTGTGATCGAACAGCCTTTATCGA
TAGTTGACGTTCTCTGAAAACTGTATTCTTTCCTTCTTCTTCTTCTTCCTCCTTTTCTTG
TCTTCTCTGTTTATTTGGCTCCACTCAAACCAAGATCCCTCCACACACACCAATCGTCAA
CTCGCGAAGATGTCTACTCTTGTCAGCCCCCATTCAAGATCTCTTCTTCGTGCCGCTAGA
TTGCCGCAAGCTCATCGTCCAGCACTCCTCCGCTGTTTTTCACTCTCCTCGTCCTCCAGC
ACCTCGTCTGCCCGCAGAAGTGCCCTTCTCGCACCGCCCTCGTTTCTTCCTTCAAGGGTC
AGCTTGGCCAGCCTAGGTGGCAACGCAGGTGCCGCGTCTGCGAGATCAGCAGCCGCTCCG
CGTCCCGTCCATCTTCCAGCAGGCTCTTGTGCTGCTGCTGCTTCCAGAAGCACCGCTCTC
GCTCGGGCAAGATTCCACACCCAAAGCAAGTCCCTTGACAACTGGAAGCCAAAGGACCTC
AAGATCCTCCAGGTTCCTCAAATGAACATCTTGAGACAGCTCCTGGCTACTCTCTGGCCA
AAGGGTAACACCAACGCCAAGATCCGTGTGGTTCTTGCTCTTGCCCTTCTTATCTCAGCC
AAGCTTCTCAATGTCCAGGTTCCATTTTTCTTCAAGACCATAGTCGACACTATGAATCTT
GACTGGACATTGCAGCAACCCAGCGTGGTCGATCCAGCAACTATGGTCTCCGCAGTTGTA
GGCTCTATGATCCTTGCTTATGGTGGTGCCAGATTTGGTGCTGTTCTCTTTGGAGAATTA
AGAAATGCCGTTTTTGCCAAGGTCGCCCAAGGTGCCATTAAAAAAATCGCCGATAGCACC
TTCCGCCATTTACTCAACTTAGATCTTAGCTTTCATCTTAGCAAACAAACTGGTGGTTTA
ACTCGTGCCATAGATCGTGGTACCAAAGGTATCAGCTATGTATTGACCGCCATGATCTTC
CATATTGTGCCAATCACTTTTGAAGTCTCCATGGTCTGTGGAATCTTGTCTTACAATTAT
GGTGTCAATTTCGCTGCTGTCACACTTGCAACTATGTTGGCATATGGTGCTTTCACAATC
AGAACAACTACGTGGCGTACAACATTTCGCAAAAGGGCTAACCGTGCAGATAATCAAGCT
GCAAGTGTTGCATTGGATTCTTTAATAAATTATGAATCAATTAAATATTTCAATAATGAA
GGTTACCAAGCTAAAAAATACAATGATGCATTACAAAAATATCAGGATGCTCAAATTAAA
GTCGCCACATCCTTAGCATTTCTTAACTCTGGCCAGAATCTCATCTTTTCTTCAGCCCTC
ACGGGTATGATGTATCTTGCATGCACTGGTGTAGCTGGCGGTAATCTCACGGTTGGTGAC
TTAGTTTTGATAAATCAATTAGTGTTCCAGTTAAGTGTGCCTCTCAATTTCTTAGGTTCT
GTTTATCGAGATCTTAAACAATCCTTAGTTGACATGGAATCATTATTTAATTTAAACAAC
ACTCACGTCGTCATTAAAAACTTACCTGATGCAAAACCATTGCAATTGCCACCAAATAAT
GCAGCTCCTGAGATCAGATTTGAAAACGTGTCATTTAGCTACAATTCAGGACGTAAAATC
TTGGATAATGTGAGCTTCACAATTCCAGCTGGCGAAAGAGTAGCTATTGTTGGACCATCA
GGAAGCGGTAAATCGACAATCATGAGACTTATTTTCCGTTTCTACGAAGCCGACAGTGGT
AAAATCTACATTAATGGACAAGATATCAAGCACATCACTTTAGAATCTCTAAGAAAAGCA
ATTGGTGTAGTCCCACAAGACACACCATTATTCAACGATAGTATTAAAGAAAATATAAAG
TATGGAAAACTTTCAGCTACAGACGAAGAGTTAGAAGACATCATTAAGCGTGTCAAATTG
GATACTTTAATTAAGGAATCTCCACAAGGGTGGGATACTATTGTTGGGGAACGAGGCCTT
ATGATTTCTGGTGGTGAAAAGCAGAGATTGGCTATTGCTAGATTATTATTGAAAAACGCC
CCAATTGCCTTCTTTGATGAAGCAACTTCCGCATTGGATACACATACCGAACAGGCACTT
CTTAAAGAAATGTCGAATATTTTAAATGCAGGACGCACAAGACAAGTTACATCAGTATCG
ATTGCCCACAGATTGAGAACAATTGCTGATTCAGATAAGATTATTGTGTTAGACAAAGGC
AGATTAGTAGAAGAAGGCTCCCACTATGATTTGTTGGCTAAGGATAAATCTTTGTACAAG
GATTTATGGAATATTCAAGAAAACTTGGACATTGAAGAACAATTGTTGGAACAGAGTAGA
AAGAGATTGGAAGAGAAGAGAATGAAGTTGAAAAAAAGTGGGGCAATTTGTTAAACCTGA
CTGTTTCATGTATGAAAATAGATGAGGATTTGACACTGCGGTATGTTATTTTTGTAGCTG
TTGACATCATATGCACACAAAGCTTGCTGCACCAACGAACCTCTTTTAAGGAAACCATAT
ATCTTGTAAAGATTATCTAGATATTTTTTATTCCTTTTTCTCTTTATTTTATTTATGGGT
TTTACTTATCCAGCATCTGTATTCTACCGGAGCCACTTCTTATAAGACACTTCAGCACTA
TATTCTCTAGTTACCACCTAGGCAAAGACGTAAATGAAAGCAGGTGGTTATAATCTTAAC
ATTATATTGTATAATAGTTAGTAAATAGATTTCTTAATGAATATTCCATTTTGTTTTTAG
GTTGTAGAATGAGCAGCTGATGTAGCTTGTTTGGTAGCAGCGACCTAACATAAAAAGTAG
TGGAGGCAAAAAGATTAAGGGAAAATAAATAAGGAAGAGAACTTCTTAATATGCCACGTA
ACAATTTGTTCTACGTTGATACGTTTGTTGGATCTCAAAGAAGAGTATATGATATGTCCT
AAAAGTCTAATTTCTAAACCAGTCCGATGTTGAGATCTTCCGACTATTTCATAGTCAGGG
CTGTTAACCAGATATATTGGTATCCCGTCGTTGAAGACTCTTTTTTTTTTTTTTTTTTTT
TTTTTGCTGTTTGCTGCTGTTTTATAATTTTTTTTTTTTTTTTTTCTTTTTATAGATTTT
GTTTTATATTCGGTGGTTTTTTTGTGATTTCTTTCCAATGAAAAAAGGAAACAGTATGGA
ATATTTAGTGACGAGTTTTTTTTTGTGCTACTTCGGTACAATAAAAATATTGGCATCTAA
ATGAAGCACCTCAATAGATTTGTTAACAACATATTTCCCAAATTGTTATTATAGAAGATA
GGTAATATTTAAACCAACATTCTCTGGATGTATCTTTCCACCAGATAAAGCTCGAATACA
CAACCATAGATATATAGATCAGCTCAAGAAATTAAAAAATTAATAAATAAAAAGAACGCA
GGGTGTCACATTCACACATTACACAAATAAACAATAGATTTCGTTTTGTTTTCTGCAAAT
ATCACAACACAATACAGTCATCGGTCTCTCGCTTTTTCTGCTTTCCGGCCCATCTATTAA
TATCCTATATAGTCGTAATAGCCAGAAATACTCCTTTACACTAAAATGTCACTGGATGAC
CCTCGTTTTGCAAAGATCTTAAAATCAGCTGCTTCGGCGCCGCTGGTTCCAAGTCTAGTG
AAGTCTTCTTCCTCAAGGAAAAAAATTATTCAGGATGAAGATTTCCAAGACATAGATTTG
AAATTTGGCTCAACCACTCCTCTTTCCTCTTACAATCTACAACAGCAACAGAATTTCCAG
CAACTGCAGATTATTCAACAGCAACTTCAGCTTGAAAAAGAGGCTCAAAGGTTGGATCCC
TTAAATACAAGTTCTGCGTCTTCAACCACAACATTATCGATTCCTGCATTGCTGGCGCAG
AATATGGATTCCCAAGGACTTCCACCACAGATCAATCATAGTGAAAGTAATATCAGTAGT
GGGAGCGAGTCACCTTTGACAAATGCTGACCTTTCCGATTTCAAAAAGATGCACGACAGT
TTACAACTCAGCAAAAAGCAAAGATCTACCTCATTGAAAATGAATAATAGTAACCCCAGT
TTAAATTCGTTGGTGCAAAGTCCTGTTCTTTCCAAAAAATTTTCCCCTTCAGTTAATGGG
TCCGCATCAACAATAAATAATACATCGACAGAGAATAACAGTAGTTCCGTTCCTAATTCT
TCTTCTGATGCACCTTATTCTCCTATAAACAACGCATCTTTTATCCGTGGTTTAGGTATC
AATAAAAATCAAATGCGAAGACCTAGTGATAACTTAGCAAATTTAAAGATCAGAAATTCA
TCATATTCAAACCCACATTCTTTATCAAACAGTAACAATAACTATTCCAAAAACAATAAT
ACCACAAATGATTCATCATCTGGCAATCTTGCAAGTGACAGCTCCAAAAGTGTTCCAGGT
TCTGCTGCCGGTAGTGGTGATCCTGGTGCTGGCTGTACTGGAGGTACTAATACTGCAGGC
TCTGAAATGGATGACATGGAATCTGTGTCCTCTGAATCAGCATCTGGAAACTTGTCTAGT
GTAAATGAAGATGATATTGCAAAGATTAATAATATTCAAATAGACCAACTCACTTATCAT
CCAACACAAATAGATACATATTCCAATAATAACTTTGGCACTATAAATATGCCCAAGATT
AGATCTTCTCAATTGATCTCTAATATTGAAAATCCAAATTACATGGCCGGCAATCTTCCA
TCCCCTATAGGACCAATACAAGAAAACAATACCCAGTTTGCTAATGATGGGAATGATGAT
GTGAATGACGGTTATTATAAAAGAGACATAGTAGATCGTGATATCACTCCGAAAATTGCA
CAGACTCCATATTCTATAACAATGCAAAGATTTGAACAGAATATACCTGACGATAGTAGT
AACAATGATACTTCGCATACTCCTATGAGACAATCAAGAAATAATAGTGACGAGGACGTT
TTTGAAGATGCTCTTGATACTAATGATCCTAATAACAGCAGTGGAAATACAACTAGTAAT
GATAATAGTAATAATGATAACTCAGTAGTCGCTGCTAATACAAGTTCTGCAACCATAAAT
TCCAGCGACACTGTTAAAATGGTGAAGAATAGAATTGTTTCCGCAACGAGTACTAAAGGT
GTTAAAGATTCTGATCTTGACCAGGATGAAAAAACTAGAAAAAATACTTTTTTAAATTCC
AGAAATAGTAGTATGATGTTTCAGTTTAATAACAATACTAATTCCATCTATTCCGAATCT
TCAGCATCCAATTCCACTTGTAGTTCAAGCATAGATTCTCCAATAAATTCTCCTGTAGTT
TCAAGATTCCCTTCTTCATTGCATACCAATTCTCGTCCCCCTTCATCTCAACAACCAAGA
ACAGCGCTGCTTAGTAGAATGAAATCCATGCCTTCATTAATGATCAACAGAGCTCCTCAA
ACAAACCATCCACCGTTACCTGTGAAGTATCCCTTTTCTCCAACAGCAGGTGCTGGGATG
GTTCAATCGCCACAGCGAATCTCCAGTACAAGTTCAGTGAGAGTTCCTATATCTCCACAA
GTGCAAAATTTTGTAAGATCTCCTGTAGGCGGAATTGGGCCAGTCAACGGTACTTTTGCA
GGAGTTTCAATCCTGCCACTGTTAACTTCAAATGGAACTCCTATCATTGGCCCTGATGGG
CAATTGATCACTAGTCCTAGTCAGAAATACAAGCTTCGCAGGCAATTATCCAGAAAAAAT
TTAAAGGCGCCAAGCGTCGATGATAAGGAAAATCAGGATGAAGCCAAATCGTATATTAAT
TTCAATTCTGCTACAGGCATAGGTATTTCTGCGAGACATAATCAATCCGCTACAAGTATT
ACATCTGTGATGAAAAATAACAACAGCAGGATTTTTAATCATAGTACGGTTGATACTTCT
AATGGGTCTGACTATATCCAAGATGAATCTTCCTTGTTATTTAATATTCCGTTTGCTGCT
AGCTCTACAGTATCTTTTTTTTCAAAATCTGCCACTACTGAAAACCTTGCATCTTCAGGA
GTTGGAAGTGGGCACGGAAATGGTAGCGGAGTAACACCAGGTAATGGAAATGGTGGTCTC
TTACAAAGAGCGTTGAACGAGTCGCTGGTATCGATTCCATTATCGCCTTTGATTATAAAT
AATGGGAACATCAATGATAATTTCGCTGAGGATTTGTCACAGTTATACAATAACACTACT
GAATATTATGTCAAAGAAGAATTAATTAAAAGAGAAGAATCTTCCTTGAAATTACCATCT
TACGTGATCAATCAACTAGAACTGCGTTCATCTATATATTCATTGACAAGTAATGACTCA
AATGACAGATCTAGGGATACTGGTGTTCCTACAGAAGTTCCAAGAATTACTAATTTTAAA
AGTAAGAGTACTAGCGATTTGAAATTAAATACAAATTTAGCGTCCATTAAAAGTCCAGTA
TTAGATAATGAATTATTATTGATGTCTCCTGAGAAATTGGATTGTTTGTCTTCTACACGG
CCGATATGGTTACCACCAAAATCACCAGAGGAAAAATCGAAACATAATAGTGAGATCACC
AAGAATTTTGAAGAATACTCCAAGAAAGAGATCAATAGAAAAGAGAAAAATTTTCAACGT
TTGAAAAATTCTTTGATTAATAATCAAAAGTGGTTTGAAATCACAGTTAAATTCCAAGAG
ATTCATAGACCTGTAATTCATACTATGAGGCACCTTTGTTGGAAGACAAACATTCCAAAT
AATTTGAAATTTAAGATTTACACAGATGTTCTTCAATATTATTTGCTGAAAAGAGATAAT
GTGTCAATATTCGAAAAATATACTGACTTAGAAGAAAAATTAAGAAGTATTAAAAATTTG
AAATATTTGGAACCTGAAATCGATTTAATTATTCTGTCATTGTATCCAAAATTAGGATTT
TATCAAAAGGGTCAACAATTAAACCACATCTTGAAAAAAATGTTCCTTATCATGAAGATT
AGCAAACAGGGATTGAGAAAAAATGACGAAATTTTAATTCCTATTTTACTTTTGTTTTTC
ACCATGGAGCAAACGTTTACATTGATTAACTTATTAAACGAAGCCATCTTTACAGAAACA
TTTATTATTAAACTTGATAATAATTTGACTGCGAACCCAGTAATGAAAAAATACTTATCC
AAACATTTTAAAGATGAGATGGAATCATTAACTTCTGAAAGATTATTTAGAACTTTAATG
AAAATAAATCCAGTATTAGTTATTCAGATGATCGATTTCTTAATCTTAAATAACAATTAC
AAAATCCTTTATTGTTTTGTTTTATTGGTTTTAAAATTTTATCATTTTGGATTCATTGAC
TTAGAACAATTGGCTTTAGATGATGAAATGTTCATCTTTGTGGATGATCATGAGGAATTC
TTAGAAAGATTCCACTACTATTATAAAAAATTTTAATTCAACTCCCAATTATTTATTCAT
ACTATTTGTATTACTAAGATTAAATTATTTTTATCATTACCATTTGTATTATATTATTAC
TATATATGAAAATTGAAGCTAATTTTCTTCCATTTTTTTTTCCGTTATTTCATACAATTA
TATCTTATACACTATATATAACCTGTTCTTTTCATTTTTTATTTTTTTTTGATTTATTCA
TTTGTATTGACTAATATATTGTATCCGGTGAATTTTTATTGATTTTTTTGTACTTGATAT
AATCGACAAGTCATTTGTCTTTCTACGCCTGGGTTGCCTGGTAAAATTATAAGTCTTTTT
TTATTTTTTTTTTTTTCAAAGCTGACTGACCTCTGAAGCCATAATCTCTTAGAATTAAAA
CATTTTAACCATCATTTTAGGCAAAAGAACAACTAAAAAAAATTACATCAAATGATTCTG
ATATTGAACCGCTTGAGTTTGTCTGGCTTTACTGATGTTAGCCATAAATTTCCTAAAGTA
GCTATTCGTTCACTTACTTATACTAGGGACATATACAAGCCAGAAAATGTCATCCTCAAT
TACAAAACAACACTGATTCTGAAAAGAACTAACTTTTGCAAACTTGGTATTTTTACTAAT
AGCTCCAAGAGTATTCAAAAACGATTCCTCAATATTATCGCATTTCCGAAGGGTAACTTG
AAAACTTCATCTTTAATGAAAGGTTCTAGTAGATCAGTTTCACAAAGGAGATATTTCTCA
TTCCTGAGAATTGCTGTTAGATCCCCTCTTGGAAAAAGGCTTCTCAGACTTTCTAAAGCA
GTTTTGAAAGGTATTGTTATTTTCTACGCTGTGATATTCGTGATTCTTGCTGTTTATTTC
TCTGTGGTTAATGCTTATTTGAACGACAATGAAAGAATAAACTTGTTTTTCGGTGATACA
ACACTTCCAATCGATCTTGCTATCTTATTGAAATTAGCATTATACAATGAATTGATCAAT
AAGAAGTTCTTAATAGCTAATGAATATTATTTAGTTTTCCTTAGATATGTCAATAGACTG
TACGGTATTCCTTTTGAGAAGGATTCTGAAACAATTTCGGAATTCCCATCCAACGAATTG
ATTTATTCGCATGGTAAACAATGGTATGATTTATATGTTGATATTTTATTCAGACTTGGT
GTATTGAAAGCGCAAATTGGTCAGCTTGAAGAATGCAAATGTTTCTTGGATAAAGCTATC
TCGTTCATAGAATTTGCAGAAAATACGGGTGATGCTAATGTGGGTTCTCCGAGTTTACAG
AATAACGGATATAGATTATTATGCAAACGTGCTAGCGTTTTAAAAGAAGAAAAAACTGTG
GATTTTGAAAAATACTATTTGAAATCAATTAAAGCCTATTATGATGGTAATGAAGATATC
AGTGATGATTCTGTTACTTTTTTGAGTAGTGTCAACAGCAGTACTTTGAATCGTGATATC
TATAACTCTATCAACGAATTAACAACATTTTATTCTAAGACAGATTACAAAAAGAGCTTC
CATATTTTGGTAAATAATTTGATCTTTTTACAGTCTTACAAAAACACTGACATGAATTTC
CCAACGTTGCGTTCACTTTTGGATTCCCTTTTAAATAATGAAGATACTTCTGCAAGACCT
TTCGTTAAAGAACTTTCTGATGCTCCATTAATCAAGCTCCATATTTCGGAGATCTTGTGG
AAGTCTAAGAAATATGAATCTGCAATTAACTGGACGAAGGAGACATTTATCGAAGCGTAC
AATTATAGTCGTCAAGATAGAGACTGTGCGGTTATTTCTCAATTAAGTATCAATAACTTG
ATCAACATGTACAGGAAATTGAACAGGAATGGTAAATATGATGAGAAAATCAAGAGATGT
GAAGAAGTTGCTGACGACATTTATATTCCGCTGCAAGCACCATCAAGTTGGAGAATTCTC
TTTGATGATCTTCTCTGAGCACTTAGAAACTATATTTACCGCTTCTTTTATAATTTCCTT
CTTGTAACTAGATACTTTTAAAATATTTGTCAATTTTTATAAATATTATACTATGCAAAT
GTTATAAATGTAAGAAATACCCTTGATAGCTGTCAGATAATGATTACAAGGAGCCGGCTT
ATAAACGGAGAACACTTATTTGCGTGCGCTAAGTCAATACTGGGAACAGCTTATATTATG
CGGTTTACACATAGTATCTAAGAAAAAAAAAATATATAGAAGAATTTTGTAAAAGATAAA
AAAAATAGTAATAAAAAAAAACTAGCTTAGTTGTCTGTTACAAACTTGTTTATAATCATT
CTATATCAATATTTAATACGTATGGAAGTTTCTGTTAATTCATACGTGGTTGCACATTGA
TATAGTGGATTAAATACTAAATTAGATAAGGAATATCACAAATACATCAATATGAAGTTC
AGTTTGCTTGGAATTTTTTGCTTGGTGAATCTCATCAATGCGTTCAAAAATACCGGAATG
ATGTATGTTTCAAGTCCATTATTGATACAAGGTCCAGATCAGAAGAAGCAACATTACATG
AAATCTAATGAATTGAAGGAGTTGTTGAGTCCATACATGGAAGAATTACCAACTGTGGTT
TTCCAGCTCAGTAAAGACTTGAACAACAAGGTAGACAAGAGATTTTTCGATGAGTACATT
GGTAATGAGAAGACCCTCTTTACACCTGAACACGATTATTCAAGCTTTGAAGCCGTTTCT
CTCAATAAATTTAATGAAAATAACTATGATAGCATGGGAAAAAACATAGTAGTGGAGAAT
GTGCTCAATGATGAAGCTTCCGTTAAGGAGTTTAGCAAAGCCGTGAACAGGTTGACACAA
GAAAAGAAATACAATGTAATTATTGAATTTCTTCCATCCCATCTCATGAAAAAGTCATTG
TCTGATCGCTCCTTCTCTATTGAAGAAATGCAAGCTGACACTGATATCCTAATGGAAGAC
TTGGATGAAGTTTTCAATAAGTATGTCGAGGAGGCCGCTAAGGAAGGTTCAATGGCTACT
ATTTATAACAATGACAACGAACAGTTCACAGCCATCCCTGTTGAAGGAAAGAGTTTATTT
GAAACATATCAATTTTTCAGTAACGGTGTTTTGCTTGCCATCTTTGTATGCTTCTTTTTA
GTCTATGTAACACTTCAAGGTCTTGATTGGTTATCATCATTGCAAATTAGTTACAGAGCG
TTAGAAAAATCCACTAACATTAGCAAAAAGACCAAATAAGCTTATATGTGTTATCTTAGT
AGGCTTGTTTTAAACAGGAGGTTGTGGAGCTATACAATAATTGAAAGTGTACACAATAAA
TGCGTTGCCACGATCATACATGCTGATGAGGTTTTTTACGGATATATATAAAGTATATAA
TAAAGACATGCCATTTTTAATTCTAAATTAATGAGCAATGTTTGTAGATACTCATCTATG
CAAAATAAATATAGAGATGGCAATTCATTCAATAATAATGACTTCAGATTTTGAAACTTA
AGATAGAATTTATATATAGAACATTTTGAACTTTTTTTTCTTGGTCGCGCTCTTTTCACC
ATAAAAAAAATTAGTGGAAAAGAAATATTTCGTTGAAGTGAAGCTATATTCGATAAATAA
TCAACTTTGCTGCATGAAATAAATTACTATTATTAAATAGTCAATCGAATTTATCAAATC
TCCCAATATAAATAATCAATTTTTATTGTAATCTAAGTTTATTACAAAACAAAAACAAAA
TGGTTAAACAGACATGTCGTATTTGCCGACTTGAAGCGTCGGAATCCAATCCACTTTATT
ATCCGTGTAAATGTAGGGGATCCATCAAATATGTACATCAAGATTGTTTACAAGCATGGA
TGAAACATTCTAACAGAGCACAAAGCTGTGACATTTGTGATACTGAATATAAGTTTACTG
TGGTTTACAAAAATGGGACTCCTGATAAAATTCCTTTAATTGTTCTAGTGAAATCTACAT
ATAAATTGGTTCTTACAAGCATTAAGCTGCTTGTTCCAAATGTATTGCGTCTTCTGGTCG
TTGGAATTTTATTGTTATTATTTCCAGTTTACTTCTTTGTTGTGAATAGCTCCTTGCAAT
TAATTATTAATAGTATATTATTCAGTTGCGTACATAATAGTTTAGAAAATAGCGAGACGT
CGAGTCGATTCTATATTTCAGTTCCGCAAAACCAAACAATTGGTTCTTTTCTTTTTGAAA
ATGACTCTTTTGAAAAACCACATAATACTACTGGAGGGGAATTTTTTTTTAAAGCAGTAA
TGAGAGAACATTATATTGAGTATTTATCCAGATTAGCGATCCCTATTGCTATATTTGTTA
TTGGATTCTGCATTCGACAGTTTATTCTAGATGATCACGGATATCCAAAAATGATTTCCA
AATTTTTTGGAAATTCTCTGAATAAAAGAATAACTCTCTTTCGATTGAGAGTTGAATATC
AAGAAATTATCAGGCAGAGTGATAAAAATTTGAAAAACTTGGAACAGCGCAATTTCAAAA
AGAATAACCACACATGCTATGAGAAGGATAAGCTGCTCAATGATTTTGAAAATGAGTACT
GCATAAAGTATGGTGATTTGATCTATTTTAAGTATGATCCTTCTGTTGATGCAAGTGAGT
CAGAGCAGAAATTGTTTCACGAATTATCGCTTAAATTTCTTTATCAGAGAAGGTTCGGTA
AATCTGGTGAACTTGAGGAAATAAGAGAGATTTTGTTATCAGAGTATCAGAAACGTTTAG
AGCATTATGAAAAGACATTACGAAGTCGTTATATTAAGATTCTTAATGCTATTGATGAGC
TAATTACTGCTATAGATGATTCTGCAGACAAAGAACGATTAAAATATTTATACGATCGTG
TTTGTATAGTCCAATTAGGATCCCTCAGGGATTATGACGAGCTTAATAAAGTAGCACAAG
ATGCAGGCTTTGGTGGCTTAATCGACGAATTGAAGCTTAATACTGTTCTTGCTCTTTTTG
AACCTGGAAGCATAACACATAATATAACATTTTTCGGTAAGGGATACAGCATTCAAAACA
TTGATCCAGCAGGTGACGCTGAGGCTGAACAATTGATTGATGTGGTTTTAGAAAAGTACT
TTTTACACAATCATGATTTAAATCTGCATCTGAACTTTCTAAATTTTTCTCGTTTGCAAG
GGTTTAGCTTGAACTTACCTAATTCTCAATCTCATGCTATAGATAGTGAGACCAATCAAT
CCGTTGATGTTACTCCAATAGCTCGAAATCAATTGAAAGAGGAGCTTGAACGTGAACGAA
GAGTAAATCCTTTTTCGATAAATGGAGACGGTAATAATGCATTATTCAATGAACAAATGA
TTAATAGAATTGCCGAAATGGGTAACTTAAATATGCCGGATGAGGATAATGAAGAAATCG
CGCCACAACAGGCTGAGAACAACAATATTGTCATTAATTTAATGGATCTGCTTCCTTCAT
TTTTAATGATTATGCAGTACGCTGGCATTATTTATGGCTTGGGTTTTGTGTTCGCTTTGA
TATTTTATGCTTTTCCAATGTTTCTTGGAATTGGTATTAGTGGTTTAACGTTCGTTTTTT
TACTGGTATTTGTTCGATTGCTCTTGAAAGTTATTCCTGGACTTGATACATGGCAATACT
TATATTCGCATAACGTTTTGTTGAAATGTAGCTTGTATGTATTGAATTTGCTTTACCAAT
TAATTATTGGACCTACCTTAACTTCTATTCTCTCAGTTATAAGCAACGGATACATAAGCA
ATACTACCGCTAAATGGTTAATACTTATATCATATTCTCTGTTGATATATGTGGCAAATT
CTTATTTGAACAGAATTAGATATAGGATAGTTGTCAAACACCAAGCTCCATCTCTGAAGT
CTCCATATGCTATTTTAATATTTCAAATATTATTAATATTTAAGGCTTTAATAATTTTTG
GTTTAGAACTATTAGTTTTTCCACTTTATTGTGGTTTCTTGATGGATATGTCTTTAAGTT
CATTGTTTCTCGATGATCTCAGATTGCAAGTACCTAATCCTTTTGACAAAAATAACGACA
CCAGTGAAACAATTCTTAACATTTTTGCAAATACGGCATTTATTGAAGCAAGCAAGGGTT
TAATGAACGCGAACTTTTTCTCTATGTGGGTACCTCTTGAAATTTTGAAACTTCTTCCAA
TAAATCTAAGTTATATATACTACTGGGGCTTAGGTACTTTATATATGTACCTGATCTCTT
TGTTTGTTGGTATGGTGCGTGATAGGATTACCAGACCAGGTGTTTTATATTTCTTAAGAT
CTCCAGATGATCAAAATGGCAAATTTTTCCACGATGCATTAGTAAAGCCATTTGCTTTGC
AAATTCACAGAATTTTCTTGAGTGGTATTATTTATAGTATATTTATTGTTATCGGCATTG
GCATGGTTACTCTTTTTCTAAGAATTGGTGTTCCATATGCTCTCGTCTCTGATAAATATT
CTGAGGGTATTAATTTCTTTCCGATATACCTTAATTTTTGGATCTTATCCCTTCTGTTAT
TATTATTTATCACGATATATTACACTGCAGATACACATACACTTCAATATTATATCAGAA
AGTATTGGATAAAAAGCTTTGCAATGGCTGCTAGATTATTCAGATTCTCTTCATTCATAT
TGGATAATGATATTTCAAAGGAAAGAGGTACATTGGTTTATAGAACAACTCGTCATCGTT
TACTAAAATTGTTTGTGATGGATATTATTGGCATTAACTCTTTGACAAAAAAATTTGGAC
TTAAGCCAGAGTATACTAAGCCATGTTCTAAATCTAATGTGAACAAATTTTTCCGTGAGA
ATTTGAATTTCAATGTTGTATTTGTTCCTGATGGAAATTATTATAGAGTTCCTGAAAATG
TATCCGATAATAGATCCTATTTGAGAACATTATTTGTTCCTGTCACAAAGGATGATACTA
AGCTTCCATACAACCATAAAATTGCTGATGATTATCATGAAAGGGCAAAGAAGACTCACC
AATATTATTATTCTGATTCTGAAGATGAATTGGCTGCTGAACCAACATACTCTGTCGTTT
ATATTCCGCCTAATTTCCAGTTGAGAGTTTTTGGATTTTTATTTACATTATGGCTATGCT
CAATTTTTATTTTTGCTGCTGTTGGTTTCACATCTTTTGCCATTGGTCAATTTATCTTAT
TACTCTTTGTTCAGCCAACTGCCACAGTTTATCAAATGAACTCACTAAGCATTATGCTTG
GCTTGTTCATTATTTGTGTTATTGTTTTGCCAGTTATTCATTCTAATGACATTGTTAATT
CAATGCTAAGAGTTAAAAATCTTATGGTTATTATGTTTAGGGATGTTGTTGGTGACCTAG
CTTTGTTTCTTATGCCTTATCTTCTATTTTCACTTGGTTCAATCTCTTTATACTTGGTGT
CTCTTTATCATAAATTGATGCTCTTTTATTTTGTTCAAATCCCATATGATATTATAACAA
CTAAGGAGGTAAAAGAACAATACAAATTTGAAAATAGGGCAATTCAAGTATTCACTATTT
TTGGTGATTCTTTTATTTCCATTCCGTCTTTATTCAATTTTATGAATATTTTAATCTTTT
TTTTGCCATTTGCATATAACTTGTTAGTTTGTTGCGAAAAATTTTTGGTTTCCAGAGAAT
CATCAAAATCCATTATTATCTTTCATTTAAAATCTTTACTACCTGATGCATTAATTTTTG
TCTCCTTGGCTGTCATATTTTGTTTTGTTGTCACATTCTTTAGCAATAGTGGTATATTAA
TCCTGGGGTCAGAACTATTCAAAGCGGTACCTGATAGAGAGGCAGTATTAATGGTTGACG
AGAATAGAAAATTGTTTTTCAAACATTTAGATTTGGATAGTTCAAATAAGAAGCGATCTG
TAATTCCTGAAATAATGGATGACGGATCAACTATTACCGCAAACTTTTCCAAGGTACTTG
ATAAAATCAACCTACTGTTTAAATGGGGAAACACATTAGAATTTAATATTACTTATTTAT
TAGCGGTTATGCTTTTGAGTTTCACCGGCTTATTTTTCTTTTTTTCAGCTTCTTGGAAAT
TATACAAAACATATATTTGGATCAATGGGTTTGTGAAGAAAAATTTCTATGCATCTGATA
TCAAACTTGAAAATGCAGAGCAAGCTGACGATGATGATGATGATGATGATAGCGATAATG
ATAGCGAAGATGAAAGTGAAAATGAAGATAAAGACGATAATGACTCTGTTGTTGACTGTA
ATGGTGATAATCATCCCTATGGTGATGATCGCAGACGGGATGATTATATAGATCATTTTT
TTGATCGTCAGAATTTTGACACTAGGCTGTACGAATTTGGTGATAATGAAAGTCAGGATG
AACAATATGACTATGGCTCCGATGAGGACTATTGGGCGCAACGTGAAGATGATGAAGACT
TTGACAATTATGACCAAAGCTATGATAGTTATAACTATGATGATGATGATTGTGACGATG
AAGATTACAGTGATTATGATTCTGACTATGATGTTAACAATTTTAATGGTACTCAAGCTA
CTTTTTCTTCATTGGATCAGGCTAATAAACGTCAAGTGTCTATCAATAATCTTACGAGAT
CACAAAGCAACCTTACAGATAAGGCTTTCAAAGAGAGGTTTTCAAGTTGTACGTCAAAAA
CTACTAGCATCAAATATGAAAACTGCTTACTTAGTGATGACCACGATACCTCTTATAACC
AGGTGAATTCAGAAAAAAATGATGGCGAGAATCATTCTTTTCATAAAGCTTCGGACAAAT
TACTAGCATGTTCAAATAAATCTACTGTCAAAGGTAATGTTCTGGCTGATTTGGATGAGA
AGCTAGATTCTAAGTCTGTTTTCTCATCTATGAAGGAATTGGAAATTTTACAATCATCTA
TCAATAATATTATTAATGAGCAGAGTGAACTCGCCGTTTAGAACTGGTGAGAAAAATGAA
TATGTAAATAATGGGAAGCTACTGAAATTAGTGAGATAAAATGGCCCACAGATACATTTT
GAATGCCCAAGCCACCTAAGAGTAATTTTTATTTAGCGTATTAATATTGTATATGGTCAT
GAAGTTTACTATGATGAAAAGGGGCCAAATGGCGACCAGGTAACAATTTCCTATTTACCT
AATCAGTTGGTGATGTGGTGATTTGAAGTTATTAACTTTTTTTTTGTTTTAGTTTTATTT
TTGACGTTTTTTTGTTTTTGTCATTTACCTGTATTTATTTTATTATTAATAATCGTTATA
TTTTATCTTTTCATATTCGTAGTTACAGTTAAGATAGGATAAACATATTTATGTACTTAA
CATAGTAGTAGATAACATTTCTTAAACAGCGCATAATAATGCTAGAGGGTAGATAAAATC
AAAAAAAAAGTTACATCCGTCCAATACTTCAGTAAAATCCTGTTTGCGAATATCATGCCT
TTATCTCTGATATCTTTAGGTTTTTTTAGAGAATTATTAGAGAATTATTAGAGATATCAA
ATATCATGGTTGAAAATCTATTTATATGATACACAAATGGCTTTTTTTATTTTTGACATG
TGAAAACATTCAAAGCAACAACAAACAAAAAAAAATGAAATAATGATTTTTTGGTGGCGC
GGAAAATATATGCAATACTGTGAAATTTGAAAATTGGGGAAGAAAATGATAAAAGAAGTA
GTCGCGTGCTTGCAAATATCCTGTATAAACAGACAACTGTTATGGTTTATCAGTGCAATA
AATAGCAAGTAATTGCGGAAAAATGGATATAGAAGATAGCAAATTATTAAGCTCTCCAAA
TTGGACCTCTGATCAGGAAAAAATTATTCAAGAACCGTATCTCTACATAAGCAAACAATC
CGGTAAAGAATTACGCACGCTACTTATCAATACATTCAATATATTTTACAAAATACCTCA
TTTTCAATTAAGCAAAATTACAAGAATTATTGAAATCTTACATAATTCTTCTTTGCTCAT
AGATGATGTTGAAGATAATTCTGAACTAAGAAGAGGGGAGCCTGTTGCACATTCGATTTT
TGGGGTGGCCTTCACCATCAATAGTGCAAATTATATGTATTTTAAAGCAGTAGAGTATGC
TTTAGAATTGAACAGTGGGAATTCTGATGATGAGGTTATGAAGGTTTTAAATGAGGAATT
TTTAAATTTGCACCGTGGGCAAGCTTTAGATTTGTATTTTCGAGATTCCTTGAAATGCCC
TACTGAACAAGATTATATTGATATGGTAATGAATAAAACAGGTGGATTATTTAGATTATC
TATCCGATTAATGGAATTGATTCAGAATAGGAATTATGGTGAAAGCAAAAAGTTACGTTT
TTCTTTTGTTCCATTGGTGAATTTATTGGGGATAATATATCAAATCAAAGATGATTATTT
AAATTTGAAGCATGATCAGTATTTTGCAAATAAAGGATACTGTGAAGATTTGCAAGAAGG
TAAGTTTTCATTTCCAATTATTCATGCTATCAATTTTGATAAAAGCAACCAAGAAGTGAT
TAATATTTTGAAACAGAAAACAAGTAATGAAAAATTGAAATTACACGTTGTTAACTATAT
GAATGAGACTTCCCGGAGTTTCCAATATTGTGAAGAAACTTTAAAGAAATTAAAGTTAAA
AGCGATGAAATTATTAAAAGAATTAATCGATGGCAATTTTCCAGATTTCGAAAATGATAG
TGATGACACGATTAACAGGGGATATGATAGTTTGGCAATGGTTATTGACAAAATTTGTTC
AGTTTAAAGATTATTATTATACATTTGTATATAATTGGTAGTTAATGACGATCATAGTGT
ATATTATAATGAAAATATTTAAATGTAAGAAGACATTGATATATTAATTTTCAATAGATA
ATATAATTCAATTCAATTTATTCAATCCAAACCAATGGTAAGAATAATAATAATATATAA
TAGTAATAAAATAAATGGGGTAGAAAGCAAAAAAAATTATCTCAAATAATCTCTAATCAT
ACCACCAAGCTTGAAAGCACCTTGTTCCAAAGCATCCTTTAAAACTGTAACATCTTGCCC
TGTAGTATTCTGGATGGTATTAGCTACCAGTCTAGCCGCATTTTCGATATCAATACCACC
AATATCAAAATTATTACCGGCCGCACCTACACCCTGCATACCATTCGAATTTCCCATTCT
AGATTGATCATCTTCACCGAAGTAAGATGCTGAGGAGATTGCGCTTGAGTTGTTGAAAGA
CTTCAACTTGGATTTTGCCTCCTGTGATAATTCAGGATCATACGTGTTTCTTCCAAAGAA
TTGATCCGATGAAATAGCTTTTTGGGATCCATATTTCGCTGTGACTTCCCCGCTTGGAGC
AGTAGCTCCAAATTTTGCTTTTTGCGTTGTTGACTTTTGTTGTGTTTGCTGCTTTGGCTT
GTCTTCAGGTTTACTGCTTGTCATACCGAACCCTAATTTAGCCAATTTAGGAGTAACTGC
TGAATCGACTGTATTCTTGGAGGCTGCACCAAAAGTTGAAACTACAGGAGAAGAAGCGCC
ACTGACAGCAGCATCATCATGCTTCTTGAATGAATTATTCAAAGTTGGATTAACAGAAGC
GCTTGAGGAAGAAGCGTTTGCTGATGTTGTTACTGAATTGTAACCTAACTGCATACCGTC
TTCTTGTTCTTTCTTTGCTTCCTTTTCAATAGAATCAAAATCAATCTCTTCAGAATTCAA
TTTTTTGGCATTTCTCAAAGATTTCTTTGTTGCAGCAGAACCGATTAAAATGCTTGACTT
CTTGCGCAGGTTGCCACTATTATTTGAAGAAGCAGAACTGCTTCTGATCATTTGCCTACG
CACTATTGGGGACTTCGTGGATGAAGAGAGTGGGTTAGTTTTGGCTGTGTTTTTGATGAC
TAATTTGGAAGCTGGGGCAACTTCCGAGGCGGCAGACTCGAGAGATGGAGTAGATTCGGA
GCTGGCTTTTGAGTTTTCAAAGTTGGCAAAGAAGCTGTCGTCGGTGGAGGCCTCCTTGCT
GTCAGAAAATCCAGCATCGTCCTCTATTAAATGATCGTCAAGGACGACTCTGTCCGGAGA
CTGCGATTCGTCAAACTTGGCTCTTTTGGCCAAGTCCTTCTTGTAGTTGATTGCGACCTG
GGATGTGTACTTCAATTTAGGGTCCTTCTCAAGAATGGACTGGCCACCATGTTTGATAAA
GTAATCCTTGGCGGCCTTGTTACCACCGTGCTTCATTCCTCTCAACTGGATTCTTTGCCA
CTTGTCCAAGTTTGTGGATTTGACAAAGGAGATGTGGACACCTAGGTTTCTGTGGACGGC
TGAACAGTCGAGACAGAGGAAAATGCCAAACGGGACAGAAGACCATGTTGGGTTTTTGCT
GTGGCAATCAAAGCATTGTCTGTTGACTGGGTTCTTCAGCAACTTGGCAAACACCAGGCT
GATTTCTTCTTTGGTAGCGAATTCTGTGGACATTTTGTGATACTACTGTTATATGTGAAA
GAAATGCTATTACCAATTCTGAGGGTAATACTATTCAGAAGCAACTTGTGTGTACCTGGT
ACCTGCTATAGATAGTCGGTGTATAGATACTAGCTCAAATAGGAATTCACTATTCGATTT
ATATCCTTTCTGAATTTTCAGACGCACGTAAAACATGAATCAAACAATTTGCCCGCCCAC
ATATCAAATTTATACAGTAAAAATTTTCCTACAAAAGAAAGAAGAAGAAAAATATAAATG
AACAGAACAGATTCTGTTTCTTTTTCTGGCATGTGTGCGCTGGAAGTTTTTCTTTTCTTT
AGTTCTTCTCTTATTTGATTCACCAGGTTCAAAAAAAAGAGGAACAGGAATCGCGGAAAA
AAATGCCCAGGGCAGCTAGTACTAATAGCTCGTGGGCTTCTAACCAGCACCGATGCTACT
AACGATATATAACTAGGTGCTCAAAACTCTATACTTCCGGGCTTCATACCATTGTTTTGC
ACAGGGCTTCGCACCGTATCACGTGATATGCTTTTTACAAGAGGAAATATGGCGCGGCAT
TCTGCGGAACATGGCCCACACAAATGCTCTCTCACACACACACACAACAATGCAGGTGTT
CGGGTGTGAGTTCCATCATCTGGCTGCATTGCCATCCAGCATTAGTTAACACTAACAGCT
GTTGAACAAGAACTTCTGCGTCAGAAATGAGCTTGGCTAGTGAAATGGATGCAATTCCAA
AGTATTCAATAGCATTTCCCAAGTTTGCAACATAGAACCTCCAGTCCCGGCTTTATTACC
ACAGCATACTGTCATGTCGTGTCAGTATTACTCATAGGAGGATAAAGCCACTCTGAAAAA
AACGAAATGAGAAAAACACACGCACAAACAAACAAACATTCAACGCGAAAAGAGAAAAAA
AAAAAAAAAAGACAAGAGAAAAAAATTATTTTGGTCAATCGCTCATTAATCGAGCGATGG
CCAATAGTAAAGGGAAAACTAATCAAAACAGAAATAGCCAATATTCAACTAAAAGCCATA
ATATTGCAAAACAGCATCCCCACTAGTTCCATTTCCTACTAGTATCCCTGCTGTTGTTAT
TTTGTATATTGCAGTGTGTTATTATACTAGTAATACACAGTACTACCAACATCATCTTAG
TTAGGCCGTCTGTTTTGATACTTGTTGCCAACATATTTAGGACCCCAAGTTAACCGTTAT
CCACTCATTCATTGATCCATTCATCGCCAGTAATAAGATTTCTATTACTGCTCTCGAATA
TCAGCCCACCAACAACTTGGTAACATCCAAAATGGTCACCCCAAACTCGTCCTTCAAGAG
AAAGAGAAGATCTAGCTCCGTTTCCCATGAGGATGTTCTCAATCACGGTGCTGCCAACAA
CAAGCCAGTGATTTCCAAACACGACTTGATGAACGCCATAATGAGCCATGATGCCTCCGA
TACTATTTTCGAAGAAGATGAGGAAAAAGAGGTCGAGGTCGAGCAAGACAATAATAACGC
TATAGCTACAAGCGACGAAGAGGAAGAGGGAGAGGATGAAACCGACGAAGAGGAAGAGGA
AGATGATTACGAGCAGCAAGGACAACCTGCCTCCTTCTCCGCCAAGCAAAAGAAAGACAG
TTCTCACATAAACAATAATGACATTCTCCTCGCTACAGAAACCGCAGAGTTGTTCCGCTC
CAACATATTCAAGTTACAAATCGACGAATTATTATCGGAAATCAAATTAAAAGAAGACAA
GATTCAGAAGGTGGAAAAATTCCTAAACTTGGTCTATGAAGTCATTGAGAATGAGATTCC
AGATTCAAAAGTCCATTCAATTAAAGACATTTATAAGATTTTTGACAATACTTCAATCCA
AATACCATTCCCAGATCCGAAGCCTGTCAATCCTAATTACAAGTTCCAATATATGAAGCC
GGACAACGTCTCTTTAGTTGGCTCCTTTGGTTTGAAAAATGGTATAAAGCTTCCTTACAA
TAATGTCGTGGATTTGAATATAGTAATGCCTAAATCCTTGTTTGATAAAAAGGATTATTT
AAATTACAGATGCTTCTATAAAAGAAGTTTTTACTTGGCTTATTTGTCCAAATATTTAAC
CCTATATCTCAACAGTGAGAAGATTCAGAACACTAAAGATTCAAAGTCGTTTTTCAAATT
TACTTATGAATACATCAATAATGATTTGTTAACTCCTACTTTGAGAATCGATTGCATTTC
TTCCCTATCTGCAGATAATGAATACAATTTCCTGTCTACTAAGTTTTCCGTCAGATTAAT
TGTGTCATTCCCTTACAAATTATTCGAGTTTAAAAAGCTCTTACCGAACAAAAACAACAT
CAAAATCCAACTTGAGCAAAATTCATCCTCAGCACTTACAAATGGAAACAATAATAATAA
TAAAGAAGAAACATCTCTTCCACCCACACTAATTTACAACTCCTCATTAATTACAAACTC
CACGTACGACCATTACTTGAGAATTCTATACAAAACCAAGAAAAAAGTTGAATGGTTTTC
CGATGCTTGCAAATTGGGGAAATTATGGTGTATTCAACGTGGGTTAACTAATAAAGGTTT
TGGCCATTTTGAATTCGCTATGGTTATAGCATTATTATTAAAAGGTGGTGGTACTAATAA
CGGGAACAAGATTTTATTATCTGGATTCTCTTCGTATCAATTGTTCAAGGGTACCGTAAA
TTATCTTGCAAATATGGATTTATGTGATTCTGGTCATTTATTTTTTGATAATGAATGTAA
GGATATCAGGTATGTCGAGGAAAGTTACAACATTCCTATGATTTTTGATAACGTTACCAA
ATTGAATTTGTTATGGAAGTTGACAAAGTACAATTATTACAATTTACAAAACGAGGCAAA
GTTGACCTTAAACTTATTAAATAATGATGGTATTAATAATAATCATAATGATATCAGTGA
TAACTTCAAGTATATCTTTTTAATTAAAAATGATTTGAAATTCTTGAAATATGATTTATG
TTTAAGACTACCTATTCCAATTATTGAATTCAATTCCATTGAGAAAATCACATTTATCTC
ATACGAAAATTTTATCAAGAACAGGCTTTTTACAATTTTGAAAATCGGTTTAAAAGATAA
GTTGAAATTGATTGATATTTCCTTGAATCATAACTCTAATTCCAATTCTATAATATCTTC
TAATTTCAGTAAATTCACAAAATTAAATAAGAGAAAGCCTGAATTGAATTATTCCAATAT
GTTTTGTGAAATCAATTTAATCTTGAATCAATTTGAATCAGAAAAATTAGTTATTAAGGG
ACCCTCAATAAATGATTCTAACACTTTAAAAATCAATGACTTTATCGAATTTTGGGGTGG
CAATAGCAAAACGAGTATTAGAAAATTCAAAGATAACACAATTCATCACTGCATTATTTG
GCAGCTGAAATTTAATGAGCCTATAATTTATCAAATTATCAAATATTTATTTAATTTACA
TTTGGATAGTTTCACTGGTTCAAAATTATCATCAAACATTAAATTATTCCATGAAAAATT
ACCTGTATCTTCGAATCCAGGATTCTTGAATTCTTCTATTACAAATCTTCATGCTTTTAA
TATTTTGACTTCCGATTTCCAAGATTTGTTTAAATTATTGTTATCTTTGAATAGCAAATT
ACCATTACGAATTAAAAATTTAACCGGCAATTCGAATAATTTTAGATTTACTTCATTGTT
ATTGCCAGCTCCATTTAAGAGTTCGAACGTTGATTTCTTCAATAGTTGTATTTTAGAATT
TGAGACATCCAAAGACTGGCCAAATGAAATCGATGCATTAGAAATCACCAAGACTGCATT
CTTAGTGAAGATACATGAATTAATTACAGCATTGAATTCAGGATACAAGTCCTTCTTGGA
AAAAGACAACTCAATTCCGTTAAACGAGCATATGCACAGTTTACATATTGTTACCCCTGC
GGGATTTGGATTCAAGATTAATGTTTTGACTCCGATGGATGAAGTCCTTTATTATAGATC
TTTGACGAATTGTCCAAAGGAAAAACTTCCATTACTAGAAAAAACATACTTCAAATTTCA
ACAACAATACCTTGTCAACGCCAAGTTGACCCGCCTTTATACCACTTTATCATTCCAGCA
TTTGTTCTTATCACCGAGTGTTCGTTTATTCAAGAAATGGTTGGATAGTCAGTATTTGCT
TTGTCATTTCCCTGATGAGTTGTTGGATTTGATTTGCTTACAGCCATTTGTGAATACTGG
GATATCTCCATGGTTGCCGCCATCCAGTTTACAAAATGGGTTTTTAAGAATATTATACTT
CATAGCTAATTGGAATTGGATCCAAGACCCTTTGATTCTTCAGCTTGGCCGGGACAATAA
CTCCTTCACCAAAGATGAACTCGAGAATGATGATAGCACTGGTAATGGAAAGATCTCGTT
GAGAGAAAACACCATGATGATCAACACGTTTAAGCAAAAGTATCGTACTTTTGATCCAAA
TGGTATCAATTACCAATTCTTGATTGGTTGTCCTAGATTAAACATCAGCGGAGATGACTC
CGATGAAGGATACTTGTATGGTACACCAGTTGAATTTCCTATTGCTCTAAGATTGTCGAA
GTTGTGTAAAATTGCCATCAACCTCATCGAAAAGGAATTCAATAGCTACAACAGTATTAT
CAATGAAGAGGATGGATCACACAATAAAAAGAAAACTGTCTTGGACTTGTTGTTCACGCC
GTCGTTTTCGGATTATGACATAGTGATCAATTGTAAAAAATTAGGGAACTTGGATTATGG
CATTCTTACTTCCAAGAACGAGTTCAAGAATTTATCGATGAAGAACGATGACCCAGACAG
TAAAGACTTGGAGTACGAGTTGAACGAGAAGAGCAATCCTATTCTAGAATTTGTTGCAAG
ATTAAACAAGACATACAGAAACGTCGCTTTGTTCTCTACTAGACTTTTGAATGACGACGG
CGATGATGTCGCTTTCTCAGAGACTTCCCAAAATGGCAGCAAGAGACAAAAGAAGAACAA
CGCCGGCACCTCGTTTAAGGTTGTTGGTATTTTCTATCCAAATGTATTAGCGCTGAAGAA
TTTCAAGATCAACCTTGGTTATAACTTCAAGATTGTTGAAAATGATCAAGTCATCATCAA
TAAGGAAGCCATTATCAACGAGATCTTGACCATCGGCGGTGATCGTGAAGATGGATTGAT
TGAAAGCATCAGTATCAACCCAAGATTGTCGTAGGTCTGGTCTGCACTTGCAATGGTGGA
ATTAGCGTCAGCAGCAGTATTGATAACGTTTTGTATAAAGAGCATATAATAAATAGACCG
TTTAATAAGTTTTGTGTATCGCCTGGTATCACCGTAAATGAACACATTCAATAATAGCAG
TACATGTTGAAATGTCACTCAGACAGCTCGTTCTTGCCGTGGCGCGCATTGCGGTGTTGC
GAGCGCTGGTTGCGGTTATTCCTCCCTGGTATTATGAGAGCACCGGCTGAACTGACTTTT
TACTAAAAAAAAGACGCGCTTTAGTTTAACTGTGCCTCAATCCATTTTTATGTCGAAATC
CTTCTGCGTTTCTTTTTGTCCAGAGAAGCTGAGCCTTTTTTCGTTTTTAAGCTTTTTCTC
CTGTTGAAATTATCTCCTTTTTTTTGTGAATGCAAATAAGAAAAAGAAATAAATCTAAAG
AGGACACAGAATTTGAACGAATTCGACACTTTGTAGAGAAAAAAAAAAATATTTTGCTGA
AGCTGATATAGATTTTCAAATATTCGTTGCTTCTTTTCAGCATACTCGAGAAGTATTACA
TCTGTTCAATATTTAGATTTACTTTTTTTGCAATATCCCTAATATTTATCATTGCTTACT
ATTATTACTATTATTGTTTGTTCTCATTTTCCTTCAAGAAAAGTGAGCAGCCTACGTAAA
ATAAATAGTAAATCATTGAATTAATATACACTACGAAAAGAAACAGCGGACATTCTATAA
TGAGTAGATCTAACTCTAGATTGTTCAGATTCACGGCCTTGGTTGCTGCCATCCTCTTCT
GTGGGTTCATCTTGACCAGAGGCTCCGGCTCGAGCTATCTTCCAGTGGTCGACACTAATT
CTGCAAGTGCAGTTGACACCAAGAACATCGTCACCGGCGAGAAGGCTGCTGCTGCGGAAA
ACAGTGGTTCCCAAAGCACACTCAAGAAAGGCTCGGCTTCTCATTCCAGTGATGTCAAGT
TTACTTCCACGCAAGAAGTCGTTATTGACGAAGATGGGTACAAGAGAACCTACTACAGCA
CCCCGCCAAACAAGAAAGACAGAATCAAGGCTACCTTCGTGACCTTGGCTAGAAACAGAG
ATTTGAACTCCTTGGCCAACTCCATCAGACATATTGAAGATAGATTCAACAAGAAGTTCA
TGTATGACTGGGTTTTCTTAAACGATGATGACTTCACTGAAGAGTTCAAAGAAGTCACCT
CTAACTTGGTTTCTGGTGACACCAAATATGGTAAGATTGACAAATCCCAATGGGGCTTCC
CACCTTGGATTGACACTGAAAAAGCCGCTGCTGTTCGTAAAGATATGGGTAGCAGGGGTA
TCATTTACGGTGACTCTATCTCCTACAGACACATGTGTAGATACGAGTCTGGTTTCTTTT
TTAGACACCCATTATTGGACGAGTACAAATACTACTGGAGAGTCGAACCTGATATCAAGG
TCTTCTGTGATATCGATTATGATATCTTCAAGTTTATGGAGGACAACAACAAGGCTTACG
GCTGGACCATCTCATTACCTGAATATATTGAAACCATTCCTACCTTATGGGACACCACCA
AGAAATTCATGAAGGAACACCCACAATACGTACCAGAAAATAACATGTTAGATTTTATCT
CTGATGACGGTGGTGCTACTTACAACTTGTGTCATTTCTGGTCGAACTTCGAAGTTGGCT
CATTGGACTTCTGGAGAGGTGATGCCTACATGGCCTACTTTGACTACTTGGATAAATCTG
GTGGTTTCTTCTATGAAAGATGGGGTGATGCTCCAGTTCATTCCATTGCCGCTGCTTTGT
TTTTGGAAAGATCTCAGCTTCACTTCTTTGGAGATGTTGGTTATTTCCATATTCCATTCC
ACAACTGTCCTATTGATCCAGAAGTAAGATTGAAAAATAAATGTGTTTGTGACGTCAACG
AGGATATTACTTGGAAAGATTACTTCTGTACCAAGAGATATTTTTCCGTTAACAATATGA
AACGTCCATCCAACTGGGAAAAATTTACTGGTTAGATTTAAAATGAATTAATTAATTATC
ATCTCTACTTTACTTCAGCCATATATATGTATATATATTCGATTTTGTTTTGAATTGTAT
ATCTTTAATTATATTTTTTTTTCATGTCTTTTTCTTTCACATATTGATCATTGACGACCT
GTTGATTTCATTTTTCCTTTCTTTTCTTTTTTCAAACGGAAATCACTGAATACATTCTTG
TTATATTATTCATTGTAGGATGTGATCGATCATGAAGGATTAAGTTGGCTGTCATAAGAA
TGCTGTATGTAATTGCTGCTGTGCGCTTATATTCGGCAAAAAAATGATGTAGCATAACCT
AACTTTCTAATTTCGTAATGGCAAATGAATTGATGCGGTAAGTAGGATTATTATGGTAAT
TTTATATATTTCCAGAAACAACATAAAAGTGTGAATGAACGATAATAATAAGGAAGTCCA
TATATCTACAATAACAATAAATAACAATAAATAATAATAACAATAATATCTAGCTTGTTA
TATAGCAAAAATATTTGGTTTTGGCTGAACATTGATTTTACCTTTCAATTCCCTATATAG
CTAACAGTAATGCTGTCAGAAGAACTTCTACAACAAGCGGATCTTGAAGAAAAATTCAAG
AATAACAAACGAGTCTCTAAGAAAAGAAAGAAGGCATTTCTTAATGATTTGAAAAAAAAT
GTAGATGTATTATGTTATATTAACCTAATATATTGCTACCTACTAGATTATTCCATGTTC
ACGTTAGTTGTCAGGTCTCTATTGCAATCCTCCTTGAGTAATCCGTTACCTTCACAGATC
CTTGAAATGGGTTTGACAAAAAGAAAAAAGCAGAAATTGCTAAAAATATCATACTTCACA
CCACTCTTATTCAATATTTGCATATTGTTGATAAGGCTTCTTTTTTACAATAGAGCAGAG
TACTACAGCACAGAAAATAATTCATTTAAAATGACCTATTCCATAAGAGTGATAGGTGAG
ACGCATATCAATTTTGCACTAATTATTTTTTTGGATATTCTAATCATTGTGCTACAATGC
TTGTTGTATTCAATTTGGTATACTGACGCAAAGCAAAATGATGCAGATTTGGTACTCTCA
ACACCAGATAATGAATCGGATGATGTGCAGCTGCCAACCTCCCAACTTGAAAATAGAAAT
ACAATTGAAAATATTCCCAGAAACGAAGCCAATAATTATAATGAAGTTATAGATAATCAC
AATAACAATGATGAAAATGATGAAGTGCTAAACATAATAGATGACTATTATGATTCACAG
GATAAACAATCGAAATATGAGGATGGATATTCAGGAAAATTTAATGTGATACATGTTGAT
TTAATTGAAGTCTTTAAAAACATTTGGAGTTTAAACCCCATGCAAGAAAGTACATTTGAA
GATGATATGAATTTGGATCAACACTTAGACGCATATATTCAAAACCATCTTAGAAATGCT
ACTGCTGGTGCCAATGTTATTACTGATGCTACTAGAAATGCCAATAATGTGTGATTACCG
TATATTTTTAGGCTATCACAACTTCCTTACTTATTATGCATGACTGATGATGTTTTTTAT
GAATGAAACGAGATTTTTTTAATTTATTATGAAACTATGTAAGAAATTATTTTTATTATT
AAAAACTATCTACTAATTTATCACTTGTTTAAAATGAAGTTACATTTTTTTAAACTTGAC
CAATTGGACAATCACGCAAGTATTCGGCTTTATTCTTCAAAATTCTAACCGATTTAAAGA
AAATCTCCTCTGGAGACATGGCACTACAACTTTCAACATTGAAAATAAAATGTTGTCTGT
TTCTTCCCAATTTGACCTTACCTTTGAATTCATTATGTCTCAAACATTCTCTAGAAACAG
TATCTTTTCTAGCGTCCTTCACATACACCTCATCTTTGTGATTAATCCCAATGACGCCTG
GGGGAAAACATTTCTGAAATTTCTTCGCATCTTTACCAGTAATCGGTTCAGTGATATTAA
TAACTGGCATTAATCTATAAGAAGCGGTAGCAACTGGAGAGAATTTGGCATGGTCTGCAC
CAATACCTAAAATACAATGAGCAGTTAAGGAAATCTCTTGACCTGGTCTTAATTTAGCTA
GTAAGATATCAGGATAGACTGGTTCAACAGGATTATTACTAAAGAGTTCTTCTTGTTTAC
CATGTGGTTCGAATTTCAAGTCTCTTGCATATACATGACTGTTGATATATAACTCTTTTG
GATCAGTCAGGTTCTTTGGAGCATTTGGATTTCTAGTACATTTCATGTTCAACGATAAAA
CAACCGTGTTTTCATCTGTGAACTTGCCTTCATCTCCATCATCATTATTTGAATTGTCAA
TCCAGTTTAATGCATCCGGATCAATCTTCAATGGAATCAACCCAATTCTATGAGACAAAA
CTTCATCAGCAATTACACTGGTATTATTAAATATAAAAATAGTTTCCGCAGCAACAGAGG
GAACTTCAGCGATCATTATACGGCGGAATGCATTGGCTATTGATGTATCCACATTTATTA
AATCAAAATTTGCTTCCTTATTATTGATGTATTGAATGTCAATTTTAAAGTTCTCTTTGA
ACTTGTTCAAATCCCATGAAAAATCAGCTCCTTGTTGATATCCCGGAATATCTGTGGCTG
ATACATTGGTAACTCTGTTATATTCGATATTGACAAGATCTTCCTTTTTAATCATCTTTT
TCTCTTTATTCTTATATTTTTTGCTCTTCTTTATATGCAATCTCTATCAGGTTTTCAAAA
CTTCTTCTGTATATAAGTGATGACCAAAATTTGTCCTTTCTATTAATATTTCTGATATTT
ATTTCTATAATACAGATTTTCTTTTCAATTGATCAAAGTCATTAATAATAGTATATAGGA
TGCCAATCTTTTTCAATTTTTTTCTAAAAAAAAAAAAAAAAGAAAAAAATTTTTAGGCAT
ACAAAATTAGATGCGCACAGAAGCTTGTGATGCACACGTACAAATGAGAAGAATTAATGA
TAATATTCACACCAAGATCAAAGAAAGGCATGAATGTTGAAATTTAAGCATAATGCCAAA
GTTGTAAAGTTGCAATCTTCAGAATAAGTTGTTAATTTTTGAAACTATAGACTAAATTAA
AATATTAGATTATCCGTATAATATGTACGTTTTAAAAAAAAATATGGTCCCTAGCAGGAT
CGAACTGCTGATCTTGGCGTAACATTGCTGAAAATCAGCCCTATATTAGCACCACGCCTT
AACCAACTGGGCCAAGGGACCGAACTTGATTCATTTATGTAATGTGGAAGTTTGACTTTT
TATATGTCAAAAAAAATTTATGTGGTAGTGACATAAAAATTTTGGGAGCTTTGTGAAGAA
GGATTGGTGTTGTGAAGAAGGATTGGTGTTTCCGATGATTTGGTTAGGATCATCTGCTCT
AGTAGAAACACTATTCTTACTTTCATCAATAATAACAGTATCATCTTTTTTAGATAAATT
TAGAGCATCTAAATAGTTTAAGATTCTGTCGAATTTCTCGTTAAATCCAAGTTCTAACGT
TTTGAATCTTTCCTCGAATTTCTCTTCCAATTGAGTAATTCTATCAGAATGACTTGACCG
ATTGGACTTGAATGAATTCAAACTATCATTCTCCGAATCGCTTTTCATCTTGACTTTGGT
AGGAGTCATTTTCGGATTATCTATAATCCTGATTTAATGAATACTGTAAGTTCTTTTGTA
ATGATTAATGAAATAGTTAATTTAAGTATTAATGTTATTAATGTTGTATATTTATTATTT
AATATTTATTCAATATATTGCATTCAAATTTGAATGTGCTCTCTTTTTGGGACGTTCTGG
GATTTTATAAATAGACGAGTAGTTTATTCTCTTTAAATGGTATGTATTAAGTAAGTATTA
AGTGATTTAGTTGTGTGTTCTTTTTTTATTATATCTTCTTGATATTATTCGTATTATTGT
GATTGTATTTTTCACTTGTTATATTCTAATTTTTTCGTCGTGAAACGTAATATTCACCTT
CTTTCTATTGGTCTTATACTTGCATATATACGCGTCGTCATGCATATTATATGTTCGTTT
GTTATAATTTTATACTATTATTATTATATTTTTCATATTGTTATTTCTTAGGATATAGCT
GTTATATCTTGACAGTTATATTTTTTATTATTTTATTTTAATTCATTTTAACCAAGGATC
TTACCCGCTAATCATTCATGTACACATCTACGATTCATCATTAATCTTTTTGACAATATA
ATTGTATGCTCTTTCATATAAAGATTTGAATGTTGTATCAAGAGGAGATTTTGACCTGAT
TTAATATTTCCACCATTAGTTGTCATATCCAGTAAAAGGTGAAATTTACATGATAGATAC
TACTGATTCAGCAACCAGAATTTAATCATATAAATTAGATGGCTTATTAATTTTATTATA
TATATTTGTGTAAGTTAATGGGTGAAACAGAGAAACGTATTGATGAATAACTGGTTGCAG
GTCTTAGTTATCTAAAAATTTATGTATAAGACGACTAGTTTGATAAAGCATATAAAAAGT
ACTTCTCAGTGAATAATTAAATGATTAATAAAGTCTTCAATATCATTTTCTTTTTTTACT
CCTTCATAAACAAATTCTTTTATATTATCTTCATAAATACCCGGAATTGAAGAATACTTC
AAAAAATTTTCATCAGAGGCATCTTTAGATCTCAAATCGTACTTGTGTTCGCCAGCATTA
TCATTAATTGACTTATTGTTCCTTGGGATATCTTTAAAGCAATTAACCAATATATTTCTT
AACTTGAACAAGTTTGTAATTCTCAATCTTTCATTGTTCAAGTGTGCGTTATCTGAACTT
TGTCCGCACGGGATTTGAGCAGCATTAGCATTGAAGAATTTTTCTAAGAATCGAATGGAT
GGAATGGAACCACCTTCTCTTATATACCAGGGTTTGACTTTCCATTCTTTCTCAATGGCA
GAATTTAACTTTTTATAAAGTTGGTTTTGAATATCACCCAACCAAGGTTCGGTCTCTTTG
ATAATTTTAATCTTTAAAGTGTTTTCTGTGTTGAATTGCAGAAATTTCTCAATTAGATAG
TGAACTATTAACTGCTTCACTTGACTGATTTCTTGATTTGGTACAATACGGATAGAGACT
GTAGAACATGCATGCTGTGGGATAATCGTGGAATTTTTGGGACCAGAAACATAAGTTGAA
TGAATAGTTAGAGAAGGAAGTCTCCATTTTTTAAGTAAATCATTGATTTCAAAATTCTCT
TGTGTATCATTGATTTCATGTTTATTTTTGTTTGCTTTTTCTGAGATAATATTTTCATAA
AGTTTTAGTTCTTCTTGGCCGATAGGTAGGATAGGATCATAGAAACCAGGCACTTTAACC
TTGCCTGATCCACTATCAGTGAGTTCACTTAATAAATTTATCAAATCAACGGTAGGTTCT
CTAGAAACACCGCCGTCCACACCTGAATGTCTATCAGATTTAGCACTAGATATTTCAATT
TCAAAACTGACAAGGCCTCTAAGCCCATAATTCAAACAAGGGGTGTGATCATCTAACCAA
TAAGAGTTCGAAAATAAAACCCAGTCAATAGTTACATCATCAATCACATTTTCTTCAATT
AAAGCTCTTTCATTTCTATGTGTGCCCTCCAATATATCATCTCGATGATCAGAAATGACT
TGTTGGAATCCAAATGATCCACATTCACCTTCGCCTTCAACAAGAAAGATCACATCACAG
GACAAAAGACCAGCATGCTGCAATTCTGCAATAGCATACATTGCAGATACTATAGGACCT
TTATTATCAGAGACTCCACGAGCGTAAAGGTATCCATCTTGAGCAGTTAATGTAAATGGA
TCGGTGCTCCAACCAGCAGATGCCGGGCCTGAAGTTTCCGTGTCAACAACATCATAATGA
CCATAAATTATAACGCGAGGTACATAGCTGCTCTTTTCTGATGCAGAAGCCTTAAAAAGT
ACATGCACAACAGGATTTCCATTATTCACTGGCAAAAGAGATGCTTTGTTAGCACCTAGA
GATTTTGCAAGATCATTAAGAAAGTTGGCACAATTTCTGGATTGTTCAATATATAAAGTC
GGACGCAGTGACACCGTTTTAAAACTGATAAAGTTGGCCAATGATTTCAATAATGAGGAA
TTTCCAAGCCCTATATCATCTGCATCTGTTTCAAACACGGAATCCATGTTCTCTATATCA
TCATCCACAATATTTTTATCAGCAAGTATAGAATCCAAAGCGTCCAGTGATAAGGCTGCA
GAATCTGAGGTCAACAATTGATTATGTTGGCTACAGACATTCGAATGAGGCAAATTCCAT
ACAGAGACCCCTGAATGGCCTGCTGTAATTAATACATTGTCACCAGCACAATTGTAATCA
TATAATATGTCAACTCCAAGAACTGTTTTCTCTTCCGATGCCCAGGCAGCGGCGCTACAA
GTATCAGTGTTGTGACGGCCATTGCTTCTGTTATTGCTGCTGCTGCTTTGAGGATGTACG
TTGTGACGTAAATTGCTGCTGTTTCTACGACGCGTAAGCGGATTATTCTTGACATGCTTT
TGAAAAAATGTAGGTAACGAACTAGAAGACGGAGATGTCTTCGCAGAGGAAATATTTGTA
GACAAAGGGACACTGTTAACGCCACAATTAGTAGCTTGATATAATGTGTCTAAAGGTGGG
TAATAAACAAGCGAATTTATCTCACAAGAACTGGAAAAGGATGAAGGATGAGAGTTCTCC
AAAGTTTTGATAAGTTGAAAAGTGGACAAATCCCAAATATTAACAGTTCCATTTCCATTA
TCAGAAGCAGCTAGACCACAATGAAGGAAATATTTATTGCTGATGGTGATGCAATTAACA
GGGGCTTCATTGTCAAGCTCTGCAAGTAGAACAAGCTGTGGCTTCTTAACCGGCATAACT
GAAGATTCTATTCCCCATATTTTGACGTATCCATCTCCACCTGCAGAGATAAGATACTCC
TTGAAGTAATAACTTGTTTCATCTGTCGGCGCATTTGGAAAAGTCGTATTATGGAAGGTA
TCTGCAGAGACTATGATCATGGAATAAATAAAGCCATTATGCGCAAATGGAATGATATTA
TTAAGTGGGATTTCAATCAACGTGATTTTAGTCTTATCTAATTTGTTCGAATAATTTTCA
ATTTTTTCGTGTGTGTTGGCATTGGAAGCATGGGATACTGTAGAGCCAGAGGTATTATTG
TTGGTATTGGATGATGAGGTGGTGCCGTTTGTATTGGATGTTGCAGCAGCGGCGGCAGCA
GCGGCAGCGGCAGCAGGCGGTTTCGAATCAAAAAATTTATCATATCTGATAGATGGCAAG
TTGTTGAGATGAACTTTAACCATTTTTGGCTTAATGTAGTTTCTTTTATCAGACAAGTCA
ATCCATTGTATAAAAGTATTCTGTGAACCGAAGAAAAGGATATTGAGCTCTGAAGACAAA
GCGATAGAGAAGATATCACCGACGTCTACCAAGGAATAAATGGTGGTCAATTGTTTGATA
AATAGGATATTGTTCTCGTTACCATTAATTTTGGTCTGCGGGTCGCTGCTATGATCAGAG
TATAACTCTTCAGCAGAAGTAGTCAATTTGGGGATATCCCACACCTTGATCAACGAATCG
GAAGATGTGGAGAAAAGATAGTTTTCATTACTGGAGATAACCAAATTGAGAATAGAACCA
TTATGATCGGTTTCCACGGTACCTATCTTTTGAAAATTGCATAGATTGAATACCAAGATT
TTGGAGTCTTGAGTGCCTGCAAACAAAAGCTTCTTCTTCTTAGATACCGCAATGGATAGA
ATGGAATAGTCATGGCTCCACTTGTGAAGAAGCGCTGGCGTTTGGCTGTGCTGTGGCCCA
TGCAGCTGGTAGGCAGACGGAACCTGGGGAGCAGGCGAATTGGAAGAGTGGTACACGTAC
GAAGAGAAAGATGATGGATGGAGATGAGAATGCGAGGTGTTGGCAGCGGCTGCTGGCAAA
ACATTGGAAGCGGCACAAGAGGCGGCACCAAAGGACGGCGATCTCGTGAAATGGGTATCG
GAAAACGACGAGTTTATGTTGATCGACGATAGGGACGAGGTCGACGCATTGCTGATGGAG
TAAAGTGAGGACGTCTGCTGGGATTTGACTGGCAAGAAGCGCGAATCGGGAGGCGGTTGT
TGTTGAGACGATGTAGACATCAAGAGGTGTTGTTCAGCAGTGCAGTATTCGTTTCTCAAT
AGTCTGCTGGCAGAAAAGGTCCAGATACACGAATGAGGCTAGACTGGATTACCAGAATCT
GTTAAGCTAATCTATAAAAATAGATGGGTTATTTGGTGGCAAGGAAATGGAAACAGAATA
TCCAGCTTATATACTGTGGAAAAGCTGTGTAACAGATACAGCATCTATGATATCGACCGT
CATCTCTCTTATCTTTAGGAACTCATGGGAAAAAAAGACAAAAATGAGAAAAACAAGACT
GCAACATCCGGAGCTGAGTCACGCCGGCTCACGTGCTATTACGTCATGTCACACAAATTT
CAAAATAAAATGCGCACATGACTTTCACGTGGAGGTATTGTGCCCTTGTCTGCCCTTTAT
GTATACACGCACTTTATATCCACCATTGCATAATTGCAAGTCGCAAGGCATTACTCACGT
AACCTTACCAGCAAAAAACAAGAAAAGAGAAAGAGCACAACGTAAATTTTATCAATTTTT
CAGAAAGAGAGACCAAAAAACAGGAAAGAAAAAATTTTGTGTGCTCCATCAAAATAAACG
CTGTGGAGAAAACAGCCATTGAGAACGAGAAAAAGAAAAGCTAGAGCAAATATTCATTGA
TGATGAATGCTGATGACCTGCATTTTGGACCTTGTTGCCCTCATACATCTGTTGAACACC
GAACTAACCATCCGTTAATACGCCCACATTTGAACTAGGACCACCGCTAGTTGCATATAC
CGGAACAACAGACCCACAATATCCTACAAACCGAAAAAAAAGCAAATACAGCAGTCTTGT
ATAGTGAATATCCATTTGCTAGCACGTACGCCATTTTCGCTCCAACCCCTCTCCAATTTC
TCAGGAATTGACCGCCTTATACTGGTACCCCTTTTTGCCCAGTCTCCCACCATAGTCTCC
CGATTCCACTATCTCAAACATGTCTAATTTTTTTTGGAGAATGAACAATGACTTCCATTC
TCAGTCGAGTATCGACCGCCTCACCAGCCAGATCCATCACATCCCGGACCCTGCTGAGAT
TCCGATCCCGTTCAAGTTCCAGCAGACGTACCTCACGTTGGAAAAACGATACCTCAATTC
CTTGAAGCTCAAGCAGCAAAAGCCGCAAGTCGCAAAGACATCTGACAACACCACCACAGC
TGAGGAAAAAAAAGGAAAACTAAGTGAAGAGAACAACACTTCGTCTACTGAAGAGCATTC
TCCGGCCGCATCTTCTGACGATGAGGCTGAGGACATGTTGGAATCAGAATATACAGAGTA
CAAAGAAGATATTTCCATTTTGGAAAGCTTGCTCGATCAGCAAGACCTTCTCCATGCGTT
AATGGCTCGCAATGACAAATTGATTGCTTTTTTTGCAAGTTTCAAAATATTGAACAAGTT
GATCGATTTCGTCATCTATGATTACTCAGAATATACCAAAATCTTCTCCATTCCGGTAGA
TGATGATGGCGACGCATGTGATGATGAAAACAAGTCCGCGAGTGATAACAACGATGCGTT
TCATGAAAGAAACCACCGCAACAATAGCCCTAGCAACAATGATAGTGAAAATCACGATGA
AGAAGAAATTGACTCAATAAAAAGTGATAATGATGAAGATGAAGAAGGTAACATTAATGA
AGAAGTGTACGAGCATCGTGCTCAAATGGCCGCTGAAATTTTGTCGCTTGATGTCTGGGA
CATTGGTGATTCCTTGGTCAGCTATCCACGTCTTCTCATCAAGCTTTGGTCTGTTCTTGA
TCAACCACAACAGCAGACACAAGGTTCATCATCAGAGAGTGGTAATACTAGCAGTATATT
ATCTGTACAAAAATCAACCTATTTTACGAAAATCAACGAACATATCCTTGACATGAATAG
AAACGACTTAATTCCATACATCATGAATTATGAACTTAATCTCGCTGACAAAATGCTTCG
TCATATCGATAACCCGCAAATAATGGATTTCCTTCTTAAATTGATCTCTTCCGATCGTCC
AGACCTCTCGTCCGCAATTACGACGACGAACACTTCTCCAAGTAATAACAACAGTGATCT
TCTCGATGATGAAGATGATAATAACAATGTTAACTCTTCTTCAGCTGCTGATGCCACCGC
AGCTGTGGCTGCTTCGAGAGGCAACAATTTAATGTTGTTTCTTAATGAACAAAACTTCAT
CTCAAAAATGTTAGATTTCTTAGATTCCAAGAACCCTGCAGCTATTCAGACCGCCTCTGG
TGACTTCCTTAAGGCATTCATTACTATCTCAGGTAATACAAATAACAATATCAATCTTGC
AGCTGCGGCAGCTGCGGCAGCTGCTGCCCAGAATGGTGACGACCCATCTTTATTGGATGA
TCCAAACAATAACACCATGATTGACAGTTCTGTAATTGGTCCTAATGAACTTACCAGAGA
ACTTGTTTCCGAAAAAATGATGGAAAAATTGGCTTGTATCATGCTTCAAGGTAGTAATGC
TCTTCTGAATGGTGTGGGAATTGTTATTGAAATCATTAGGAAGAATAACTCTGATTATGA
CTCTTATCCTGTTCCTCCACCTTCTTTGAATGGTGAAGATAATAATAATGTTGAAACTGC
ACCTACAACGCTTCGGGATAATGTCTTTCTTGGCCATCTTGGACGTGTTTTTGCTCGCAA
GATTCCTCAATTTAAGCGATTACTTCTTCTTGCAGATGAACATGGTAATAATGCTAGCAA
GAAAGCTCATAGTTTTTTCCAGCTTGAGAAACAAATGACAAGTTTTGGAAAGCTTGCAGA
ACCACTTGGGTTTGACAGATTTAAAATCTGTGAACTTGTAGCTGAACTTCTACATTGTTC
CAACATTGCACTTCTTAATGATGCTCAAGGTGAAGAAATCGTGAAGCAACGTGATTTGCA
TCGTACGAATAAGATTGCTTCTCATGAATATAAAATGCTTCGTGCAGCTAGATTTGAATA
CCTTGAGAAATTGAGGATTGAAGAAGATTGGTCTTTAGTGAAATTCATTGAGTCTAAAGG
TACCGTATATCCATTTCCTACCTATCTTATTGTAAAAGATAGTAGTCATAAGAGTAATTC
CCATAAACACTTACTTGCTGCTCCTTCTACGCCTACAACTAAATCTTTTGATGATCATGA
GAACAGTCACCAACATCATGAGATTGTGTCAAATATCAACAGACTCAGCCTCGATGATGA
AGACAAAGACACGGAGTCTGTAAAATCTATTAGATCAGAACATAATAAAAACAAACGCGC
CAAAGTTGACTCATCTCCATCATCCTTTTCTTCGAATACATCTTCTCCAGATACTTCTAG
TAGTAATACCAATAATGTCTCTTCTATGTTACATTCGGAGAGTGATGAGTCTGTCATTTC
CAACGAAGAAGAGCCGCTTCATCATAACACCAATAATAATAACGATAACGGTGATGACGA
AGAACCAGTAGATGAAATTGATGAAGTTGAAACTGTTTGTGCGTCATCTTCTGCTAATAA
AGATGCATTATATGTCATCGACATGAAAAGTACGGAGATAGAAGGATATGCCATGGCTGC
TACATCTGCAGATCCTGAAGAAAGTACAGATAAGCTTTTCAAAGGTAAAGAATATGTTTA
TGATTTTCATGGATTACTTTATGAAAACAGTTATGCCGACGAACTCTATGTACAGCAAAG
GCAATACTATGATACTACTGAGAAGGAACTCCGCGAAGAATTCCTTATTGGTGACCAAAT
TAAGATAGCTTTCCAAGATACGAATATTATTACCATTATCATTGATTTTTTTTTCCGTTT
CCCATGGAATAACTTTTTGCATAATGTTGTATATGATATTGTTCAACAAATTTTAAATGG
TCCTTTAGATGTTGGTTTCAACAGATACTTGATTCTTAACTTACTTATTAAACAAAAGTG
TTTCTTGCTTGAGAAGATTCTACGTGGCTATGAATTCCTGGAAAGGTTTGGCAAAGTTAA
TGATGGTTTAAGACTCGGCTACGTTGGTCATATAGTATTAATCAGTGAAGAAGTTGACAA
GTTTATCAAACAAAACAACTTGAATAAAGTTTTAGAAAATCTAAATCTTGATGAAAATGC
TAATAAAGAATATGAATTCATAAGCAATGGTGATAAATGGAATTCCTATATCAGTAACGT
ATTGAATGAATTGAGGGTGTCTTTCAACAGAGTGTTGGGTAAGAGTTATGATGATGATGA
CGATGACGATAATGATGACGACGAAGATGATGAAGATGAAGATGATGACGACGACGACGA
GGAACAAGATAATGATCATGATCATGAGGAAGCAGTAGAAAATGAGGATATAGATGAGCA
AGAAGATTTTGACCAGCAGCAGCATAATAAGAATAATAATAAGCAAGAAGCTGAAAAATC
TCTGGAAGAAAATATTGAAAAATCATATGAAACGACTGCCGAATCTGTTCCTGAAGCACA
TCATGCTGATATTCATGACCATGAAGATGACATGTATGAAGAGTATATAGATCCAAATGA
TGATGGCACAGTGTATAACCATCATCATCACAATGGTAATGCTGATGCAAATCGGGAAAA
TGATTACATGCAGGATGATGATGATGATATTGATGATGATGATGATGATATAGACGTTGA
TGATGACGAAGATCAAGAGGTTTATGGGTTAAGCAGAACTCGTAGTAAAGGAGATATGAA
TTGGAATGAAGACGAACAGAAAAGATTATTAACTATGGCAAGCTACATCCATAGCAATAC
TGGTGGTAGTACTATTACTGCAAACATTAATCATCATGAGCCTACTGATGAAAACTAGAT
AATATTATGAAATAGATAGATTTTTGAAACAAGTGTTCTCTTTTTTCCTCTTTTTCTATT
CAATAGTCGTGTTTTGCATTGAGTAGATACGCGTTTACAAATAAGCATTGCTATCTAGTG
AATATTTGATACCATGAGCGTCTGATGTTATATTTCGTAAAATTTTTCATTTTTTACTTT
TCACATATGATGCAACCAAATAATCTATTAATTAATTCTAATTACGTTTTGTTCCGATTT
CTCTACAACTATCTGAATGTCTTGATTGAAATAACTAATATCTTTATTAATAAAACTTTA
GAGATGCGTGACATCCTGTATTCTTTCTACTCGATATCTATGCTCATTATTCTATGAAGA
TTCAGCTATATATATATATAAAGAAAAGCAAAAAAAACCATATGTAAAAAAAGCTCTATT
TTATTTTGGTTTATATTATAAGCAACCCTTGAAAAGCTAAAGACGTCTATCCGTGTACAC
CTAATTCAAACATTAGATCCATTATTTCGCTGAGCGATATGGGACTTACTATGGAATTCG
TTTTAAGAGAGTTTTCTCGCTCAATATTGGATTTATGTATACATATTGGATAGATTTTTA
TTTACATGCTATGTATAAGTACTCCTTTAGCAAAACTTTTGTCCGCTAATTCCTACACAT
AGAAAAAGTTTGTCTTGAAAATAGTTTTCTCTCGGCTGGAATGGATGATCACAAATATTT
TCGTGGCATAACTAAAAAATATGTTAATTGTATTGCTTATTGTATTTCAGGCGTACGAGC
ATTCCAAGCATGGCTAAGCGAAAAGATCGAAACCAGAAACTGAAGAAGAATAAAGAATGA
GTCCGTTTGATTTCTTTTCTTAATCCAGAATGATATCATCCAATTTTTTACTTCTCACAA
ATATTATAAATGTGGTTACAATATTACCGTTTAAAAACAATCATCAACTTAAATTCTACA
ATATGTAGCAAATTTGATAAACAAAAGCCATGTGAAGCTTCTTAGCTTCGGTTTGCTAAC
CATATATTTAAAGGCTAATCATACATTTAAAGGAACAAATCAAAATTATATCAATATACA
TGCAGAAACGTAATTGTTTTAAAGAAACAAAATGTAATTGTATATACTTGTTCTAACCTT
TATGATTAACAGTATGTATTTCTATATTATATGCAAATTAATCAGATAAATTTTACTTTT
TATTAAGATTTTTCTCCTTTTCTGCTAATAGTCTCATTTGCTTTCTCACAACAGATGCCA
ATTTTGCTTCCTCCAAATTTGATTCACCCAAATTTCTTACCTTCCCCCAGCAAATTCTTA
CAGGAATGTTCTTGATAATGATCAAAGCTGGCAATTTATTTTTGTTATTAGAGTTTCTTG
TAGATTTTTGAAGAATTTCAACAAAAACCTCTGCCTGGCTTCGTTTTTCAAAAAGAATAT
ATCCACATTTTGATTTATGATTAAGTACTACCGCTCTCAACTTAAACTTCTTCATCTTAA
TATCATTTGATTCCGATAAGATTAATTTTGTAACATGATCAGACACACCAATATTTGTCA
ATTCATCATTTATTCCAAAAATAAAAAAAGAAGTTATATCTGTGTCTTTTGGAGGCTTTA
ATGTACCATTAAATGGTAACTTACTTAGAATTTTACTTATATCTACTTTTTCAAGATCTG
ATTTATTATAGGTCAGCATTTTGCTTGCATCCTTTTTCGTATTATGTGCCATCTTTGATG
TCTTATTTGAGTTAGGCATATTTTGGGCTTGCGATAATTTCAATAAAACTTCACGGGCTT
TCATCCTTGCCACCTCGTTATTACTATCTCCGACAGATGGGCCGTTCTCAATCATTAAGT
TATTACTATTTTGTTTATCCATAAGATATTTGGCATCCTCCTTTTGGGCATTATATCTCT
TTGTGACATTATTCTTCGAGTATATCACCTCATTATCGTTTTGGACACCAGCCATTTTGA
AAGCCGCATCACGAAGTTGTGTAGATATTCCATAGGTGAGATCCAACATACACAGTTGAC
AACAATTCCTCTGTCTTGAGCACGTTTGGCAAATCACAGTCTTCATATATTTTGACTTTC
TATTTGTGTTCCATTTGAAAACTGTAAATGGACGAGTGCAAAGTTTGCATAGTTCACCGT
GTGGTTCTCTCATCATTTTCAAATATGGATTGTCACCTAAACATTTTTCACAAACAGCTG
GAATCTCTTCTTCAGTACTCATTTCTTGCTTTATAATTTTCAATTCTTATCCAAATTGTG
ATTTCTGCCTTGTAAATTATGCTGATAATAACAACAATCATCAATTATAACTGGCGATGG
CAAATGTAAAACATCATCTGAAATGATAATTACTTTTACTTTTTTTTTTGTGAGGGAGAT
GCACACGAAATTCAGAAGTTTTTTTTTTGCATGTCAACATGATTCTTTTTGAATCAATTT
AAAAAATTATATTATAAATTTCTCTCATGTGAGTCTATCTACAGATAAATTAAAAATAAC
AGAATAAATTTATTAATATTATGAAGAATAATAAAATGAAATAAAAATCAAACCCAAAAA
CAAAAGAAAAATAAGAAAATAAAAAAGATATATTAATCAAAATTGAAAAGTTAAAAATTA
TCAAAACAATACATTCGTACAACACCACTATCATCACCACCTGCAAATTTGCTATCACTA
ATGCCAACACAGTTAACACTGGAATTATGACCGCCAAAAGTATGAAGACATTTACCAGAC
TGCAAGTCCCATACTTTCACCAATTTATCATGCGCTCCACTCACAATTCTGAAACTATCG
GCAGCAATGGACCAAATACCTTCTATGTGTCCAAATTGTGTTCTAACACATTTTCCTGTT
TTGAGATTCCAGATTTTGATTTGGTTATCAAGCCCAGCAGAAATAATATGTGTCGGCAAG
CTTGCAATTGAATCTAACGGATTTTGTTGTGGTTGAGAATCTGGATGAACGGTGTTTAAT
TGGTCGAAAGGAATAATACCATTATTATTGCTTCTTGCAGGAGTACGCAGATGAAGAGGT
GGAACAATTTGATTATTAATGGCAGTAGTAGTTCCAGCTGTTGTCTCTACGGATTCATTT
TCCATGATATGTGGAACAACATTGTTATTGGCATCGTGAAGATTAATTCTTCTACTGTTA
CTGCGTGAATCCCTTGAATCATCTTCAGAATCGCTATTTGCGTCTTCATCTTCAACAAGT
GAATCTTTTACGGTGATTGGCAATACAGTCTGTATTTGGCCAACATGACCGTTATTATTG
TTACTATTATCCAATACTTTAACACACTGATTGGTGTTCAAATCCCACACACGTATAGTA
CAATCATCAGAACAACTGATAAGAGTATTTGACTTCGGATCAATTTTAACACAGTTAACC
CAATCTGTGTGGCCACGAAGTGTAAAACATGTTCTATTAATAACATTCCAAACTTTAATA
GTTTTATCTGCTGAACCTGACACAATGATCTTTCCATGAACATCAACGCATAAAACGGCA
TCCAGATGTCCTCTATAAGTGGAAATACATTGAGCAGTCTTGCAGTTCCAAATCTTGATG
GTAGAATCCAAAGAACCCGTAATAACCTTGTTCTCATCAAAAACAAGAGACTTAACGCCC
ATGGTGTGACCAGCAAGTGTCATTGGCGTCTTCTGAGGATCGTCAATGTCCCAAATCTTA
ACCGTACTGTCGTGAGAGCCTGTCATCAAAGTTTTATAATTGAACTGTAAGCATAGAATA
CCATCTGTATGGTGTCCCTTGAATTCTTTAAGTTTGTAAATACCTTTACGCCAATTTCTT
TCAACTTGGAATCTTTCACTATAAACTGCTTTCCAAGGTCTTGTCTTACGTAATTTTTTA
ACCACGGCCTTGTCAGAACTCAGGGCATTAGCTGTACCAGAAGAATCAGTATTTGTTTGT
TCGTACGATCTTTTCTTTAATTGCATCGCGTCGGTGGAAGGTACGGAAGATGTGGAAGAA
GCGGAAAATTGAGGTGTGGTGGACCGTCTTGACACTGAGCTTGGAGCAAATATTAAATCT
TTAAGGTGTTTTCCAGAGGAGGAAGAAGAAGAAGAATCATCCACAATCTCTCTCATACGT
AACATTTGCAATAATGGTAAACCCCAACCACAATTAGGGCATTTTCGGTCAATATGTTGG
GCACATAAATGATGCCACACTCTGTCGTCATCAGCTAATCTTTTCCAAGTTTTTGAAACC
TGGGCGGCGTTACAAAGAGAAGCACAATCTAAATAACATAAAATCTTCAAAGACACCTCT
GTCGGCAAAGCAGCAATAAAGTCAATTTTAATCAAGTCCTGAACCTCTGAAGCAATAAAA
GAAAGTTGAGGGAAACAACACTGTGATAGAAGCCCTTTGAAGATAAGATTACGCTGTGCT
GCGTTTGTGGAAGCAAATATCGTCCATATGTTATTTATAGCCTTCTGGTCATTGAAGGGA
AGATTATCCATAGCGTTTTGAATTTGGGTCATACGAGACTCATCAGTCTTTTTGTTGCAA
GTGACATCAGGGTCGTGTCTGTAGCAAAAATTATGGAAATGCGACTTTTTGGATAGCGAT
GAAGAGGATGAAGAAGAGGAAGAGGAAGAAGATGCAGTAGTAGCACTTATGCTTGTGGCG
GTCTCATTCTTGGTATTATCTGAACTGGACGCTATCTTAGATGAAGAAGTAGACGAAGCA
GTATGTTTATCTATGTTCCTAGGATACATACTGTGGTAGTTGCCTCAAGTATTGGAATAG
AAAACAGGGGGAGGAGGGAAGCAAATATCTGGGCAGAAAAGGGAAAGGAACAAGAACAGC
TACAGGAAACAAAGAAAAGAAACAGTGCAAAAATGTGGGATATTGCTTGGTTTTTTTAAT
ATTTGTTTCTCTAGTATAATCTTGCTTAAAGGAAGTATTGGGAACTTAAAATATCGGATT
TTGTTTAATATGACGAGAATCTTCAAGAGGGATGAGCCTGAATTATATATGATTAGATGG
CCTTTCTTACAGTTAAGCAAATATATAAAAAATTGTTAACCATTTTGTACTTGTATGGTT
TTTTCTCTTTGGTATTTTTCTCTGTGTGCACATGAGGTAAATTTCTCGATAGCCACAATA
AAGCGGTCATTGCACGTGCCCTTGTGAGCCAATTGCCAATTTAACTTTCAATAAACTGGC
GACTAGCACCGTACTGTGGTACAATTCTGCTAAAAAAAAACTTTAACTTTTAAAAGTTTC
TGTGTACGCTCACCACAGTTTTAACAGTGGTTGTGTGCTCTGACCCAAGAGATAATCATA
CATCTATGTGTGTGGCATGCCATCCCGTCCTAGCCACTGATTGGAGGACGCGTGGGCCAG
CTATAATAACAGATGACTTGTTGCAATCCAGGAATGGCTTTCAACGAAGAGATGGTGATC
CTGCATGTAATTATACATGAACTTGACAGTTTATTATACCTAGTGTGACACTCTGTTGTG
GCTACAGTATCATGGCGGTCCACACCAAAACTTGCTAAATTGCTTGATTAACCACAATCA
CCATATGGCAACGTTACCTGTCATAGATAACGAATCACATAATTCGACCCGAAGTTTTGT
AATATCTACACTGCATTATTATGGAACATTGCTTCAAAAAAAAAAAGCAATACACATCAT
ATATATTTATAGTATCAATTTTTTTTCTCGTCTTTCACGGCATTCGTTTATTGAATAAGT
TTTTCCATCTGAAGATTGAACAACCTCAATAAGTTGCTATTATTGTTCACATCTGCCTCG
TCGTTCAACTTGGCATCGATCGCATTGTGAAGCTCGGACAACTCGCTCTTTTCAAAAAAG
TGATTTAACGAGTAAACTAAATTCAAATACGTCAACAACAATTGATATGCCTGTGACAAA
GTGCTTAGGTGGTCCTGTAAGCCATCCTTAGTTTTCTTTTCTGGATCTGCATCAAAGATA
TCGTCCATGGTTTCAGTGATCAATCCAAGTATCTCTGTTCTTCTTGACTTGTTCAACGAC
AAGTAATAGGACTTGCTGCGAGGAGGCAATTCTGGCTTGGCGTTTTCTTTCTCAAAGCTA
GTCTTAATGGACAAGGATTGCAAAGTTTTTTCAAGACTCTTAGGACTCTTGGTCTCAGAT
CCCAAAGTTTTCACTACCTTGATCAAGTCAATTTTCACTGACAAGTATGGGCAACTTTTC
AAGCTTTCCATGATAAACTTCCAGGCAAACTCTTCATCACAATATCTTAAGAAAGCAGTC
AAATAATCCAAGATCAACTTTTTCTTTTTAGCTTTGCAGATGTCTTCCTTTCTTTGTTTA
GCTATGATGGACAAAAAGCATTGCAAGTATATCCGGATAAAGAAACATAATTTACTTCCC
TGCGAAGTTGATTCCTTCAATTTATCGAAACCTACATTCCTGTAAAAACTGAGGTTTATG
AAAACAACCAAATCTTGCAAGTATGGAAAATAATTTTGGGAGTTCAACTTGAAATTACGA
TTCCAATAGCAGTAATATATAAGACCTGCATTATCTCCGACATTCTTTTCTAACTCTATA
AGCTCTTCCGATTCCATGGTATTTAAATCTAATGGTATAATGGCATCCAATTCATCATAG
TCCATAACCAATTTTTTATTGTCGCCATCATTCTGTTTTCTTTCATCCAATATTTTTTTC
CGTAATGCCATGAAATAAGTAGGTGGTGATCTAACATCCTCAATTGAGATTCTTTCATTG
ATAGACAACACGGGAATCAATAAACGTAAAGACACAAAAACTAAATCCTCAGTGGAGCTG
ATGAACGTAGAACGTTTATCAACAGCTATTTCTTTATTATTATCCATAGCTACCACTACA
TTATCTAGCAAATGTGATGAGTATATCAAGAAACAACCAAGTGGTGATAATGGTATCTTA
CCTATTGCAGCTTTATCATCATTATCAATTCCAGTCATGAGTTTGAAAAATGAGTCATTT
GTAATCTGAAAAATTCTCATAATTTTCACATCATCAGTGGCATCATGCATTGAAGTAGTT
GCATTTGTATAAAGACTTTTTGTGTCATCGACTAACATATTTTGTAAGATTTCGCAGGTA
TCGATATCAAAAGATAAACTCAATTGATAAAATCTGTTAAAAAATTCTGTGAACTCAGAA
ACAGTAACACCATTATTGGATATTCTATAATAATGGTTCTTGCTGATAATATCTTTGAAA
TCTGATGCAGAATATTTTTCGAAGCCCGCACCTTTGTCAAATGTATAGGATTCGTCCAAA
TATTTGAGTAAATAGTCGTGGAAATTCGTGACTAAATCAGTTTGATAATATTTCAAACTG
ATTTCTATTGAGTCTGTGAGGAAATGTTGAAGCAATTTGCCTTGAAGGTATTCATCATCT
TCTTGGATCTTTATATTCGATAAATCCTTCAAGTCATAGTCCGCTGGCTTTGGTGGTTGT
GAGTAATCTCTTGCAAAAACATAAATTCTTCTCATAACAAATATAGGGTTATTGAAGAAC
ACACAATTATTATGCAAGAATTTGATGGTGCTTGATATTTTCATCAGAAGAAATTTTGAA
GGATAAATCGTTCGTATTTTTCTGAAACAACCAGTATTCATTTCGAAAAGAAGATGAAAT
TTCAAATCTAAATATTTTTCCTTTGTGTCATCGTTGACTCTTGCCATGTCTGAGCCCCAG
AATAGTTCAAAGTATCTAGCATCGTCGTTGAACCCAATTGTACTTAAAAGCTCACAACTT
TTCAAAAAAAGTTCTTTTGGATTTCCCTTTTCCACTAAAACATTGAACACATTAAACACA
GCAAATATTTTAGGATGTCTGCCTAACCCCTCGCTGAAACTGAATACTTTGTTAGGCACG
TACTTCAATAATAATTCCGGTAAATCCCAGCCTATTTCGTTGAGTAACTCAACATTATTC
TTTATCAAATCAAACAAAGTAGTAATGATCTTGAGATTCTCTCTATCAGAAAATCTACAA
GGAGTGCTGAGATACATCTCAATGATTGTGGAAAACGATATATAGTCTTTGGTGTCAACC
ACGAAGTCATTATACGACTCCTTCAAAATAGAGCAAATCTCGTCACAAGAGTTCAGCATT
TCACACTATTTACTATTAACTTGATATGATTAACGTACACTAATTAAAACAGATTCGTAT
ATTTATTATTATTATTATATTTATATTCTCCAATCCAACGCTGACAAGAATATTTGTAGC
AACATTTTCAAATGATTTATTAGTATAATATTCAGTAAATTCAATATTCACTCGATAGAA
GAACGAAATAGACGGTATACGCACTTTCAATTTGACTTATGCAAGGCCCAGATCGAAACA
GGCACAGAGCGCGCAACCAGCACTTTTTTTTTCTTTCTTTTTGTTCTCACTTAGCTTTTA
TTGTGAAAGGACAAATGAAAATTGAGCTTTTTAAACTTACATAAAAAAAATAAAAAAAAT
AATAATTATACAGAACGGAACAGGAGAAAAAATTTTCTTAATATTGGATTCATATAACAA
AAGATTGTTGGTTAATATACTAATCAAGACCGTATTTAGAGCCTTCAACAGCTGTTCAAT
TCAATAATTAACCTTCCCAAAATATACTTATCAGAAAATGTCTATCAAAGAGCTCCCAGA
AGCAATTTCCCATGAGGAAATGAAGAAAAACAAGATTCCATTAGCCTACAGAGATAGATG
TGCCGGCTTGTTGATTCCATTAAACAAGTGTAGAGTAGAAGGATGGTACATGCCATGGAA
CTGCGTTCAAGAACGTCACGAGTATGAAGAATGCCAATACTTGGATTTTAAAAGAAGAGT
CAAGGAGTTGGAGGAATTGAAGGCTAAGCTTCAGAGCGAAAAGGAAAACTAAACGACTTC
ACTACAGTTTCAAACTAGCACGGATGCAGTACGCATATCCAGTTATTGAAATGAATGCAT
TGCTGTCTGTCTTCTTCTACGGCTTATGTTATTCTTGATCTGTTGAAGTTGGCCCGTGCA
TAAGTATCAGATATTTGACGTTTGTATGTCGATACGAATGACACATGTGGAATATGAAGA
TGCAAAAACCAGCGAAAAAAAATATATATTAAAGAAATCAGCAAAAAGTATGAATGGGAT
CAATAACCTATACGAAAGATCTTGATTCTTTGCATTAGAAGGAACTCGGTTATTTTTATA
TAACCTGCCCATAAACTCTCGAAAGCATTAAACGATGTATGTTTCGTTTTCTTTCTCCCC
CCCCCCAAAAAAAAAGACACACATACACAATCACTCACTCATATACTGAACTATATATAT
ATATGTTTGCTCATTGAATGGAAATATAAAACATATTATACAAAGTTATTATTAGTTATT
ATTATCACGGTAAACATTTATTAATCGCGGGAAAACACGTAGCTATATAGTATTATCTAG
AAATCCTAAAAATGGGTACTAAAGATAAAAGTTTATCAAAGAACGAGACCAAACCCAAAA
GTTAACTTGATAGCTTTGATATAGTATTCTTTAAAATTATTCTCGACTTTTTCTTCCTCC
CCAATAGGAATACCTTCAAAATAGACATCCATCTTGGTCTCTGTTTCTAGTTGGTTTAAT
TTAATAATCAATTTCGTGTAAAAACCAGATTTCCAATCCTTTAATCTCCACAACATCTCA
ATCTTATTAAACGGTTCCAACTTTACGATCTTACCTTCAATGTTGCCGTTAAACAACTGA
AAAGAAGAGCCTTCTTTATCTTCAATATTTGGTGGGGCTCTTGTCCATGCTGCAACTCTC
GATTTATCTAACAATGTGATGTAAATTTGTTCAGCAGTTGTAGTGAAAAAGGAATCCAAA
TGTACACTAGATGTGTTATATTTAGGTACATCAATGCTACTACTATTCGAAGCAATAGCA
GTCTTAGAAGTAGATCCTCCCAAATTTTTAGTGACTGGACTCGATTTGATTTCCACAGGT
TTAGCTGGAATGCTTGACAGCAGGGCTTTTTGGTTACTCAAAGTAAAAGTGGAATTGACC
TGTTCTTCCGGTAATTGGATGTCATTGCTATGAGCTTCAATTAAATCGGTACCAAATTTG
GTTAAAACATCATAGACTTGCGGTTTCAAAAATTTTTTGATGAAATCTTCAGCATCATTG
TTCTGAACAACTACTTGGAAAATATAATCGTACGGTTCAGAATCATATGCAATATTTTGA
ATAGTGATATTACCGCTGACGCTTTCTTTTTTAAACGTACCTTCAACAGTGACTTGAATA
GAAAAATCAAAAAAAGAGATAACCTTACCTTTTCTTTGACAAACTTCAACATCACCATTA
AGGAACTTCACGCTCTTTATAGAGATTGAGTCACCAGTCTCGGAAGATCCACAATTTACC
CCTATCAATTTTTCGTTAAGATATTTTTTGGTCCAATCGATACAGTTCATATCAACCCAG
TGCCAGTTATTTGGATTATTGACAACCATTTTTGCTAATTTAATATAATTGTCTTCTAGT
TTTTATTTTGATTGAGTAATTAATAAGTTTCTTCCTTATTCAAGCATAACTTTTAGTAGC
CATATTCATGAAATGCTTTCTTGCTGTTCTTCTTTGGCGTTTATATAAGACGACGCTCAC
ATCATCCATTACAACCTAATTGCTCCTTGCGTGCGTTAAGTAATGGTTGAAGAAAACTCC
AGCAACTTTTAAATTGATATATAAATTTAAGCTGCCGGATTTCGTACCTTGGTTTAAGCT
TGTGTGTGTATACAAACAAAGGGAGGATGAGTAAATACCTAAAAAAAAATTCTACTGGAA
AGTACCATCCTGGTAACCCTCTCTTCAAGATATAAAGAATATAAAGTATTGATTCAGGCA
TGACGATTGACTTTTCACTGAGTTGTTTTGTCTTCAGTAATAGTGAGTATTGTTATTTGT
ATTATTGAAGGAGGCTCTCATATTCTATATATTTCTTCCGCCTCTTGCTCTTGTCTATTC
TTTTTCTGAGATATAATCGAAAAATATTTACGAAGGTATGAGCGCCTTACATAACAATTA
TTGTTGGTAATAATTTGTATTACTTGCATCTATCATTCGATAAGTGATATTCCTGAACTT
AAGTGATCTTTCCTAAAAGTAGTCGGCATGTATGTAAGTGATCTATCTTTAATATATCTT
GTTTCGATAAATAGGGCACATATGAAAGTATTATTGCTTGAGAATCCTATGGATTTTTAT
TAGATAATTAGTTTTTTAAAATAAAGGTTGATAAAATTGATGTTATTTAAGAAATGAAAA
AAAAATAAAAATGAAAAAGATGCTAGGAGAAAATAAATTGCGATAATAATTATAATCAAT
ATAAATAAAATCTAAACAAAAGTTTATATACGTTGATAAATGGTAATATCCAATTCAACT
AATCTGGTTTTTTCAAGTTTTTCTTCATCTCCTTGATTTTCCTTTTTCTTGTATTTATGA
ACCAGGTATCCAATTGTTGTATTGTAAGTTTTGTTTTCTCCAGTAATTCCATTTTTTCCT
TGTTGGTAGGATATGGGTTATTCAAATGTTCTTCTAACCAGCCAAGCAAAATCTTGGTGA
TTTCTTTGGGAATGTTATGTCTCTTTTTCCTGTGTGTCATACCTTCTTTCATCGACTTCT
GTGAATAGGTTCTATATTTGAAATGACTCATCTTTGGTTCAGTAAAATTTCTATTTGCAT
AATGAGTAGACGTCCCTAGTGGATTTTGATAATGTGCGGTACCATAATTTTCATTAGGAT
ATGGTGGATAGGGAAAGTTGGTATCCACATATTGATATTGGGATTGATATGGTACTTGGG
TTACCGGGCACCATGCTGCATCACGATAATTCGTGCCTGTATGGGGAAATACTTGAGATT
CAGAACAATTGAAATTAGTAATCATCGGAGGTGGACACCTAAGATCCATTTGCAGAGAAG
GCAGCATTGTGGCAAGTATATGGCCTGGTAGTGATATGTTTGTGGGTAGTGATCGATGGT
GAACTAGTCGTACATTATTGTCTTGTGGGATTTCCTGTGAAAAAGATGGTGATGATGACG
CTACAGATACGGGCGTTTGTCGTTGTGGGATTGGTTCTGAAGAATAACTTACTCTATTAT
CACTGTATGGTATAGGATGGTGACCTTTTATTCTAGCATAAGCAGGTGGACTACTCGGCA
AAAAGTATCCTGGTGGTGCAGTGGGTTGTCGAGGAGGATAATTGTGGTTACAACTACTAT
TCTCATTAGTAGGATAGTTATCTATACTGGGTAGCAATTTGTGGATACCATTTGGACCGG
CACTATACTTGGATTCAAATTGGCAGATTTTCCTTGAAGTATTGTTTTGGAAAATTTCAT
CTAACGAAGGCAATTTATTTTTAATGTTATTCAGTGTGTCATTGTTTGAGGAATGATGAT
ATTTTTGGTTCATCGCCTTTTTCGTAATTGTGTATAATTTACAGGCCCGCCGTATGGATC
CATATGACAATGCTTCTGAAGTATCCGTTAGATGAAGAGAAGCAAAGAAAGAAATTTTGC
GATAGGGTAGAAAAGATGTATCGAAGAAAAAAGTTTACAACTATGTTTATTTATATATCA
ATCCAATTCTATTTTTTTTTCTCAGTTTATTTTTTCTTAAGCTTCTGTGTTACTGTGCTT
GTGAAAGTAAAAAAAAAAAAAAAAAAAAGCAAAGAATCTACGCGTTAAGCCATCCTTTGT
GCATTGAAGGTACCTAAATGTACAGTTCACAGATCTATTCGAATTTGATATTTTCCAACC
ATCAAACTAAGGTACTTAAATAGCGCACAAAACTACAGCCCAAAAGCTAGAATTATGTCA
TTTTCTGCAGCAGCCTAATTGAAAAGCACTTTCTGCCCTAGCGCATTACTGTGTACAAGT
GCTTTGTATACATGAATAATAAATAGTATATTGTTTGAAAATTCCCTCAAAAATGATACG
CATGTATATAAATGAAACATTTTTCGAGTACATTCTTGCTTTTCGCTTTCTTGCTTCGTT
TATTTTACGACACAATAAGAAAACCGATGAATAGATTGACTGTTTCTCAGATTGAGCATT
TTTCCTTGATAAAATTAACCACTTTTTAGGACGCTGGTGATATTTTCTTTTCTCTGTTTA
CACAACAGTATATTTCTTGTAATAAAGTCTGATACCACATAGAAATCCTGCTATTACTTG
GGAAATAATGTTTTATAACTTCACTGATAAAACATAAGAAAATAATACAGAAAAAGGAAG
TTTCTGCCGAAATTTCCATACTTTCGATAGAACTTCTATTTCCGCGGTCGGAAACTTTTT
CACATGGTGAAGAACAAATCAGCAGACGCAGTTCGTGCCTTTCTAGTGCTACAATTATAA
AATTACAGTTTTCCAAAATATGCAATATTTGTCTCTCTTAGCGTATAATCTGCTATTTGC
TAAATAGTTGTTATTAAATAGAAAACTGCAGTTAATATATTCATTAATAACTTGAAATCC
AAAGAATTCTTTTGTACATAGTCTCTGGTTGGGACTGGAATACATCGTTTATTCTGTGGA
CAAATGAGAGTGTAGCATGAGGTGACATAATAGATGATCAGAAGAAAAGAAAAAGTATAG
TATATAAAAAAATATAGCCCTGTATCGGTATAATTGTTTACGAGCAAATTTGGCTTATTT
CTATTAACTGAATTGATTTGTTGCACCGATTTACAATTCTTTCTAAAATAGCAAATTTAG
TAACCGTCGGACGTCAAAGGTTTTAAAGTTAAGGCATGTACATAATATTTTGAAATCCTG
CATTACCATTTCATTAAATAATATTGCTAAAAGATCAATTACAAAAAAATCAACGGTGCG
ACATTTTAGATTATTTTTTTTATCGATCGGATGATCATTGCAACCAAAAAAAAAAGTTGA
GACAAAGAAAATGATAAATTAAAAACAAAGAAAGAATTAAATGTACATTAAATACAATAT
CGGCCCTGCCATCAAAATCAAGATTGACTTCATGATCTTGACCATGTTACATATTTAACA
GTATACCCATAATATGTACCATATACCTAACAAAACAGTTCTCATTAGTTATTAGAACTA
CGCAAGTATGTTTTTAAAGCAGAAAACTCTTCTCATGAATATTATTAAATGCTAACACCT
ATTTGAACACTAGCGAATAAAAAAATAAACTTTCATCAAAATTATACGTTACAAAAGAGT
ATACGGCATGCAAAAAGTAAAAAAAAAATTGCTCCTAAACGAAAAAAAAAAATCTCTATG
CATATGTACAGACATGTCCTTATGTGGATTAACCTTATCTTGTTCACCTTCTCAAGTTTG
AATCATGGCAAATACTAACTATGTTCGCAATACAACAAGTATTCATTTAGATTTGATTGA
TTTATCTGGTAATTATTTTTTCTCATATAAAGTGTTACCTTCAATAGTTTCATTTGGATA
ATTGCAAATAATATTGCAATTCTAAAAAACACAATGCAATTTAAACGAAACGGGATAATC
GGATTAACGTATACCGATTCTTGATGGATTAACTAACTCTGAGCCGTTATTATTCTTTTA
AATTGGATCTTCTATTCATGCGATCTTTGCTAATAGTCTCTTCTTTTTCAACTCCCGTTC
TTTCCAATAGTGAGAGGGTATTAACTTTTGATAAGTTATGAGTAAATTAAATCTATTTAT
TTGGACTGACAAATGTCGATACATTTGACATGATACTTCAAAAGTTGTTTGGTTAATTTT
TCTTTATTATAATCCCTGCATCTCAAAGTAGAATAAATTTGCATTAACAAATTGTTTCTT
AAAGCCTTTTTCACTATATAATTATTGGAAAAGCTAATTGTGCTAGAATCTATAAATCAA
ACTTATAATTTCAACTCTAGCGAAATAAATATGAACATAATTAAAAAATAAATGCTTTCA
AACTACAAATAGCTGCTCCATATATTAATATTTGATAAGCTTGTGTCAATATATTATCTG
ATTATGCATGCCGAAATAGACAATATCATAAAGGCTATACCGTAGGTGATTAGATACACG
CGTCTAGATATTTTATAAGAATATAGTTAGTCTTGTTAGATAGAATAATAGATATTTAAG
AAGTCCATATTCCTCGATACAATCCTGAATCATATTTCATAATAAGATTAGACACCTACA
TATAAAGAATATATATAATATACATGCAATAGAAGCTGCCTTTACTTAACCAATATGAGT
AACCATACTAGTCAATAGAGTAATAAGCTCCGAATTCAAGCAGTCGAACTTGACTTAATG
GTATACATTATCGTGCATCATAATCTCAAACCGTTATGTTTACAACATAAAAGATTTTTC
TTATAGACTAATCGTATGTTAATTTACTGGCCAATCTGCGACTATTTATGTTCAGTTCTG
CTTGCACCTTGCGTAGCTGAATCACTGATTTTCTATTTTCTTTATTTAATTTCTGTGATA
ATTCACCTCCTTGACTCATTGCATTATTATAGCGCGACTATTGAATGATTGAGTTAGTAA
AATAAAAATGCTAATAATATGTACCTATATATAATATATTAATGACATACCTCAGCAGCT
CTAGCTGCTGCTTCCTTTGGATTCACGGTCTTGGCTGTTTCTGTTTCACCAAGTACTCTG
CCGCCACCAGTCTTTCTAACTGTGGGTTGTTTTTCTGTTGAAGATTCTTTCTCAATTCCA
CCGCTGAAACAATTCCCCATTTTTTTATAAAGCCAAAATCTATAAATCCTCAGTGAAATC
GAACTGAGCAAAAAAAAATAGTAAAATAAATAATTTTTGTGTAAGTGGTAGCATCAAGTA
TATCAACATATTTATTGGCTTGATAAATGCCTGAGTATGTAATTGTTTTTTTTTGCCTGT
CTTTATAATTTATTTCTATGAATCATAAATTAGTGCAAAAAAAAACAATTATATATTATA
CGCACATATAATGATCGAAGCTCAAACCTCATTTTCAAATATACAAAATCTGATGGAGAA
ATGCTAATATTGATAAACCCAAGATAATAAAAAAAGAGAAAAAAAAAAAAGAAAAAAAAG
AATCATACTAAGTAAACTTTACTCAATCATCAAAATCTAAATAATTTTCCGTATCCGCGC
TAAGATATTCATCTATAGTACCTTGTATCACTTCTCTCGAATCACGGAATTCTTGTAAAC
TATCATCACCGAATAGAGAACCTCGTTTATAACCATCTAAGAATGCGCTCCGTCTCACTA
ATTTATCATATTGGAAGCAGGTTCTCTTAAACAAGGATACGATAGATGTGGAATTTGAAA
GTAATAGACCATTGATTATTTTTTCGCTGTTTGAATTTTTTATGTACGTATTTTCCGATA
TATTTGAATTGAAGATATTCTTTGTTGATTTATGATAAGAAATGTATGGTGATTTTCTGG
TACAAACCAAACTAATACTATTTTTTGATATCCAAGGAACAAACTTTATTCTCTGATGAA
CTCTCATCAACCCTTTCTGGACATCTTTTTGATCAAAGTGGCTGTCATTCTTCTGAAGCA
AATCAACAGCTGCGATATACGACTCTGAGACTTTATCACCAAAATTTATCATCTTTAAAT
TCTTATTCAATAATTCCAATAATACATCATAACAATTGACCCTTCTTATGTCCTCTCTTG
CAAAGTTGACGAATTCGCTGGTGTATGGATAAAAACTGGGTATTAAGAAATGAAGTTCTG
GGACGGGAATAAGCAAAGACAACAAACTGGATAAGGAATTATGCATTGATGTTGGGAATC
TAAGTGGATTTGTCATAGCTGACATTACTGTAGAAACCAATTGATTAATATGGTCAAAGG
AAATATCAGAGATTCTTGAGTTTTTCATTGCTATTGACGTCAAAGCGCCATTATCAAATA
CTATACAAGAATCGGAATATTCAATTAGTCTTTTTAAAGTCAAAATGGTATTATATGGTT
GGACTACCACATCTGAAGTTTGATCGTTTGCAGGAAAAACTGAATAAGTTTGACATATTT
TTTTAGGGTGCCTATCATTCAACTTTTCTAGTAAAAATGAGCCTAAGCCTGAACCAGTCC
CTCCTGCAACCGAATGAGTAAGTTGAAATGCCTCCAAATTATCACATAAGTCCACCTCTC
TATCTATTATATCCATCAAATCATCTACATAATTATTCGCATAATCATATCCTTCTGACC
AATTATTTCCCGCTCCAGAGCCGTTCTTGCTTGTGTATAAATTCCTTGGATTAAATAAAT
TGCCAAATTTATTAGAGATATTTCCAACCACTCTTGGTTCTAGATCGAATAATATTCCCC
TGGGAGTAAATCTATGATCTTCATCTTCATTGAAAAACACATTGGGGAAATCATCAGATA
TGTCTTTATTTCCCTGGAAAAAGTCTATTAGTTGACCAGTTGTCAGATCAATACCATGCT
CTTTGCATAACTGTTTCCAAAATTCCTGGCCAATCTGATTACCGCATTGTCCCGCGTGGA
TAGATATAATTTCACTAAAATTTGAGCATGTTAGATTTGGAAATTATTAAAATATCTGTT
TCAAGCATAAAAATAGTACATACCCTGTCATAATTAGTTACCTATGTATATATATATCTG
TCTATACTTGTTCTATCCGAAATTTCTTGCTATTCAAGTTCACGTCTGATTATTAAAACT
AGGAATTCTTTAGCTGAACGTAAACAAAAACAATTTTTATAAACAAAGAAAAAAAAATTA
TTGGGCGAGCAAAAATTAAAATAAGTAATACTCGTCACGAGTAATGCCAGGTCATCTTCT
CTTGTCTTCAAAAGATATTTCTCGAAGAACTTTGTAAGTATAAACTCACGAATACGCTAA
ATCTATCAAGATTGATAAATAATTCTATTAAGATATATATTCTTTTATAGCCTATATAAG
GATTAAAACAAAAACATTAAACTTTTCAATCTTCTTATTGAAGAGCGATTGGGTGTTCAG
ACTTTATGAGTTGTGTTCATGATTGTTCACTTTGAGGTTCATGTATAATTCATTTCCGTC
AAGAATACATCTCTCAATAAAGACTCTATAATATCTACAAATAATCAAGTAATAAGACAG
AACGCAAAAGAATCTAGTTTTATTGGAGCTAAATTACGAGACCATCAAGAGGCATATTAG
TTACCTTTTTTACGGAGGTTTGGCTTCTTGATTAATCTTAGGTAATACTTAGTATTGTTT
AAACTATACCCTGTCATGAAAATCTAAATTGATATATTTCACGCTTACTAAGCTTACCTG
ATCATTATAAAAGGTTATAGGCTAAAATAATTATATTTCTAAGCTCTTTCTGTTATGTTC
GGTAAAATTTCAAAACTACTAATATTTGTAAAAGTCCAGCTGACACTTCTATTTCTTGCA
TTGATAAACATGAAGTAGATAAATCCTAATGACATACAAGGTTGGTTTGTTGTACATAAC
TTTAGTATGCTATCAACTTTTTACCATACGATATTGTTATAAAGTTGGTGATATACAGAT
GGACGCTTTCCGGCTGATTCTCTCATATTGGTTCCTCTAAATTGACACATATGAAATAAA
GGAAAAAACATTGAGAAATAAATATCGAGCAATTGATATATTGAACATTATGTGTATAAT
ACCTCATACCTCTTTCACATAAAAATAAGAATTAATATTAACTAAGGGATTATTAATAAC
TCAGGGTTAAGCTAGGCTCAAGTAAGTCAACATTTTTAGCATACCACTGACCCTGATTCT
TGGATCCAATGGTCCATCTTTCTCTAATTTCGGGAACCAAGATCTAGTTAAACATGACAC
ATACTAGCATCTAACTCTTCTGGTTTATATATATATATATATATGACTTTAGCACTTTTC
GTGAAGCCAGACTTCATTCATTACTTTTTGACTCGAAATTTTAGTATGAAGATTTTTATG
AAAAGACACTAAGCAATATTGTACATACTAGCGGACCCAGGAAAAGAAAAGGCGATTTTG
CAAGCAGCCGATGACAGGTGAGACGCCAAAATGAGATCATTTGTGGACAGGCTCAAAACG
CAAATTGAAAGAAATAAAATAAAAACCAAAAATAGAAATCTGCTTGAATTCGGCGCGTTT
AAAAGTACAGGCTAGAAAAATAAAAGAGGACTTCCTATATAGACTATTGCAGCAATGCCA
GATCATAATTCTGTGCAATAGGTGAGATTGTTAATAAATAAAACCTAGGAATAATACCAA
ACTAAACATACATAGTAATAATGAGCAAAGAAAAGGTGGATTATTTACCAAGTATGTGGA
AATTCAGAGTACCGCTACCTCAAGGGTAATTACCATACGAATTTTTTAAACTTTCGTGTC
ATGCTTTATTTGCCTTCGTAAATGGCCTGTTTACTAACTATAACTTCTAGCTTTGATGGA
TGCTTACGAGTAAGTATTAGTGAACTTATTTTCTGGAGATATACGTATTGGATCTGGGAT
TGGGGTTATGGGTTTAAGGGGGCGCTATATTTCAGAAGCTTGATATATGGGCCGCATATA
TGTCCTCTCATGAATCATACAGATCCAATTTACTTTTTCGATCAGTGAGAAAAGACTTCT
TTTGGAATACTAACATATAGTTACTTTTTAGACCACTTTCGAAAGAGCAGTTGGAGGTTT
TAAAAAACCAAGTGTTGAGAGAAGGTGACATGGCATCCGTATCTTCCAAATTCAATTATG
CATGGGGGCTAGTTAAATCAAACAATCCTAATGAGCAAAGATATGGTATACAATTGCTTT
CAGAGGTGTTTAAGGAGTCACCTCAAAGAAGAAGAGAGCTGTTGTACTATTTGGCTATTG
GATCTTACAAGTTGGGTGACTATGCTGAAGCAAGAAGATATATTGTAACCTTGGTAAATC
ACGAGCCAGAAAATAAACAAGCTATAGCTTTAAAAAGAATGATTGAAGACAGAATATCCA
AGGAAAGTTTAATTGGCGTTGGTATTGTTGCAGGTGCTGTTGCAGTAGGTGCAACCGTGA
TTGCTGCATTCTTGAAGAAGAAGCGTTAAAAGATGATGAGATGTGTTATGGTCTACTGAA
CAGCAAAAGAGGTAACGTGGAAATAACTTAACAGTATAGGATTCCCCTATAACATACTTA
AGCGTATATGTACATATTATAAAGAAATCACCATGGCCATTAATCATGTGTAGTAGGAAG
CTCTGTGAGTTTATTGGTCGGAGATTCTAAATAAACACATAGAACTGGCAGAATTTCTTG
TTAATATGCCCTTTTATTTAGCACGTGGCTCATGTGATTCAATATTTTTTGATTGCATAG
AATTGTACAATTTTGTAAAATGCACAGATTTTTCAATAAGCTGAAAAATAAAATTATTGA
GCAGATATGCGAATTTGAAACATAAAAGAAATGTTTGCCTGCATTTAAACACTATGAAGA
ATATAACACCCTTACATAATGTAAATTTTTACTTAGGTAACCTTTATTATCCATGGGGAA
GCTCGGATTAATATGGCAAAGCCCCCATCTACAGGCAGAGTCCAGAGAGTCGGTGGCTGT
TCTAAAACACTAAGCAGTAAATAAGTAAATAATACAAGCCAGACATAAAGAAGCTGGCGC
CCTAGAAACAAAATCTTAGTGGTAGCTTATTTACAGAGCAGCGCATACAAATAGAAAATG
AATAAAAAATAAAAATAATAGAAAAAATTTTCTTACAGTCTATAGAGAAAGACGCACAAA
GAAATTTCACATAGAACAGTACTAGTGAAAGAAAGAAAAGAAAAAAAAAAAATATCAATT
TTATTAAAATAGAAAACTCTTCTCTTTTCTACATTCATCTGATATTATATTACCATAATA
ATCAAAACCATACAATATCAGTGAAAAATGGGTATGTTTTAACAATGATTAGTGTTAATC
AGTATGATAATGCATATAGATAAAAAATCGATTAAAGGATAATATATAGAATAGTTGGCT
ATTAATTTTTTGTGAAACATTGTTGACAACTTCTGAGAGTTGAAATACTGCTGAATAATA
ATTAATTATGATAAGAATATGGACAAGCAACATGACATAGGAGGATCAGCTAAACAATGG
AAAATGAAAACAAAATACTTTTCCAGAATCGAGTAAGGTGGAATTCTGGTAATATCAAAA
TTCTTTATGTTTCCAACATTTTCTCCAAAATTAGTATATTATTTGTTCTTTACCCTTGTA
CTGAACTATAACAAAACTATTTGCATTATCCTGATCTTATCAAAAAATTAATAAACCTTT
CAATTTACTAACTATTTTTTTTACAGGTAGAGTTATTAGAAACCAAAGAAAGGGTGCTGG
TTCCATCTTCACCTCCCACACCAGATTAAGAAAAGGTGCTGCTAAGTTGAGAACATTAGA
CTATGCTGAAAGACACGGTTACATTCGTGGTGTTGTCAAGCAAATCATTCATGATCCAGG
TAGAGGTGCTCCATTAGCCAAAGTTGCTTTCAGAGACCCATACAAGTACAAGTTGAGAGA
AGAAACCTTCATTGCTAACGAAGGTATCTACACTGGTCAATTCATTTACGCTGGTAAGAA
AGCTTCCTTGAACATTGGTAACGTTTTGCCATTATCTTCTGTCCCAGAAGGTACCATCGT
TTCCAACGTTGAAGAAAAGGTTGGTGACAGAGGTGCTTTGGGTAGAACCTCCGGTAACTA
CGTTACTGTCATTGGTCACAACTTAGAAGAAGGTAAGACTAGAGTCAAATTACCATCTGG
TGCCAAGAAGATCTTACCTTCCGATGCCAGAGGTGTCATTGGTGTTGTTGCTGGTGGTGG
TAGAATTGACAAACCATTGTTAAAGGCTGGTAGAGCTTTCCACAAATACAGACTTAAGAG
AAACTCATGGCCAAAGACCAGAGGTGTTGCCATGAACCCTGTTGATCACCCTCACGGTGG
TGGTAATCATCAACATATTGGTAAGGCTTCTACTATTTCTAGAGGTGCTGTTTCCGGTCA
AAAAGCCGGTCTTATTGCTGCCAGAAGAACTGGTTTATTGCGTGGTACCCAAAAAACTCA
AGATTAAGCTTATTTATTCACTATATAATATTTTAATGTTTTGTTCTATATAAGATTTCT
TGTTTTTTTATTACTCCTCACACAAACTCATAACTTCTCAATACGATAATTATCTATTAA
CAAGTGGCGTGTAAGTTTCTCATGATCCTTAAATTCATTGAATTTCTGCTATATTAAAGT
TTTTGGTGCAGTTTTCTAAAGCGAATATTGTAGTATTATATCGAATCACAGTACAATCAC
GTGATGACTTTTAAGTGCATTCGGTACCCTCAATCGAAAATCTGTTGTTGGTTTTGCAAT
AATTTAGAAAATATGCTGCAATAAATTAGATACTATTACATAATTTTGATCAAACCAATC
TAGCGTTGTCAGGATTATTAGATTTGATAATTTTTTATAGCTAATTAGTCGAATGAAAAT
CTAATATATAATTGCTACAATTTTATGGTGTGTTACACATTGGTGATTGATTTTGTTCAG
CATTATACTGATAATATACCGAAATTGGTTTAGAAATGATCTCATTTTTATATTTAAAAC
GCGATTATTTTTCATGTTTAGATATTCTTCAGAAATATATAATATATTTTTACAAACCCA
GTATGAATGGTGGAATATATTTTTCATTCTCTTGTTTGCATTTCATTCATCCCTGTTATA
TTTTCTCTTTTAATTTTGTTAACCATTTTTCTCGTTGGTAACTTGTGTATAATTTACAAT
AGCAGCTGTAGTTACTGTGGACCAGTTATTTTCAACTATGGCATCATGTAATTTCAGAAT
TATATCATAAATTGTTCTTACATTTTCAAAGCATGATTTCCATTATCTTTGGTTACTCCA
TTCATTTACAATTAAATAATTCTTCAACCACATCTTTATATCCATTGGTTCCCCTAATTC
CTCACCAATACTCGCATATGTAGAAATCTGTGTTCTCCAAGTAAATATATCACCTTCGAA
TTATAGTCTTAACGATTCTTTGATTTCTCTAAATTTATCATCACGTCTCTCACGTATAAA
TCTGTTCTTTTCGTGTATTTCCATGTATATCTATATATCCTCCTCTCCTTTTCTTCACCT
TTCCTTTTATGCTTTCAGACGATGATAAAATAGACTAGATTATATAATATTATTAAGTAT
ATTTGTGATTTGCCATATTGTGACATATTGTAGCATATCATATTTATATGTATACTTCCG
CATGACACTGTATTTCCAAGCTACCTGTTTCTTCGTACAAGAAAATATATCCAACATGCA
TACAGGGCTTGTCATATTTCATAAGATAAAGAGGTTTATCTAATAGATTAGATTTTAAAG
ATTTCATAAAATAAAGAGTTTACTAGTTTTTGAAAGGATTAATTACTTATATAGCTAACC
ATAGTGGTTTGCTATTAATATCTTTGACGCGTTAACTCAATATTTATTGTCTCGATCCTT
TAAAGTTCTCTCAAATCTTTGAGCAAATCAATATTCAGAGATAAACTCTGCTGTTAGGGA
ACCGTAGTGTCCAATACAAAATTCACGATTCAATCAAATCCTACAGTTGTTAAAAGGCGT
TGGAATGAGAGCACCAAGCTATATCATATTAATCAATATGATGATCTATAATAGCAAATT
TAAAATAAAGTTTCCATAAACTAACAAGGGATATGCATAAGTAAAATATTTGTTTTTCTT
TTTTCCGTTCATATTTGGATTTAAGAAGATTTTTTTTCCGGAGTTAACAGAATTAACCCC
AGTTTTCTTTTTCGCTTTCCCTCTTTAGAAATTTTAAAGTATGACCGTGCCATATGTGGG
GGAACAATTGGAAAAAAAAAAAAAATGAAAATCAGGCTGATCTTGCGGAATTTTACACTT
TTCATGAGCAAACAGGTTATTCTCAGAAACAAAACTTTTAAGTAATATGGTCTTTGCTTA
TGTTATTGATCATGATTGCAACCAATAAGAACTGTATTACTACTTTCAAAAATAATAATA
ATTAAAAATGTCAACTCAATCTCCTATATTTCTTGGATTTGATTTATCTACGCAACAAAT
CAAGATTGTTGCTATTGATGACAATTTGAAGCCGCTCAAATGCTACTCTGTTTCTTTTGA
TAGTGACTTTCAAAAATATAAAACTGAAAACGGTGTTTACAGATTTGAAAACAACAGCAT
TGTAGCGCCAGTTGCTATGTGGCTTGAAGCGTTGGATTTAGTCCTATCCAAAATGAAAGC
AGATAATTTCCCATTTCATTCAGTTCAGGGTATCAGTGGAAGCTGTCAACAACATGGGTC
CGTTTATTGGTCTAATGATTGCATTGAAATTTTAAATCAGTTGAACGACTTTGATGTGAA
TGATGGAAAGAATTTGAAAGATATTTTATCTCCAAAAGCATTCAGTTACAAATATTCTCC
TAATTGGCAAGATCATTCCACTATTGATGAATGTAACATTTACACTCAGAAAATGGGTGG
CCATTTAGAGATCGCCAAGATTACGGGCTCTAAAGCATACCATAGATTCACCGGTCCTCA
AATCATGAAGTTTATTAAGAAGCACCCGGAAAAGTATAAAAATACAGGTAGAATAACTTT
AGTGAGCAACTTTTTAAGTAGCATTTTATTAGGTAAGTTTAGTAACATTGATCAGGCTGA
TGCTTGTGGCATGAATTTATATGATATTCCAAATAAAAAGTGGAATGAACAATTATTGAA
GATCGTTGTTAATAGTGAGGATGAAAAAGATATTATTAATTTAGTGCAAAAATTAGGTGG
TGAAAATGTCGAGTTAAGTGGATATCAATCCATAGGAAGAATTGCTAAATATTTTGTTTA
CAAATATGGTTTCAATAAAAACTGTCAAATTTATTCAATTACTGGTGACAATTTAGCTAC
TATTTTATCATTACCTTTATTGAGGAATGATCTATTAGTCAGTTTGGGTACATCTACCAC
ATTGCTATTAATCACTGATAAGTTTAAACCGAATGAGAATTATCATGTTATGATTCACCC
AACAAACCCTAAATTGTATATGAACATGATCTGTTATCTGAATGGTGCATTAATCAGAGA
CGAGGTGAAGAATACAATAAATTCAAAATATAATGTACGTATCAGTAAACGCGGAACATC
TGAAGAAATCGATGAAAGCTGGAAAAAATTTAACGAAATTTTAGAATCAGATTGCTTTGA
AGCTTGCCAAGATGGTAAAATCGGGGTTTATTTTCCTCAAGGAGAGATCATTCCTAATGT
GGACAAGAAAACCATTTTGAAATATGAATTTGATACAAAAAACGGTGATTTATTGAAAAA
AATTGATGGGGATTATTCTGATTATGAAGTGAATGTCAAAGGATGTGTTGAATCTCAAGC
TTTGAGCTGTAGAATTAGAGTTCATGAGTTACTAAAAGAAGAAGAAGAAGTGAATGAAGA
ATCAGGAGTTAAAGAATTGAAGCCTAATAAGCTAATTTTTGTAGGCGGATCTTCGAAGAA
CAAGAGTATTATTAGTAAATTCAGTGAGATCTTGGGTAGCGAAGAACAGCATATTAATGG
AGGAGGCAATTATAGAAGTTTGGAACCTAACAGCTGTGCATTGGGAGGGGCATTCAAAGC
ACAATGGTCATATGCCCAAAACGAGATAAATAAGAAGGATGATAAAAATGATGAGAAAAA
TGAGGAATTTGAAGATTACTTGAATACGAGGTTTAATGATGATGAAAATTTACAAGGATT
CAAGATTAAAGATGTATGGGGTAAGTACAAAACTGCTGAAAAAGCATTAAGAAATTTGGA
AGATATTTTATAATAGCGAGACCTCGTTATTACATAAATGGCTTTACTTACTTATCAAGT
AGACAGTGATAAATCTGAAAAGCGATATTTTATCGAAGATTTTGTAACCGATGTACATAA
TGTCAGCGCATTAATTATAATACAAATAAAATTACCAAGCAATATAATTCAATGTAGAAA
GAAGGATAAATTCTAATTTTTAACAATGACATGGCATTTAGACAACATAGGGGGAGGGGT
ATTCATCTGTATATAGATAAAGATTGACTTATTTTTTAAGGAACATGGAAATACATCTAT
ACCAAGAAGAGAAAAATATTACCGAAAGAAGAAAATACTAAGAACAAAAAACGAAAGAAA
AAGGAAAAGGACAACGATCGGAATGGTTCCTTATGAAAAGTCGTTGATACTTTTTTCAGG
TTATCAAGGGTTTTATCCGTTTTTACTTTGAAAATTTCTAAAAACAAATGGATTTGATAA
TTATTGGATCGATAATTTTGGTTTTGGTTTCATGTTGGCTCTTAAGATGTGTGTATATAT
GCAATTCTATGCGAACACATGCTAAATACATGCATGCTTATTGTTTTTCATAATCGTTTT
ATTAGTAATTGTCGTTCATTCTCCGTTTATTTTTGTACATTGAAAAAATACCCCAAAAAA
ACTACCAAATTTTTTTTTATTTCATTTTTATGAACACATCAAAAAAAAAAAAAAAAAGTG
AACCAAAGGTACAACCCAAAAAAAAAAAATATCGATAGTGTTACAAGGCTAGTTTAATAA
GAACAGGAAAAAAAAATTGCCAATATTTATATATTATTCATTTAAAAGATACTTGTTACA
GTTTATTTAAGCCGCGTTAGATAACTTTCACCACTAAATCATTTTTTTAATTATTTATCT
ATCGCTGGGAACTAGCACTTTAGTAAATAAAATTTATTGAAAGAAGAAAATAAGAAGATT
ACTATCAAGAGTATCAGACTTCAATAAACCAAATAAGAATCACAGAGAAAAGTAACAAAC
TAATAATGAAGGGTACGTACACATATGCATTAGTCAATAAATAGACAACTGATAGCAATC
TATTAATACTAACCAACAATCGACTTGTTCTGTTTAGAATATAAATTAGTTGTTTTAGGT
GCCGGTGGTGTAGGTAAATCCTCTATCACCGTTCAATTTGTTCAAGGAGTTTATTTTGAA
TCTTACGACCCAACAATCGAGGATTCATATAGAAAGCAACTAGAAGTTGATGGTCAAACG
GTGGAGTTGGAAATCTTGGATACTGCCGGTGTATCCCAATTTACAGCAATGAGAGAACTT
TACATTAAATCCGGTACCGGATTTTTATTAGTTTATTCCGTTACTGATGAAAGTTCTTTA
AAAGAACTATTGACTCTCAGAGAGCAAGTTCTAAGAATCAAAGACTCCGCCAACTTTCCG
ATGGTTTTAATCGGAAACAAATGTGATTTAAATGATGAAAGAGTTCTAACTCCGGAAGAT
GGTATTAACGTATCACAACAATGGGGTAGAGTTCCATTTTATGAAACTAGTGCAAGGCTC
AAAACTAATGTAGAGGATGCTTTTGTTGATGTTATTCGTCAAATAATGATTAGAGAAAAT
TCATCGTTAGCATCTCCTCAAATGAACAATGATAATGTGATACCGTCAACTTTATCAAGC
AATGTTAATAATAGCAATAGCAATACTAACGAGTTAAATAATGACCTAAATGATAAAAAA
AATAATGATATGAGTAATGAAAATGATACAGCGAATAACAGTACTAATAACGGAAATAAT
AGTCTGAATCCTGGAAATAGTAATAATAAACCGCTTAGCAAGAAGAAAACCATAGAAAAT
CTTAGAAGTAGTGCTAAACAGAAAGGCTCAAGACTTCTGAAAAAGAAATCATTAGCTAAC
TTGCAAACCAAGAAGAAAGATTGTATCATTTTATGAAGAGAGAAGTACAACAACAGAAAA
TTTAACTATCCTTCTTTTATAGCATATATTTTATTTTATACTATTGGCAAAAGAACTCAT
ATGTATCTAGTCACATATACGTCCTAATTACCGCTACTATTTGCTTTTTATTTACTTTAT
TGTTATTACTATTATCTTGCTTGTCTTAATTGTTTTTATCTCTCTGTTTTTTTATGCCAA
CCTATTTTGTTTTACTTGATCTTTTTAATTGATGTTCTTATAGTCGTATTATTATTATTA
TTATTATTCAGTATTATAATACGTTTCTCAATATACATATATTAAAATTACAATCAATGC
TTGTAAACAAAGTAAAAAACAAAAATTCCTCAAAGATTACCGTCTTTATTGAGTTGAATA
TGTACACCTTGTTTAACATCGAGGATAGTAAGCTTAAGGATATACCTTATCTGAGCTAGG
TAACAAGATTATGATGATAATGTTTTCACTCTGAACACATATCTTAGAACTCTTTTCAGA
ACATTGAGGCTTATTTTTAATTATTAGTGGTTACTTACAGTTAGAAAATAGGGTGGATAT
AAATTGTTCTACCTTCAACTGCTAACTACAGGAGGTAAATTGTAATCCCAAAAGTTCAAT
ATCATTTGGACAAATTTCTTTGCTTAGTGCTACCTTCAAATAATTAAGACAGCCCTACAC
TTTTCAATTCATATACATTTTTATTGATTGATAATAAAACAAAGGGAAAAAAAAGAAGAA
TTTCACTATTTCTTGAGGATCGAAAGTGTTAAAAAAAAAGGGAAACATTACTGCATTTAA
AACAAACAAAATGCAAAAGATGTGGGTTGCAAAGTTAACTTTATTAGATGAAGACGAGTA
GGTCTTAAATCATCGGATCCTACTTAAAATTATCAGTGTTTACAAACCAGAAAAAATACA
TAAATATATGTAAATTCATTCATTAATTCGTAAAATCTAAATAGTAAAAAAAAAAAAAAA
TACAACCATATAAGCAATGCCATAAAAGAAAGGAAGAAATAATAAAAAATAATGAATAAT
TCCCAAAGTAAAATAAAAATGAATCATACAAAAAAATACAGAAAAATATAAAGGGAAAAT
TGGTTTTGGTTTTAATTAATGAATTATCAAACAATAGTTCTGCAAGTAGGACAAGTATTG
GAGGAATTTATTAACCATTGTAAAATGCAGTCTCTATGAAATTTATGAGAACAAGGTAAC
TGTCCGATTGATGAAACATTAGTTTTATCAAATTCAACATCATCATTAGCTGAACTTACT
AGATCTTCTCTGCAAATAAGACAAACATCAATATTTTGGTCATGATCAGGAACAGATTCC
AGTATAGCTTGAATAGGTTTTAATTTCGACTCAAAATAAATCAATTTCAACTCAAATTTT
TTCAAGTTTAAAATACATCTGAATTTAAAAATCAATATTCTTAAACTTGAATAAGATATA
GGTATCAAATGCAATGGGAAAATGCAAAATACTTGAATGAAAAAAATCGAGAAAATAATT
TGATTTAAGAATTTCAAATATGATAATGAAATTTTTAAAATCAATAAATATTTTTGTTTG
GATAATTGGAAAGATTTTCTTTCATTTGAAGAATACTTGTTGCTATTGTTAAATTTGTGG
AACTCCCAATATTTTAAGAGATAGTTGAAACTTGTAAGTATGATCAATGGATAAAGATTA
ATAATTTCGAATCCAAATAAAATTAATAGACTGATATTGTTGTCAACATCGGGTTTCTTG
TTAAGCTGAATATAATTTTTATGAACTATTTGGAAAAATTTGACGATTAGCGTGATATCT
ATGAAGTTTAGTAAGAAGATTCCTATTGCGAATCTGAAGTTAACCAAGAAAATTTTGCTG
TTGTCACCATTACCAGTATCAATATTGCATGCATGGGTACTGCTGATATTATTAACAGTT
TGATCATCATTGAGAAGTAAGTCGTAATTGAAGATGAAATTTTTGTTGTATGTTGTCAAA
TCATCAAAGTCATCATCATCGAAGTCGCTTTCGGGGTTTATATTGGCGCTGTTATTCGAT
GATAACATCAATTTTTTACAATTCATGCTGTTTTGCGTATGCTGATGATGGGCGCCACTA
TTATCAAACAACTTGGATACCCTGTAGACACACAAGTAGTGGAACATTTTCAAAAGAAGA
ACACAACTGAAAAGAAACGCGAAGTTCAAAACAATCAACTTATCGAAGTTTTCGTGATTA
TTATTCATTCTGAACACAACCAAGCATAGGACGAACTCCCAAAGAGTGTAGTGGAATTTT
TTTCTCAAAGTTGTGATTTCGGAAACGGTTAGATTGCCAAAGATCAACCACTTCATGAAA
TTTACCGCTATCAAAATGGCAAAGGCTAAGATGGCAAAATACGGAAAGGACTTTAGCTTG
TAGTATACATCCAAAGTGTAGGGGATCAAAAAGTTGGAGATCTGAGCATGTATGCTTTTC
AATGGTACGACGAGGTTGTGATCCACGAGGATCATAACAGAGGATTTGACCATGTCGATT
CGAGATATGTGCTGCAGGGAGGGTGAGTGTGGGCGAGTGAGTGCTGGATCTATGCTGCGA
TAGAAGACGGGATATACGAAAGGGAATGACAATACCGCTGACAGTTGGCGGGCTGTAGAT
GTGTAGGGAGTGGTGTATTGGACGGGCCACGGGTATTTAAAAAGTTGGTGTATTAACGCT
AATATTAGTGTCAATGTTGTTATTGTTATTATGAACTGCGCTAGTATTGTGTGTGTATGC
GATGGTGATAGTGAAAGTGTTTTTGGAACTTGTGAGAATGTTGTTGCAATCAACGACAGA
CGGCGTAACTTGTTGTATCTTGGCCATCCCAGATATTTGGGTGGGTGGGGCGACCAAGGG
AGCAAGAGTCCCCGTGAGAGAAAAGAAAAGAAAAAAAAAGAAAAAATAAATCAACAGCTG
AGCACGACAGTTGATCGGTTGACTTGCTTGCTACCTTAAGTGCACACATTTCGCTCCGCA
ACATAGCCAGTAGGACCGAAATGGAGGCAGAAAAGGGTAAATGTACATCACGTGAATCAT
GGGAAATTATGGTTGAGAGCACCGCTTGGATTCCACTCTGAGTGCGCTTACTAAGTGACC
TTGTGGCCCTTGCAAACATGCCGCGCCGTGTAGTGCCGTGCCTGCGGCAGACGGATCACA
TAGGAGCAGATGACACAGTCATGGGTGATATTTGTCTGCTATTATATATATATTTAGCAG
ATGGCAGGTGTACTCAATAGAATAACCCTGACTCTATTATTTTGTTTATATATGATGGAT
CGCTAAGGACGCAAATCAGAATGAAGCTGCCCTGCGGATGATCCGTCTTGCTGGCAGCAT
GTACGCAACTTTTCTTTTTTTGCTTTTTTGCTTTTTTTTTAACTTTTGCTTTATGCTTTT
CTTTGTTCTTTTTCTTTATTTTTATTTTTTCTCTGTAGTTGCATTTTCCGCTAGGTTTTT
GCTTATTGTTCTGCGACGCCAGCCCTGTTTCGCGTAGCCTCTGCGTGCTCGGCCTCAGGG
CGAATGTAGCGGGGAAGTAGTTGTGCGTTCGCTTTCGAATCAGGCACAGGAATGGGTGGG
TGCATGTCGGCCGATCCCAGGAACCTCTGCTTCTAGGCACCACTACCCTTGTTACCTGTT
GTTTCCGTTTTGGTCTGGGGCAGGCGCAGCTGAAATTAGGAACGGGGCATCTCATGATGC
AACCCTATGCACCTTGTCTGCATGGCCTGCGTATCCTGCATGTGCTGCGCACCCCCGGCA
TATACTGTCCTCAGTCGGTTGCTGATGCTGAGCTAAGACTCATCCCCGTGGGTGCGGTGC
AGCATGGTGCAGGGAAGGAGCAGTTTTGGAGAGCTAGGCGGCTCGCCAGCTGGGCCAGGC
AGCTGCTCCGCCTAAACAAGGGCCAGCCGGCGTGGCCTAGAGTAAGACATGGTGCAATCT
CTACCAAAGGGGCGAGTTGACTCCGATCCATCTGCTATGTAGCAATGAAAAAAGAAACAG
AAATGCATTCTCAGCGCTGCTGCTTTTTCATTATTGTGTGCCTTCATATATATCTCTTTT
CTTTACGTAATAAATCGAGTTGTCACAGAATCCAGAATTAAGCTCTTTTCCAGATCAAAA
AATATCCAGAGAAAAAAATAAAAAAAAAATAAACTAAAACTAAATCAAATTGCATTAATT
CCAGGTCTTTATCATTACTGCGCTACTTTTAGACCTATCTCTACTCTGTTACTACAGCTT
TATATTACAGCTTAATTCCTATAGCTTAATTCATATAGATCTTTCTGTCTGGCAAACTTC
TGTTTATGGAATATATTAGTTGCTACGCTTCTCCTAGATTGTCCTTTTTCAGCCAAGCCT
AACCATAGATCTTAGAACGGTATTCTAATCCTAAAACCCGGAGCAGCAACCAGATCAATA
TCATGCCTTTTGATATCCAGTATGCCAATCCCAATGCAAGTCCGACGATTTTCTCGGCGT
CAACGCAGATGGCGTACACGACAACCTCCTCGATGAACAGCCATCATCCTAAGAACAGCA
ACCATCACAAACCCACCAGCAACAGCTCCTCACATCCAGATAATCCAGTGCTGAAATCCC
CAAAGATTCACTCAAAGTCGTTACTGAAGTCTCCCCAGATGGCTCAAAATGTGTCCCCAA
GCCTTACGAGTCCAAGCACAAGCTCTGGTTTCCAGCCAAGCTTCAACATCTACAATGCTG
TCAGTAATTTGAGCACCAATGAAAATAACAATTTAACGCAACATGGCAATAGTCATGTAC
CTTATAGCCATAAGAATGAACGAGAAGCTGCATCCAATATTCTCAGTACAAAAATCAGTG
ATATCAATAGCAATATGTCCAAATCACAGCAGCAATTTGATGAGATGGACCCGCTTTTGA
TACCTCCTCCAATGAACCCATATCGAGAGATAAACAAAATGAAAAGCTTGAGCAAAAGCT
TCTCAAATGGGTCTCTAGCAAATACGACAAATATCGCAATTAGTACATCCATTGCAAATA
ATAGAAATGCAATACTCAATACTAATGGCAGCAATCTCAGAAGACCAACTATTAATAGTA
ATATGTTCAATAATACTAACAACCCAAGAGTTTCGTCTTCTTCAAAATATACAAATTCCA
TCTTTGAATCCTTATCGTTTCTTGACGTGTATCTCAGCGAGAAAAGTCCTCAACATAGTT
TCTTTTTACCAGTTCAAGAAATCAATCAAATCTACGAAACTTCTTCATCTACAGGGACTG
TTCAAGACAATAGTAGTAATATGAACTCAATTTCTACGTCAAACAATAAGAGTATCCAAC
AACAACAATCACAGTTACAGCAATCACTACTCGATGAACATAACAAAATATTGCCAAATA
GTATTACAGGTCCCATTGGTCACAGAAAAAATTTGCAAAGATTACCAGAACAATCCATTG
GTGAACCAAATCCCCATAGGCTAAAAATTCAAGATATATTAAAGTTTATCGATGATGATA
TATCCCAGCTCGACGAGTCTGAGAATAATCAAAGTTATAGTGGCAGTATTCATGCAAGTC
CGCATACCGATGCTTTAAACAGACAAAATTCGTTTCTTTGGCTGAATGCCGATACCAATA
GTATTATCATTGGTGATGATGTTGAAAGCAATGTATACGAATACAGCCAGGAAAGTATCG
AGGATCGAACAAGTATCGTTACAAAATCAGTGATGTCAAAAGTATTCTCCAAAAAAGAAA
TGAAGCAATTGAGTAACATTTTTAATAATATTTCACATAATAATTTAAACAAATGTGATT
TATATAGTGAAGCTGGAGAGTATTCTATATTGAATGAAAAGGATGAGGATCAACAAGATG
AAGATTCCCCAATTACAATAAACAATCACTATTCAAAAGAAAAGCCAGACAATATTACTG
AAGGACAAACAGATGAAGAAGAAGAAGATGAAAGTATCAATAAGCTTAATGATAATATTT
CCGCAGCGATTCAGGAACTTATAATTCAGACAAAACAGAAAGAGTTGGAAGAATTGAAAT
TGAAATATCAAAATATTGAACAGGAAAGGATCAAGCATATGCAAATACAGAAAAATAAAG
TACGATTGATGAAACAGCAATTTGCAAAAACCAAATATGATAATTTGCAGTATCATCACA
ATCAACATAATGAAGATGAAGAAGAAGATATAGAGGCCCTTGTAGTGGATGATGTTGATG
GTCTTATTTTTCTTGAAGATGACACAACCACACATCCCTCAGATCCTGGTAATGAAATCA
GAAAAAATAGTCATGAATATATTTTGAAATCTTTAGAGCTCAATAAAAATGAGGAAAGTT
ATGAAGAAACTGAACTTGAAGAAAAGGCACATGATAAAGCGAAAGAAAACTATTCTACTG
TTACCAATATCGCTAATAATTCGCTGCCTATTCTTGAGTTACACGAGTTAAATAATTATA
ATAATAGCACTTTGGATTGTTCAATGATGACTACCACGGGTAAGAAAAATGTTTACTTTA
CACCCAATCCATTTCTTCAATCTGATTCTTCATTAAAGAACTCAAAGAATAACACCAATA
CTACTTCTACATCACTACCTAATTCTTCCACCTCTTCTAAGGCTGCGTCGTGTTCTTCTT
CTTCTTTGAATTCTTCTTCTGCGACTGCATCGTCGGAAGCAAATTCGTCACCTTACGCTA
ATGGGGGAAACGCAACTCAGATGATTATTAATAAGAGTAGTATCAATGAGCAACAAGTTA
TTTCTATAGTTAATGAGGCTGCAGATACGAAAAATTCCTTCATTCGTGAAGATGTCCTTC
CAAATACTAAAACAAAATCTATCAACAATGATAATAATTTCAGTCTTGAAACGATTCCAA
CGCTTCAGGTAGAGAAAAAAGTCAAAGATGAAGATCTTGTCAAAACCTCAGACATCAAGA
AAGAGAAGGGTAATAAAGTTCCAAATTTGACTATTGATATAAGTGCTACTCCTTCGTCAA
TGTTAAAGACCAGTACCGCGGGAAATGTTATCAGAATGAAATCAAATATTACAAAAAATT
TAAAAGGGGATTCTGATAATCAGCAAAATAATGATATCAAAGAAGCTAAAGATGTCGATT
CTAGTTTCTTAGATTCATTTAGTCAAGAACTTGCAATTGTAGCTGATGAACTTTTTTCTC
CTTTGGATAACACATCATCATCGTTTATGAATGTATTCTCTCCAACGGGATCAATTGGGA
CCCATTACGACTTTTTCTCAAACAGTAGTGATGTTATAGAGAAAAAAGAAGCAAACATCG
GAAGTGATAATGATTCAGCTAGTTTGGATAGTCAAAGTAATATTGATATGTTTAAAATTC
GTCCAAGAATTAGAACTGATAATAGTGGCGATGTTGATAGACTTTTAAGAAATCCTAATA
GATTAAGTTTGTTAGACCCAGAATCTAGCGCGTGTAAAGAATATCTTGCACACGTCGCTA
AAGAGCAAGAAAAACAGCAACAACAACAGAAAGATGAAACTGAAAAACAAACGAATAGTG
TTTCCAATGCACTGAGAATCTACGAGAATCTTAGTAGCGATACTAATATTTGGGAGGAGA
ATGAGGAAGGCATAGATAATTCAATAGATGGTAGCTACAAAATTGAAGAGATTTTAGACT
CGAGAATTATGGATAACAGAAATTCTCAAGTTTCAAAAAACGATAGTGACGACGAGGATT
ATCTTAACTATCCACAAGAAAGCTTTAGTAATGAATATGTAAAAGATGATGATGATGCCA
CAATCATGAATGATAATCAACTTCAAAATGCTAATGAACAACTGACACTCAATGAGGAAG
AGTCAGCGTTTAGCAAAACTGCAATTTTGAAAAGCATAGTTGCATTGAAAATCAACGAAA
ACGATTTAGATTTTGATGATGGTGCTATTGGTTACGAGGATATGACCATTTACAATGATA
ATTATGGTGATGATGATGATGATGATGATGATGATGATGATGATGATGATGATGATGATG
ATGATGATGATGATGATGATGAATATAATTATGATATCACTGTAAGCTTTGATACTTCGA
AGTCGTACGTGACCACTATAAACAATTGCGTGAAAACTGTTCCTACGTCATCAATGATTG
ATAGCGCAAGCAAGCATACTAAAATCTCAAATCCAAAAAATAACATTATTTCAAAAGCAG
ATATTGCCATTAAGGAAGAACAAGAAGAAGAAGAGGACGAGCAAAATGAAACTTCTATAG
TGTATTGTCAAGAGGTTTACGAACAAATGTACACTGCTACTACTCCCCCTCTATCTTCTG
GAGATGCCGATAAGTCTAGTAATGTGACTCAAAATGCTTCAAAACAATATACTAGACATC
ACTCTGGTGCAAGAAGTGTTGATACCACATACATTACAGAGATTACTCCAGTGGAACTTC
ATATTGATAACCATGAAATGAAAGTAAAAAATAATATTAGTCGTCAGAATAAAAATCAGG
ATGATTCTCCATCGAATGAGAATATTCAGAATATTCAGACTAATATTAGAGATAATAATA
ATATTCCTCATCATATGACTGTTGCCAATTCAGTTATTAACAATAATGGTAAGTTGCAAA
TCTCAAGAATCATGAGAAAGATTAGAAAGATTCGTAGAAAGTTAATTCTTTCAAGTAGTG
ATATAATATTATTGAGAGAATCGTGGGCATCTATAGTTGATGCTAATCACAATCTGAATA
ATTCTAATCATGAAGCACATAGATCAATTTATTCATCATTGGAGAATCCATTGTTGAGTT
CTCATATTCAAGAAAATTATTTTTCTGCTTATTCTTTCACCAAGCAATTTTACAATAACT
TATTTCGTGAAGTTGCATTTATAAGAAATCAAATATTTCCTGCCGGATCTTTGAAGAAAC
AAATCATTGCTTTTGGTAATATTCTAATGGAAGCCATTAAATCGCTAAATAATTTATTCA
AAATTAAGAAATTTCTTTTCTTGAACAACTATATTAATCATGAAGACACAATGACATCAA
AATATTGCAGCAAAACGATTTATGGATATTCAAAATTCAATATTGAGAAGGGTAATCAAT
ATTTTTCAATTTTTGCCAAAATTTTTTTTAGAACTTTGAATGAAAATCTTCCTGGTGATT
TTAACAAGCAGTTGAAATTCTGCTGGGCTAAATTTTATAAATTCTTGTTTAGCTGTATTG
TAGGTGGATTAAATGAAAAAGAGATTTACAGAATCAAAAACCCAGAGATGTTTGATCCAC
CATCTCCTATTTTCCACATTCCAAAAAATACCGAATCAGTAGAAGTTATTGACGACCAAT
TATATCAGCATCAGCAACAAGAAGAAAAAGGGTTACCAACTAATAATAGTAAAATATTAC
CAATCACTCCATTAGCATCCGTTGATGACGATTCAAATATTCCAGAAGTCATACCTTCTG
CTGTTTTGCTGCCTACTGAGTCTACTCTGCCATTACAGGCATATTTAAATCCAAAGGTAA
TCTCCTCAGAAGATGACAATGCTTCATCCTCTTCATCTTCAGGATCTACATCTTCCCAGA
AAAAGCAAGCTCAACTGAAAAAGAAACAATCGTCTCCCAACAAGCCTAAAAAACAAGTCA
GATTCACAGCAGAGCCAAATATTATGGAGCCTCCAATTCCTTCAAAAGAGTTATCGCTGG
AAGATATCAACCTTTTGACCAAATTAAAAATGGTTAAAGACTCATTATTGCTAAGATCAA
AATTATTTATTAAGAGAAAGCCTTTGAATTATAATATCGAACAAGATTTAAGTGCCCCAA
TTATAGGCACGTCTCATGGTGTGAGCTTCACTCTTGCTAGTCCTACTTCGTCTATTTCTA
ATCAGGAGAGAATGGAGAGTAGGCTCCAGGGATATTTTTCTGCTGATCATGACGATAACG
ATAAGAGACAACCAAATGACGGTAGGCCATGAACATGAAGATTAATTTCGCACCTTTTTT
TTTTTTCTATTTTTTTTTTTTTCTAGTTATTCTCTCTTTGTATTATATTATCTTATTCTT
TCATTTATTTGCATTTCATCAAGTTCTAGTGATTAGTTATTGTTAATTTATAGTTTAGTT
ATTTGTTTTGTAGCACACGCTAGATCCAAAATTACAGTTTACTGGAGAATTCTGTGCATC
AAAATAAACACCCTAACACCTTCACAGTCATGATAGTGGTGTTTGGATATGAAATATGGT
TTTTTTTCTTTAATATTGAAAATATATTCTAAGCATCGCATCACTTTCACCTTAATCGAA
TAATAATACTTGAAAAATTTTTAGTGCTTCAATTATTTGGTTGTAAATCCAAGCAACAAT
TTATCAAATCATTTAGTCATTTACAACAAAAGCCATAAATTATCATTTATTATTCAAAGT
AAAAGATATAAAAGATAAATAGGGGATATGGGTAGAAATTTCAAAAGAAGAGGTAACCAA
AAATTTGGTAAAAGAAATGGTGAAAGATCCGACACCCGAGACAACAAAACTAGAGCATCA
TGGGTCGAACTTCCTAAAGATAATGCTAGATGGGAATCTTATTATAAATCTCAAAAGTTG
ATTCCCGAAGAAGAGTGGAATGATTTTAAATTAACTTGCCAGAAGCAGTTACCATTAACT
TTCAGAATTACCGGTTCTAGAAAGCATGCTACAGAAATCTTGAAAGTCTTCAAAGAAAAG
CATTTACCTGAATTGTTGTCAATTGATGTCAATGAAATTAGAAAAGAACAAGAAGAAAAA
ATTAGAGCAGGATCCTTGAAAGCTCAACAAGAATTAAAGGAAAGGTTAATCAAAGAAGGA
AAGACCGAAGAAGAAGCCGATGCTGAAATTGCAAGCATAACTGCTTTGACTTCTGCTGAC
GCTGCTCTTAAGGAGTTTGCGAATGAAGATATTGAAAAGCCAGCTTCTTTACCATGGTAT
CCAAATGAATTAGCTTGGCAATTAAATGTTCCAAAATCAGTTATGAAGAAGAATAAGAAT
TACAAAAAGACTCAAAGATTTCTTGTTGTTGAAACTGAAGTTGGTAATATCTCTAGACAA
GAAGCGGTGTCTATGATTCCACCTTTAGTTTTAGATGTTAAACCAGAGCATTATGTTTTA
GATATGTGCGCGGCTCCAGGCTCTAAAACGGCTCAGCTTGTAGAGAGTTTACACGACTTT
GCTGACGAAGACAAAGCATCAATTCCATCTGGATTTGTTGTAGCCAATGATTCAGATTAT
AAGAGATCCCATATGTTGATTCATCAAGTTAAAAGATTGAATTCTCCTAATTTTGTTGTT
ATTAATCACGATGGTCAGTTATTACCTAAATTCAAACTTAGTACTCAAAACAACCAGTTC
TGCAAATTTGACAGAATCTTGTGTGATGTTCCATGTACTGGGGATGGTACCATGAGAAAG
AATGTTACCGTTTGGAAGGAATGGAGTTTAGGTAATGCTTTAGGATTGCATAGTTTACAA
TTGAATATCTTGAATAGAGGTTTGCAATTGTTGAAACCAGGTGGAAGATTGGTTTATTCT
ACATGTTCCTTAAGTCCTATTGAGAATGAAGCTGTCGTTGCTGCCGCTTTGAAAAAATGG
GGTGATGAAATTCAATTAGTTAATTGTGATGACAGATTGCCCAACTTAATCAGAAGAAAT
GGTGTTAGTAACTGGAAGGTTTTTAACAAAGATAATGAAGAGCTTGCTAATTTGGAAGAT
CTACAATCAAAATTGGAAATTAATGAAAACAACAAAAAGGTTCCAGTTACTTGTTTTCCA
CCAACTGAGAAAGATGCTAAGAAATTTAACTTGAGTCATTGCATGAGAGTTTATCCTCAT
TTACAGAATACTGGCGGCTTCTTTATTACTGTCTTTGAAAAGGTTGATAACTCTCTTGCT
GCTTCAAAGAAGAGAAGTGTGGCAGAAGAATCAAGTGATGCTCAAAAAGAGAAGAAACAA
AAAATCCAAAATACCAATGAAGATGCAACGGCAGTCACCAATGAAGAAAAGAAGAAGTCT
GATATGAAGCTAGTACCATTGAAGAAGGAGAAATTACCTAGAGATGCCAATGAAGAACCA
TTCATTTTCCTCGATGCAACTAATAAAGTCTTACAAAAATGTTGGGATTTCTACGATATT
AGTGAAGACTTCCCAAGAGATTCAACATTGGTTAGAAATGCAACTGGTACTCCTGTTAGG
GCAATTTACTTTGTTGCACCAATAATTAAGGATATTATTCAAACCAATGAAAGCAGATTG
AAATTTATACATTCCGGATTGAAACTTTTCGTATCTCAAAAATCAAATAAGGGGGACGAA
GATATTGCTTGGAGATTGCAAAATGAATCTTTATCAACATTGAAGAACTATTTAGGAGAG
AAGAGACAAGTTAGAATTAATGAATTAGAGATCTTGAACACATTATTACTTGAAACTTTT
CCATCTTTAGATAAATTGAAATCACAATCTGAAGATTTCTATAATCAAGTCCATGATTTA
GAAGAAGGCTGCTGTTTCTTGAATATTCAAAGAGATGGTGCTGAAGACGTGTTCCTACCA
TTCTGGAAAGGTAAAAACAACATCAACTTAATGCTTAACAAGAATGATACGTTTGAACTT
TTATACAGAATAATGGGTGTTGAAACATCTAAGGATACTATTTACAAACAAAGTAAAGAT
GGAAAAAACTCTATTATGGTTGGGGTCAGTTCTGTTGAAAATGAAAGCATTCCAGAAGAA
ACCAGTACAGAAGCTTCAGAAAAATCATCTGAAGCTACTGCAAATGTTGTTTAAATTGTT
ATAACTTCTTCTGAATTGGCAGATACGAATATACCTATTTTCAATTCATCAAATTTATCA
TTATGTACAAAAATAAATCAGCTTCGCTATTGTTTCTGCTTATAAAAATTTTTAAAGTTG
AACAACTATTTTGTAATATACAAGTGGACAGATTATATTTGTTTAGCTGATAAAGTCCCT
CCAACAGTTAATAACGTCTGATGTGTTCTACTTAATAGTTGAATCATTAGAGTAATAATG
AATGTTATTCGTGCATTAACATGTGCGCATTCACAGGACGGATATTTCTAACGTTGTAAA
ACTATGTACAAAAAGTATAAAAGATGCGGCCTGCGCACAAGGAGAAACAATAATGTTCTT
GCCTTTTTGCCAAATTACATATAAATATGCCATTTATAAAACTGTTACTTATAAATAAGC
AGGTAATAAGAAACTGGAAATATTAAAAGACATATACTCAGAATGAGCCAAGAAAATACA
ATACTCACATCGTACATAGTGAAAACCAGGGAAGTTGAATATCTAAAACGCCAATACATT
GAGAAATTAGATCAGTTGGAGAAGCTCGAGAAATCTTACTTACAGGCGATCAACGGCAAT
GAGCGAGCCTTCTCAAAAATACGAAATGAATATCAAAATAATACTCGGTACTCAACAATG
ATAGAAACAGAGACAATAAAATGCAGCTATTGCAATCATGAACTATTTCATCTAAATAAA
GATACTATGAGTAGCAGTGATAAGGATGATTATCTAATCTTGTTCCCCAAGTTGAAACCA
ACAATAGATCATTCTATAAATATAGAAGAAAGACCATTAGAAACAAGGGAACCTTTGAAA
ATAAATTTGAATGATAGGAATATTAAGAGGATTATAAATAAGAAGTCCAAAAATGCAGTA
TCTCAAAAAAATAATTCCAAAGATTTACAGAATAGTTATGAGAATCAGGCTGATAAAACG
CTGCTTAATAAGGGTCATACAAAATTCAAAAAGACTTGCTCTTATTGTGGTGAAGGTGGT
CATAAAAGAGCACAATGCCATAACAGGTTGAATTTAGAGAAAAATATATAACTTATTTTC
AGTATAGAAAAAAAAAAAAGAAAAAGTAAAATCAAACTTTTAATTCCTTGATAGGAAGTT
TTGAAATGTAGTTTTTAAATTAAATTATCTAATAGTCATTACTCTTCTGATCTGTTTTCC
ACCACTGCTTAGTGATGAGTCCTCCTTGCTATTCATTGCATGATTTTTTGTAACATCAAA
AATTTTCCAAAATTTTAAATTCTCATCAGCAGCTGCTGTTGCTAAAATAGTACCATCAGG
ACTTAATTGACTGTACAAAATCCTTGCATCATGGCTATGCAGAATTTCACCTGTTTTATT
TAATGTATTATAATTGTAAACCGAAACACTATTCATAGGATATCCTGCAGTAACCACTAT
TTCTCTACCCGTTTGTCTTGATTCTCCCCAATTAATAGAAGTAATTTGACTCCCTGTATT
TATCGAGTTTATACGTGCCCCTGTAGAAGTGTTCCAAAAATTAATACATTTATCACTTGT
ACCGCCACCTGTTGCTAATAGCGACGATTGATAATCACACCAACTTATGGCTTTAACCGC
TGCTTTATGAACATTCTTACTGAAAACAGGGGAGGCCATCAGTCTTGAATCCCAAATATT
TACTACATTATCATTACCGCCAGTGGCATATTGAACAGCGTCACTTCTCCAACTTAAGCC
ACAAATTTCCCCTGTATGGTAGTCAGGGATCTCTCCTACTACATGTTTAGCTAATCTTAC
ATCATTATGAAAAATCTCTCCATTTGTTGTGCCATTGCTTATTAAGTGAGAGGACCAATT
ATGTGTTGCAATTCTTGAATTTCCAGAAATCCTCATGGTACGAAGCTTTGTGCTCTCTTC
AATATCCCAAACTTCAATGCAACTATTCTGTTTACCAATTGAGAGATAATAACCATCATT
ACTCCAACTTAACGAAGTAACTAGAGAATCTGATGTAGTCAATAAATCAACGGTCCCAGC
GCTTGCTTGCCAAATATAAACTGAATTTTCTAAAGCAACTGCTAAAAGATTTTTACATGA
CCAGGATAATAGATTTAGATAGAAATCATCCACTAAACCTGGAGCATCTAAAATTCTTTG
AGGAACAGTTGGAATCCTTCTAGATCGCTGTAATGCAACTGTCGGATTCAAGCCGCTATT
ACTATTCTGTAGTCTTGAGTTTTCTAAAACTGAATTTAATTTTTCATTTAGGGTATCATA
TAACTTGACATTATTGAAGCTTTTAGCCTTTGGAGGAGCTGGCTGAAATTGAAGTATTTT
TTCATGAACGTTGACACCACAGACTTGTGCAACTGAACTTTTGTAAATCATATTTGATTG
GTATTCGATATGCTTTGAAGGAGAATCACTTGGTTCAGGCTCCTTTATATAATTTTCATT
AAAAAGCCTTGACGAAGAAGTTCTTGAAGGTATAAATCTATCTATATTCAAGGAAGAAGT
CCTCCTGATTGATTTTCTTGTAGGTGAAGTGTTATTATCATTTTGATTACTGTTTATCAC
CTTGTTATTTATCGAATTAACTCTTGAAACTTCATTTTTCCAGTCAGTAGTTACCACATT
CAATTTTGTAGGAGATGCCAAAATAGGTCTCGATAAAAATACATTACCATTATTGTTTTC
TTTATTTGTTGCTACTTTTTTTTTGTTGATATTTGGGGACCGTGTAGTAAATATTAATTT
ACTCTTGGAAGGTGTATCGTATTTTCGTTTTTTAGAAATGACATTTGGAGATGATATATT
AGCTCGAAGAACGGTTGAATTATTGAATGAACTATTAAATGATAAAAACGGGTTTGACTG
TTGATTCTTAACAGGAGAGATTTTTAAGGAATTATTCATGTTTTGGAAAAATGATAAAGA
TTTTATAATATGGATTTCTATTCTTGTATTTGTGCTTGATTATTTTATATGAATGATTGG
TTTTGCAGACAAGGTAACACTTAATATGATTTGTGTTTATTGTTAAGATTGTTATGTTCT
ATCTCTATTAATTAGAATTTACGTAGCGTTTAAATATAAGAATTACACCAAAGATTTCTA
TCAGGTTATTGTTGGTTTTTGTCGACTTAACTTGGATTGCTATTGTGATCTAAAAACGAT
GAAACGAATGTTTATGATTTATATATAATGTTAAGACTACTATAAAAAATACAGGAAAAT
GAGCTGAAAAAATAATATTGAATAAAAACAAGTTTGTATATTCTGAAATAAATGATCTGT
CGTCGTTATTTTATCTTACTTGATTTTAAAAGAAAAATTATTTTCTATATTTCTTCTTTT
CTGTTTACCAATAAACCGGTACTTCAAGAAACACATAAAATAATGCTAAAATCGGATAAT
CATTATTTTTTCATTTGTTTATGTTTTACTCTTTTTGAATGCTTTTTTGTGAGGAAGAAG
AAAACCAAGAGAACATAATAAGGATCTTGGATATCTTGTTTACCTTTAACTGTTTGCAGA
AATAGCTAAATTTGGCAATATTGTTCAGGGGTGGCATGTGAAACACAGGGTGAAATACAT
GTACGGGTGCGAATGATTTTATTTGGTGTATGGATTAATATAAAATACTGTTTGAGAGCA
GAAAAAAGAAGAAAAAAAATTTGTTCAACGAAATGAATGAATATTGAGAAGAAGAAATAA
TGTACAAGAAGTAATTCATCGAAACATATTAACAGTGCTACATTAATTAATTATTTAAGA
CGTAACAAATTGAAACTTAATTAAAAAGAAATGTCTCAGTTTAATCCTCAAAGTTTGGAC
ATGGCTAATGCCATTGTTGCACAAGATGAAATGGGTAGACCTTTCATTATTGTTAGAGAT
CAAGGTAAGAAACAAAGAAGTCATGGTATAGAGGCTACCAAATCGCATATTATTGCTGCC
AGATCCGTAGCATCCATTATTAAAACCAGTTTAGGTCCAAGGGGTCTTGATAAGATTCTT
GTGAATCCTGATGGTGAAATAACAATTACTAATGACGGTGCTACTATCTTGGGTCAAATG
CAGGTAGATAACCAAATCGCAAAGTTATTGGTTGAATTATCTAAATCTCAGGATGATGAA
ATTGGTGATGGCACAACAGGTGTTGTTGTATTGGCCAGTGCATTATTAGATCAAGCTTTG
GAATTGATTGATAAGGGTATTCATCCAATTAAGGTTGCTAATGGGTTTGATGAAGCTTGT
AAGGTAGCAGTTAAGTACTTAGATGAAATCGCTGATGAAATTAAGATTCCTAAATCATAT
TGCAAAGATAAGAAAACGGAAGATCAAGAAGATTTATTCAAAGCTTCCAAGACCTCCTTA
GGTTCAAAGATTGTTTCTAAATTCCATGATAAGTTTGCCCAAATGGCTGTCGATGCCGTA
TTGTGTGTAGCTGATTTGGAACGAAAAGATGTTGATTTTGAGTTAATCAAACTTGAAGGT
AAAGTTGGCGGTTCGTTAGATGATTCTGATCTTGTTCACGGTGTTATAATTGATAAAGAA
TTTTCCCATCCTCAAATGCCTAAATTAGTTAAAAATGCTAAAATAGCCATTTTAACATGT
CCATTTGAACCACCAAAGCCAAAGACAAAACATAAGTTGGAAATTGATAATGTTGAAGAA
TTCAAAGTGTTACAAAAGTATGAGCAAGATAAATTTACGGAAATGATAAACTATTTAAAG
AAGAATGATACTAATTTAGTTATTTGTCAATGGGGATTTGATGACGAAGCTAATCATTTG
CTATTACAAAATGATTTGCCAGCTGTTAGATGGGTTGGTGGTCCAGAAATTGAATTAATT
GCTATTGCAACAAACGGTAGAATTGTTCCAAGATTTGAAGATTTAGCTTCAAGCAAATTA
GGTCATGCAGGTTTGGTCAGGGAGATCGAATTTGGCACCACCAAAGATAAAATGTTAGTT
ATTGAAGAATGTGAAAACTCTAAAGCAGCTACAATTTTTATCAGAGGTTCGAACAAGATG
ATTGTGGATGAATCTATTAGAGCTGTCCATGATTCTATATGTGTTGTCAGAAACTTAATC
AAGGATAACAGAGTTATTTACGGTGGCGGTGCTGCAGAAATAGCAATGTCCAATAAGATC
CAGGAAGAAAGTTTGAAGAAGAAAAATATTGAACAGTATGCTTTTAAAGCCTTTGCTGAT
GCTTTGGATGTCATCCCAATGACTTTAGCTGAGAATTCTGGTTTGAACTCTATTGAAACT
TTAACTGAATTAAAGGCTAGACAAATAAAAGAAAAATCTACGCGTTTAGGTGTAGATGCT
TTAGGCAAAGGTAATACTGATATGAAAGATTTATTTGTTATTGATCCTTTGATCAGTAAG
AAGCAACAAATCTTGTTAGCTACCCAATTAAGTAGAATGATTTTAAAGATTAACGATGTT
ATTATTAGTGGAACTGATGCTTATTAGATTTTCTTTTGTTTTTAATTAACCTTTTTTTTT
GTTTTTTATTTATTCTATAATATATAACCATTTGATATACCGTTGGTTTCAACGTAATCA
TGAAGTAATAGTAATTTTTACTTGATGCATAATAAAGTCTGCGTAGTGAATCAATCGCTT
TATCAAAGACCAAAAAAAAAAAAAAAAAGTTTGTATTCACTAAAAAAATTTCAGATATAT
TTTAGAAACGATTTATACTTGATCTTGTAAAATAATATGCCAAAATTGTGATAAAAAGAA
GATGTCTAAGGAAGAGAAAAGATTCAAAAAAATTAAGATGGAGTCTAAAGAGAATCACTC
CAACAATAATATCAAAATGAAGAGCAATGACAATGGATTTAAAACCAAACCAAAAGAACT
TGAAATAAATAAAGGATTTCTTCCAGAATATTATGTTGATGGGAAATTACGTAAAGTAAA
ACCATACTCGCATACATATAAAACATATTGCAAAAAGAGGTGGATAGCTGTACCAATATT
GATGATTTTTTCCACTGAATTTAGAGATAAAGAAGCATCTTATTATAAGAATGCGATTGA
AACAGGAAAAGTCTCTATTAACAACAATGTTATGACCGATGTGAATTACAAATTAAGAAA
TGGTGATTTAATCCAACATACTACACATCGGCATGAACCTCCTATTCTTGCACAACTACC
ACAGATAATTTATGAGAATGATAATTTCTTGGTTATCAACAAACCAAATGGAATTCCTGT
GCATCCAACAGGAAGATACACTTATAACACCGTTGTTAAATTGATAGAATTTTACAATGG
TATTGTAAGTCACCCATGTAATAGATTAGATAGATTGACATCAGGTTTAATGTTTCTTGC
CAAGACTTCCTTGGGCTCTAAAATAATGTTTGAACAGTTGACCAAAAGAAATGTTGAGAA
ATATTATATTGCTCGAGTAAAAGGGAATTTTCCATTAAACAAAACCAACAATAAACCAGG
CATTAATAGGCATTGCATAGAAGTGAATAAAAACATGGAAACTGCTGAACCAAAACTTGG
ATTGAATAGAGTTGTCTTTGGTGAAGACGAAGGAAAAGAAGCCTTAACACTTTTTAAAAA
GATTTCGTATGATAGAAAATCAGATACAAGTATAGTGAAATGTCAACCTTTAACAGGTAG
AACTCATCAAATCAGAGTTCATTTGCAATATCTTGGATATCCAATTGCAAATGACCCTAT
TTATTCAAATATCGATATTTGGGGCGAGGACAATGAACACTTAATTAGAGAAAATAAGGT
TGATTATTCTAAAATTATTAGCAAATTAAGCTCTATAGGAAAAACTGATCCATCATCCAG
TTGGATTTATCAAAGGAACAAATATTTGGATTTAGATTCTACTAGAGAAGACAAAAAAGG
AGAAATTTTAAGTGATGCTGTGTGTAGAACATGCGAGCTCACGTTATACAATGATCCAGA
TCCAACAGATTTGGAACTTTGGCTACATGCTTATAAATACCAAACAAAGCATTTTGATGA
AGAGAATGAAGAGAAAAAAACAACATCTATTGCAACCAATGATAGCTCGATTGCGAAGAA
CAAAAATAAGGACGGTAGTAATCTATCTGAATGTAATATTGAGAGTTTTTCATCGGAATA
TAGTAATATTGATAATGACGCTTTTGAAAAATGGAGTTTCAAGACACCGTTCCCAGAATG
GGCATTAGAACTGCACAAAAAATATATGGAGATAGCTATAGAACAAGCAAAGAAATGTGG
CCCTACTTCTACGGCATTTAGTGTTGGAGCAGTTTTAGTTGATTCCAATAAAGATGAAAT
TATTAGTACTGGTTATTCTAGAGAATTATCTGGAAACACACATGCTGAACAAAATGCGCT
TGCTAAATACTATGAGAAAACTGGTAATTCAGAATTACCGGATGCAACTGTTTTATATAC
CACGATGGAACCATGTAGTTTCAGGCTAAGCGGTAATAAGCCTTGCTGTGATAGAATTAT
AGAGACTCATGGTAAGATTATTACGTGCTTCGTTGGTGTTTTTGAACCAAAGACATTTGT
GAAAAATAATGTAGGATATGAAAAATTAGTCCATGATGGTGTCGAATATATTCATATTCC
TGGTTATGAAAAAAATATTTTGGAGATCGCTACAAATGGTCATGAAAAATAGAGTATTAG
TGAATCGAAAATGAATACTTTCACAGAAAGTTTTTCTAATCCAATTAAATTTCTTCTATC
TCACGTCAACTAGATCAAGGAATTGTGGTTCTAATAAATTACGAGTTAATTACCTTTTCT
GGAGTGAAAATGTTGTAAAAGTCTGTGTACACTGAATTATAATCAATCGAATGAATTCAT
TAATGAAGACGAAAATCGACAAATAAAAAATAAATAAGAAAAAAAATATACATGATTTCG
TTAATCTGCGTGTTCTCCCTACTCCGAAGGAAAAAAAAAGAAAAAAAAAAGAAAAAGAAA
TAAGCTTCTTTAAAATTCACTACAATTATTATTATAATAGGATTTTTACAAATTCTATTC
TTTATTCGTGTTTTGCTGCAACTCCAAGCTATTTTGATTTTATAATAGTTTATCTTAAAG
ATAAAGTTATAAGCGAAACAAAATGGGATTTTTCTCTAGAGCCCCAGCTCCAAAGGTTCC
TATGGATAATTATGATAAAAAAGATGTTAAGCCAGATTATGTATTCACTCCTATAGAACA
TCCTGCTTCCGGTACTATCAGTCAACCAGAAGTTCCTAACGACAAAACTGTTTCTGACGA
AGAAAAGAAAGAAAGATTTGAACAGGTTTTGAAACACTTCCAAAATGAAGACTTGGAGTA
CAGTTTGAAAACTGATGGTGATGTAAAGGTAAAGTTATCACTTCTCGAAAAGGCTTGGTT
AACAAAAGAATGCTTTTACAGATACTTGAGAGGATGCAACTGGGATGTTGATGAAACTAT
TAAAAGATTAGAAAACTCTATTGTGTGGAGAAGAGAGTACGGTATCTCAAATAGTATATT
CGGTGATAAATTGGATCCAAAATGGTCTGCATATCAAATTAAAGAGTTATTGAATTCCCA
AATAACTCCGGAAACTGTCATTGAAGAAAGCTTAACAGGTAAGCAAATCATTATGGGCTT
TGATAACGGTTGTAGACCTTGTTTATACTTATACAATGGTCGTGGTAATACTAAGCCATC
TGATACTCAAATTCAATTTTTAATTTTCATGCTTGAGTGTGTTATCTCTTATATGCCGCA
AGGCCAAGATAAATTGGCATTGTGTGTAGATTTCCAAGACTTCCCAGATGTTGGTATTAA
AACTTCTATTCCTTCTTTACACGTGGGTACCTCGGTTTTACATATCTTACAATATCACTA
TCCTGAAAGATTAGGACGAGCCTTATTTGTGAATATTCCATTTGTCGCTTCTGTGTTCCT
TAAATTATGCTGGCCATTTTTAGACCCATATACAAAGCAAAAAACTTCTTTTGACAATCC
ATTTGCTACGTTTATTCCTAATTCCCAATTAACTGATATGTATGAAGGGGGTGATGTAAA
ATTCAGATTTGATCATGAAAAATATTGGAAGGGTTTGATTGATGTTGGTGTTAAAAAATA
TTCTCTTTACTTAGAAAGGTTTATTGAATTAGGTGGTGTTGTAGGGTTAAGTGAATTTGA
TTTAAGGCACCATGAAAAAGTTCCAGGCTCGGAAATCGTTATTGAAAGTGTGGCTGATGG
TGATGCAGGGAACTTATTTGTCAGTGAAGATGATGTTACTGATATTGGTGAAAAAACTGC
TAGACTAAATATCAAAGAATCTAATGACGTTGAAGCAATCAAGTAGATGATCTATACACA
TATGTACAAATTTATATACAAAATCTTAAATTATTACATTCACTTTTCTGCAACTAATTT
GTAGCATCTTTTTCAATAACTGTTGGAAATATACAAAGCTCAAATTTCCTTATGATATCT
TAATTGCGATGATTTTCAAGATGAAGAAAAAGACTTGATTAGAAATAGATTATCTTCAGA
AGAACTGGTAAAGCAAATAAATTGAAGAATTCAAGTGTTATTTATTCAGTAGTGTTCATG
ATTCTCGGGAAATTAGAAGAATTAAGATTAGCACTTCTAAGCTCTAAATAGATTGTCTAA
TCTGCAAAAGCTAAGCGAAACCTGAATGGCGGAGCTCGCATGAAGAGAAGCCTAAAAATA
ACATGAAAAATGTTACAATTTTACTACTGGGAAATATGTTATGGGATTAAAATTATAATA
TACTCTACCAGAACATATAATAGAAAACGGAAATTCTCCTAAAAAACATCTGGAACTCAG
ATGCCGCATTTTCTCTTGATATTTAATAAAATAATTAATACTTTTTGTCTCTAGTACTTA
ACAATAATATTAAAATTTTAATAGTTACATACGGAGGATCGATATTATACTGATTTATCA
AGAGAACTGTTCATAAAAATTTGTGTTTAGTTGCCTTAAAAGATCTATAATATATCAATT
AAAAAAAGGAATAGTGGTAGACATAAGTAATATGAATTAAGCAGATATCGATTGATCATT
CGAAACTATTAACTAATATTATGTAAATTTTACATGTCTAGTTCAAATGGACATTCATAA
CTATCATGCCCTTCTCTTTCACAAAGGCCGCACCATTTACTTCTTCCACCAGCTGCATCA
ATTGATTTAGGTGGTTTGTAAATAGGCAAGCTGCTTAATGCTTCACCATTTATACTAGTT
TCATTGTCACTTTTAATTGGTGATTTCTCTAATATAATATCGTCTGTCTCCTTAATATTA
TAGTTATTTTTTTCTATAATTGGTTTGATGACTTTAGCTGATTCAATTTCTTTCGTCAAT
AATTCAATTTGATTTTTCAACATTTTATTTTCGGTGGATAATTGCTCATTTAAATTGCTA
ATATTATTCTTGGATTCAGTCAATACAACAAATTGATCTTTCACAGAACTGAGAGAAGTT
TGTAAACTTTTATTGTCCTTTGATAGATCGCTGATTTTTTTAATGTTTTCTTGTGATTCT
TTTTCAACTGTCTGTGTCCTTTTCAGAGAGGATTCCAAAACTGATATTTGTTGTTTTAGT
GTATTTATTTCAGAATTTGCTTTATCCTTGATTTCAGATTTTATTGAGTCTAATTCTGCC
ACAAGTTTCTTATTTTCCTCGGTTAAACTTCTGTTTGTGGCTTTAAAACTATCAATAGCA
TATTCTAGTTCGTCAATTTTATTATTTGATTCCTTTTCAAGTAAATGGGATTCTTTGGAA
ACTTCATTTGAATACTTTTCGGAGTTTTCAAGCATTTGTGTTTTCATGCTTTCAATTTGT
AATTCTTTTTCTATTATCAAAGATTCTTTTTGCTTAAGTTGTTGCTCGAGTCTTTCATTT
TCCAATAGTATACAGTTCAGATTCACATTTAATGCATTCTCACTGCTCACTTTTTCTGCA
TTCAGTTGTTTGAGAAGAGCTTCATTTTCTGATAAACTTGTTTTTAATGTGCCTAATTCC
TTGTTTAAAGAATCAATGACAGATTGATTTTCGGATAACTTAAATTCTAAATTCTTCAAT
TTCCCGTTTTGCGATTCAATCGTTAATTGATTATCAGCTATCTTGGATTCTAATTTCAAA
ATTTTTTCACTTTGAGAATCGATTGTCTTTTGACTTTCTATCAATTTAGAATCTAGAAAA
CGTGTTTGATTTTCGAGTTCAACAATTCGATCATCATCATCACTATCAGAGTCATCGATA
CTTCTGCTATTATCGTTGAACGTGTCATTCATCACATTATTTAGCATAATAATTTGTTTC
GATTTTTCTTCAAGCTCAATAGTATAATTTTTTCTAAGAGAATTTATTTGTGACTTTTTA
TCATCAATACATTCTTCTAATTTGATTTGCAATTCCTCATAACTCTTTTGCAACTTTGTG
AATTCCAATTGTAAGTTCGAATTATCTGTTTTTAAATCCTCTATAAGCTTATTATCCTCA
GTTGAAGATTTTTTGATTGATACTGAAAAATCTGATGAGCCTAATTTCATTTGTTCTATT
TGTTGTAATAGATATTCTATCTGATTATCCTTTTCTGTTAACTTATCAGTGGGTGATCCG
TCTGAATGCATTAATCTCTGTTTCAAATTACTAATTTCTTTTTGATAAAGGTTTTCATTC
TCAAGCGCCTGCTCTTCCAAAATCGTAATTGCATTCCTTAAATCATTTTTTTGCTCTTCA
GTTGAGTGCTTCAACTTTGCAATTTTATTTTCTTTTTGATCTAAAAGGATTTGATACTCT
TCAATAACTGGCGATAGATCTTCATTGATTTTAATTTTATATTCTTCTACTATGTCTAAA
CTATTCTGTAATTCAGATTTATAATGATTGACTTCTCTAGAAAGAGTAGCGTTTTCTTTT
AACAAGGAATCACATTTTGAGTTTAAAACTTTAACTTTATTGAATATATCAGCTTGAGAA
CCCAGAGATATAACTTTAGGAGATGTAGGAGACAACACATCATGAGATCTCGTGTAGCTA
CTGCGACTGTTATTGTTTGAAGTTCTAAAGTTTCCATTGCTACTGACATGTCTTATACCA
TTTCCACTCATTGGTCGTGCATCAGATCTACTAGATGGCCGGCTTCCAGTAGAAGCAGAT
GATCCAGGTCTGGACAACGGTTTACCAAATGAGGTTTCTGCAGATTCAGATTCTTCTGTA
ATTGTAGAAGCACCATATCTTCGATTAGGAGTTGATGAAGCGCTTTGGGAAATATATGAG
CTGCTGACACTCCTTGATGTTCTGGAGCTGTATGAGCGCGATAAAGGAGATATTCTACCA
TTAGATGATGTAGATACGGAAATAGGAGTTGATCCACTTGACACAATTCTTCTGCTCAGT
ACCCTACTGTTTACCATGGTGGAAGATCTTTTAGGAAGTTTCGATTCATTTAAACGTGCA
ATACTTTCATAAGAATAAAAAATCCCAGACATAGGTACATCGACCGTGAAATATGAAACA
GATTTAAAATCACCATTATTTCTTCCTGGACTTCCGTCAGTTAATTCAATTCCAGCAAAC
AAACCTGGTTTGGTATCAACCTTTCCTACAAATTTAAGAATACCTTTTCTATTATTTGGA
ACATCTACTTCTATTCCTATAGAAAGCTGATACTGGGCTAACGAAGACATGGCAATTTTA
ATAAGTTTTCTAAGGATAATTATTGTTTTATAAAATAGAAGAATAAAGGTTTTATCAATT
TGGAAAATATATAATAATAGTGAAAAAAGAAAAACGTTGTAATTAAAAAATAACGAAATC
TCCATATAAACGAATTAGGACCTATCATGTTTTTTTTTTTTTTTTTTTTTCGTGGTTCGT
TTAAATTAGTCCGTTCTTCAGATTTTTACTGCATTTACGAGTGACTTTGTTAACTTAATT
TTCAACATTTCAAAATTCATTGTGAATGGAAGACCCTATGAAATAGATCAGAATATCATT
AAGTTATAGCTTATAGAATATATATAGTAGAATCTAGAAGAATATGTAAGTAAGAAGAAA
TTGTTTCTTATTTACGAAGGAAGTGTTCCAAAAATTGTTATCTTGTAAAGATAATAAAAG
TAGCATATCAGAATCGAAACATCTAGAGAGAAAAAAAAAAGAGACAATATTGAAATAGAG
TAAAAACCAAAAATCCTAAAAACTAAAGATAAAATTCATTGAAAAAGAGATTTCTATACC
TATCTTTTAAGATTTTGAAAAACAAAAAAAATTAAAAGATTAACTAGGCACTCAATATTC
GCTAATGAATTTCTTTTTGTCTCGATACTGATATACCCCCTACCTTGATCGTCGAATCTA
AAGTATACCAATGATTGTAAATATAGAAAATTCAGTATATCAGCAAATCCAGAATCACAT
TCAAGGACAAGATTATTAAAGAATTATCATACCAAGTGCAATGTTCACTTATTAAAAGAG
TACAACAAGTCAAATGATATACCGATAATAAGAGAACACTACACAAGTAAGTTAAAATAT
ATTCAGAACATTAATAAATTAATATTTATTCTGAATCCATGAATAATATCATGGCATCTT
TATTTAAACATGTTAAAAAAAGGTTGCAATTGTGTGGGAGAGTGATGATCTGATTTCTAG
GATTGATAAATAGTATTAAAAGATAAAAGGAGAATGTAATCTGCAGAAAAAAAAATAAGA
GGAAAAAAAATATATCATCCAGATGAACTTCAGGAATTGGAAAAAGAAATAATCAATAGG
AGATCTAAGTCACGTTTAGAAAGTATAGTTTAATCCTATACGGCAAATTATAATTATATT
CACGATACTCTACTATTCTTCATGGGGCTTCACATAATCAAGAACGGTTCAAAGAATATC
TTTCCTTATGTATTTCACGACAACTTAAAAGCCATCACAGCTGATTGTTGTGCAAGGAAA
TGAAGTTTCATTGCCAAACGGAATTTGAGTCAATTAATTAATCACAAACCAATTCCCGAA
ATACAACTTGAAATCTCGAACTTCAATGATAATCACTTTATAATCTTGACCTTATAATTA
TTGGAATATATTTCATATGGTAAGAACGCAGAAGATTAAATCAAAGGCAACGTAGTTTGT
TGAAATCGAGTAAAGTTAAGCATATCTTTTAACGTATTTTTCAGTTAGATGGCGGCTGAT
TTTTCACACGCACACATAAAAGTATTTTTGCAAATTACTATCACATGGAGCACGTGACAA
TTAATGCAAGAAACCAATGGACTCTAAATCCAGTTTAGATTCGTTCTACACTTTTTAGAT
GTTAAACAATCTTACAAATTAGTAATTATCATATATTATTTGCTTCCTTTAATATTTATA
TACATATATGAGTTACGAAAGTCGCCAATTAACCACTAGTACATTCCTCTACCATCACCG
TATCTAACCATATTGGAACTTCTATCTTTGTGTTTCTCAATGAAGAAATCATCTGTGGTT
AGCAGACGGATTTTAACCTTTAGCTTTTCATCTTTAGGTTTGCCATTAACAAAATTATTC
TTGATAAATTCTTTTGCAGCATTCATAACTGCATCCCTGCACAATTCTTTTAAATCACTA
CCACTAAATCCTTCAGTAAACATTACAATCTCATTCAAATCAAAATTATCGATGTCTAAA
TTCTGTCCTTGTAATAATTTATCTAAGATCTGTCTTCTCTGTGATTCATTTGGTTTGTTA
ACTTGGAATTTCTTTGGCATTCTTCTTAGGATTGCTTCATCAATATCATTAGGTCTATTT
GTTGCACCCAAAACCAAAATTCTCCCAGAACTTACGAGACCATCCCAAAGTTGCATAAAT
TCAGATTTAATATTGGTGGTAATCTCATGATCAGTGGATTGCCTTTTTCTTAAAAATGCA
TCAATTTCATCAATAAAAATAATACATGGTTGCAATTTCTTTGCGAGAGAGAATATAGCG
TCAACAATTTTGTTAGATTCGCCATACCATTTATCCATAATAGATGACATTCTGATAGAC
ATGAAGTTTGCACCACTTTCCTTAGCCAAAGCTTTAGCTAACATTGTTTTACCGCAACCA
GGAGGGCCATACAAAAGAACACCTTTCGGAGCAGCAATTAAGTTGCTGTTTTCATCTTCA
TCACCACTTGTAAATAATTCAGGATAGTTTAATGGATATAGCACACTTTCTCTCAAATCA
TCAATGATATCTTCCAAACCACCTACATCTTTGAAACACACATCAATAGATTCAGGTAAA
ATCAAAGAATCTAATAAATATAATTCATAATCGTTAAATTTCATATCTTTTGAAATCCCA
TTTGATTGCAAAGTGGCAAGAGTTTTCTTGACTTTGGATTTTGTATCTTTCGATTGGAGC
CCACTTGGACCGTTATTAGTTGGGTCTAATGATTTGATCAAATGCCCCGTCAAATAATAA
ACAGCAATTCCAGCGGTCAAAGATACCAATACATCACCAATGAAACCTTTCAAGTTCGCA
TTAGACATTTTTGCTTTAGTCAAGAGGTCTCTATTATAATTAGTATTATTGTAATATCAA
ATACTGTTATATATGGTTAGCTATTTTACCACGTCTTGTAAGTGTTTTGATGAAGGCAAA
CCAGTGATTCTATTTCCTCAATGTTGTCCGTCATTTTTTTTATCTCACTCATGAAAAATG
TTTCTTTCTAGGATCAAAAGTCACATGCACAATTTTGTAAGGCTAAAAGAGAAAAAAAGA
AGAAGAAGCGAAATTTATAGATTCTATTATTAATTACTAATATTTATTCGTCGAAGGCGA
TATATTGCTTCATTCTAATAAGATCTATATGAAAATTTAGTTCATACAAGAGCAAATTAG
TGAAATGGTCAGCGAAGGTGTAAGAAAAGATAATCCAGATGGTACTTATAGTATAACCTA
TCCATCAGGAAAGAAGATTCTTTATGAAAACGATGGTACTCCGTAAGTTTATATCATCAT
AGATATCAGTTTATTATTAAAATTGATGTTTTTCCACATTATGATACTAACTGAAAGAAA
TCTAGATGTCGCTCATGTAATACCATGCTTGATTTTAAGGCTGCTAAAATGTTACAGATG
GGTTCAATAAAGAAAAGTGGGGCTGCTGTCGCTGGTGCGGCCATTGCAACTACTGCATCG
TCGGCTGACATGAACGCATATGCTAAGGATTGCCCACCAGATGTTACTGAATTGGGAAAA
AGTACATGGACATTACTTCATACCGTAGCCGCAAAATACCCGGATGTGCCAACACTTCAA
GAACAGGAAGAATTGACCCTGTTCATCAATATATTGAGTAAATTGTATCCTTGTGGCTTT
TGCGCTTCGGATTTCAGAAGTTACCTTAAAAATAATTCTGTCAATGCGTCTAGTAAAGAT
CTGTTTGGAAAGTGGTTATGTGGGGCACACAATGAAGTCAATGTGAAATTAGGAAAGCCT
GTATTCGACTGCAATTTGTGGAAAGAACGTTGGAAAGATGGTTGGAAAGATGGAAGCTGC
GATTAGTAAATAATGACTGAGCAAAATACGTGTATATATATCATACTATATAACTTAATT
AGAATAATAAAATAACATATGAATCCTGCTCTTTAAAAGAAATGGCTTCTGCGTATAATT
ATACAAAGAACTATTAGAAAACAACAAAAATCTGGCATAACAGAAATACAAAATTACATG
TAAATGAAGTCAGCAGAGTCGTTAAATTTACCTGTCTTACTGATGATACATTCATGAATA
ACTCTAGAAGAATTCTGTAAGTAAAATAAATGTCAAATAAATAAATGCTAAGCATGCACT
CTTAACAAGATCCACCAAATTATTTGTAGAACCAATAATGAATATTTGAATGAAACAGAT
AATAGCTGTAGTAAATATGAATAATTTTGTGTTTTTGAAAATTGCAACTTTATTGTCCTG
TTTTTCATACCGCAAAGCTTTCCTGATTAAAATCCAACAATATCCAATTCTCATTGCCAT
ATTAATTATATTACTTATAACCAATCCCACCAATCCCAAATGTAACCAATTATTTATGAT
CAAATAGCAATTAGCTAGAAAAACCACTGCACAGAAACTCAAATAGTAACTATATTTTTG
AACAGACTTCGGTGTAGAAATAGATTGACAGAGAGCTTCAAAAATTCCATTGAATGCTAA
GAATGGTAAATAAATGAGAAAAACCTGTGCTAATTTTGGAAATAAAATAGGCGCAGTATT
CAGTGGTGACGCTTCAGTATCCACGGAGTTCCACCAAGAAACCTTTAGAATTTGAGAGAA
AATAAATTTGACTAAATAAGCAGCATTATTGTAACCAAAAACAATTAAGAAAATTGATAT
GCATACATAATACTTTATAAAAGTATTTAGTAAAAGTTTTGATTTTTTCATTGTTTGCTT
CTCATCATCCTTACTTTTACCAGAGTTCAATGATTTAGATAAATAAGCCCTTAAATTTTC
TTCCACTGGGTTAAAAATCATTCGTGCCACTAAAGATCCATAGTTGTTGATGATTGAGTA
AAGGCCTTGCTCATAAAGACTGAAGAAATAATTGAACACAAATTTATCACCTTCTGTTAA
AAAATTTTTAAATATTAATTGAAAGAATATGTTCTTGAAATAGTTTAAGACAATTGGATC
AAAATAAACAGAGTTCTCCTTTATCTCAAGTTTTCTAGGAAGCAAAATAATGTGGGAATT
TTCATTAACCATTTCCTTATATTTCCAGAAATATAACCAGAAAATGGCTGTACTGCTAAC
CAATTTACTCAAAGTAAAAACCAAAATGATCAAACAGTTGGCATTATCAGAATTGGCATA
CTGGGTTACAAGAACGATACCTACAAAGTTGAAAACACAGCCTGCCATCAATCCGTATGA
TTCATATTTAGTTTTAAATTCAACTCTTCCTTTCCAGCTAACAATAGAATTATAAAACGG
CTCTGTGAAAATCGTAATAACGATTGAAATAAGCGTAATTAACATTATACTCTGAGGATT
CAAATATGCCACATTAGAGTTTGATAAATACTCATTATTAAAACTATTAAACTGTGAATA
AAAGATGACCAGTGTCACAGGTATCAATATCACTATCGGAATATAAGATAAATTTATTAC
TGATTGGGCAGTAGTACTGAGAACTTTGGATTTAGTGCTAACATCCTCCGAATTATTTAT
CAATCTCTGTATTGACAACCTGATTCCTTCTCCGGAAAAAAAAGTTATGGAGTTGACAAT
AAAATCTAAAAAATTATTGAATGCCAAAAATGATGGAGAGATAAATTTAACCAACAGCTG
ATTAAAAGTGAAAGTTATGAGTTTGAAGATAATTCCAAAATAGAAACTGTATTTAACATT
GTTAGAAAACTGATCGGTGGACATCCGTCAAAAACCTAAAATTCAATTATGCTGAAAGCA
TATAATTTATTAATTCAAATATTTTATGGTTTAGAAATCAATGTCCAAGATGTAATCCTT
TCTTCACAATGTTCAAGAAATCCATCTAAGTTTATAACTTCAAATACCCAACACCCTTTT
AAATGCACTTTATTATCTTTCCACACGAACAAGAAAAAATAAAAAAAAAAAAAGGCGCGA
GGAAAAAAAGAAAGAGCCATTAACGAAGGCAGAAAGATTACTTAAAATTGGCGAATCGAA
AGCAATCTATCAATTGCAAAGAACAAGATTCAAAATTGTATTAATCAGAAGAAAAGTTGT
TAATAAATACCACACACTATAATATCTGACATTTTCAAGCAAATAATTGATAACTGATAA
TTATAATTTAGTAATATGAGTCACGAGTTAAGAGAACAGGATCGCTGGTTACCTATTGCC
AATGTTGCAAGATTGATGAAGACTACTTTACCGCCATCAGCAAAGGTATCGAAAGATGCC
AAAGAATGCATGCAAGAATGTGTCAGTGAATTTATCAGTTTCATTACAAGCGAAGCTAGT
GATAACTGTCTGGGTGAGAAACGTAAAACAATCAACGGTGAAGATATCCTTTTGGCTATG
ACAGCTCTAGGATTTGAAAATTATTCAGAGGTTTTGAAGATCTATTTGACAAAATACAGA
CAACAACAGGCACTTAGACAAGAAAGAGGAGAAACCCGCAAAAGAAATACACTATCCCAG
CCGCAGGGAGATGGCGAACAATCTGCAGATGCCCTTGAAGCAAACGATGAGAATATGAGT
AGCGATAACGCAGTGATACCAAATGATGGAGAAGCTAAATTAGTGGATGAGCAAACAATA
GGCCAATATATCATGAAACGCAGTCTTGATAAAAGCAATGGAGAATCAAGTAATAAGGGT
GGGCCAAATGGGCACATTATTGAGATTCAAAATGATAATACGCAGACGACTTCTTAGCGG
AATAAAGGTTTTTAGGGGTAAAAATACTTCCAAACTACATGTATGGTCGGCTGATATATG
TCATTCTCTTCATAGTTTAGGTTTTTATTTTATATTACATTATAACGTTTCTTAATAAAA
CATTTGAAGTGCATATGGTTAGTTTTATTAAATCAAATACAAATGGTATTAAATTATCAT
TATACTGTAATATATATAAAATATTTGTAGATAAATCTGGGATTCAAAGCTTTGTATATG
GTGTAGATCTGTATGATGGCCTTCTAAGAATATCCACTTTTCTATTAGATTTATCACTCT
CAGAACGATTTTTCATTTTGAGCTTACCGAAACCTGTGTTGGAAGATCTTCCAGAATTGA
TAGCAAATACAGTTGCAAGAGACGGCTTTATGCCAGGTTTTGCTGTTGTTCGCAAGCCGT
TAGAGGTTCCATCATTGGAATTCAGCGAGATTTTTGCGCTCAAGCGGCTATTGATACTAA
CTGGTTTTTTAACAACCGACAACTTGTTTTCATAGCTACCAATAGATCTCAACTTAGGAA
TATGGAATTTAGTTTTGCCTTCATCCAAAGACTTTTCGCGATCTGAATTATCGTAATCGC
TATTATCATAGATACTTTCCCCGGAATCATTATATTTAACTCGCTTAATCAGAGGTCTTT
TAGCTGCGTTTACGACAACATCACTTGGTAGTTTTCTTTTTAATTTTCTTACCATATCCA
CATCATAGCTATCTTCATATAAACTGGGGCGAGAAATATATTTACGAGTATGATCGACGG
CTGAATCTGGATGTGATTGGCCTATTGCAAAATTACCTTTATCCAGGTCAGCAGATTCAT
CCTTTAAGATTATACGATCAACAATGCTCGATATTGCACTACTGAATCTTGGTGCGCTAT
TTCCATTGGCATCCAAAGATGCCCGCTTGAGAGTATCGCTAACAAGGAAAGAGGTACCAG
GAAACGTGTGTGAACTTGTAGTTTCTGAACTGCTTGTAGATAGATTTTCCTCTGAAGCAA
TGGAAGCAGCAGCTCTTTTTTTGATATTAGCAATCACTTCAGTGATATTATTGGTGTTCG
GGGTGAGAATATTAGGTTGTTGAATGGTGGAATTGGTCTTGCCATTATCTCTATTTAACG
TAACCTTGTTATTAGAACTCTCATTATTGCTTGAACGGCCAAAGTTTTCATCCTTTTTCG
AATTAGTTGAGGAATTTTTTCTACCTGATTGCGCAGACAAATCAGCGGCTAATGATCCAT
TATTCATATATTCTCTAAATTTGGATAAACCAGTTGCAATCCTGGAAGACAAAACATTCA
AATCTAATCCAGCCGCAAACAGATTATTAGCGAGATGTTTGGTTAAAAGATCTCTAAGAT
AAGGAGTAGAAGCGTATTCATTGGCCAAAGCTGTCATTGCCTTTGTATGCTTCTGCTCAG
CAGATAAAGTAACAGTATCCACCTGATTTAAAGACTTCAGCTTATTACTTTTCTTGGAGT
GTTTCTTACTACTCAGTTTGTTGGAGTGCTTTTTAGACAACGTCAAAGAAGATGAATCAC
TAGTACTGATTGCAGATTCAATTACAGATCTGATTGATTCTGAGTTAGAACTAACAATTC
TATTAAATCTAGTGGAGTCAGATGAAGAATCAGAAATACCTGATTTGGAAATTCTTGGTG
ATACATAAGATGTACCAAGAGCCCTTCTTAATTGCTTATCTTTTTCTAGTTGTTCATTTT
GTAGCTTCTTCTGTCTTCGTTGCTCTCTTCTCTTGATTTTATCCTCCTTGAGTCTGGCTT
TTTCTTCTCTCATCTTAGCCTTTTCTAATTTCTTCATTTCTTTCTCTTGCCTCAATCTTG
TTCTCTCTTTCTTTCTTTCCAATTTGGCTTGCTTCAACATTTTCCTTTCTTCTTTTCTCT
TGGATTTCTCTTCTTTCAATTTTATCCTTTCTTCCCTAAGTTTAATCTTTTCTTGTTTAA
CCTTCAATTGTTCCTCTTTCTTCTTTCTTCTTTCTTCTCTTCGTCTTGTTTTCTCTTCTT
CAATCTTTTTACGTTCTTCCTTTTTCTTAAGAGCTTCTTCCTTTTCTTTTAATTTAAGTT
CTTTAAGTTTTTGTTTCTCGGCTTTTAACTTTTCTTTCTCTTCTCTTTTCTTTCTTCTCT
CTTCTTTTCTTTGTAGTTTTTCCTGTTTGCTCTTTTCTCTGGCTTCCTTGATCTTTGCTT
TCTCTTGTAACATCTTTTCCTTTTGTAATCTTGCCTTTTCTCTTGCTTCTTCTTGTTTTT
TCTTGGCTTCTTCAAATTGCTTTCTCTTTTCCTCTTTTGCCTTAGCAATTTCTAATGCTC
TAGCTTCCTTCTGTGCTTTCAATGCTGCTTTCTCGAGTTGTTTCTTCTTTATTTCTTCTT
TCTTTATCTCACGAGCTTTATCGCGCTTTTGCTTTTCTAGTCGACTGGCTTCTTTCTTTT
TGAGAATTTCTGGATCAATAACTATCTGCTTCTTTTTCTTACTACCTTTCTTGCTTGTCA
AACTCGATGGAGAACTAATTTGGATCCTTGTAGAGCCTGTCGCTTCACTAGTAGATTGTT
TACCTTTTGCTTTATTAGCAGCTGTTGCAGCTGATTGAGCCTTTGAAATAACAGCTTGTT
CTTCAGTTGAAAGATTCGTAAAAGTTTTACCTATAACATTACTTACTACTTCATCAATTG
CCAGTTGCAAATTATCCACATCTGGAGTAGATATAAGATTAGTACTTGGCTGTGAAACAC
TTTTCTTAGTGGTAACTTTTTTCCCTTTTTCCTTTTGCTTCGCCAATTTTCTGGCTTCTT
TTAATCTAGCTTTCTCTTGATGCTTCTCCAATTGTCTGAATTCTTTCTTCTTCCGTAATT
CTTCTTCTGTAGAAGTTAGCTTATCATGGTCTGAACTCTCTTTCTGTTGAAGTTTTAGCT
GTTTGGTGTGTTCCCTTGATTTTTTTTTACTTTCATGTTGCTGTTCCTTGCTTTTTCCAT
TTTTCAAAGCTTCCTGTTTTTTCTTCTTTCTCATTTCGGCTTCTTCTTGCAGCTTTTTTT
GCAGCTCTTTTTGTAGCCTTTCAGCTTGTTGTTTATTTAGCTGTTGAGCAGTCGCTACCG
TAGTCGGTGTAGCTGATCGACGATTATCAGAAATAATAGCATCTGCAACGCTTCTAATCA
TTTCATCCATAGCAGCTTGGAATTCATCGACATCATTAGAAGATCTTTGCGAGCCATGAG
GAGGTAACATGCTTTGGGAAGTATTGACAGCAGTTGACGTAACTGCTGATGGACGAGTCA
CCCCGATAAGAGGAATAGAAGGGTATGTTTTTCTTTGAGGAGTAGACGAGGCTGTGGGTT
TCTTAGTACGTGTAGTTGAATTTTGGCGTTTTGTAGTTTTCCTTGAAGCCTTCTTGGTTT
TCTTATTACTAGCATCAGATACAGCAGATACAACGTTTTGCACAATCTGAGCAATCGCAG
CATCGGCTAACATTTGACTTGATCCAGCATGCAGCTGCTCAGAAGAGATATCACTTAGCA
TTGCATCAATAGTTGTATCAGAGTTAAAATTACTTGATGACGCCTGGTTGCTATCATCAT
TGCCTTCATCATTTAGATGCTGGAGACTACCAACAACATTACTGACAACTTGCGCAATAT
TGAAATCATCTTCATATTCATCATTTACGTGAACATCAACATTACCAGAGGAATCCCGCA
AAGTATTATTGCCTATCGTAGAAGGAGAAGCAGAAGATTGCTGCACTGCTTGTTTAATAA
TTTCATGTACAGCTCCACTGATTAACAAGTCACTTTGACTTGCATCATCAGTTTGCCTCA
AGTCACCTGCAACCGTTTTTTGACTATTCGATATTACAACTTGCGAACCAATATCAACAG
ATTCCGAATAAGGGGTTTGTGAACCTTGTAATTCAGTTTGATTATCTGTTGGACCTTGTT
GGCCCATTTGAGCAGTTGCTTCGAGTGTGTTGCGTACAGCTTGAGCAATAACATCATCGA
CATTTAGTTCCACCGGTTCATGTGCAGCTGAATGAGAATCATCTTCCAGTTGAGATACAC
TCTTACTGGCTGATTCTATACTTTGTGAATTTTCAACAGATCTGTCAACTTTATTGGACT
CAGCAACATTGTCGTAAAATGAACTGATACTTTCTGAGTCTTCGGTTACTTGTGAAACCA
AAGGTGTAGAATCAGTTTGCGTAGCTGCTGTGGATATCTGCTGGACCGTCTCTGACACTA
TTTTCGATATGGCATCTTCCATACCTAACACGCCTAGTTCGTCCTGTGTGAAAGCCTCCG
ATTGATATGTATTGGCCACTACTTCATTTGGTTTACCATCATTCTTAGTAGAACGCAAAT
CTTTATCATCGGGTTTGGTAATATTGGAAACAGATAAGCCATCGAAAGACTGCTGTAATA
TCTTTTTTGATTCTTTATTACTCCGAGAGTCTTCTTTAGAGTCCATAGTAACTGCTTGCT
GTGATTCATGTTTTGTATCCTGAACTTCAGGATTTTCTCTTTGATTATGCACTGGCTCAT
TCTCATCCGTATTTTCTGTGGTATTGACAATATCATTAAATATATTACCCACTAAGTTAT
TAATCACATCATTGTAATCATCACCACCTTCATTATCATCTTGCTGATGTTCACCGTGAC
TACTTTCTTGATCATTATTGACTTGTTCCATTAGCTGGTTATCATTTTCTGTTGCGTTAC
TGTGATCATCATTCTCATCTACCGTTAGCGCATCGTCTGCTTCATTTAACGGAATAGAAA
CATCTGTACCAGAATTTAACTGTTTTCCACCAGCATCTTGTTGAGATACGTTTTCGTTGT
CCTCGCTTAGCGTCTGTGCAACTAAAGATGCCGTGATTCTGGATAACGCGTCATTCAACG
CGTTTTGGTTGTCATCGTCGTCATCACTATGTTGCTGCAGCTGGTTATTACTCATGATGT
ACTAACACAGGAATAAATCTTGACAAATAAATAGTAAATAAACTAGCTAAACTTATCTAC
TCCTAGATATATTTTGTTGTGCTATATTTGAAAACTGTAAATATCTGTTATATTTGAACC
TTTAAAACATCAATCCTGCAGTCATTTCCAGTGTCTGTTTATCTTTCTGTTATGATTGTT
TATTTTTACTAGAGTTTCTTTTTTTGTAACTTTAGCTTTCTTATTAAAACAATACATCTA
TACACCCAAGATCTATATACCTATACACCGAAAACATTAATACATCGATGTACAGATTTA
AAGGTTTCAGCACTTGATTGCCCTTTTTAGTCTCATTTTCGGTGGATGAATTGTATTTGG
GTCCAGCTCTTATCTTATCTACTATCTGACTGTCTGCATCAAAAAGAAACAAAACTTTAG
AGAGAAAAAAAAAGAAAAAAAGAAATTATTTACATTGAATCAAATTATATCCTTTTTCGC
GCGTTTTGTCAAGATTTCTCCGTTATTCTGTATCTTGTTGTAGTTCTACTGCCTGAGTAT
TAATCGATCACTTTTTAAGAAATTTTATCGTTCTCATTAATATTTTTTTTTTTTAAATTT
TGTCACAATTGTTCAATTTTTCTGAATTTTTAATAATTTGTCTTCTATTGTTTTATATAG
GCGTTGCTGATTTTACTAGAACTTCTATATATATCTTATTACTTAGGACAATCTATTATC
ACTTATAGGTCATTTTTATAACTTGAATCATACACCAAGGGCTCCATAGAACGCTTATTT
TTTATTCTTTTTTTTTTTTCTTTTTTTTTAGGATCATTTTGACAAATGGAAGTATCCTCA
AGCTTTGTTCAGCTGGAATCGGTAACTAATTCCATGGTTTCTAACCCTTCTACTGAGATT
GCTGCAGAGGCTAAGGCCATTGACACTACGAACGCTTCTAAATCCAAGAAAAAGAAATCA
AACACTCTTAAGGAAAAGAAAAGGACTACATATGCCTGTGTTCGGTGCAGAAAAAGACAT
ATCAAATGTCCTGGTGGTGATCCTTGTCCAAAGTGTGAAAAGGCTAATGCGCCATGTGAG
TATCCAGAAGTAGATAAGAAGATCGTGATATCAATGAAGTATTTGCAAAAATTACAAGAA
GAGATCGCTACCTTGAAGAAAAATAATGCAAGTCTAAGATCAATGAAATCAAACTACAAT
AAATCTGACTCTTCAGTTTCTTCATATGGTAATAAGAATGTTAATGATAATCCAAAATCT
TACAATTCAATGAGCCCAGATGCGAACAGAAAAAGAATATTTACACCAATTAAGATAGGT
GCATCTGATGATAAAAACAGTATAGCATTTCTTATAACAGGTGAACCAGGTTCAAACGCA
AGTCATTATAGAAGTAATTCGATGCCTGCTAATTCAACAAATCAAAATAATGTATGTGCC
ATTAACAAAGTCTCCCCAAGCAACAATTTGGAAAATGACAATGGTTCGGCTGCTACCTTA
AATTCCATGAAAGATAGCAGTGATGTTAGTCTTCATGATGAGGCACAAATCTCAGAGATT
ATACCACCGTTCGTCGAACTGCGAAAAAGATTAGTCTCTTCAAAATCAGGTGAAAAATTT
TATGCTGGTTCATCCTCTATGACTCTATTCGGTTTGGAAGTCGAAAGTATGATCCCTACC
AATAAATTGCCAACCGGTATAACCACAGCTTCTGCAAAGACAACTTTCATTCCCTGTGAT
ATTGACTCAGAGTCAGCCATTATTCCTGACGATGATGATGATGATGATCATGAATTGGAT
ACAAACAATTCCAGCACTAATAAAATGGCTGGAAAAATCTTAAATGATAATCTATTGACT
AGATCTCCTAAAGACTTGGTGGCGTTGAACATGGGACAATTATCAAGTCCTGCTTTAAAA
AGAAAGAGAAGTAATACACAATCATCCACCATCCTTGAGAGAGAAGGTAATACATACCGT
ATCTATTTAAGAAGAACAGAAAGTAGACCTGGTATTTCCGTAAAGTTTTCACTTCCAGCA
TACTCATATGCAATGCTATTAATTGACACATTTATCACTTATAATGACGGTTGTTTTTAT
TTTTTCAATGAAGGCTTAGTCAAGGAAAGCCTAAGAAAAACGTATAACAACAGTTTAAAA
AGAAGAAAGAGCAATGCATCTTCTACTTCTTCTTCTTCTTCAAAAAATACAGATGTGGCT
GAGCGAAGGGATTCTATCATTGAAACTATCAATTTCTGCAAATTTTTATTAATTTTTGCC
ATCGGTGAAATGTATTTAGGCACTGCAAACAGTATCGATGGAACAAAGCTTCTTCTTTCG
GATTCAAATTTAAACAATGGTGACAACTTAGATAATGAAAGTGAGGGCACGAATCCAAGA
TTACCAGGTTCTGGATTTTTTCAACAAGCTTCTGAATTATTTACAGGTCTTTTCTCATCT
GGTGCAATTGATAATGTTCCAAGGGAGGGGGGTATTGAAGTTATGCTTTTATATGCTTTC
TATCTTCAAGTCGCAGATTGTTCAGCTGCTTCATATTTATATTTCGGTATTGCATTACGT
GCTTCTTTTGTGGTAGGGCTCCATGTTGATGTTGAAAAAGACTCGATTACAAGATTTGAA
CTCGAACATCGCCGTAGATTATTCTGGACAGTTTATATGTTTGAGAGAATGCTTTCGTCA
AAAGCTGGTCTTCCATTATCCTTGAGTGATGATTCCATTTCAACTGAACTTCCACAAGAT
TTTGAAAGTTCTAACCCACCTCCTGGATGTGAACATTACATTTTCCCAGATGCGGATTAT
ATTACTAATTGTGTTACTATTGTTCAGATCAATGCAGTCATTTTGTCATCCTTATATCAG
AGAGCCCCTACAACTAATATTTTACCTGTCATCGTGGAACTAATCACAAGGCTTTTTCAA
TGGAAAGAAGCGCTTCCTAATTTTCTTAAGCCAGACTTTCAAAAGACTGGTGAACATTTT
AAGATTACTAGACTTGTCACAAATATTATGACAGAATATTTTCAAGGCATCAATTTGGCA
GTTAGACCATTACTATTTTACTTAACCACTAAACAGATTAAGGAGAATAAAACCTCTGAT
TTATACCTTGATTTATCTAAATTCTCGCAAACAATTGTTACTCTTCTTAATGCTTCTTTT
CAGGGTTCTATCAATACCATTAGATCTTTATGGCATTTAATGCCGCAAAACATGGTTGCG
CTATTCGGATATATGGATAGAGAGTATCTTTTTACTTCAGCTGCTACTTTAATCCTTTTC
AATGCCACATTTGGTGTTCATGGAGCTACAAAGGATCATCTTGATCATGCATTGATGATT
TTCACCAAAATGAAAAACTTGGGAAACAATCCCGCAGAATTACGTGGAGCTCAATTAATT
AAGTTGATGCAAACATTTAATTTCAATTCAAACTTTGATGAACTTTTAACTAAATTTGTT
GAAAATGATCCGGTAAATAAGAAGACAGCAGCAAAACGAGCATATAAGAAGAAGAAAGCA
AACAATTTATCCAATACAAATAACAAATCTGATAATATTGTTGGTGCATCTGCTAAATCA
AATGTAGTAAGGAGCCCTAGTGATGTTAATTTGAGTGCCCAAAATGACATAAAACAAGAT
TCTACATTGTTCAACTCTGAAGCCAACTATGCGAATGAATCTTTGAAGTCTAAAGGGAAT
GCATTACCAAAGAAAGTCATCAACAAAGAGATCAGAAAACGCGTCAATGTAAATAGATTC
AAGTATCAGCAATCGTTAAGTGAAGGTGTTAAAAACCTGGGGACAAACGAAGATCCTCAA
AAAATATCGAGGCCTAATATTTCTTCTTCTAGGTCAGTCTCAACTCCTCAAAATAATTCG
ATTTATGTCCAAGATCACTGTTCCTCAGGAAAAAGTCTGGGATCAATGAACATGTTAGGA
AGAAGCTTTGAAGATCGATCTATTCATAATATCAATGATATTGTTCTTGGAAACCATCAC
CATCACGTTCGCCATCCTGTTTCTAACACAAGAAGCGAAATCACCAAAGGTGCATCTATA
CCGTCTCCTAAACTTACAGCCGTTCTGGAAAATAACAGATTCAGTACCTTCCAACAACAG
AAAACACATGATACGCCTCCACCTCCACCAATCTATATGGAACATGATATTGATTCTCAT
CATCATCTTCATCATGATAATGATTACCATTTAAGAACTCCCGGAACACCTTCTAATAGT
AATGTTTTAGAATCATTTATGAGTGGAGATTTTGTTCAACCCAGTCAAACTACTGATTTT
ATCAATAAAATCAACATATATGGTTTGGATTCTGTTGAAAATGATCTTTGGGATGATATA
ACAAATCAACAATCATGGTTGAATGATATATCTGAGGAATTCATGAATCTTATGGAAAAT
ATTAAGTGAAATTAAATTGACTTTGGTTAATATTTTGGTTTACTATTTTACTTTATATTG
TAGAAAGGTTATTGTCATTTTCTGGCTGTAATTTTTTTTTATTTGTCTCTTGTCAATATT
CTTTGTCTTTTTTCAATATTCGGTGTTTCTTTTCATTATTTTTGCTTTTAATCAATTATT
TAAAATTTATCTAACCCAATAATATTACTTTATAGACAACTCCCTCTTAATCCAACTACT
CTTACATTAATTATCAAGGTTATTAATTAAATATCATCGATTCTACTCACAATAAGCTTT
TCGAGTACATAAAAAAAAAAATAGTGGAAAGTATTACTGGCAAATTTTTTTTATTATTCT
ACTTGAATCATCGTTTATCCATTCACGAAGACGTTTATGTTCATCAGCTATCACGACTAT
TTTAGTCTCAAGCTCTTTCAAATCAACTAACTCTTGTGATTTAGATATTGCATTTTTAGA
ATTATATTGATTGAATTTAGTATTATCTTCAGTCAGTAATTTGTCTTTTTCTATTTCCAA
AGCAGCTATCATTCCAAAATTAGTAACTAGTGTATAGCAACCATTATCAATATCTTGGAT
CTTATTTAATAATAAATAAATTAATTTTTTTATACGATAATTAAAATAAGGACAAGTTTT
TAAGGAAAATACCCAATCCAAGATATTTCTTTTGTTCAAAAAAAATATATCTTTATCCGT
ATTAATGCTGTCGATTAGAGTTGTCAATAACCAGATAGTATCTTTATAATATGTACTAGC
TTCAACAGTTGCACTTGTTAATTGTTTAAATAACGGTAAATCTGATCTACTTAACCCAGG
CATACCTAACAAATACTTATATGCTCTTTCATATAAATAGTTATTTGGATTAGAAATAAT
CGGAACAAACTTGGCAATAAAATGATAAATTAGAGGGGAAATATCTTGAGGTTTATACAA
ACATTTTACTTCTGCATTTTCATTAGTCATAGTATAAGTGGTCAATATCTTCTGAAGCAA
AATCTTAATTAATTCTTTCTCCGGATAGGCTGCACTTTCATCAGATGCTGTAATGCAAAT
ATTATACAAAATTGTTTGAACAATGTTTAGAAGATTTTCGTCTGAAGAAGATAGACAGAC
AATAAGATACTCCAATAATCCAGAATCCACAAGTCTTCTCAAATCAAAAGAAATTGCCTG
ATTAATCAAGGCTTTACCGCTAGCATCATCAATATTCTTTTGGGATATCATTAAATCATC
AATATTTATGATTAACAAAGGAATAAATCTGGAGTCATAGACTAGCTCGCTACCATTTCT
TTTGACATCCATAACTTCATAAAATGACCATAAATCTTTCTCACATTGGCAATAAAGTTC
CTTTATATCAATGTTCATGTAACAGAAATTTTTTATAGAATTGCTCAAATGTTTTCTAGT
CAAGGTGATTGTAAGACTATTACTTGCCTTTTCTTTTTCTATTAAGTTAGGGTTATCCAA
AATAACATCATAACCATCAACATCATTATTCTTTTTATGCGTATTGCTTGTAATGTCGGA
AAATTCCCAAGAAATATCGTAATCATTAAGCCAAGAATTTGTAAGCTTCTCCTCAATTTT
ATTTAAAATATCAAACAAAAGCAAGTCAGTTGCCGAAATAGAACCATTATAACAGAGGAG
TATTTTCTCTCTTATAGAAAAGATTGCGTTTTTATTAACATTATAGTTGAATATTTTGTA
AACGAGAATAGTTGCTAAATACTTGACCTTTTCATTATTAGTTTTATAGATAGGATTCTT
TTCATTAGATAGAAAAATTTGTAAGAATCTACTGAAATCCAATATCTTATCTAGTTTATT
TTTGCTGATACTATCAACAAGGTTAACCAAATATTCTAATACAGATAGGTTTTCAAGCCA
GTATTTCGATTTCATTATAATTTCAAACTGAGTACTAATGAGGTTTTTGGACACAAAATT
TAAAAAAGACTTCTTTTTATTATCTTTAATCTTTAACAATCTGTCACCAAGAAATTTAAC
AAACTTTCTTAATGAAAGAGTGAAATCACTAGTTTCGGCAAATTTTTTGTTCAAGAACAA
GAAGCATTTGTTCAAGTAGGTATCAAACTTTGAAAAATCATCAACATTTAAAATAAATTC
AAGCATGGATGCAGTGAAGATATCATAATCTGATTTCTCTATTATGAAGAACAGTGCAAG
TAACTCTTTTTCAGTATCTTGAAAATATTCAAAGCAATAGTTTATGCATTTCAAGAAATT
ATCATAATCTTGTGGCAGAACCTTATTTTCAGAGAGTGAGTTTACTAATTCTGCAGCTTT
CAAAGAAAGACATTTAATAAATTCTGTGTGCAACTCGTCTTTCAAACTTAGGAGTACCTC
TTCTTCAACAGAGCAGAGTACTTCATTAGATAAATCCATATTAATAATTGAAGTTCTTAA
TGCGTAAGCGGCAAAGACTGAGTTCTTTTTTAATAAAACTGTAAAAAATAACAGCTTCAA
ACCGTTACTATTATCCGACAATAATGTGTAGATTTCAGAAATATAAGTTGAACTAATACT
CTGAGATTCTAACAATTTCACAACCATACTTGCAACGTCAGCATAATCCTTTTCAGGAGA
ATTATTATTAACTAACAATTTTATCAAATTAAGAATACTGCTGGTCTCAATATCTAAGTT
TGTTGACACAACATGATACAAAAGCAATGAAGTCAATTTTAGGTTAGTTGGGTATAATCT
CAATAGAACTATAACTGAATGATTGTCTAATGCCCATATGTTCTCTTGAATATCTTGTCG
TTCTTTCAAATCTATACCGCATTCCAAGCAATTCACAAGTTCAGCATAAACAAACAAAGA
AAATGTTTTAAGCAACTTCTGGAACTCTACTGAAGAGGACGTATCATATTGACTTCTAAT
TAATGCCCCAAAGTGTAATATGACCTTATCCGAAGCGACATCTGTATTCTTAAATAAAAA
TTTTCTCAAGATACCGAAACTCGATTCCGCATCAGCAAAAGTTAAATAATTATTAACTTT
ATTCATTAATTTTTTAACAGAGTGCCATTTAGATGTATCTATTAACTGTATTATGCAATT
CAAACAACCAACAAGATCAAAATCGGTAACTATGACTTCTTCAATTTTTTCAAATTGATC
AATCTCTCTGTAGAATATATTTTCAAAAAAAGTAAGCTCGTGATTTAATATCTTAGAGCA
GTTCTTTAAGGAAACTATGGAGTTAAATTGATTGTTAATTAAATTATCAAATGCAGTCTT
GAAATATGAACCAGTCTCAATAAATCCTAAGATTGGTTCAATATTTGTTTCAACAAATAC
GTATTTTTTAAAAAGAGAAATGACACCCGTTTTAGGTTCACCAATTATTACAGCATATTT
TGCAAATAAAGTCAACCATAAAAGTGTTATTTGGTAGTTCTTACTATCATCTTTTGGAAC
AAACATGAACTGCTCAAATAATATAATAAAAAAAGGACTAATCTTTTCATATTTCTCATT
GGATAAATCAATGTATTTATAAGGAGTCACAGATCTAGAAATAGTCTGGTCCAAAAGATT
CCAGATAATTTTGAAAATGGATTTCTCATTTACCAACTTGGAAGCAAGTTTTAAAGTGCT
GCATAATATAATATTTTGATGAATCAAAATGTTATTAGACAAATCCTTATAATTATGATA
GATTAAGCTTTGATCAAGGAGATTGTTTAATAAAGAAATAACTTTACTGTCAAGTGAATC
GGCAGAGTCAATGAAGCAATTCAATTTCAACAAATTACAAAACAAGGAATTATTATCTTT
AGAAGAACTATACCATTTCATCAGCACCATAAAATGAGACTCATCGCCAGATTCGTTAGT
TGTCAATTCCTGCAATTTGAAGAAACTATCTAATAATAATAAATCAATACCTTTCATTTC
ATTTTCGGAATTAATCAATTTGTTGAAATAATTATTTAATATTGACAACCCATTTTGAGG
AATATAGATACCACTGATATTAGAAACGTAATAATTCAAAACTTTAATCAAATATAAAAC
CAACAACTTGTTATCCTTTTCAATTTTCATCAAATCAGTGAATATGGATAATAATATAGA
TACTTCAGGAATGGAACTCTCGAAATTTGAAGATAATTTCAACAAGTCTTGATTCCATTC
ATTTTGTTCGTATAATCTACTTATTCTTTCAAATTTCTCAAAAATACTGCATAATATCTG
TAATGTTAAATGAACAATTAATAAATTAGACGATTTTAAACATTTTGTCAAAGAAGCGCT
ATTAAGACAGTTAGGCAAAAAGGTATCAACTATTAATGAGTTATTTGGGCAAAACTCTGA
TTCAATATTATATAAAGAAACAGGTAATGGCAAGCTAATGATTTTATGTAAGAGTAAAGC
CTGACCTATCCAATAAAAGGTTAATTTCGGATCAAAATTTCCATTTATGGACGACAAAAA
ACTTGTATAAATAGGAATCAATTCTGGAAGTCTTTTCAATAAGTCTAATACAAACGATAA
TTGCTGCTTATTATCCCATGGTTTCATTTCTATAAGAACATGATAAGCGAATTGATTATT
AATGTAAAACTTCTTACTACCAATATTTATACCACGGTTATTATCCTTTGAGGAATTTTC
ATCAAACGCTAGATTCTCTAACCATGGCTTTGAATCAGTGTACAAGACATTAGATCTTTC
ACCCAAAAAAAATTCTCTAAGAAATCTATCAAAATTCAAACTGATATGATTGTCGGAAAT
GTAATATAATTGTAAAAGTGAAACTAAGTTCCACTGGTTAAAAATTCTCAATTTTAGTGA
TTTTAATTTATTAGGAGTGAAAAAAGGATCTTCTAAAACACATTTTTGGAAAACATCAAG
CATTCTATGAATCACCTCGAGAGGATCAAATTTCGCGGAATATTTAAACAAATTGTTTAA
AATCTTTCTTCTATTTGAATTATCAACTACTAGAATATCTTTTCTTGTCATAGAAGAAGA
GTATTCAATTAAACTAAGTATGAAAGTCATTGCATTATATCTTATCGACCTTTTTGTTAA
CCTTGTATCAGCTGAAATCTCAAGCTTTGTTGGAGAAAACAACTTACTCATGGCTGAAAA
ATCTAAGTTAAATAATTGAACAAATTCATCAACGAATTCACCCTTATTAAACAGAATAAT
GGCATTTAATAATCTTAATATTGGATTGGTTGTTGGAGGTTTCATTGATGATAACCCTCT
ATAAAATACTTTAATATTCAATGGAATCAAAAGAGATGTCCTGATTAATTTGGAACCAGC
GGCATTAAATTCTTCATATTTATGGCATGACTGAATAATCCTGGATAATTTCAAAGTTGC
ATCTGTATGTTTTCCGTGATTATTGGTATTAGAATAATAATTCCATAATTGAATTAATTG
ATCTGGATAATTTCTTCTATCTTCAATAAATTTCTTGAACTCTATTTTGAATTTCACTTC
ATTAAATTCTAATTCACCATCTTTACTGCTCCTATTATTTTGAAAAATGAGATCCAATTG
GGGTAAGATTTCTGAATCTATATTAATACTAAGCCTATACTTGTTGTTGTTGTTGTTCTC
ATTATTATTAGTAAATTGTTTCCTTTCCTTAGAAAAAGGAATGTCCTCATCTGCAAAGGA
TGACATTATGAATTCCAAATATTAATACAAATTGTTCAGGAATCAAAAAGTGTACTAAAA
TTCCTCGAATTTATAATTTATATTAGTTTTATTAAATAATGTTCAATATGCTGAATTATA
TTACAATTACGGTTACCTGCTTGCAATTCTCAATCTAAGGATATTTTTTTTTTTTTTTTC
ACTCATCTTCTCATCTCGTATTTTTTTTAAGAAGACGGCTTCTCGCAAAGTGTACTAATG
AACGCACTGAAAATTAAAAAGAAATACAAAAGAGAGGAATAATAATAAAATAAAGTGAAC
AGAATGCTTCAGAGCCATTCCTTAAACACACAAAGAATCTTAATTTATCTGTTTAATTTG
CATTTAAAGATATTAGACAAAAGCAAAATAAATATAGACAATGGCAAGACTTAGTAACTC
AAAAAAACTTCTAGCTGCAAAAAAAGAAATAAATAGCTCAAAGAAAAGCTTTCCTAGAGG
CGGTGCAGGCATGCTTAATACATCTAAAGGGGATTTGATTGATACTAGTAATATACAGAA
TAATAATAATAATAATAATAATAGTATTATAACCCATGGAAGTATACAGGGTAATAGTAC
ACCGAACGATACAATTCTTACCGACAATAATAATGAGCCTAAATCAAAAGATATCCTTGT
TAATGCAAGTATAAAAGAAAAAATTGAAAATATAATAAATGATGTGAAAGCTGATCATTC
CATTTTTACTGAATATAAAACAACAGTGGATCTAAGGAAGAATATCACTAGTGGTTTGAT
TAACTTGTTGTTGAAAAAATTACAATTACTTGAGTCACAGAGTTCACTACCAGAGATAAA
TCATGTAAATAAAGAGATAAGGATTTTCTTGCTTGATAATGATTTATCAAGTAAATCTGA
TGATCTTACTGATGAGTCAATCAATGAAGATAAAATACAAATCAATAAACTAAGAGAAGA
AAATATTGAATTGAAGAAAAAATTAACCAATATGACTTCCACCGACGTTACATCTAAAAG
ATCAGTCAAACATTATGAAAGTATTATAGAAAAGAAAGAAATTATCACAGATATGCTTGA
AAGTATATGTGGGATGAGTATCACTGAAGTAGATGAATCTGATCCTAATAACTTGATTTT
TGATTGTACTCAATCAGGAATAAATGGAGAAATCACATATAAATTAAGTTTATGCAGAAC
AGATGGTCAGGACAGATCCTTTAATGATGATGATGATGATGATGAATCCATCAATGATAG
TGGTGTGGTGATGGTATATACCCCATTGTTTGCACCTGTTAATGAGTTGAAGCAAATATT
ACCAGAATACTTCTTTGAGAGTTTGACGTTCCCCGTTGAAACGTTACCTCAATTTTACCA
GAAATTATCCCGTGCATTGAACAGAAGCAACTAATGCCGGGAAATTAAAGATATAAAAAT
TGTTTTGCTAGGTTTTTTTTGGCAAATATATTTTTCAATTATGTTATTGTTGTAAGGATA
TTTCTTGATGTCGCGTTGTTTTCCCTTTTTTTTTATTTTGCTTCAATTTAAATAATTATT
TTCAGATGCAGGTAAGTATGATTGAAACTAAAAAAGCATGGAATTATAAAACCATAGATA
TATAAGAAATTTAAAATAGGTATATCTTGGACTTCGATATTTATTCTGAAAAGGATAGAA
AGAAAGCTTTTTAACAGCTGCTCAATAATCAGGTTGAACACTTGGCCAAGTTTTGTTAAG
AAATATATGATAAATAACCCTACTTGAGTCGCAAGATCTGCAGTGAATAACCCATTCATT
GAAATCAAGCTTGGCTTTGCAATCTACTCTTTAATATTATTTTAATACACTGTCAACACT
GTAAATATTTATACATTATTATTTAATTTCAAATGGTAAAATATTACAGGTCTTGTATTG
AATTGACTGTATTGTATTAATTCGACATCGTTGTATCTTTCTTTTTCTGCTCTCTTGGGT
AATTAATTTCTTAGCGCTACCTCAGGTACTTATGTAATAATCTGACAAACTGCCTTAACT
TGGAATATTGTTCATCAATCTTTATTGTGCCTTCGGATCCAGATTAATTGAACTTTAAAT
AACTTGCAATAATTAGCTGCAGAATCAGTCGTTTGCGAGTTGATCTGTTGAGCTTTGTAG
TACTAAGAACCCAAATATTGTTGAAATTACGAAAAGGGCATGATAAGAGTTATACAATAT
TAAATTCTATTCTTCGCCTTGTTTATCCAATTCTGCATATCTCAGCTTGTGGTTTCACAC
TTTCAGTGTGAGACAACTTAAGTCTATAAAAGTCGAAGCATCGCAGAAAAGTTACGTGAT
AATTTAAATGTTCAATCCAAAAACATATATGCGATACATGATACAGTACCCTATGTTTTA
GCAACCAGATCTTCAATTAAATATTTGTAAATACATTATGTGTGCAATGACTTCTTTCTT
TCTATTTCAATTTACAATTTTTTTCGGTGCATTCCTTTGCGGTTGTAATTTCTCGATTTC
ATAAAAAAATAAAACTTTTTTTTCTTGACCCGAATTAGCATCCAAGCAATTTCAAAAGTT
TTTAAGAAATAGTCTAAACTATGCAAGTTATGCATATTGCTTTTCTAAAATATATCAGGA
GATAAAGTACAATAGGTAGAGGCAAAAAGGAAAAAAAAAGAAAGAACATATTATTTCAAA
TAAGCTTATTTTCATGTTTATTCAACGAATCACGCCTTTGTTGTGTCATACCAGAACAAT
AAGATTTTGTAGAGCAACTTTTATTGCAATAAATTGGCTGTTTGATTTGAAGATATCGAT
CCACAAGAAACTTAAACATATTTGTTCTGAACAAGCTTGGATTGGTGAATCCGCTTTTCT
CAATATTTTTCATCATTTGTACATGACTCAGCTTACAGGCTAAAACAGCCGCAGTGCTAC
TCGTGTGGAATTTTAGCATAATGTGGCCAGTTTTTTTTTTGTTTTTTCAAACTAAGCCAA
AATTAACAAAATGAAACAGAATAAGCAGAGTGTTCCATAGATGTACCTGAACATTAGCCG
CTTCTGTTGAGTCTTATTGCATAGTATTATTACGGTAATGTATGCTGCGCTTAATTTAGG
GCTGCAACTCCACTAACTTTTCCAGCAATTACTATGCGGTGTGTGGTCGATCTGTGTGTT
AGCGACGGATTAAAAAAGCTGAACCCATATAGTAAAATAGCAACCTGCAGCATCTGCTTG
CTCTATCTGTAGTGGACAAATGAATACAGACAGTCAACGAAGCAACCATGTTCGCGTTTT
GCTATTAGCTGCTGTAATGTTGAATTTCGGCTTGCATGGGCAGGGGTTGTGAGCGCGTGC
TTGAGTGCTATTTTTCCTCTCCTATTGTTGAAGCGGAAGATCCTAGCGAGTGGGATTCTA
AATTTAGATATTCTGGAGATTAACTTCACCCAAACGCCCAGAGAAGTAAAGTGATTATTC
AGCTATATTTAATGTATTCGGTCCCCTTTCGCCTCCTTTGAGGTCACACGTATGAATATG
TGTTTAAACTGTATCCCTGATTTAGGAGAATATACTTGGTGAACAAGTAAGGCGCTGCGA
GCTTGCTTGCAAGAGGTTGACTGCACACAACTTTTAGCAAGTTTCTGTCTCTGGGATCAA
GCAATCCCCCTACATGTTTTGATAGCGGACTCCTTTCTGCAAATTTGTCCATCCATCACG
TTGGCATTTTGCTGTATTTTGATATGTCTTTCTTAAGTTGAGACATCAGGCAGCTCGGAG
TCACTTGAAAAGTCGATACCTTCGAAAAGGGGCATAGCAACGGATATGGGCTTGTTGTTA
TCATCAACAAAAACTGATGGTCGCCATTGGCTGCTATAGCTGCTCTGTTGGGCAACCAAA
AGGGGTCGTCTTTGAGCCCAAAGCCCAACTACCAAGCTACTTGGTCAAGACAGTACCGGT
TCTACAATGCATGAGCTTCCAAAGGTTGCTGTATACTGTATGGCCCGCTCGAGCTCTATG
ATATCTCCGATCATCCATTTGTACCTCTGATCATTTTGTTTAACCCAACAGCCATTTCCC
CAGTCAGACCGAGATCAATCAAAATACAATAAGCAAAAAAGCTGATAATCGCAGCCAGTG
TCTGCCTGAGCAACTCCGAAACTCCACCGCTACAGAGCTCTGTGTACAGGAAATCAGTAG
ATGAACTGTCGTGATTTGGAAATCTCTAAATTATATTTGTATATATATTTGTATATGCAT
TATGCATGTGTGTACATCAAAATAATGTATGCTAGATTTAGCATGATGCACAGTCTCGCA
AATATCACCGCAATTAGGCTGCTCAAGTACAAGAAAACTGCTCAACAACAAGGCAGAACA
CAAGGGGAACTTTTTTTCTGGAGAAAAAAATGCCGTGTTAAAGCCTATATCAATCCTATT
CTGCACAACGCCGATGTGTATTGTGTCCATCTGTAGCTGTATGAGAGCGCTGAAGTTAGC
TTTGGCTAGTAGACGAGCGCCAAAGTATTAAAAAAGGCAATAACCCGTATTATTTTATAC
TCCCTGAATGGTTTGAGGCATTACCGTATGTTGCTGGCAGAACAATGTGTGTGCCCATGT
CCATTAAGATTTCTTTCATCTATTAAAAGGGTGATTTCATAAAGCTTATTTCGAGTTTCA
GCAATTTGAGATCAGTAGCAGGGTACATCATAGGCTAAGAGCGTAATGCAACGCCGGCGC
CGTTGTGCCGGCTGGCTTAAGACCAGCACTGTGGCGGATATAGGCTCGTATCTACATACC
TGGCCCCCCTCCAGCTGGAGCTTACTTAGAGAGTGCACACTCACACCTCTATGTCCAAGC
TACAAACTCAGCAAGGTGGTGCACCTGGCAATCCTTCAACGCAACTCTGCCCCCAAAGAT
GCGGTCAGCATGCAAGAGAATCGCGCAGTCGCTAACCCGAGGGCGCTCGCTGGGCGAACA
GGCAGCCCCGAGCCCACCATCTCCTGTAGCTTGCCAGCGGCTAATCTGTTTGGTTGTATA
TACAACAGATAAATATATATATCTGTCTGTGTGACGAAGGATCTCTAGATTTTCGCTCCA
TATTTTTGCCTATTTGCATAAGATGTATGTATGATGCAAAACCTTAAACCAGCTGCAAGC
AGCAGATTTTCGGGGGACACAATGTATCACAATACATTTTTGTAATATATCTCTCAGATT
TTCATTTCTGAAGTGTATATAGTACAGTTCCAAAATAATATTCTCACTTTTCTGCTTCTC
TGAGTTTTCGCCTTGCTGGCGAAGAATAACAGAAAGAAGCTTGGAGGTACATATATGTAC
AAAGACGATTTGATACAGCATTGTGGATTACAAACAGAATAAAAGGGGAGAGCCAACCAA
CAAAGCACAAAGCTGATTTTCCCCCAATTGCCTTTCTTTTTCAGATATATCAGAATAGAG
TTAATACCCTTTTACTTTTCAATGTTGCAATGATTTTCGCTTTCTTTGTATTTCCTTTGT
CTCTTCTTTTTGCTCTGTCATATATCTATCTCCCAGTTTTCTTTCTATTTGATTTTCTTT
TTTTATTCTTTTTTTTTTCTTTCTTCATATTTTTTTTCTTCCATATAGCTCTTTCGGTTC
AAATAGATCAATAAGTGCCACAATAAGTAAATATTTCTCGAGAATTTCGACATTATTAAT
TCATCGCCATTCTGATCTTTCCAGCCAATTTACATAACAGCCAACAAGTTATCTCCGAGG
ACTAATATTTTCGAATACAGAACAAAATCCATAAAAGAAGCAGCATAATATATAATACAT
AAGATCATCTGCTAACATTAAAGAAACGAATCCGATCCTTTTTACGTACTTACTATTTGT
TTGCACGCATTCTCACACAGGCACACATTTTAATTTTAATATTTATTTTTCACGTAATAT
TTTTCTTTTCTTTTTTTTTGTGTGCTTTATTGTTGCATTTGCACTCCTTTTACATTTTTC
TTAATTTTTTTTTCTTAGCATCTGAAATCTAATACTGATTTGGTGACGAAAAAAAACGGA
ATCAAATCAATATAAATCAATTGACTTACAATATTGTTTCCCCTTTCATAAGTAGAACTC
AATTTCTGCTCAATTGAAAAAATCAATTTATTAATACTGGGTATATAATTCGCATATAGA
ATATTAATAATAAAGAGGAATAGATATTATCTAGTTGATTAATTTTGGTCTTGATTTTGG
TCCTGTTTACTTCATAATTCCATACATTAGTCCATAAAATATCCTCGAGGCCAGCAATTT
GAAGAGTTCTTTCACGGAGTTCATTTGTATCCCAAACTTTCCTATTTTTTCTTCGATTAG
TTTGATTTGTGTTTTTGTTACTTCAATGAAAATAAATCACAATTATAATGAGCATAAAAT
GGAATCGACTATGCAAAACTTGCAATGCCATTTTGTCAAATGATCAAGAAGCAAAATATC
ATCAACAGACATACGCGTATCATAAAGTAGAATCAAATAAGGAGGCATATGATAGAAGCT
TCAAACTTTTAGCTTTCCAATTCAAAAATTCATTTTCTTCATATAACAGTAATACTAATC
GTCCACGATCGGCATCATCATTGCCGTCGTCACTGAATAGCGTGCCATCATCAAACATAG
TGTTTGCGCCGAATTCGACTGTTCCATTGTCTGAGTACAAGGATAGCAATATAACGTTCA
ATAATCAACGATTGGTTTTCATAAGTGATGATCAAGAATCCTTTGAACCTTTATATGGTA
ATTCTGAACATTCGGATAAAGAATCAGAAGAAGAATCTAACGCAAATGTTGATCCGACAA
CAAAATCACTTGTCTCTAAAAATCCAAACATAGATCTTTACAATAAATCTCCACCAAGTA
CAGCAGCATCCAGTTCCTATTTCTATACACAATATCCACAAGCAAATTATCGCAATTTTA
ATCAACATCAAGCATATGATCAAAACTTAATTCGTGTAGGAAGCCATCCTCAGCCAAGTT
CATCACTGCATCATGAAGAGCCTGAGCCAATTCCACAATCTGCACCTATACCATCATCAT
CTCAACAACACCAACATCCAATAGTAAAGTCTCAGATTCCTTTAAATACTGCTCCTCAAC
CACAACGTTACCAGTCATATCCTGCTTTAAACCCATATATGCAATACCCTCCAAGAACAG
CACCACATAATACTGAACGTGCATATCTGAATGATTCGTATCGTACAAATAGAAGTTATA
GAAGAATATCGGTGGATTATTCAATGTATAGTGGTTCCTCGGCTCACAAAGAGCGGATCT
CCAGAAGAGAATATAAAGGTTTTGTTGGGCTCTCTAACAGACCTAGGCCATTATCTCAAG
GCGATGGAATTCTCAATTCTAGAGTATCACAAAATCCACATCCTTTACATACGCATCACA
GTATGAATGCTCCTTCAATGACTAGCAGACATTCGTATTCGATTAATAATTCAGGTAGTA
GTGTTCATGGATATTCTTCAGGAAATTCAAATAGTTCTCAAGCAAATGTACCATATCAAA
TACCTACTACCGCTCCTGCCGCTAATAATAATGATACTAATGCATATGGATATCCCCAAT
ATGCACAACATCCCTATCAGCAGCTTCAGCATCAACAGCAGGGGCCGATGCTGCAACTAA
GTGGTTACCACGCACCTCCTCCACCGATTAGTGCTCCCTATGAAAGAAGTAGCCTCGATA
GTAACAGTCGCGGAAGCTTTGCATCTACCCAACCTGTTTCATTTGGCCCGCATATTGCTC
CATATTATAGACATACTCATTCTGCAGAGACCAATAGTATTGTGGGCCCTTCATCTTTTT
CATATGATGTGTCTTCCGCGGGTAGGATAAATAGTGCATCTTCATCACAAAGACCAAGTA
CTGCTTCTTCGTCGGTAAGTAGTATTCATAATAGTATGTATTTTGATAACAGTCCAGATT
CCAGAAAGAATTCTATATGCTTTTCAGTGAGAAGAGAACCCTCTTATATAGTGGCTGAAA
ACAGAGAGTCAAATGGTCACTATCCTCCAGCACATCCGGCTCCACCAGTTTCACAACCAC
AACATCATCAAGGCTATCATATCCCACAACAACCTGCCGCTGTACCACTACGTGCACCTA
ATTTTGATTCTCCAGGTAATTCTTCAGCTCCAATTGGAATTCCCTCTATTTCAACAGCAC
AACAATCAGCCGGAACATTACCATCCATTCAACAACAACAGACATTCCCTCCACCTCAAG
GAAAGTATGCTAATCTGCCTTCTCCGGTAACTCCACAGACGGAAAATAACTCTACGAATA
AAATGAGAAACACTCCAAATAACGATACAAGAGAATATAGAAGATATTGATATTTTGCTT
TCCATTTATTTTTTATTTTCTTGTTACTGTGTCCATATTGTGGAAAGTTCTGTTCTACCC
TTTTACATTGCTATTTTTACTGTTTTTCTTCCTTTTTGAGTATTGGATATGATTACCGTA
TTTATACCTACTTTTTGCTTAATAGTATTTTTTCCTGTTTGTTTGTTTATATTTGATTTG
ATTTGATTTGACTTGATTTGATTTTAATTTTGATTTATTTATTTTTTTGATTACTTTACT
TTCCTTTTATTGCTATTTGATTTGATTTTGATTTTTTTTGTTTGTTTGATTTTCACTATA
TTTGAATTACTTTGCATTTGATTTCCACGCAATAATGCTGAATATTTATCCAGGATTTTT
GTTAATTTCTATTTAAGAAAAGAAAATATTTTTGTCTATACTGCTATTGTATACATATTT
TTAATCTATATATATAAATAAAAGAAAAATATCTATGCTAAAATAAAAAAGTGCTGAAGA
ATCATCCTGTAAGCATATAGTATCGAGTAACATCACTCATCATTGAACATTTCAATCCAA
CTAATGTATCTTTGAAGTAATCTCACCGCATTACCATCTTGCGAATAATTGGCTATCAAT
TTATTAATAATTAAATCCTTTTCATTTTCTTTCAAAACATCTTTCAAGAAAATCAAACAA
TCAATAGAAAAATCCTCATACCATCTATAATTCCAAGAAAAAATCTTGATTAAAACTTCT
AATATGAGATCCAAGTATAAATTACCTTCTAATGATTGTTCGTTTATATCCTCCAATTGC
TTCTTGATCGGAATCTTTTGACTCAATGACTTATCCAAAATAAACTCTTTTTTGTGTGGA
AATAAAATATTGTCCAGGCCAACTAATAATAATTCTTTACAGTACTTATTATTTTCGAAA
TTAACATTCAATCTTTTAAAAACTGGATAGTTTTGGAAAAATTGTTCAAATATTTCTAAT
AAGTTTTTAGCACAAATAATGGAAAACTTAGCTTTAAGACATGTTCGCAATGCAGATATG
GCCAAGTCATAATGCTTTGCTCTAAGCGCAGTAATACCTATCAACTCCCACTCCAAAGTA
GAATGTGTCATAGAATTACCAGTTTTTCGAGCTTCCACTTCCCAAATGTTTACTACTTTC
AAATCGTCATAAAGCATAAAGAATAAAGAATCCAACCAACGTTCACAAAGCCTTTTCTTT
TTGAATTTGTTTGCCTGTAATTTCTCAGCTTCCAGTACTATTGGAGATAATGAATTTTTA
CTAGCATTGATATTATTTACATCCGCTACTGAAGGTGATGTGAAAGCCTCCGATTTAAAT
TCACCATCCATAACAAATACTTCAGCACGATATTTCAACAATTTATCCCAACCAACTAAG
ATAGCAAGACTTGATAAATAATTATAAGCTTGTTTAAAAGTACCTTTCAATTTAGGACCT
GATAATTTCAAGAAAACAGGATCTACCGTTCTCAATTCGGCATCTGAAACAAACTCTTCA
CTCAACAAAGTATCGTCATTTTTTAAATAAACGGGTCCAAACCTATTAGCAACGCTCCAA
ACTTCTTCCAAATAACCTTCCTTTAAAGGTTCTGGGAACTTGGCGTTACTGAAATCTTTC
TCAAGTAATGCATTTTCTTCCTTAATTCTCTTAACTGTATCTGTGCTTGACAATGAATAT
ACAGGGCATGAGTTCAATGTAAGTAATGCGTTTTTAATATCCTGTTTCGTTATGTAAGTT
TCTAAAAGATTTGTCCAATTAAGAAATTCAGTTGGATTTTCTTCAATGGCTCTAGTAGCC
AAATACAAAGCAGAATCAAATTGATGTTTTTCTGTCATCAATTTTGATTGTTGTAGTAAA
TAGAAATCCAAATAATTCTTACCCTTTTTAAAAGTAGGAGTGCTTCTTGCAGTGGTACCT
TTAACACTTAACAAGTCACTACTAGCAATATCCGAAGTCATTGCTTTAACTTTTGTGAAA
TGGTCGATTCCTTTTCTTAACTCTTTTATGATTCTTATCTCTTGAGTATTCTGCTCCAAT
AAAACTAAAGTCAATACCAACTGATAATCAAAATTATACTGAATGTAAGGTTCAATCTTG
GAAATTGTGAAATCATATAAATCACTAATTTTTAATATTTTGATTAAAGTATCGATTAAA
TAATTATTGATGAAATCTGGAGAAGAATGAAGATCTGAACAACCAGTTAAGAAGCCTTTA
GGTAACATTTTCACAACTAGTTCGATAATTTTCTTGGCTGAAGATTTGGTGGACAACATT
GTATTCTGGATCAATGCAGGCTTCATATATCTTAAATCATCACTAAATAAGATGTTTCTC
ATAATACATGACACATATGTTTGCTGCCATAATTCCATCGGAACACCTTCGGCCTGTCTG
AGGCTGGGTGTAGGCAAACTACTGCCGGGCAAAGATTGCCTGAAATTGGGCGATGTAATG
TTGCTGTTGCTAGCACTTCCTGCTAAGCTGCTAGCATTACTTGTACCAGCTCTCCTGATA
TGAAAAGGCTTACCATTTATTCCAATTAATTGAACGTTCGTGACTTGTCCCGGAAATTCT
ACTTTGATCCGTATATCGCATTTGGAGAAACAGTTCCAGCAACGGTATGTGCCAACAGAA
GACCAATTAGAGCTCCCAGATCCTGATGAACCACTACTATTGTAATGATCATTGAAAACA
AGCTTTGTCAAGTAAGCTACGGGAGCAGCAATTGAACTGATATCCAACCCAGTGACAAAA
TGATACTGACTGTATTCTTTGGAACCAGTATGGGAGCTGAGATGAACCAAATCTGGCGGA
CCTAAGGTGCTTTCATGATGGACCATTAATTCTGTTCTCTTTTCCAAAGCCTGGCCTATA
AATTTCTCGAAAATAAAAGGAGTACCAGATTCGAACTTCTTACTTGAAGATGACGAAGAA
GAGGAAGACGCAGACGATTTCGCGCTTTGGGGGATGATGTGACTGCTAGAAGATTTGACA
TCATGTGTCTTTTTCTTAGATTTTTTAAACATCTGCTTCAGTGTAGAACAAGTTCTTGTA
TCCGAAAATATGGTTGTCTTCTTAAGTAGATTGGATTGATGGCAGCTATTTATTACTACA
AGTGAGCCATTATTACAGATCAACTTAGAAAAGGGTTGTCATATAGCAGCAGAAATACCA
ATTTAGAAACACACGTATTCTCGTATATCCTGACTGGGCCCATACATGAATTGGCTTTAT
TACCCAGAGTGCGCACAGTTTTTTGCCTGGATTTATTGAATAAATAGAAAATCGAATTTA
CCGAAAAGTTTTATTTTTAGAATCGTTAAGTATTGGTGTTCTAGTTATTTACCTATGGAT
TAACTTATGTTAACATTTTACCATGTACAGGTTTTTAGATTCACCTATTTTTTATGTTAG
GAAGTATTTCCTAGCAATCATCCTTTTATTCCACAGGGGTAAGTCCATTTTCTTCTTGCC
CCCCTACCAAAAAATTGTCATATTTTCCACATACAATATAAATATTTAGCTAATCTGCTA
TCAAAAAGAGTGACACATTTTCGCAGAATTGTATATTGACACATATGCTTCACAGATCTA
TTGAATTTATAACAAGTTGATATATAATTATATTATACCAAACAGTATATTTACAGAGTC
TTTTTTAAACAAGTGATATTAGTAAAAGCAAGTTAAAAAGTTCAATAAAAATGGGCATTT
TTACAGGAAAAAGAAACTCCAACAGTGATGATCAAACAGATGACACCTCCTTGGATGAGG
TTGTTGATCTCAGCAAGAATTGGGAAGACACCCAAAAATCTTTGCGCGAGTTAGTATCTT
CTTCTTCGTCTCTTGTTAGAAATGTGGGTGACGAGTTGATCGATGACACTGTGACAGTTG
TTAACGGGTTAAAAACAGCTGGATCAACATTTTTCAAAAACATCGACGCTGGGGCGACTG
AGCCATTCTCTTCCACCAACCCTATTATGGATGCTCTAAGTTATAATATGCAAGACGATA
CTAGTGACATTTTTCCATTTTCTGGCTCCAGTGGTGGTTTCAGCCCTTCACGTTTTGGTC
CATTCCCTGTTACTATTCCATCTGTTAGAAAGTACGATACCTGTATCAACAATGATGGGC
TTTCTGTTTGGGACAGGTATGGTGCTTGGAGATGTCTTTTGCCAAAAAGCCAAATTGATC
AAATGCCTGAAATGATCAAGAAGTTTGGTGCCCTTGTCAATAAGGAGGATTATTTACAAA
ATGAAGACGGCGTTCAAAGCTACTTTTTCCAGAATATGAATGATTTGTTGGCTTGGAAAT
CTAATAATGCAAAAATTGAAAGAGAAAAATTAATTCAACAAAGACAAGAATGTTCCAAGA
AGTTAGCTGAAAGAAGAGCAGCTTCTTTGCAAATCTCACCAGATGAATCAAATCAAGATG
GAGAATTAAAGGTGGTTGGAACATCTAGAAGCATTTCTATAGCTAAAAATGCAGATGGTA
CTGTTGAACAAGTTACTAAGACTTCTAAGACTTTTGAAGATGGTACTTCAAAGCATGAGG
AGATAAAGAAAATTATCAACTCTGATGGAACTGAAACTTCCACTAAGAATGAAGAAAACG
TTGATTCTTCAGCTGCTAATTGGTTTTGGAAGAAGTAAGTTATGGTCTTTTGCAAAGTAT
ATCTATATTTTTTCTAAGTCATGTTTATCCTCTGCAAAATATTTCGTATATATATACATA
TATTCAAATAATGAATTAATGAAATTGCTTTTAAGAAATTGTTCTTAAGCTATTAATTGT
TGAAATCTGTAAGTGGCATCGAATATTTGTCCTACGCGTTTATCATGAGATTGTGCGCGT
CCCATCAAAATAATAAATGTTATTATCAACAATTTTTGAAACCAAACTAATTTCAATAAA
AGGAAATTAATCATCAAATCCGAGTCTTTGCTATAACCTATTTTGCCATATCACAGAAAA
TTGTATTTATATAAGTTTAGTGGACTGCAAAGCTAATGGAGCATATTAATTCCAGCAAAA
TATGAATGAGGATTCAACTAACACCAAGAAAGGTGTTAAATCAAATACTAGAGATAATGC
GTGCCGGCATATTGCAGATCAGCACAGATATAATAAGAATAATCATAACAAGAATAAACA
TAAAAAGAAATATAAGAATAAGAGTTATAAATTATTACAGACAAGGAACAGCTGTGACCT
GAGATATCATTCTATCTATAGTCCAAAACACTCGAATGGCTGGAGCTTAAAATATTCTGG
TAACTGGAGTAAAAACAATATTTATACAAGTTCTGGAATCAAATATAATTCTTATAAGGA
AAAAGGGGGTCAGGTTAACTATAACTATAATATAAATAATAGCAATAATTCAAAGAATGC
ACACTTCAAACCAAATACCTCTTCAAATGGTAATTTCAGTAATCATTACCCTGACACTAA
TTTTAATCAGAATTTCAACAATACGAGCAATGAGTTTGTGAAACAGAATGAGATTAGTGG
TAGTTCTGTAACATCATCAGATAGCAGTCTTCAACTGAACAGTAGAATTGTTTCTGAAGA
CTCAGATATTAAAAGTTTCCCTTTCAAACACAACCATTTCGCTGATGATAACAAAAAATG
TCTGAATTATATAAGAACCTCAATACCCAAACTAACAAGTACACATATAAATCTTAATAC
TTCTAGTAGCACTATTAGTGGGTTTTCAGATAATAGATCTAACAAATATAATAAGATATT
AGCAACGCCCACGTTGCAGAAAATCAATAAAGAATCATTTCCAATAAAACCTAAGAATGA
AAAGAATGAAAAAGCCTTTCTGAGTAACCCTGTTAAATTTTCTAAGTCCTCCTCAATTCG
CAAGTCATTTCCTAAAGGCACGAATAATTATAATATTTTCCACATTGATGGTTCATCCAG
AAATCCTAATCTTACAATAGAAAACAGCATTGATTCTCATATTGATGTTTCGACTATTAC
AAATGATAAGTCTGTGGATCCAAGACTCAAATTTAGAGTACGGCGTTTATCAAAGCCAAA
TCAAGATTCAGAAACATTAATTACTTCCAACGTGGTAAAAGGTACATGCCTTAATAATGT
ACTAAGTTTAGGACCTTCTATGACTGCGAATATCAATAACAAAAATCCAAACGCAATATC
TTCAAAAGCAATATCACAATCGAAGGACAATTCATTAAAGTTATCACTTAATCAGGGCCA
CAGACAAGAACAGCAATCCCCTCAAATTCAGGTTCCAGAAATTAATGAAGATATGCCGAA
AGATACTAAGAATACTGAATTTTCTGAAGATACGGTAGCAAAAGATTCAAATGATATATC
ATATCTAGCGAAACATGGTACTAAAGAGGTGAAATCTTCCAAGTTGCTAGTTGCCTCTGA
TAAAATGAAATCAGCTAATTTGGTACCTGTTCAGAAAAGGTTCCGATTCGATTCAGCATT
AAAACAACGTGCGGCTGCTTCGGGATTATTCATTAATAGCAGGAAGAAACACAATGCAAA
GCCTTTCAATATATTGAAGAAAAGCAAGGATGATGCAAACCAACAAGAAAATATAATTAC
TTTAGATGATGATGACGATGATGATGAGAATTCAGATTCAGATCTAGCATCTTTATTTGG
AGATTCTCCTAATGATAAGACTAATAATAATAGAATGACAGACAATTTTACAAATAAAGA
TCTGATTGAAAGTGAGGTACAGTTAGATAATAGCCAGCATGAAGATAAGGCTTCGGGACG
TGATTTAGAAGATAACGAAGATGATTCACTAGATCAAGAAGATATTCCAGATTATATGAG
GAGCTATGTGGCCAACAACGTGGATTATATGGATGCAAATTCAAGTATATTAGAATTTCA
AAAGCGAATAGATAAAATTGCACAAGCTCAAGTTGAGGCAAAGTCTCATTCTCCGAAACT
GGAACTATATATAGGTGATGATCAGGATGTATCAGAAAAAGCCACTGATGATCAGTTGTT
TGTGGAATCTGATACTGATCATAGTGATAAGGAAGAATTTTTAAAATATCAAGGAAGTAC
AATTAAAAAGTTTGATAATCCAATTCAATCTCCTATTAAATATCCTATTGAAAAAAGTCC
AACACTTACGCTTAATTTCGCAAAGTCTTTCCTAAATTACAAACCATCTCTTAATAATCT
GTCAGAACCATTAACTACGCCGATAAATACAACTAAAAATAATTCAGGCTTAGTTGCGCA
TATTTTGTCTAGTACCAGTGAAAGTCAGAGACTAGATGATGCTCGTCAAACAGTTTTATC
TTTGCTTAATGATAGTGTTACTAATGATACAAAAACCGATTTTACTGATCGGAATAATAG
AACAAACTCTGAAACGAAATCTAATAAATCTGATGTTGGTTTAGCTAATCCTGCTGAGTC
ACAGCTTGAAAACTTGGAATCAAAATTAATGCCATATGAAGAATTTAACAAATTGACGAT
TCACAAAAGTGCTGTCGTCGAACCAATTGATGAGACGAAGCTTGATAAAACTAACGAAAT
AACTACAAAGATTGCAGCAGAGGATGAAAGTAGCAATATTGTTATGCAGGATCATAAAAA
GTTGATCATGAATGATGATCATATGATTAAAGTACCTAAAACTTTCAGAACTGGAAAGTC
GTCTAAAGTATTTGATCTGGAAGAGAGAAGTCAAAGCAATATAAATGATAAGTCAAAGGA
TACTGAAGATTTGATTCTTCCAGCAAAACGGACAAGGCTGCTTATAGTATATGATGATGA
TGACAATGAACCTGATATAAACGTGAAAGGAGATGCAGATTATCAAAAGTTGATTTCAGA
TAGAGTCGGAGTCAATAAACAGTGCCGAACAACCTATTTTCCAAATGATCTGTTCAAGGA
TGACATTAAGTTTTTATTAGAAGAAAGGAACAAAAGTTCCAAGCGCTCCGTAACTAAAGC
TAGAAGTACAACTGCGAAACCACTTGCGAAAATAATTTCTCCTGTCAGATTAAGTGTTTT
GAAGAAACTGAAGTCTTTTAGAAAACTGAGATCGCCTAAAAAACTTAAGTCTCCTAAAAA
TAGCAAACTGAGTTCATCTAAAGGTAAAATCATACGAGACATAGCAAGTATTGAAAAATC
GAAGTCAGCCATAACATATAACAATGTGGATGATAAAAGTGATAGTGGTAGTGATAGTGA
TTTTGAATTTCTTGGAGAAGTTCCTGTTAACACAACTAAAAATCTTCGAAACTTAACAAT
TAAAAAATATTAATAAGGTACTTTAAAAAAATTAACACAGCAGTCTTTTTCTTTTTCAAA
TACTTTTTGTAAAAGGTCATAATAGGGAATAGTTTAACAATAATTCAGAATTTAAACGTA
AGGTAAAATCGGATATCATTTTATGGTTATGTGTATCAAATCAAATCATATATCATCACT
ACTATCAGTATCTGAAGAAATTTCAACTATTTCAACATTTTCAAATCCTAACACCGCTTT
ATTTGGAAGCGAATATACTGCTAAAGCACCTGTTTTCAACTTAATTTGAGTTTTTTGTAA
TTTACATAATCTTGTTGATGTAATATATTCATCATCATCATCATCATCATCATCACTTTG
TTTTCTTTTTCCTTTTTCCCACCTGTACGTATCATCTAAAGATTGAAATCTAATATCCGA
TTGCTCACTTTCATACATATAGGTTGTCTGTTGAGTGTTACACGGAATGTTGGGCACCCT
TATATTGCTGGATTGATGGACGTGCTCCTTCACATTATTGCTCAGCATAATCGCTTCTTG
TGTATTTGTACTATATACAGTATTACCTTCCCCTTTAAAAACAGTTTCTTCTTCTTCTTG
TTCTTCAAAATTACATGCTTCCTCGTCTTCATCACTTCCAAACAAGTCCTTTTCTAGCGC
GCTCTGTTTCTCCCTTTCATTGGCTTTTATTTTGCTTTTCTTTTCTTTCCCTGTAATATT
TACGTTTGATGCACAATTCACTGAATTGGTTCGTAGTTTTCCATTATTGATCTTAACAAT
ATTTCTAGCAATCCTGCCCTTTGATGATTTATTTGTGTCTTTTGTTAAATCTTCCTGTGT
CATATCAATGAGATCCTTTAACACAGCTACAAAAATATTAAAGTTTGAGTTACTTTTTGA
ATAGCAACGATAAATATTCTGTAATTCCTTTAAAGTTAGTACCTTTAAAAGTTCCATAGG
AGGCTTGGGGAGCTTTACTATTTGCTCTAATTGGAATCCTGTGTAATTTGGTAAATATGT
TTTAATAATTTTTCTATGAAACTCTTTTTCCTTATTTTCATTGAACCATTGAAAGATGAG
ATCACATTGTGCGGAGTTTAATATTAAAAAAGATTTTACCAGTTGAATTGTATTGATTAC
ACGAATACTTATTCTATCGTCTTTTGTGGGCATTTTCTTCTTACTAATTCGCTGAATAAC
ATTATTGACCTCTTCATAAAAGCTGTTTATATCAAAAATTTTATCCAATTTAATTATCCT
AGATAAATGATCAATATCAGATTCCAGATTCTTTTTTGAAAACTTGGAAGAAACCATGAT
CCATTTTCATTAGTTGGCAATTCAAGTAATCACATGGAAATTTCTATTATTATACAAGTA
ATAACTGCATATAACATGTCAGCAAGATTTATAGGAATTATTTGTTTCTTGTTGCCTTCT
AAACTTTATCCGATGTGCTCTTAGCAAATATATTAATGAGATGAGGAGAATATTTTTCTC
TATTCATTTTAAAATTTTAATCATTTTTCATTATTTTTCATGAAAAGAATGAATGCTTGA
TATCTTCAAAGATTTGATATCACTTTTACAAAATAAAAAATAAATAAAATAGCTTAAATC
AAAAATAAATCAAAATATGGGAAGAGGATTTCAAGTGCCAAATCCAAAAAAAGCCGTTAA
AAAGGAACGCCAAAAGAAATCTGGAAGTCATTTATACAGAGATGATAATTTGGACAGAAG
GATCTATAGAGAAGAAAGAAAAGAAACTAGAGAAATATTGAAAAACGTCAAGTTCGAAGA
TGGCTCTGAAATTAAGGAGAAAATTCAGGATGATCAAAAAATTGTCATTCCAAAGAAAAA
GTACTATCGTCAGCGAGCACATTCTAACCCGTTCAGCGATCATCAATTAGAATATCCAAG
ATCTCCTGATGATATGGATTGGACTAAATTTTTCCCACAGTTCCTTGACAAATCAGATGG
CTCTAGTGGAAGGTCACTTACTAAAACTGTTACAATTGCCGATATTGGATGTGGCTATGG
TGGTTTACTTATTCAATTAGCTCCTAAATTACCAGATAATCTAATATTAGGAATGGAAAT
TCGTGTTCAGGTTACTGAATATGTAGAAGATAGGATTCTAGCCTTGAGAACCAAGAATAT
TGAAGAGAAAAAATATCAGAATATTAGTGTCATGAGAGGTAATGCTATGAAATTCTTACC
AAACTTTTTCCAAAAGAATCAATTAGAAAAGATTTTTTTCTGTTTTCCTGATCCGCATTT
TAAAAATAGAAAGCACAAGGCTAGAATCGTGACAAATACTTTATTATCAGAATATGCTTA
TGTGATGAAGGAAAATGGTATTATTTATACTATCACTGATGTTTTAGATTTGCATAAGTG
GATGGTTAAACATTTGGACCATCACCCATTGTTTGAACGATTAAGTAAAGAAGAAGAAAA
TAATGATATTTGTGTCTCTACTATGATCAATGCAACTGAAGAAGGTCAAAAGGTCAGTAG
AAATAAGGGAAACAAATATACTGCCTGTTATCGAAGAATTCCTACTCCTAACTAATAAAT
TTCACATTTTGTGTAATCCTAATCTATATACAATAGCAAACAAACAATCAAGTAATATAA
AGGAAAAAAGATTAATAAAAGATTAAAAAAATAATTCTAAAAGGTAAAACTTCAGCCATT
GCTGTTTGATTATGTCTTCACCTATTAGTTTTCATCGTAGGAAAAAATTCTTCTTGTGGA
TGTGGTATCTTCAAGACTTGAATTTCCTCCAGATTCACCGCTACTTGTCTCTATATCTGT
ACTGGCATGCAAACCATTATCATTATCAGATGATTTACCATTTTGTGTAGGATTATTACT
ATTCAATACTTTCCCAATGAAATTATGAATGCTTTCACTTCCTTTTTTGATTGAACTTTT
CAAACTTTCTGCCTGATCTTGTTTGAATTTTAAAACATCTTCCAAACTAGGTGGTTCAAT
ATCTTGTGTTGATACATTAGAAGATGCAAAATTGGAATATCTCGCTAGATTTGATAAGCT
TTCTAGTTCAGGGGATGTAAAATTTTGACTTCTCTGCAGCTGAGCCAATGTAGGTTGAGC
TGTTCCATAAATACCGCCTTGAGATTCATCTTCTTGATCATCATGCAACCGATCATATTC
TGAAAAGTTGTTAATACTGGTGGCAGTTGACTCATTATCCAATATTTCCTGGTATAATGA
CCCGTCATTATATATAGAAGAGACGGCATCATCATTGAAAACAGAATTCATTTCTTCAAG
AGACACACCGGCGGTCTCCGGTAAATGAAATGTCACAAAACAGAATGCAGATAGACAGAA
AAAAGCATGAATCAAATAAAGCTTCCAACCAATCTTTTCTTGCAAAATAGGTGCCATTTC
TCCTACAACAAAATTGGCCATCCAATTGGCAGAACTAGCACAAGAAGCACCTAATGACCG
AACAGATACGGGTAATATTTCACTAGGGATAAACCACGCGATTGGTCCCCAGGATGTGCC
AAACCCCGGCCCGGTAAAAATAATAACCAAAATTACCACAATCACTGGAGTTTGAGGAAT
ATCTAGCCATAAAAAGAATGCCACCAAAGACAAAGAAATACCCATAATTGCAGAACCTGT
AAGTAATATTGGTTTTCGTCCCCATTTATCTACAATGAACCATGGAATCATAGTACAGAA
AACATAGATCACAGAGTTTATCCCCGTCATCAAAATAGCCTGTCTACCTTTCCAACCAGC
TTGTTCAAAGACATAGGATGCATAGTAACAAATCAAATTAATACCTTGTAGCTGGGCAAG
GACTAAACAAAGACATCCTATTATGACTCTCTTTTTATATTTTCTCCACATATACAGGTA
ACCCTTTGAATGTTTTCCATCAGTTAGCCTATGCGACATAATATCTTTTTTAATTGTTTG
GTATTCATCTTTTGCTAAATCATGAGCTGCATCACCCTTTGAGTGAAGATTAGCAATCAC
AATTAAACCTTCCACATCATGATCCTTTGATAATAGCCATCTAGGTGTCTCAACTATGAT
GAAAGAGCCTAGCAAGAGAAAAATTCCTATAATACATTGAATAGATAATGGAAATCTCCA
TGAGAAGTTGGAATGCTTTGAAGTGACATTAGGTGATGATGATATAAAATCTATCCAAAT
TGAAGAAGAGTAACCAAAAACATTTCCCGTGAACTGGATACAGCCAAGCAACCCGCGATT
TTTTGGAGGTGATATTTCTGATTGATAAACTGGAACTATCATAGATAGGATACCAACGCC
TAAACCACTAATTACTCTGCCAAATATCAAGTCTAATAATTTCTTAGAGAAAGTTTGAAT
GAATCCACCGATAATGAAAATAATAGCGCCATATCTTATGGTTTTTCGTCTACCTATAAA
ATCGGCTATTCTTCCCACAAACAAGGAAGAAAAGAAAGCACCCAACTCTAGAATAGCAAC
CATAATAGCTATATTTGATCTTGATGGGTACTCAAAATAGTCAATGAATGCGGGTAACGT
CAATAAAGAAGACATAACGCCCTGATCATAGCCAAAAAGAAAGACGCTAGATATTGTTAG
TTGTATGTTTTTAAATAAGGAATATGCTTGAATAGGAATATGCTTGAATAGGAATATGCT
TTAACCTGGAAGTACACAGGCTATGTCAGCCAAAAGCGGTTACTAATATTAACAACCAAA
TTATCCTAACTTCTGTCACAAGCTTCCTCTTTTAACCCAATCAACCAATATACATACCCT
AAAGAGACAAAAACCGAAGTAAAATATAGTAAGGGTTTACCAGTAAGCACTGGTTTGTAT
TTTTGCAATTCTGCATGAGTCAACATATTCATTCATAAAATAAGGAGCAGCCTAATAGTA
CAAGTATTTATCAGATAGATTATTATATACTACCAGGGTTCGATAATATGAATGTAGTAT
AATTCCGAAACTAATACCAGAAAAAGTTAAAGAATGACTTTTTTTTATTTAGAAGGATAA
AATAAGCCTTTTTTTTTTTTTTTTTTTTTTTTTTTGGCTAGTTTTTTTGTCGTTATTTTT
TTTTCGGTTGTCATATTATGTAAGCTAAAATAGTATGGGGTTATTTTCTTAATGTATATG
TCATATTCTTATTTCAGCAAAATAGAGGAGAAAAGAGAAGATAACATGGACGAAAAAAAA
TGATGTAATTTCAACTTTTTTTATTTGACATATTATTCACGTGATTATATTGACGGTGCA
GCGTAACCACAAAAAACTAGTTAACCGTGAAAAAAAAAGTCTATCGTCTAAGACAAATAT
TTCAGCTTGTATTTCACTATTGATGATATGTCCAATGGAGAGAACCTAATGTTTTAAGAA
TCCATCTATAAATTGATATATAAACAAAAGATTCAGACAGCGGCTTTACAGAAGATATAA
TACACCAGTAAATTTTAAATATGGATGATACAGTGGCAACAAGAAAGTTCAAACTTCGTT
CTCCTGTGCAAGTAAGTATCCCGAGCTTCGAAGATGACAACCTAGGCAATGCTAGTTCGA
CACCTCAGCTTTCACCAAGAGCTTCACGTCCCTCTTCCCCACGAGCACGAGCCTCACTTT
TGTTTCCAAACCAAGCATTCGAAAGCAGCAACTCAGTCATAAATAATAATAGGGCTATCA
CACCTAGACGATCCTTGCTGATCAACTCTCTTAAAAGAAACTCTTCGATCACGTCGCCCA
AACGAAATTCCATCTTATCTATCAGTGCCATCAAAGATAGTGCTGGCAATACTACTGCTA
TTATGTCACCTACCAGTCCAAGATTTGGTGGCATTCAATCCATGGGGCTGAAACAGCATA
AGTCCGTCATAAACGAAAATAGTGGTACAATTGCCAATATTATGAGAAGCAACTCGTCAT
CCAACGGAAGCTCCCATACCAACTCAAGCGCAGTTTCAAATAATAAAGTAAATTCAAATG
AAGTGTCCAAAATGGATTATGAGGAGTTTAAAAGATTTATGTTGAAAGAATACGGTGCTA
AGGAGGGCGATGATGATGATCTTGAGTTTGAGATACATGATGATGAAATCGAAGATGACT
CATATGAGTGCAGAGAGGAAGATGAAGAGTACGACGTGGACTATGATTATGAAAGCTACA
ACAACAGCAGTGACTTGGAGCAGAATTTCTTCCTAGCAAGAGGCGTTGCTAAATCTACAG
AGCTGCATGTGGATTTGGAAGAAGATGGTCTCAATGAAAACAGTAAAAATAAGGCTGCAG
ATATAAATAAGCGAATCAACACCATGAAGAAGAAATTGCTGGCAATAGAAAATAGAATTG
ATATGGCGGACACCTCCTTGAATAATGACACCAAATTAGTCTCTTTTTGTTTAACGGTTC
TAGCAAATGCCTAGTTTACAATTTTTATTTTTAGTATTGAGGCCGATTCTATTCTAGTAG
CAAGCCCAATCTTATTGCAAATGCAATACGAAAATAATATTAGTGTTGATTTATGTCAAT
TTTGAGAGTTTGTAAGTAGAAATGCGACCAAATTTAAAATAAATTCCTAAATAGTTGGTT
AACTACAGTTATTGTAATTGTGTGCGATGTATGCTTGTAACGATATCAAAGTAGCATCTT
TGTTTTCGTAGATTCGGCCAAAGTGTGCCCTTGAGGCCCATGCACTATTTAATCACATAG
AATGGTGCAACCGGAGAGAAACTCTTTAGCTACAATTGAATATCCAATCTTAAATATAAA
GTATTGGGCAAACCAATCCCCATTTATATAAAATGCAATCATTAATGCATTCAGACTCCG
CAAAGTACAATGGTGGTGTGTTGGTGTATAGGTGTATTAATCTTTTTATATCACTTTTTG
GAGAGGCACCGACAAGAAAAAACAAGAAATATTTACGTTCGATGAATTAGAAAAGGCAAC
CGACGATTTTAATTAATGCACACATTTGATTAATAAGGGAACATTATTAGGGGTGCAATT
TTACCAAATACCGGAAGTAAGTATAGTGAAGGAATGGCTCAAGACTTTGAGGATAATTGT
AGCGATTGTACTAAAAAACGCATCGCATCTTTCTTCTTTCTTTTTTTAAGACTTGTTTCA
TTTAATTTTTCTTGGAAATGCAGCGCTAGCAGAAATACTATTACCCGTTCCTTTTTGAAG
GCATCGAAGATTGGTTTGTTGGATAATCCGACCGCTGGGTGAGTGGGTGTATGGTAATTT
CAAGCAGGAACTGCTGTTGCAGCAACCATGCTCTTACTGTAGACGAGTCGAAAAAGAGTC
ATCTCTGGTTCTTCCGACCTGCACATAATTTTCAAATAGAAGCAATTTTCAGGACAAGCT
GATTGGGTAACTGACTGCCTATGTATAAAAATATTAAATGGCACCCCACTGCAGCCAATT
AGTTGACCAAAGTGAGTTAGTTAAGTTAGGACTGAAAATTTATGTATATGTGTGCACATG
CAGATTGAATAGATTATGCTGTGCTGTAGATATTTTAGATAAATATCATATGTATTTTAC
AACTGATTTTCTAGATAATTATAAAATCTGCCTCTACACGCACGCGATACCCATTTCTGG
AAGAGTATCCCGAATTTGAAGTGCTTCTTCTGTACGACCGAACGGATCATCAGCTAAATA
AATTAGTGGGTTTGCTTATTCCCACGTATATTTCTTCACTCAGGTGCTATTAGGTTTGTA
GTGCTAATAGACTAATGGTGCTATTCATTGGGAGTATATTTTTTAATCTTTTTCATCAGC
CAGTAGTCACACCCCCGTCCTTCCGCATCCAGCAGTAGCCTCAGAGCATCACTCACTGGT
CGAAGCCATCTTGTCATCCATCCCTCAGGCGTTGTCTAATAAGTTGCACCGTTACATTTC
GATTTTGATAATAATAAGAGAGTATTTAACTGCTTTTTCGATTGAAGTGTGCATGGATGT
GCTTTGTCTATTCCTTGGTTGTGATCCTGGACACAAAACAAAAGAATAAATATACAAGTG
GTGGTAATAATAGAAAAAAATCTTTCTGAAATATTTCCACCCCCTCTCTTTCATGCATAG
TATTAAATTGAATTTTTTTTTTTTAGTGTTAATTCTGGCTCAATTAAACTACATGTATAT
ATAAATATTTACCTGATTTTTTTTTTTCCTTTTATTTTTCCCATCGTATATAAAGACTAT
CCATTATCCATGATTTTCCGTTATTTAATACTGGTTATATTTGTGTATATTTCCTAAAAT
CTCTCTTTTATTCCGCCCATTACATATTCTGTAGAAGTTTACTACTATCTTTTAATCAGA
CTTCATTCTTATTGTCTATATACACATCTATCAGAAATGGCCTCGCAAGATGTTTTTAAC
GTGGAGGTCTTCTTCATCGTCTTCAGAGAATCCTTAGAAGCTATTATTGTTTGTTCTGTC
TTATTGGCTTTCATCAAGAATTCCTTCAACCCAGGTGGTAAGTCCCAAAAAATCACCAAT
CCTGAACAGCATAAGATTTACATGCGCTTGTGTAAACAAGTCTGGTTTGGTATGATTGCT
GGTGTTTTCGTTTGTTTCGTTATTGGTGGTGCTTTCATTGGTACTTTCTACACGTTGGGT
AGAGATATCTGGAGTAAATCTGAAGATTTATGGGAAGGTATCTTTTGTTTATTAGCAACC
ATTGTTATTTCTCTTATGGGTATTCCGATGTTGAGAATTCAAAAAATGCAAGACAAGTGG
AGAATCAAGTTGGCCAAATCTTTGCTTGCCAAACCAAAGGAAGGTAAAAGATTTAACATT
GGTCACTACTCCAAAAAATATATTATGTTCCTTTTACCTTTCATCACTTGTCTTAGAGAA
GGTTTAGAAGCTGTCGTTTTCGTCGGTGGTGTTGGTTTGGCTGGTAGTGGTTCTAAGAAG
GCTACTGCTTTTCCATTACCTGTCTTTGTTGGTTTATTCTGCGGTATTTGTGTTGGTTTG
CTTCTTTTCTATTTTGGTACTGGATCATCCATGCAAATCTTCTTGGTCTGTTCTACCTCC
ATCTTATACTTGATCTCTGCAGGTCTTTTCTCCAGAGCCTGTTGGAGTTTCACCAATTAC
AAGTTTAACACACAGACCGGTGGTGATGCTTCTGAAGCTGGTTCTGGTCCAGGGTCTTAT
GATATTAGTAAAACAGTGTACCATGTCAACTGTTGCAACCCAGAAATTGATAATGGTTGG
GATGTTTTTAATGCTATTTTGGGATGGCAAAACACTGGTTACTACAGTTCTGTGATCTCT
TACAATATCTATTGGTTAGTCTTGATTGTTACCTTATTCCTTATGTGGTACGAAGAAAGA
GTTGGACATTTGCCATTTACCAAAAACTTACATTTAAGAAACTTGAACCCAATGTACTAC
ATCAAGAAAGGCAAGAGAGAAGTTGCTGAAATGACCAAGGAACAAGTTGATGAATTAGTT
GCAAATGCTCAGAATGCTGCTGTCTTCCAACATCATAAAGAGGCTACACAGGCTGCTGAT
TCTGAAATTAACACCAAAGAAGCCGCTGCTGAGATTAGTACTAAAGAAGCAGAGCAAGCT
ACTGTTACTAATTAGTGGGTTTAATGTCTGCCATTTTAATGACTATTTTGCTTTCTTGCC
TTTTTGTTATTCACAATTTACTACTTATTTTTTTTATCTTACATTGACATCATAATATTC
TCATTCTCATTCTTAATTTTCTTGCAATAGTTAATCTTTTTCGTTCTCAATCCATTCATT
TACGTTTTCTGTTTTAGTATTATAAATAATTTGATACATGCATCAGGATATTTAGTTTCA
ATATTTATTTTAATGCAGCTGTAACTGTGTGAGTAGTGATATTTCTTTCTGAAAAACTCT
CGTTTTTATGGATGGAAGTTTACCCCTTAAAAAGATATAAAAAACGCCGAGCCAAGTTTC
AACATTTATTCAACGTTTATTTCGTTAGAGTCATATTTTAGTACTACTCGTGTTAGCGAA
ATTTCCAACATGATCATCGCTGCAATAGCATCATGTCAAATGGCACCAAATTTTATCCCC
ACCCCTACTTTTGCAGTAAATTTTCTTAAGTTATGTAGTTTATTTCTAGATAATTTCTTT
TTTTTTCTCATGCGATGCGTCTGATATTAATCAATCTGGACCCTCCTTGAAGAATAGGCA
TTATTGTCTTTCTTGATATTATTCATCCGTACATCGCAAACTCCTAAAAACCTAATCTCA
TGCGTTTGTTCCTGCTTTGGTATAAATGTGGATTTTCTTTTTTCGGTTCTCTCTTTCAAG
GATAAATATTTGTGGAATCATGAAAAGAATCGTCCATATAAGTTAGATATCAAAATATAT
CAGAGATTATCCTCTCTACACTGTTCGTAGTGACAGCATATTTTCAGTACAATGCGCACT
TTGTTCTGAAAGTATATATCCCAATCTACAAATTCAACGCCGAACCTATATGCATTAGTA
TTAAGTATAATTACAAAATTCAACAATGTATAATAGTAATATTATGCTAAATAACAATTA
TATGATTGATAATTCAGCCTTGAAAGAAACAATAACTTTGAACAAGCTTTTGATAATCGC
TCGAATCGGTAGAATGCTGAGACTGCCTCAATTTTGCAATCTCGCTAGTCAAATTAATGC
TGCTATCTTGCTTTTTCGCTTCTTGTTCGATTTGTTGTGCTCGATGTGGCGATAAAACAG
GTTTTGTCTTATCAACGATAGAAGCGTCTTCCATATTCAATATTCTTGCAGGTGATACCG
GACTGCATACATTTTTACTTGGGTTAGAAGCAACTGCGTCTATTGATGGGATGCCTGTGG
TGCTGGCTGTTGTAAAATTATTAGTATCATTGCCAAGCAGGGGCTTGCCGCCAAAGACCA
AAGATTCAGCAGTAGAAGCAGCATTAACGCCCGCGCTATAGAAAAGAGAGGTAGGTGATT
TCATTTCAGGTCTTTCAAGCAAGGATTCGCCCAACTCAAACTTATTATATTTATGGTACG
AACTCTTTTGAGAGCTATTTGCTGTGCTATCACTGTTACCTTCTAAACTATTGCTGCTAC
TACTACTAATTGCGTTCACATTCTTTGCATTTTGGTCAATATTACTATTAGTGCTGCTTT
CATTTTTGAAATTGAGACTTATAGGAGACAAAGTATTGATTCTCGGGAAATATTCTTCGT
GTTTGTTATTCAATATCAACGTGTCATCACTTAAAATATCATCATCGCTAAAATTGAAAT
TATTGGCTAACCCAGCATTTTTAGTTTTCTTTTTAGCTGCTTTCATAAATCCGCTGTCAT
TGTTCTTTGAAGAATAATATTCATCATCATCATCTCCTTCTCGACTATATTCCTTAAAAT
TTTCATTTTTGAACACCATCTCATAATTCTTAGAGTAATTGTTATCCCAGTATTCCTGGT
TTGCACAAATATACCGTACAACAGCTACAAGTATTACCTTTTCCTTGGCGTAGAATCTAT
TAAATTTTTTGTTGTCAATGGTATTATTGTTACTATTGTTATCCGTTACTAACGCAGAGA
TTGGTATTTTTATAGCAAAACGATCATAATTGTTTTTTCTTAAAATTCTTGGAACATCAG
GAACATAAATGGCGTCAATTTCAGAGATGATTTTCCAATTATTTAAAGAGTACTTGATAG
TGACTCTTTTCTGAAAAGACAAGTTTTTAACAGCAATGTAGCCTTTGAAGAATTTCCTAT
CGGTAGTCAAGAAGAAACGTTCCACAAAAACTGGTAAATTTTCATTAATTTTAAATTCAT
AAATACCGCTATCATTAAAATTAAGAGCTTCTAATTTCCATTTTGCATTGTCTAAGCCAG
TTTTGTAATTAGAATAATAATCGTCATCATCATCGTCATTGTATGCATCTATATCATCAT
CACTAAAGTCGGAATCACTATCTTCACTCCCACTGTCGCCAATCAACCAATTCAAAGATT
TCTTTTTATTTCTTGATGCAATCCTCTTAGAGGACATTCTTCGACAAGCTTGTAAAGGAG
TGACTTCGGTAGAAATTGCTTCGGGGGTATCCTTTTCATTGAAATATTTGACATCCGCAA
AAGACTTGTTGTTAAAATGAACAGATTTGTATGTAGGAGTGGTAGGCAACGATTGGCTGC
TCCTTTCGTAGTTACCCATATTAGCTAACGAACTAAGTTTCAAACTCGATTTCACAATCT
CGCCTGTTTTTTTTCGGATAAGATTCTTCGAAGGAGTGCTTGCTACAGGTTCATCATTAA
TGGAGTTTGCACATGCTGAGTCGCTATTCTCCGTGATGGTACTCAGAGAAGTACTACTAT
TTAAGTTGAATGGGGAGTTCTTATCGCCGACAGAAATCGCGGAGGAGGTACTATCATCAG
GACCGCCCGGATTCATAAGATCTGATAGCAGTAGCCTTTTATTCAACTCTGTATTGTTAG
AAGTAGTGTTCTCCAAGTTCTTAGAGAGCAAGAAAGGATTATTTTCTGAATCTGAGAATC
TTTTCTGGTGCAAATAAGTAATTGACTTTGGCTCGAAATTTAGTGTTTTGGATCTTTGAT
GAAAAGAATGAGGGCGGGTGTTGCTGCCTATTAAATAGTTATTATCAGTAGAAGGCTTAT
CAAACAGTGAGGATACGCGGCCGGTAGGCAGAGACATGGAGTTGTCCTTGTGGATGGAAA
CATTATCAAGTAGAAAATTTCTCGGATTCGGTTTAGATGCAGGAGAAGGATAGGCGATGC
GTGCTGCTGATGGTTTGCCGCTGTTATTGTTGGAGCCATCCGATTCGTCTTCAACAGCAG
GCAACGCTGTCCGATGAGAAGAAGGCGTATGCGTTTGAGGAGAAGGAGGATATGCGGGAC
ATGTATTCATCGTAACATTTAACAGATATTGCAGTGGTAATGAGAGACGGAGACTAACAG
ATATGTCAATAGAAAGGGTTCTATGTAGCGCGCTAACTGGTGGATGAACGGTGTTTGCAG
GTTAGAACAAGACAATCGCTATCGCTCTTTTAACGCTACTTAAATAAATATCAGGAGCAA
AGCAAAGGCAGAACAGTGTGTTAGTATTAACCAGTTGACTAAGTAATAGAATCCCAAGAA
TATAGATATGTATCACTGTGTTTTGATTTGATTCTTTAGATATACCATAATAATGATCAA
CTCTTTATCAAAAAGAGCATGATCGATATTCAAAATAATACCAAAAATGCTGTGCAAAAA
AAAATCGTACAATGATAGTAAAGCCGCTGTAAGAAAAGGTGCACTATTTTTAAACATGTT
TTTTTTTCTGTGTGGTAGTTATCATATCAGCTGCTTTTTTTTGTATGTGTATATAATAAT
AATTAATTGCTTTTGGCCTACAAGGAATCCGTCCTCCTCAAATTAGATCGGCTTACAGCC
TGGTTGGCAAGCCAGGCAGTCTCCCCCCCCCCTCCTGTTTGAAATAATTGAGTGGACAGC
TGGCTACGCGTCTGAGTATCTCCCAGAGTTAGGCAGGTATATGCGCTAGCTTTTGGCCCT
CGCCTCCCCATGGGGGTGACTCTGGGGCAGAACAAATCTTAACTTTATAAATATTAACGT
CTATCTGGCAAAAGGTCCGAATCAAAATTAACAACCGAAAGAAAAAATAATCAAAGTGCT
GACGCGTGCGCTTCCCAATTGGAAAAGGTACCAACCGAAAGCCGCGAAGTTCAAAACAGC
ATTCACTATATTCTGTGAAATATACAAAAGAAAGAAAAAATGGAAGAAAAAATAACGGAA
GCTCTTTGAGCTGTGTGGTATTCAGTGTTTGCTGCTCTTGAAATAATGCTTTGGTATATT
GCAGCAAACCAATCATAGTCATCATGTCTTCAGTGTTCCTGTTTTTGTGCCGCCTTGGTA
TTGTGCAACGCACCTTGCTAATTCCACAGTAGCTTCATCTTTGTGTATCATCACTGGATG
ACTGTATAAATATAAATATGCGTAGCTTGACACTGCAGTTTTTTGAGATCGTCAAATTGC
AAAATTTGCAATTCTTATATTGCAATGTTCGTTTTTATCAATGTTTTCAAACACATCTAC
AATATCCTCGACCATGGAGCACGTATTCTGTGAGCAAAATCGCACTCTTATTCTCTAATA
ATCATGTTCATCTTCTATCCACTATGGCGTTACATCTTTGAAAAAAACAAAAGGGCCAAT
CTGTGTACGATTGTTTACTTGCGTTGATTAATATTCAAACAGTGGTTGCTGCTTATTGAG
CCAGTAATACACGATAAGATTGACTCAAGACTGCGTGAAACATTTTATTAGTTAAAATAA
CAAGATTACCAAAGGTACTTGATTATTAACACTGTCAAGCCCGGTATGCATGTTGAAATA
CATTTTCCTGTAGGGAAAACAAATTAATTCTGAAATACAGAGTCATGTAAAAATATGATA
GTTCACAAGATGAGAACTTGCAAATATACTTGACAATTACAAGAATCTCGAGGGAAATAG
ATTGGCATATAATCTGGTTTATTTCTGTGTATATCTGTATATCCTCCTTTTTCTTTTTCT
TTTCTTCCCCTTTCACTCTTCTGCTTCAGAACATAATGAATATAGATAAGATTTTATAGT
AATATATATTCTTCAATATTCTTTGTAATTATTAAGTTTGTTTGTGATTGTCAAAGTGTG
AACTATCATATTTTTACATGACTCTGTATTTACTAGTTACCTATTTCTTTGTACAAGATA
ATATCTTCCAACATGCATGCTGGGTTTGACAATAGGGAAGGAGGGGTCATCAAAAAAAGA
AATAGGTAAAATAAACACGGAATAAGTAAATATTCTCTCTCAAATTAAGAATAAATATTA
ACAGTGATTCGGCAAACGAGCAGGAGTTTTTACTAAGTGAACAAAATCCTACACGTCTGT
GCTATTTTCTAATCACGCTGTTATTTCCATTATCTAAAAATAAAAATATAAACATTCTTT
TTTATGTGGTTTTTAAACAAAAAACTTTCTTGTTTATCTCATGGAAATAATATATATCAA
TTTTTTTTATTTTATTTGTTGGTTAATGTTGCCTTTACAAATACAGGATCCAAGAATGTC
TTTTTTTTTCAAAAGCTATTAAATATCAAATAGGCTATCATTATTACTCTAAAGAATGGC
CCATATAGCCAAAACTTACAAATTTCAAATATCTTCTTCAGTTATACTCTCATATACCCA
AATATAACACGGAGTTTTCCAATAATAGTGATTACTCAGCAATTTTACAATATATGTTTT
AAATATATTAAATTATGAAGACCAAACAAATGCGCTACTTTGTATCCATTAATTAACTGA
GCAATGCAACAATCCAGAGAAATTACACACAAAAGCGCGAGGCAAGATAAAATAGGCCCA
GACTTATGATTCAGGAACATTTTCTTTTATATCACCGCCAAACAATAGAAGCTACAGTTT
TTTTCCTTATTTCTCCTCATTTTAATATAGTTTATGCCTTGCTTATGCAAGCTGAACATA
AATACAAATGCACATAATAATTAAGTTTGTTTAATTGCATGCAGTTGGCGAGAATTCGTT
AACGTGGACTGCAAATACATTACATTACATTATACATTTACTTTTGGCATAGCGGCCGAA
TTAATAAGTATCAAAAATATCCAGCATTCTGTGAGATGAATCGGAAGTGTTCCTGGTAAT
TGATTTTCATACATATGAGAAAGTATCCCATACTCATTCATCTAAGGAATGAGTACCAAG
AGGTAGTAGAGATTGAATGAACGCATAGAAAAAAATTATTGATGACATTAAATGATTCTA
GAAGACAGCTGAGCAATATAATAGAAGGTAATAATAGTAGTATTGTAGAAGACAATAGAC
TAAAACAATAAGATAAGACACGATAATAGAGGACTTTAAAGTAAAAACTAGAATAAAATA
TACTATCTTCACATATAACGTGAAAGTGTCTCAGGCAGAGTAGGTAACGGCGGCCATACA
TTTTCATGAACTGGCCATTTTTTTCTTTTTCTTTTAGTACGGCTACCGAATTACATCAGC
AATGGTCATACAAACCTCATATGAAAGATAATAAAAAAAAAAAAATTAAATTGTGAAATA
TTGTTGCTATTTCATTCCTTATAAGAAGAAAAAATGTTAATTCATTTATCTGTTTTTCCC
CCCGCAATATTTTAGTGTTTTAGTTTATCTTTCAGCCTTGCCAAAAGCAAATTAAAATTT
AAATGCATTTAATTTTTTTTTTATTTCAGACATAATTTTTTTTGTGCATTCTGTGATCCA
AATTTCTCCTCAGATTTTTTACTTTTTTTTGCCTTTAGGTTTTTTGACTTGAATTTTTTT
GGGAGTGTCCCTTCAAAGAAAAAAGTCACTATCCCTGTATTCCCACAGGTTACACAGGAA
AATATTAGACGCCTGTCAAGCCATTCGTTGCTACTCTTATTCACAATCAGGAACAGTGAT
ATTAATTACCTGCTGGTGTATATATAGTCTCAAGAAATACCATATTTACAATATAAAAAA
AAGTAGACACCATCAAAATTAAACATAAAAAAAGGTGCAATCTGCCCCAGATAATCATGA
TATCAACCTCAACCTCAACTACTTCGAGTTCCACAAACTCCAGCTCCTTAAGACAGAGAC
TGACAATCTTGAAGTCACCTTCTGAGCCATCTACTTCTCCTTCTTCCATCTCACTTGTGC
CACCGCTCATAGAATCCCATGCAACAGCAAGTTTTACCTCCTGGAATACTCCAACAGACA
AAAGGCTCCAGATCCTTACTATTTTTTGGCACATTTCATCTGTTCTTATTTTCTTCTCCT
CTGCTCTTCTCATATACGCGTTGAGTCCTTTGAGAGTATGGCTTTATTTCCATATCCCGT
ACCTCATAGTGTTTTTGTTTTTCAAACCTTCACAGAATGGGAGAGTCATTCACAGAATTT
CTCCATTTTTCAGATCTTTGACTATGTGGAAACACTTAGTGGATTATTTCCCCATCAAAA
TACACAAAACAGTGGATCTTGAACCTTCTTATAAAGAGATAATAGTGGCAAATGACTACC
TCATTAAGATCAGAATCCCTAATGGCCTCGTATTTTTGATTCCCGGTTTCCTTTTGAAGA
TAGATACAATTATTCGAACACCAGGTAATCCTACGGACTCGGACGATAACTTAGATGAAA
CTGCAGAATTAGATCAAGATGATATAGTTTTCAAAAATGATACTCAGATTAAAAAAAAAA
TCTATTATATCAAACTAATCAAATTGAAACCTTACAAAAAAATTGTGTCCACAGGCAACA
AATACATCTTTGGTGTCAGTCCTCATGGGATTGCAGCGCTAGGTGCTACCGGGTCTTTTA
TAACAACTAGATCTTCTTGGCCAGATCTTTTTGCCAATATTCCTGTATGTCTTCTCACGC
TCAACATTCAATTTAATATTCCTTTTTTTTGTGATTATCTTTCCATGTTAGGTATATCTC
TGGTTACAAGATCAAACATTGATGCAATTTTGTCTCCAAGGAACCATCATAACGTTGCAA
TTGTTCTCGGTGGTGCACGAGAAGCTCTATTGTCAAGACCTGGGTCTGCAGATATAGTTT
TGAATAAGAGACATGGCTTTGTTAAAGCTGCGATGGCCAATAAGGGTACTAGATTGGTGC
CTATTTTCGCCTTTGGAGAAAATGAAGTTTTCGACATGGCATCAAAAGAATTTTACAATA
GCAAGAAAGTGTTGAAATTTAACAATTTAGTAAAGAAATGGTTTGGGTTTGCTATTCCAA
TGTTTAAAGGGCGCGGGTTGTTTACAACGGATTTTGGTTTGTTGCCATACGATAAAGAGA
TAAATATGGTTATTGGCAAACCTATAGAAGTACCATATTCCAAACTGCCCTCCCCAGAAG
TTGTAGATTTTTATTTGAGAATATACATTACTGAGTTGACTGAGTTGTATGAAGCTAATA
AAGCAAGATTTGGATATTCTGCAGATTTGAATATAATTTGATATAGTCTTTTCATTTTAA
TTTACTATTACTATTACTTATTATTCGGTTTTTTTTCTTTTAATTTCTTAAATTTTCAAC
CTTCATATCTAATCATAATCAACCTTGACATAAAAATACAATTGACTTTCAACTTTTAAT
TTCACTTTTTCAATAAGTAGCAAAGTTATGATATTAATTTTACAATGCCTACACAATGAG
GTTATTTCTCTTTCTCATCAGTGTCGTCGTACTCTTCGTCAGTACTCTCTTCATCAGTAT
AATCTTCATCAATGTTAGTGAGAACCTTACTGATAACTTCATAACCCAACTGCCTGATAT
TTTCAATAATATCCTCGTTCTTAGGATTATATGTTACGAACACACAACTAGAAGTTACCT
CAAACATAGGAGCGACATATTTTTTGGTAACCCTAACTAAATCTTCAACAGTTAATGTCT
TCAATTTGGCGAATAAGACCTGTTTGAAATCAGCACCACGTGCACGTAATTCAGTATCAA
TGTACCTGTTTCTTGCACTATTGACATAATTATTTTCTTTAAAAGCAAAAGCACTAACAA
TCATACTAATGGCACCATCTATTAAGGAATTATCGAATCCATCTTCAGTCAAAAGTTCAT
CAACTGCGGCTTTCGCTGCCTTCAAAGATCCAACAACATCAGTAGCATTGAATAAATTTA
AAATAATCTCCTGATTCTCTACATCTAATGCGATGCTAGCATGATATGCTAAACCAATAC
CTCTGATAGATTTCCAGAATGGACCTTCTGGAATTTCTAAATAATTCTTAACAAGCATTA
CAGCTGCAAAATCATCATGTAAATAGTCAATGTTAAAATTACTGACACTGTACAAATAAC
TGGATTCAGAGCCCGGAGTTGCCATCAGGTATGCTTTCTTACCCAAATTTTTACCCTGTT
CACTTATAACTATTTTATTTTTTGGGATTTCAGTGACTGGAGTAACATTTTTGCTTCTAT
CATTATTTGTAATCTTTTGAACGAATGGTTCCCAAGACGCTACTGGTGCATCAACTTCGG
AAACTCCACCATATATGGCAATACGGTAATTAGCTAAACAATAAAATAAGTTAGTTCTGA
TCTTTTCTAATTCAGATTCAATCTTGATGTATCCTTCATCTGTGTCTATCATTTCGGAAA
ATTTATGGAAATCCTCTTCGACATCCAAAATATTGTAGCATTTACTGATGGAGCGATCAT
TCGTCAAATAATGGTTAGATAGATATGAAAGCATAGTACCACCGTCCCTTTTATATTCTG
GAAGTGTGCCAATAAATCTATCAATCTCAACTTTTACTCGTTTCATGTCAAATTTAGTAT
TAAATAAAAGTCTTTTAATCCATTCAATGGCTTTGCTATAATGGCTTTTTTTACAAACCA
CAGTAAAGTGTAAGAGTTCACTGAAACCAGACATACCTGGTTGAAAATTAAAGCTAATCA
AATCTTTCTTCAATTCATCAACAACTTGATCATATGATAATTCTGTACCGTCATCCAAAA
TCATTGGTAAATTAAATAATTCTTGGAAAATTAGAAAATATGGAATTGATTCCTTTGGAA
TAGTAAATGAGGAAAGTATAAGTTTGATAGTAATGAAATTAGACTTATAGTTATCAAAAT
AAATATCTAATGGAAAACCTTCGCTTGGTACATCCTTGAAAATCACATCTTTAAAATCCG
TATTCTTACCAAAAGTTGAATCATTGATCTTAACTGGACTGGTTTGAATAAAACCAATAT
TACTAATGTCTGATTTTTTATATTGATACAATACTTCATCTGGGATTGGTTTATTATTAA
TTTCATTAGCTTTGTCCAACTTTTCTGCTAATTCTTTGAGCCCAGATTCTCCCAATTTTG
CAATTCTCTCTTTAATCAACTCTTTCTCTTCTATATTCTTCTTCTTAAACAATGCTGCAG
ATGGTTTAGCTAAAACTGCAGCATATGGCGCATCAATAACATATTTCTTATAGAACAGCA
ACCATTTTTCTAAATCCCATGATAATAAATCCTCGAAATCTTTCAATGTTTTCAAATTAT
TCAAGGATTTGTCATCACCGTAAACAAAATCGTTGATAGCTGCATCCGTAAATTTTTCAA
AATCTTTTTCACAATCATTGACAAATTCATCTCTTGTATATTCAACAGCGACTCTTATAC
GTTCTAGATCAAATTTTTTCTTGTCATGGTGCTCAACTAAAATCTTTTGAAATTTTTGTT
CACATTCATGTAATTTTTCTGTTGGAACACCAGAAAATACAAGTGATATGTAAGTCCTCA
TGTAATCATTGGTATAGAACCCAAGATCAGATGCTAAGGGGTCATCAATTTCAACAATGT
TACTTTGGAGTGGAGAAGAAGAATCATCTACTAAGTAGGAGAAAAGAATAGTATAAGCTA
AGGAACCTAAACTATCACTGTAATCAGGTCCGATAAAACCTATAAAAATTCCGCCACTGG
ATTCATCCAAATCTGGAAAATCTATTTCTTTGATGGTCTTACTTTTCATAATGAATGGAT
TAGGAGAATCTACAAATGGCCTTGGAGTTTTAATAGCTGGTAAATCTGGCAAATAACTTT
CAAACTTTACCATAGTTTCCATTAATTCATCTTCATGAATGGAACCTGCAACAATGACAC
ATAAGTTATCAGGTCTATACATGGATCTATGGAACTCCTTAATTTTCTGATTTGTTAATA
CTCTTAGACTCTCTAGCAATCCACCAGTTTCCGAAGAATAACCAGAATCCTTGGCGAATA
AGGTTCTTCCACATTCTAATTCAGAAAGAAAAATATTTGTTAAAACATGGCTCTCCATTT
CCGAGTAAACAACACCTTTATCCTTACCGGTACCATCAACATGGTAAACCTCAGTGTAAC
AAGCTTCATCAGTCAAGGTTGGGTAAAGTAAATGATCTAAATAAACAGGTAAAAGTTTGT
TAAACCCTTCCCAGCCTGCTGTTTCTAAAGTATATACAGTTTTATCGGTGGCTGTCCAGG
CATTAGTATTACTGAAATGCATATTACCAAGAATGTCCAAAAGACCTTTATACGGGAATT
TTTTAGATCCCAAAAAAACCAAGTGTTCCAAGGTATGAGGTGTACCAGAATCATCAGGAA
CTTCAGTAGCAACTGCAAAATAACCATGCACCATCGGCGTTTCTTGCTTAATGGAGACGA
TTTGTAAACCAGTACGTGTAGATCTCCATCTTTTTATCTCCGAAGGCGCATAATCAACTT
CAAACAGATTAATTAATTCAAAAGCATTATTATGCATAATATTTGTGTTTGTTATTTATT
TTAGATTTGCTTCTATTTGGTGCCTATGATGTTATAAATTCAAACTTGTAGCTGATCTAG
TGATTCTTTGTAGATTTGAAATTCACTAAAATTAAGGTATATTATTTTTTATTAGCGGTC
GGTATCTGTCTAACGAAAAATTTTCGAATTCCACATACAATCTTGATTGGAAAATTAAAG
GGACCAAAATATCTTATTATGTGCCCCGCAGAAAATTTTGCAAACATAAATAATTCCAGA
AAAAGCACGAGGTCAAAATTCAAACATGATGTAGCTAATTATATAAGTATAAAAAAAAAG
TATATATAAAAAACAACATTTTTAATGAAATTTTTATCAAAAGATTGGATGATTTTGATT
AATTGAGCAAGATTATCAGAAATACAAAAAATAAAAAAATGGATGAAATCCCAGATTTAG
TGGAAAGCATTGATCAAATTGATGAAACAAAACTTTCAACACTTACCAATCCAGATGTAA
ATAACAACAAATATATTCCCTCATCTACACCTAGCGACATTGATAAAAAAGTTCCTGTTA
CTATTATTACTGGTTACTTAGGTTCAGGGAAATCTACACTTCTTAGTAACATTGCTAAGA
AGGGTCAAAAGAGAATTGCTGTTATTTTGAATGAATTTGGTGATTCTAGTGATATTGAAA
AAAGTTTGACTATTCAAGATGATAATAAACAATATGAGGAGTGGCTTGATTTAGGAAATG
GTTGCTTATGCTGTACAGTTAAGGACAATGGTGTATCTGCGATTGAACAGTTAATTGATA
GAAGTAAAGACAAGATAGACTATATTTTCTTGGAGACAAGTGGGATCGCAGATCCAGCAC
CAATAGCAAAAATGTTTTGGCTAGATGAAGCTTTGAACTCTAATATTTATATTGATTCAA
TAATAACTGTTTTAGATGCAAAGAATATTTTAAAAAATTTGCAAGATTTTGGAGGTCATA
GACATGGTAAAAGTGCGAATGGGGAAGAATATTATCATGCACCAGAGAAGAAGACAACAA
CAGCTGAATTGCAGATTGCATTGGCAGATGTGATTTTATTAAATAAATATGATTTGTTAG
AAGGCCGTCCAGAAGAACAAAAGAATATTGAGAAAGCTATTCAAGATATTAATTCGTTTG
CACCTATTTACAAAACATCATATTCTGACATTGATTTGAACAAAATTTTAGATTTACACT
CTTTTGAAACAAATGATAAAAATTTAGAGAATAAAAGTAAAATAATTGTTAGTAATGAGG
GTTCATTTCACAATCCAAGTATTACTACGGAAGTTATTCAATTTAAAAAAGTTGCAAACT
TCTCTGAATTTTTACCAAAACTCGACAAATTTATTCAGAATGTGTTATGGGAAAATATTA
TAGAAGACAAAAAAGTAGATATTCATAGGCTAAAAGGTTTGTTGCTTGAAAACGACATTA
TTGGAAATGTAAAAGAAGGAGAGATGAGTGATAAAATTAAAGTTATACAAGGTGTCAGAG
AAACGTACGATATTTTTGATGGGTATTACAATCCGGAATTACATGACACTGGTAATTGTA
AATTAGTTTTTATTGGGAAAGGTCTAAAGAAAGAAAGTATCTGCAAGGAATTGAAAAAAG
TTATCGACACAATTGAGATAATCAATTAAAGCTTAATGTAAATATGTCTATAGTTGCAAA
AATACCCTACTAGTGTGACAGTAAGTGAATAAATAATCAATACTAAAATAGAATAATTCC
TTTCCATATCTAACGTGTTGAATGTAAGATTTGTTAATCCTGTCAAAACATTGGATACTA
GAAATATAAGCATGCCATTGTTATTGATTGACTCTAAAGAATATGGAACATTATTAGTAT
TATCGTCGCCATGTTCCTCATTACCTTTTGAAATATAAGTGAATAATTGATTAATTAATT
TGAAGCCAATTAGATAATTCATATTATAAGAAACAACAAATAGAACGTATTGCAAGTTTG
CGAATCTTCTTGATATATTAGTAAATTTTGAACTAGATTGACTGTAAACCACTAATAAAT
CAAAAAACACAGTGTATAGGAATAAGCAAAAGTCTGATGATAAACTGAGCTTTGATTGCA
AATACGATGGTTTCTTTTGGAAGGCGATAATTTCAGATTTATTAGAATTCTTAAATAAAT
TAAATGGGGTGGTAATCCCAAGTAATAAAAAACTTCCAACTGATTCGCCTATAAGAAAAA
TAGAGAAATATCCAATCAACGAGAAAATACCTTCCTTATTTTTATCAAATATAGTATCAC
GGATACTATCATCCAATAAATATAGTAATAACTTATTGTTATTTCTCTGCAACAAATATT
CATAACAGAAAGGAACAATTAAACCAATCAAAATGTTGAAGTTATTCAATCTTAGGAAAT
AAAAACAAAATTCCATGATATATTTCATTGGTTGTAATAAACTCAAAGTAACAAAGAAAT
TCCAATGAACTCCATATTCAGAGACATGTTCTTGATAATTCAATAATTTCACCAAGATTA
GCCTACCAATACCCAACAAAAACACTGTGAAAGATCCTTGAAAACTTTTCAAAATATTGA
CAGCAAGTGAGAGCAATTCTTCAAAGAATTTCATTTGATAATTGATGTTGAACTTAGTCC
AAATAGATTTTCTAGCAGAGACAATCCCCATGGAAAAAACAAAAGATCCAACACCTAAAT
CCATAAGAGATGTACCCCATGTTTCACACTTAGCGAACCTTCTTGGGAAAATATGGAAAT
CAACAGCCAAGATAGCAAGGGCGGTGATAACCAACATCTGCGACCTGTACACAGTAAGAT
AGGATCTTTTTGGTAGAAGCTGGTCCTTTGTTATTTTGGCGGCATCTATTTTGGATTTAC
TAGATACTCTTCCTTGGCTACTGGCTGACAATTTCTTGTTGGATTTGAAATTGGTTACGG
CAAATACTATAATTGGTAATGAAATACAATAAATTAAGGAGGTTATATCGTCTGCATACG
TGGTAATGGAAAGCAATAAGGCTACCCAATTCAAGAAATAATCTAAGACCAATGAAAAGA
AGTTCAAATTGCGTATGCTCGGATCTTTTTTATTGAGAAAGATATCAGTGAAAGTGTTAA
GGAAACAATAGGAGAAATAACATATCAATGAAATACAAGTCACCCAGTAAATATCACTTA
TCGTACCACCGCTTAAACCCGTGACAAAATCTTCCTTTCTACTTTTCAAATCATTGGACA
TATTTCTTCTTTTCAAAATTTTTTATTACGTCTAGATATTTGCTGATAAAGTATTGCTTA
TAAATACTAAATATATATTTGGCTCGTATGTATGATAACTAGTTTTGATTGAGTTTCTTC
AAGTATTTTCGTCTACGGTTATAAAATGAATGTTGAGAAAAAAAAATATTGGTCAAAGAT
CAGCTTTTGAAAAAAAAAATATATATAATCATGTGAAAAACGTGATTTAAACTGATAAGC
ATACGTATGCTCGCGTAAAGTCTTTTTATCTCCAATCGTTTGATGAAACTTAATTTATAT
AGCTAGATACAATCATAAGCGGTGGTTTAAAGATAAAAAAAAATCGAGAGCAAAAACAAA
AATCGAAAAAGTGAAAAATGAGAGCAGAAACACGGAAAAACTTCAAATTTAATAAACACA
TACTAACTATTTTATTCTTCTCTTCATTACTAGACATATTTGATAAAATCAATTATTTTG
TACATGTACATATACCTGAACAATAAGTTTTATAATATGATCACTAAAGTTCTTGATAAC
GCTTACTTGTTTTTGGTTTGTGCGTATTTGTTAGCATCTCCGTACTCTAAAGTTGAAGAG
TCATTCAACACCCAGGCAATTTATGATTTCATTAATCATGGATTCGACTTCTCAAAATTT
GACCATTTGGAGTTTCCGGGGGCAGTTCCAAGGACTTTCATTGGCTCTATGATTATTGGA
TATTCTACTAAGCTCATCGATTATTTGTTGAATTTAGTTAATAAACATGATGCCGAAATC
TCACAGATTAAGTTGCAAATATTTGCCAGGGCCATCTTAGGCCTTTTTAGCTGGTATTCA
ACCATTTTTTTGAGAGATTCAATCAATTATGCTATTAATCATGCCGCGTATTTCAACGAA
CTGAAGAAGGCCAAATATGAGCAAAAAGATGAAGAAAAGGCAGCCAAAGAAGAAGAAAAA
AAGGATTACTACAAGCAAACTTCTGTAGGTCTATGGTTCCTTTTATTCCAAATGTCGCAA
TTCCATTTAACTTACTACTCTACTAGATTTTTACCTAATTTTATTGCATTGCCACTCACC
AATCTTGCTATCGGTTTAGTTTTAAGAAGCAATTATCCATTGGCATTTGCTATCTTGGGA
TTCACAGGTATTGTGTTCCGCGCCGAGATTCTTGCTCTTTTGGCATGCATTGCTTTTGTT
GCTGTGTTAGTGTTCGGTAGATTTGGCATATATGCATCCATATCCAATGGATTGTTCGGT
GTTTACGTTGGTGGATTTTTATCTATGGTTTTAGATTCAAAGATTTGGAACCCGGAGAAC
AAATGGTTTAGCTTATCTCCTGAAGATAGAGTCATTCCTGAATTGGATAGCTTTATATTT
AATGTCGTTCAAAAGAACTCCTTGCAATGGGGGGTAGAGCCCTTCAATGCATATTTCACC
AAATATTTGCCAAAAATGTTTATGCCACCTTTACAATTGTGTCTTTTTGTATTGGGACTC
GTTAAAGATAGAACTACGCCAGCCCGTGGAATCACTATCCTAGGCATTTCTGCTGTCTTA
CACATTATTGTAATGTCGTTCCAACCGCACAAAGAATGGAGATTTATTGTGTATGACCTT
CCGATCGTCAATATTGCTGGTGCAAGCGGTATTGTTGGAGTTGCTAACTTGTCAAGAGGA
AGCTGGAAAAAATTTTTCAAGACCATTGTTTACTTCATTGCAGCAGGCCTGACTTTGATA
TGTCTTTTAAGAAGTTTATTGATGTTGTATGTTTCATCGTTGAACTACCCAGGTGGAGCA
GCATTGAGCGGTTTCAACAACTATTTTCTTGAAAGATTTGCCAGCGGTACAGTTTTCACA
GATAATCAGTATACCGTTCATTTGGATATTTTGCCAAAGATGACAGGCTCCAGTTTGTTC
GGAGAGATCAATCCGCAAATCTTGAAAGACAACAATTTGCACTTGAAATATGATAAATCA
GAGAAGGGAATGCAGGGAAACGAGGTACAAGATGCATCGTGGGATTTCTTGATAAGCAAT
TATGATGTTGATACTGTCAACAAGCACGTGGTATCCGGATCCCAATGGTACCCGGTTCAA
GAGGTCATGGCCTTCCACGGTGTTAACATGACTTACTGCCAGTCAAGAATCCGCGAGTTA
CCCTCAATTTTGCTCAGAGTTTTGCAGACTCACAGCATGGAACCTGTCTTTGACGAACTC
AGCAATGCGGTGATTCTTAGACCTGAAGTGTACATTTACGAAAAACAATTTGTAATTTAG
ATAATGATGCTTATCATAAGATTATATAGAAGACAATTATTGTCAATTGAATAAGATTTA
CGAGAACATTTTGTGGTTCTATTTGGATATTAGCTGGAACATAGTTCCCACGTAGATCAA
ACTATAAAATGACAGTGCCAGCACGCCATTATAACGTGACCAAGAAAAAGCAACTACGAT
CTCATTTTAGAGGAAAAAAAAAACTTGCAGAAGAAAAAAACATGGCTTGCTTAAGAAAGT
GCCGGAAGGTTACAGGTGAAGAGGCGCTGCCGTCAAAGTGATGACTGACCATTTTTGTCA
GCGGATTTTATAATTTCCTTGATTAATTTTTTTTCCCGCTTCTGCTCTCTGCAAACGGAA
TATTGGAAAGGAACTATATAAAGCAATCATGATTCCCTGATTTGAGTGTGATTTTTATTA
TTAATCACCCAAAGTGTATCCGCAACATATATCTAATCGGTGATAACATCAACAGTAGAA
ATCCACACAATAATATCCATAAAATATTGAAAACATTTCTGAACAACAAATAGAAGGTCA
AAATGGGTGCAGCAGATGAATTCTACAACGATAATAAGCAGCAGCAAGGTCAGCCTTCAC
AAGGTTATGCTCGACAGCAATACAGCGGCTCATCAGGCATGAATTATGACCGTGCAAGGC
TGCAGATGCCACAGCAGGCGTATTACCCCCAGCAACAGCAGTACCAGCAACATCAGTATC
AACATGCGCCACCTCCGCAAGGGTACTACGGCCAACAGCAGCCTTATTACCAACAGCAGG
CTCCTCAGCCTGTTTATGTGCAACAACAGCCTGCTAGAAGCAGTAACACTGACTGCCTTA
CCGTTATGCTCGCCACCTGTGCTGCCTGCTGTTGTTTGGATATGTTGTTTTAAATGCTGT
GTATAGCCATTATTCAACTTCGTTTTATATGGGATTATCCATATTTTTTGAACAAAATTT
CCTTACAGACAACTAGTTTCTCTTTCTTTTCTTGGTAATGCTTGGTTCTCGTATGCGCGT
CAGAAGGTTTCCTCGGTTAACTTGTTCATATTTAGTTTACTTTTATATTGCTCTTCTATT
TTTCAATCTTATTTGTCTTAGCGGTACAGAACCCCATTCAAATATTTATGCAATATATAT
AATTCATTTAAAAATTGGTAGAAACTGTATTTTGGTACTGTGAACTTCTCTGAGTAGATG
GTATCTATAAATGTATGTTGACACACATAGAGCGATTACGTCAATTTGTGCAGTATATCA
TAACCGTTTTGCGTGTCTAACTCAGAATGGTTCACAGTTGAAATCGCATATGGATTACCA
ACTCTTTTCTTCCACGATACTTTCTGAAATTTGAAAATAATGCATATGTATTTTATTGTA
ACATAAGTATATTTGTGATATTTATTTAAACATATCATGGGTTTTTACACAGGGTGTGAT
GGATTATAATTGTTTATTTTCTATTAATGTGATGCATAACGTTACTCCCTTCTTTTGAAT
CTTGCAGTGCGTGCGTCTATTGTAGATATTGAACCCTACCAAAATTAATTACATGATGAA
TATATTGCATCGCCTATCTTTTTTTTTTATGTTATTTTGAAGCTTTCCAGTAATTGATTC
CTCAATTTGGCATATAATACAAAAAAGTATAAATAGCAAAGACCAAAAGTTCGCATAATA
GCGAATACTAAGAAACCTGCTTAACTTATTCTTGAATTGTTACACTGTTTTCTATTGCCA
AATTTAATTTTCAATATCTAATTTTAACTAGCTATAGCCTCTATTAAATTCACACTTTTG
AGAGCTCCTGATAAGTATATTGCATGGTTTGGACACATCTAGATCCCAATAAAACGCATG
TAGCATATGCTGTCATCGGTGCCTTTACTGTTTTTTTTTCATTAATCTCAGCTATTCTTA
AAGAAAAACTCTATATTGGCGAGTCCACTTTTGCTTCCATCTATGGATTGATTGTAGGTC
CCCATTGTTTAAATTGGTTTTCTCCTTATTCTTGGGGAAATGTTGATTATATCACTCTAG
AAATATCTAGAATGATTTTGGTTGTTCAAATTTTCATAGGAGCCGCTGAACTACCTAAGA
AATATATGCTTTTTCATGGCCCTTCTGTATTATTGCTATTGATTCCCGTCATGACGGTCG
GATGGCTTATAGTTGGGGCATTTATATATTTAATAATTCCTGGTCTTAATTACCCAGCCG
CACTTTTGATTTCTGGTTCAATCACTGCAACTGACCCGGTATTAGCTGCTGCCATTATTG
GCAAATCCAAATTCGCACAACAAAAGGTGCCAGGTCATATCAGAAACTTGCTAAGTGCCG
AATCCGGTTGTAATGATGGTTTGGCTTTTCCTTTTGTTTACTTGAGTCTATACTTGATTA
TATACCAAGGAGATGCAGGAAAAATAGTCAAAAACTGGTTATGTATAACGATTTTGTACG
AATGTATCTTTGGATCTATAATGGGTACAGTCATTGGTTATTTTGGAAGAAAAATTCTTA
AATTTGCTGAGAAACAGAAATGGATAGATAAAGAATCTTTCTCGTCATTCTTTATTTTTT
TATCATTCCTTTGTGCTGGTTTTAGTTCTATTTTAGGTACTGATGACTTATTGGTAGCTT
TCGCTGCTGGATGTGCATTTTCTTGGGATGGCTGGTTTAGTAAACAATCTCATGGCAGTC
ATGTTTCATCTTCTATAGATTTGATGATTAATATGGCATATTTTGTTTATTTTGGTTCTA
TAATTCCTTGGGATCAATTCAATAATGGTGCCATTGGTACAAATGCCTGGCGTTTAATCA
TAATTGCAATCGTGGTTCTATTCTTAAGAAGAATTCCAGTGATTCTCGCATTGAAACCAA
TTGTTCCTGATATTAAAACTTGGAGAGAAGCCCTTTTCTGTGGTCATTTTGGTCCAATTG
GTGTAGGTGGCATTTTTGCTTGTCTTGTTGCAAAAGCTGAACTTGAAGCTTTTGTGTATG
GACATGAAAATGTTCCTTTAACCAGCATGCCATTACCAGGATCTCCTTATTATCAATTAT
TGGCATGTATGTGGCCTGTTGTCACATTTTTGATTGTTGTATCTATCATAGTCCATGGAT
CATCAGTGGCATTTATAGTGTCGAGTGAACATCTCAGAAAAGTTATCCTGTCATCTCCAG
AGTCGATTGATTCATTTAGCCATGTTGCTATAACCAAATTGGATGACATGATTGTCGTCA
AGGATCAGCATGGTCATAAACTGGATAATGAAGGAAATAATAAAATTCGTCATAACAAAT
ACAACGTTGATTTAGTAATTTACATGTACAGTACTAGCACTGATGAATTTACAATTTCTA
CTATATCAGATGTATCCCAGCCAATCAATGCATTCCAAGAAGGAAGTACTGTCATTATCG
AAGATGCTGATGGAGAGATCTTAGATTCTGTTGAGACTGATTCTGAAATTATTGAGAATA
ATAACAAAGCAGGTGCATTCTCAGGATTGAAAAATGAGAATAGAGCGTCTGATAATGCTC
TCTTCAGAATAAGTACACATATATCTTTCATTAATAAGAGTAGTACGCATAAAAAAAATA
ATGAATTGATATACAAAGATGGATCATCATTGTTTGTTAAGAGTTTACAAGGAAAGCTCA
TTAGAAAATATGAAATTAAAATCCTGACTTCTGACAATGGTTCAATCAAAGAAGCTTAAT
TTAAGTTCATTTTTTATCCAATAAAGTTTTTGTATTATAGTAATCTACGGAAGTTTATTC
CTTTGTTTTTTCTACTGCAAGGGGTTAAGCGTTATTTTTGTATAATATTATAATTTAGAT
TTCTTAAATCGATTCAGGATGGACACTGTTTAGACATACATCATTTGTAAGACTAGTCGT
GATGAATTTTCACATTAATAAGAATGTATGTATTTTCGAGCAACTATATAAAAATATAAA
TACTATATAATCCAAAACTGCGTGCGTCATAGGAAAACCTGTAATACTAATGCATCTTCC
CACGTTTTTTCTTTTTGATATCTAATGACTCCGATTGCTGTTGATTCTTGTTCTTTTGAC
AGTTTTTCTAACATTTCGTGTTAATTTATTTGCGACAATATCTACTCATTTATAAGAATT
TGGTAAAATAATCCTTTATTTATAAAAGGATAGGTGTGCACGCTTTTATTATTGATAATT
TAATGATTCTTTTCATTGGTTCCGTTTATTAGTACAATTAATGAAGTTTCGCAGCTCTCC
AGTAATATCTATTAGCATCCAATGATATTTTTATTGTTATAGTAATAAAACAAGCCCTTC
AGAAACCGTATGAAACTATTTAGATGAAGAAATGAAGAATCCAAAACAAATTTCTATTTC
TATGTCTCTAGCTTTAGTGATATCTATTTCGTTGATATTTGTTAATGTTCAGTTATTAAG
AGAAGCAATTACATTACCAGCTAGCATAATTTTGCTGAATGGCGACAGGACACAATATCA
GCGGGAGTTATTTTTTGTTTTAGATTTATTCAATTTTAGAAGAAAGGATTCTATAAGTGC
TTTAAAAACCTATTTTCCTGATATTGAGGATAATTATATCAAAAATATTAATGGTGATTG
CAAAAAATTTTATAACTTGCACTCCCATAATGATTACTGGCGCCAAGAGCCATTCTTTGG
CGCTATTTCTAGAAATTATAGAAGCATAGAAGCTGATGTGTGGTATTATAAAACAGATAT
GAACCAGGAGTTATATGTTGGCCATAATGAGTATGTTCTATCCAAATATAAAACATTGAG
AAGTATGTATTTGGAACCCTTGTTAGAAATATTGGATGATATAAATAATTATAGTAGTGC
TGCTGATAGTACCACAAAAGGGGTGTATTACAATTTCCCGAATAAGTATGTCAGTTTGTT
AATCGATATTAAAAATAAATTTAGTTTTCCTATAATTTTGCAGCAATTAAAGCCATTGGA
CAAATATCTAAGTTATTATGATTATAATTTGAATAAGAGTATTGAACGCCAGATAGTTGT
GACTCTTACCGGCAATATTCCGATGAGAGATCTTTTAGAATTCGACGCATATTTAGCAAG
GCAAAGGTTAAAAAGATATGTTTTTATTGATTATTCAATGTTCGGTAGTATTGAGTTAGA
AAATCGTTTAGACCTTGAGAACTGGAGTTTCTTGAGTTCCATAAGCTACGAAGAATTCCT
GCGATTATCGGGTGATTTCCCGAATAACTCCACCAAATTTTCACGGATTTTGAATCATAG
TAATATTGCTGGCTTGAAAAAGTTGACAAACAAACACAATGTTCCGAATACTAAATGTAG
TAATAGCAATATTTCTCATGTTGCATATACACGAATCTGGGGGGTTCCGCAGTTTCATCA
TGATGGTGGAAATGGATTCTTTGGTTTGATTATGAATTATTTTAGAACATTATTGAGTAA
ATCTGAAAGTGTTGATGTCAATATCTGGAAAGATTTGGTTATCAACGGAGGAATCTCAAT
GATGAACGTGGATAATTTGGATTTTGGGATTGATGTCTTTAATAATATTTATAATGATCT
CTAAGATTAATAATTTTTTCAATTTTTGCAAAATTTCTTGATAAGTGCTCTTTCTATTAT
CCTCGGAGATTTTCCTGATTGATTTTGATGTTATTTTTTATCATTTTTATTTTCAATAAT
GAGGAATTATTGAAGAATTATTGAAGAATTATTTAGGTCTTCTCTAAGCACTGCGATTCG
AATGATTCTATTTTCTAATTATATCCTTTTTTTTTTTTGAATATCAAGATTGTAGTGAAT
GTTGCATCAAATTAGCCGTTCTCCTAGTCTCTAGTGTCAATATCAGCCTTACTAGGTTAA
TTACATGAATCTGGTAACTTCTTATCTCCACCCATTTATTACATCATTATTTTTCTTTTG
GCTCAAATAATGCAGATTCAGGAATTTTGTTACCATAATTTATTTCGGAAATTTGTCATG
CGCGTAAATAAATTTAGTATATAAGAGAACTTATTTTGGTCAAAATGGGAATTCAACATG
CATGAAATTATTTGATTGCCGTGCGAAAATTTTAAACAAAGAGCCCTTAACTTCTGAAGA
CAATAAAAAATTGAATAATACCGTAATAGACAATGCTTTGTATGGCGCTAAATATTTAGC
AAATGGGTTGTTGATATCAGAAATTATGTAACGGAACTTGATCTGAAATGACTTTGTGTA
TAAGCATCTATATAAATGTTGATAATTCTACAAGTAGCTTATTTTCTCGTCTCATGCTAC
CTTTATTTTCTTTTGTTCATTTTAATAATAAAAATTCAAAATAAACTAAGAAAAATTATT
TCAAGCTATCAAAAGATGCAAGTTGATTATAACTATTCTCATGTATGCAATTATAATGAA
AAGGAGCCTGTTAATAGTGAAGATGAAGATGCTTATAATGAACTCAATAATAAGAAAACA
ACAGCAAACCAAGTTGTCAAACTATCTGCAATTTTTTTGGCCGCCATTTTATTATGTTTT
ACAATGCTTGCAAACTCAAAATGTCGTTATCACCAGAAACACATCAATATTTTAAAATCT
TTGGAGGGGCATTCTAATGTAGCTACAATGGTATCAAAAAGATCCACGCCATCATATGGA
ATAATATACGGTAGTAATACCTCCGTCTTGAACTATTATTATCCAAATAAAACTGCAGGA
CAGACTTATGTCTCTCTTGTAAACTCGGACGTCTATAACTTTTATAATATACATTCACAC
AACGATGAATGGAGAGCTATACCGTTATTTGGAGCATTGAGCAGAAACTATCGAAGTGTG
GAAGCTGACTGTCACTATGATGGCTATCCAGATATTTATGTTGGCCATGCTAAAAACACT
TTGCAAAAAGACAAAACATTGCAACGCATGTATTTGGGACCAATGAAGGAGATGTTGGAT
GAAATAAATAATTACAATAGTAGCGGAGTAATAAATGGGACAAACGCAGAAGCTTCTTAC
AAAGGGTTGTATCAAAATTTTCCGCTGGAAACTTTGAACTTGCTCATTGATATCAAGGAT
AAACATGGTCACAAGTTAGTTGCCAAGATGCTAGAACAGTTGGAGCCAATGCGAGAGTAT
CTTACATACTACGACTATAACGCCAAAAAAATTGTTTACAGACCCATATCAATCACTTTC
AGTGGTAATTGTCCAGTAGAGTATCTTACCACGGAAAACGGCTCATATTTCCAAGATCAG
GCACAGGATCACAGTAAGAGGTACGTGTTCATCGACCATGATATGCTCAACACAGACAGT
AAAAGCTGGAATAACAAGTTTGATGTGAATGAATGGTGTGTTATGTCGTCGGGCAGCCAG
AAGGAGTTTCAACATTTGAAAGCAAACAGCTCTTATCCTGTGAGCCAAACATACAGTGAT
AAAGCTTCAATTAAAAACCTTGAAGGTTTAAAAGCTGCCACCGCTCAATACGGTATTTTA
ACAAGGCTTTGGGGTGTAAGCCAATCGCACAGCTACCCTTCTAACGAGGACTTGAAGCAA
ACAATCACGATGAAGTATGGTTTACCTTACACGCAGGCGGTGGATCAATATTATGCCGCG
ATGAACAGCACCGCCGACGGAAAGAAGGTTGAGCAGGACTACGAGTTTTGGAGAGACTTA
ATAGTTAACGGAGGGATAACGTTGCCTAGTACTGACGACTTGGACTTTATGGTAGAGGTC
TATAACAGACTTCAGCTTACTTCCCCTGGTTGCAAGAATTTTTCATAGAGAGCAGTGTTA
GATATTCTATATATATATTTTCATCTCTTTCTTTACTTTCTTTTGTGTCCATCTTTTTCT
TCTAACGCCTATTTTTTTGGGTTTTTTGTATTATTTTTAGTTTCAATTAATCTACGCTAG
AGACCTATTACTGCCAGTATTACGTAATTTGTTCATTTCAGTATTTGGACTAGCTCGGGG
TTCTTATGATGCACCTTGTAGCGCAGCTAGCAAGCGCTTGGCGGACAGCTCGCTCATGCG
CCTGTAAGCCATTGCTTGGAGGCTGAAAAAAAATGTAATTCCGAATCCAACGGCTCTGGT
GGCTTTAGCGGTGCTACGAGAGGTGCTTCAGCATCCACCAGGAAAGTTGCTTTAGAGAAT
TTTTACATATATTCTCATCTATCCCATTTAGTGGCGACAACACAAGCATTATAGGTACTA
GCCCTGCCGCCTTAGAAACCAAGCGCTTGGCTTTCAATTTACAAGACAGATTGCAGCAAC
AGACGTCACTAAATTTGTTGAGAAATAACTATTGTTAGCGTGATCTCGGCCGAATTGTAG
CAGCGCCCACAGGCAGTTATTATGCATGCTCGCGAAAGCTTAAAAAAAAGGAGAGATAGA
GCAGACAAAAAGAAACGGATATATTAGAGAAGAAAAAAAAAGTAATAAGGAAAAAAATCA
CTGTTACAGAAATAGAATCCATCAAATGCTTCACTAATGACAATCTTTGCACAGACTTCC
TTCGAACCCTTAAGTGCTCTGCGATCCATTCTGGCATTGATATCATCAAAAAATTCACAA
TTGACTATTAGTAGAAGTACTGATATATTTATAAGCAGGAGTTGCCGGTATTCTTAGATT
CAAGCCATACACATTTGAGCAAGCGTCCGCGAGACTTGAACGTACTACTATCCGCTATTT
GTTCATAGCACGCTATATTAGCCAAACAATACAATACCACCAAAGCTGAACATCAACCCG
ATACTATCATGGTTTGGGATCACTTGAATGTCGATAAGGCACATGTGGCTTATGCTGTTG
TTGCTGTCTTCACCGCTTTTTTCTCTTTGACGTCTTTGTTTGTCAAGGAAAAGCTTTACA
TTGGGGAATCCACGTTTGCTACCATTTACGGTCTCATAGTGGGGCCGCATTGTCTAAACT
GGTTCAACCCCATATCTTGGGGTAATTCTGACTATATCACTTTGGAAATTTCAAGAATAA
CGTTGGTGGTTCAGATTTTTGCTGTAGCCGTTGAACTACCTAAGAAGTATATGCTTAGAC
ATTGGCGATCAGTCTTCCTTTTGCTTGTGCCAGTCATGACCGCTGGTTGGCTAATAGTCG
GCGCTTTTGTCTATTTACTTATCCCAGGGTTGGATTTTCCTTCTTCTTTGTTAGTTTCGG
CCTGTATCACCGCCACAGATCCTGTTTTGGCCGCTGCTGTTGTAGGTAAGGGTAAATTTG
CCCAGCGTGTTCCTGGCCATTTGAGAAACATTCTTAGTGCAGAATCTGGCTGTAATGACG
GTATGGCTTTTCCATTCATCTATCTTAGTTTGAATCTCATACTTCACCGTGGCAATGCTG
CCGAAATTGTCAAAGATTGGATTTGTATTACTATATTATACGAATGTATATTCGGATGCC
TTTTAGGTGTGGTTATTGGCTATTGCGGCCGCCACGCTATCAAATTTGCTGAACGCAAGA
ACTTAATTGATAGAGAATCCTTTTTGGCATTTTACATTGTTTTAGCGTTGACATCTGCTG
GTTTTGGCTCAATGCTAGGTGTTGATGATTTATTAGTTTCTTTTTCTGCTGGTGCTGCTT
TTTCATGGGATGGCTGGTTCGCTAAGAAAACTGAGGCAAGTAACGTCTCTACTGTTATAG
ACTTATTGATTAATATGGCGTATTTTGTTTATTTTGGAGCAATTATTCCTTGGGAACAAT
TTAATAATAAAGCCATTGGAACTGCAGCTTGGAGATTAGTCATTCTTGCTATTGTGGTTA
TTTTCTTGAGAAGAATTCCTGCAGTTATGGCCTTAAAGCCATTAATACCCGATATCAAGA
CTTGGAGAGAAGCGCTTTTCTGTGGACATTTCGGTCCTATTGGTGTAGGTGCTGTATTTG
CTGCAATTTTGGCCAGAAGTGAGTTAGAGAGTTTTGATAGTTCAGATCCAACTCCTTTAA
GATTACTACCATCTCCGGGAGCCGAAAACTATCAATTAATTGCATGTATATGGCCCATTG
TGACGTTTTTAATTGTAACCTCTATTATCGTTCATGGATCATCAGTCGCAGTTTTAACAT
TGGGTAGACATTTGAATAGTATTGCGGTCACTATGACATTTACAAATACAAATACAAATT
TCACTATGAATACTGCAATGGAGAAAAATTGGCTTAATAGATTACCGAAACTAGAATCCA
CAGGTAAAAGTTTCTCCCTACAACGTGTGGATACTAAAGCTCTTAAATTGAAAAAGAATA
AAAAACAAAAGAAGGATATGTATGAGGATGATGATGAGCTAGGAAAGTTGGCTGCTGCTA
ATACTTTACAAAATAATGAGATGCAAAAGGGTAATAATGTGGTTGTTGAAACTTCAGGTA
TTAAATATAGACCTGTAGGTGCTACAAGCCATAAATCAAAACTGTCACGTCGTAAACAAC
GTCGTAAACAAAGGAGATACATTTTTGAGAACGATGAAGGAGACGTGAGTGAAGAACCAA
GACGTGCCCCACCACAAGCTGAACAATTTAACTTATCTCAACTTCATCAAAATAGACTTC
GTAAATATCGTGAGATGAACCCAGAAGAAGAGACCCCAGAAGAAGAAGCCTCGGAAAAGC
CAGTAGAAATTGAAGAGGCCGAGCCAGTTAATGAAGAAGCCTTAAAAGAAGAAAGGCAAT
CACAAGATGAAAAACAACAAGGCGATAGGGAAAATCTGCTTGAGCTTAAATCCTCTGAAC
CTGTTGATCTTGCTATACACGATGCTACATCAACACCAGAATCACCAATTGGTATTGCTG
AAAAGGTTGCCCAACCTATTAAAGCGTACGAGGAAGGTTCTAAGGTTATTATTGAAGACA
GACATGGTGAAGTTATTGATGATGTTGATGTTTCTTCTCCTACTAAGAGTAATCAATCGA
ACGTTGGTTCAGATAATGAATCACGATTACATGAAGCTGATGCTGAAGTGAAGAGTGTTC
TTTCTAGAGTAGCATCGAGAGTATCATCTATTAAATCTGTGGGTTCACCTAGAATGCTAA
GACCACATAAGAAAGGATTGGTTTATAGAATTGGTAATAGCTTAATTGTTGAAAATGAGG
ATGGCGAAGTTATAAGAAGATACGAGATTCATGAGCATCATAAATCCGGACTTGATGACC
AAACAGATGCAGATGGAAGTGCAAAATTGGAAACAGAAGGTGACGCAGGCAAAGACTATG
TGGATGTCGTATCTGTCAATGATAATAATAATGCAGGATCACTGTCATTGGTTAATAAAA
CTTTGAATGTCATGGGTTTGAAAAAGTTTATAACGAATAATAATACTGCAACTCCTATTA
AAAATTTAGAGAAAAACAAAGACGAGGAAGCTGATTCTGATAAGAAAGAACCCCGTATCC
AGAGAAATAAGTCTTTACCTCCTGAAATTAAGAAAGATTATTATGATGATTATGATGATA
CTGACGATGATGATGACGATGAAGACGATGAAGACGATGATATTGAAGAGGAAACTGAAG
TTGAGAAAATGAGGAGATTGGCTGCTTTAGGCCATTCCACTACTGGTCCAAGAGATGAAA
GTGACGAAGAACATATTTGAACAAACATTATAGATGAAGTTTGATTGACAATATTAGAAT
TAACATTTGCATTGTCTTTTTTCTTTTTTTCTTTTTTAATTTTTAATTTTTGCTTTTTTT
GTTTTTAATTATTTTTCTTTACTATATTTCATTTTCTATTCTATTTTGAATGTTATTATT
TTAATTTTTTTTTTATATATTATATTATGCTGCAGTATCTTTCCTAAATAGACGAACCAA
TACTTTTATTTTATATATTTCATTAGTTGTTGTATTACAGGTTCATTTCAGTTTATATCT
AAGATATTTAATTTATATTTTGCGTTTTTTCAATTCATATTGGTCGAATATATATTGGAT
AAATTTTTATATACAGAAAGGAATAAGTAAAAAGATACTATGAAATAAATATAAGAATCA
ATATATATATATATGTGTGTGTGTGTGCGTGTGTATATGGAACCAATGGAAATTACCTTC
ACAGTTGATTAATTTCTAAAACTGATGTACATTGCTGAATATCTTTCTTCTTGCTAACAT
TTTTTCTTTTAATGTTATTCTTTAGACATAATAAGAATAAAGCAAATATATTAATCAATC
TTCTGCTCAATCTTTTTGGCTTCCGGATTACCTCCAACATTTGCTCTAGTTTTCGAAGTA
TTGGCTTTCGAAGCAGCGGCAGTCTTCACACTATTTTCATCTTTCTTCATATGTTGTTTA
AATATTGGGTCTTCCAACAATTCTTTAACTCTTTGAGCAACCAAATCTGTATTCTCAGCA
TCATTTTTCAAGAAAGTATTAGAATCATCGATTTCAAAAGACACATCTTTCAATTGCTTT
AAGGCATCTTGCAAACTATTTTTAGCAAAAACATTGGTTTTCATACCAACACCTTCAATT
CCGTATTTATTCAATACAGAAAACCATAAATCAAGAACCTCAGGATTTGTGTCCCAAGCT
TTTAATAATCTTTTGTGAGTTTTACGTTGGAAATTCTCCTTAGATTTGGCTTTAACGAAT
CCCGCTTTAATAACGGTCCACTTTTCAGTTCTGGTGGGTAATGGTTTTGGACCAGTAACT
GGAATTCCTAAATAGTAAGCTGCTCTAATAGCAAAATCAATAAAGAAATCCATATTTTGA
ACACCATATGACCTGAAGTGGATTTCTGCTGCCAAGTCGTTGTACTTGACTTCATGTCTT
AATGGCTTATGATAGATTGCTTCAACGTTTATTGGAAATTGCAGATTCTTAGAAACGACG
GTATCACTTTTGGATGGAGATGAATTTGAAGATGCTATTTGGGATGATGGTATACTTTTA
TTTAAGCATGTTGTATTAGTGGAAAATGCATTCATATATGTCTTTCCCGATGTCACACTT
GAGCATCTTGATTTAATCATTTGATTGGACAAACTTCTATACATCTTGAAGGTATACGAT
ATTTGCTTATGAATAATTATGCCCAGACTTTTAGAGAGATTAAATCTAAATATCAATAAG
AATATTTATATTCACGTTAACCGTAATATCAATTACTTATTTCAGAATATAATTGGAAAT
TTCATTATCATGAGCGACTAAAAAATTTTTATTTTCTTATTTTAATTTTTCCCATATATA
ATTTTCGTAGAAGAAATTTTAGTAATAAAAATAAGTTACCCGGATCCCATCACAAGGAAG
AAATAATAACTAGAAGTACATTATAATTCAAAATTATCTACTCTACTCTCAATCCACTTA
TTCTAATTATAGATAACTTGACGTCTTTAAGTACCATCATACTAAATATGGGCAAAAGTA
GTAAAGATAAAAGAGATTTGTATTATAGGTAAGTGAAATAGATCTTGAATTTATATCATA
TTTTATTAGTGTGAAAGGTACTAACATTAAAATATAACCAGAAAGGCCAAGGAAGAAGGA
TGGAGAGCTAGATCTGCATTTAAACTTTTACAGTTAAATGAGCAATTTCATTTATTCAAA
GATGTCCATAGAGTGGTTGATCTTTGTGCAGCTCCAGGATCATGGTCCCAAGTGTTATCT
AGAGAAATATATGAAAAAAATAGCAGTAGCAGTAGCAATAACAAACCGCAAATAGTGGCA
GTTGATCTACAGCCAATGTCGCCTATCAATGGTGTTACTTGTTTACAAGCAGATATCACA
CATCCGAAGACACTTGCGAAGATCTTGGAGATTTTTGGAGGAGAACCAGCCGATTTCATT
TGCAGTGATGGTGCACCAGATGTGACAGGGTTACATGATTTAGACGAATACATCCAAGCA
CAGTTAATTCTTTCAGCTCTTCAGTTGGCCACCTGTTTATTGAAGCCAGGAGGATGTTTT
GTTGCGAAAATTTTTCGAGGCAGGGACATTGATTTGATGTATGCGCAACTAGGCTATCTT
TTTGAAGAGGTGATCTGCGCCAAGCCAAGAGCTTCTAGGGGAACTTCTTTAGAGCTGTTT
ATTGTTTGCCGTGGTTACAAGCCTAGGGCGGGGTGGAAACCTGAGTTGAAGTTGAACGAA
TCAACAGAAGAATTTTTTGAAGATGCTGGAATGCACCGAAACAACAGGCTAGATGAGACA
TTAGGCGATTATTTGTCGAACGAAGAAAGAAAAGTGGCACCGTTCATCGCATGTGGTGAC
TTGAATACCAGCTATGATTCGGATGCCACTTACGGTGATTATATTACCAGCAGTATTAAC
AAGAGTTTGAATCCAGTGCAACTGCCCACAGCCCCTCCTTATAAGAAGGCACTTGAGATG
AAACGTCGTGGTGAGTTGAAGCAAAAGCAGTATGTGTGACTGAAAGGAAGCAAAAGAAGG
ATGGAGTTCGTATATATATTTACAATAAATTCTTTTTATTTGGTAAGTTTAGAGTTAATC
AAATTTAAAAAAAAAAAGACGAAATTTGAATATCGTTATTACACACTTCCCAGGAGCTAA
TCTGAGGGGCCCGAGCAGTTTGGCTATAGGCGATGATTAGACAGTAATTACCAGGCAGCC
TTCTGAGAGACCTGCCTGTTGGATGTCCAATCATGCTGATCGGGGCCTATAAATAAGATC
TGATGCGGCAGGACGGAATTTACTGAGGGGCAACGAAATGGTTCAAATCGCATAAAAAAA
TTTATTTGTGTTGGCCAACGTAGAAACTTATGATCACATTTTCAACTAGAATATTCTACA
GATTAGAATACGCTCACGAAATCAATAGGTTGACAGAGTATTGGAATGGTCTACATTATC
AAAGATCATACAATTCAACATAATATAAATCAGTAGGTGAATTCATATTTAGTAACCTAC
TAGCACACCACATTCTTATAATTATAACTTCATATCACCATTCTTTGTGTTGCTTGACAG
TCTTCTAGCTTATCTATTTATTATTACGAATTGTTATCATCGGATCTCTCTTCTTGTTGC
TTGCCACTGCCAATCACTTCCTATATATACTATCACTAAGATGACCACCACAGTTCCTAA
AATCTATGCGTTCAAAGATTTTGATGATGTTGCTGATGCCGTCGCTGACCATATTATAGC
CGCCCAGAATTCGGTGTTATTTGACAACAAATTGCCTCCAAATCAGCTATCCAATGCTTT
AGATTCCCAAAGCAGCAGGAATACAACTTTAGCACCTCCTAGCAATAGTAACAATAATAC
AACTCACTCATCTTCTGCATCTACGCCTGTGCCTAACTCTGTGTCTTCTACCGCTTCTTC
CAAATTCTCTAAAAAGAGAAAGAAAGAGCAAATGGCGAAAAGGTTTAAGATAGCAATATC
TGGTGGCTCTCTAATTTCCGTCTTAAACAAAGGTTTGTTAAAAAGAAATGATATCTTTTG
GGAAAAATGGGATATCTACTTGGCTGATGAGAGATTGGTACCCTTTGACAATCCTCAATC
CAATTACGGCTTAGCTAAAAGAAAATTGTTTGATCTTATTGAAAAAAACTACGTAGGCGA
TAGCCCCGTTAGAAAAATGCCCAAGATATATCATATAGATGAACTGCTTATTAGTGATCC
TCAAGAATGTGCGGACGACTATGAAAAATTGCTTATCAAGAACTTTGCTAATAAAGAATC
CGTTAAACTTCCGTTGTTTGATTTGTTTCTCTTAGGATGTGCTCCAGACGGTCATATTGC
CTCTTTATTCCCAAATAGAGAACAATTGAGAGAAAATTTTGCTTGGGTAATGCCTGTAGA
AAATTCACCGGTTCCTCCAATTCTGAGAATCACGTTGACAGTCCCTGTGATTTGCCATTC
TGCTAGAGTCACGTTTGTCGTTGAAGGTAGTACAAAAGCCCCAATCTTGAAAACAGTCTT
TGAAAGACCTGATAAAGGATTGCCTAGTAGTATCGTCAATGAAAGTGCCGCTGGCAGAGT
TGTTTGGTTCGTTGATGACGATGCGTTAGATGATGTCTTAGTATCTAAGAAGAAATACAA
ATATGAAGTAGATACGTTTAAAAATAAATAATCATAACCATAACAATAAAATTACATATT
TTTTTCGCTCCCTTTTGGTCATTTGTTATTCATGTTTTAATCTATCACTACATAGTTCTA
ATCTCGTTTATCATTTATTACTATCATCATCTTTTTATATATTCTCACTCACTTTATATA
TGCTTGTTTTTGTTTTTTTACGATGCCATCATTTAAATCCACTCCCCTTATTAATATATG
ATACAGAAATAGTTGATCTATTGTTATATACGAAAAAAATTATTATAATACTACAATTAA
TGTTTAGCGGTTCTTTCTTTCACTAATATTACTCATATCGATCAATGCAGATTCTTCATA
ATAATCTCAACCTATTGTTGTTGCCATCTTTTCGCCAAAAATTCCGCTTAGCTCAGCGCA
CTAAAGCAAAAATAATTGAGCACAAACAAAGAAAGAAAATCCGGAAATGAAAAGCTTGGT
AAATTTAGCAAAGCTAAAAAATCAATCTATTTGCTTTTGAATTGATCAATCAAACTTAAG
AATTTACTCAATTGATTATCGTAATTGATTAGAATATAGATAATCGAATAACTCATTTTA
AGAGAAAATAATGTATTCGCAGACAATCTCCAAAGTCCTTAACAAGACAATCCTGCAGCC
TGTTGTACTATTGCAAAAGCACCATTTTTCCAATTCCAAATTAATCTCTTCCTCCTCAAG
CAGTAATGTCATAGGGGTGGATTTAGGAACCACAAACTCAGCTGTTGCAATTGTACAAGG
AGATAGACCTTTAATCATTGAAAATGATGAAGGAAAACGAACGACTCCTTCAATAGTTGC
TTTTGTCAAAGATAAATCCTCAAATAAGCCTAAGATTCTTGTAGGAGAGAGCGCAAAACG
CCAGCAAGTGTTAAACTCACAAAATACTTTTTTTGCCACTAAAAGATTAATAGGTAGAAG
ATTTTCAGATGAAGAAGTTCAACGTGATTTGAAGAATGTCTCTTATAAAATTGTGGAAAA
TCCAGATAATAACGAAGCAATCGTACAGGTAGTTTTCGCAAGTGATGGCAATGATAAAGA
ATCTATAATTAATTATTCTCCCGCACAAATTGGGGGATTTATCTTACAAAAAATGAGAAC
TTTTGCGGAATCCTTCCTTAATAATCAGAAAGTAAAACATGCAGTTGTAACAGTCCCTGC
TTATTTCAATGATTCGCAACGTCAAGCCACAAAAGATGCAGGTAAATTGGTAGGGTTGAA
TGTTTTGAGAGTCATTAATGAACCCACTGCTGCAGCTTTGGCATATGGATTAGATAAACA
ACGTAATGATGGACTTGTTGCTGTATATGATCTTGGAGGTGGGACTTTTGATATTTCAAT
TTTAGATATTAATAAAGGTGTGTTTGAGGTAGTTGCTACTAATGGTGATACACATTTAGG
TGGAGAAGACTTTGATTTGTTGTTAATGAATTATGTGGTGGATCACTTTAAAAGTAAAAC
AGGTGTTGATCTTTATAAAAATGGGAATAAGACGCAACTTCAAAGAATTAAAGATGCCTG
TGAGGCTTGCAAGATTCAGCTCTCAAAAACAAGCACTTATGATATTAATTTACCTTTTAT
ACATGGTAGCAACCACCTTGAGCTAACTATAACAGAGGCTCAATTAGATGAACTATCCAT
GAATCTTATTAATAAAACGATGAAAGGTCTCAATAAAGCTCTCAGAGATGCAGAATTGGA
ACCAGAGGATATAGATGAAGTATTATTAGTGGGAGGTATGACCAGAATGCCAAAGATTAG
GACTGTAGTTACTGATTTCTTTGGTAAACCAGCTAATACTACTGTGAATCCTGATGAAGC
TGTTGCATTGGGCGCTGCTATCCAAGGTGCTGTCCTTTCTGGAGAAATTAAAGATATCTT
ATTACTTGATGTGACCCCGTTAACTTTAGGCATTGAAACCTACGGTGGTATTTATTCTCC
TTTGATTCCTAGAAATACTACAATTCCAACTAAAAAAACTCAAATGTTTTCCACTGCAGT
AGATGGACAAACTGGTGTTGATATCTCCGTTTATCAAGGTGAAAGACCTTTAGTTAAAGA
AAATAAACTTATAGGTCATTTTAAACTTTCTAACATTCCAGTTCTTGCAAAGGGAGAACC
TCAAATCATGGTGACTTTTGATATAGATGCAGATGGTATCATCAAAGTTAGCGCCAAAGA
AAGAAAAACAGGTCAGGATGCTTCGATTACGGTGTCTGATGTAGTCGGTCGTTTAAGTGA
TCAAGAAATTGAGAAAATAATTAAGGATGCTGAACTGAATAAAGAACTGGATAAGCAAAA
ATCTATTATATTAGAGCATGCTACAAGATCAGATTTAATGGTTGATGATACTAAGAATGT
CATCGCTAAATTGCAAGGATTAATAGAGAAAAGTGATCCTACAGTTAAGCAAGATGTGGA
AAAATTAAAAATGATCTTGAATGATGTTTCTCAATTGATTGAAAAAGCTAGAAATGATGA
AAAAGTAGACGCCGCTAAATTGAAAGAGAAAACTGATCATATTCAAAAATTTTCTATGGA
GATTTTCAATAAACTTGCCAAAGTTCAGAAAAATCTTAATAAGGACATATATATGTAAGT
AAACAATAATATATAAAATGTTAATAATGATGTATATAAAATAATAACACGGTACATGTA
GATTGATGTTTACTGGTAGTAGATAATAATTAGGAAGCAAAAAAGAAGCTTTTTATTGTG
CGATATATACATCTATATAATCTTGATAAAATATTTACAAATCAAAAAATAAATGAATAT
ATATATATATATATATCAAAAAAGTGGAGTCTGGTCTATTTAAATCACATTAAATTTAAA
TCATCTTTCCAAAAGATATTTTCAATATTAATTTTTTGAATTTCTTTCTCTATATCCTTT
TCCAGCATACCATTGAACATGCGCTTCAAATTTCCATCTTTATCAAAAGAGTCAAATTTT
GTGAATGATCTACCTTTTAAGCATTCTTCAATCATCCATTCTTTGATATCACCATTAAAC
TCTTTTGGAACTTCATAAAGAGTCGAGTACATTACTCTATTTTCATCAATCGTTTTCACT
GACTTATCTATACTATTATAATACAGTTTCAGTTGTACCATTTTCTTCAACTTCTTATCA
TAAATCAACTTTTTAGTTTTCTTTTTCTTATTAATCAAAACTTTCTTATAAATAAAAGAA
TCTATGGATTCTCTAACAAATACTTCTAATTCTGAAGGTGCATAGAACTCATATAGGTTA
TAATTTATATAATCCAAAATATGTGCCTTTCCATCTTCTGAAATTGATATCTCATTATTA
TTCACTTTTTCCCCATCTTTTTTAAGTTTTTCTTGTTTTAAATGCTTTAAAGTTCTAGTA
GGAACAATGGTGATATATCCCAAGCCTTTAATTACAATGTCAATACTTCCATGGAATGGT
GGAATCACATATCTCTTTAAATTTTCATCTCTTAGTAATTTTTTGCCATCCTTGACACCT
ATGATATTAGCAAGAGGCAAAGGAGGATCTTTCGCTACGCTCAAAGCCTTTGCCAAATCG
GAATATTTATGACCATTCTCATGTGTACTACTATAAACCTGAGTAATAGAGTTTTCAGGG
CCAACTAAGAAAGCAAATCCTCCTAAACCATAACAATCATTATCCATTATAGAAGTATAT
TGCGATTTCTTAATATTAAATTGAGATTTATTCTTGTTTTCTTGGAGTCTTTCGCTTTCA
GGTTTTGACAAATGTTTCACCCATGAATCTTTTAAGATATTATATATTCCAAAACCTTGA
ATTGGAGATCTAACAAATCCTGGCAAATCATTAATAATGACTTTATTATTATTTATGTGA
TAAGATAAGATATCTTGTGTTGTATGAGGTAAAACGAAAACTCCTGGAACTGTCACATTA
TTTGAAATAAAAGATACTTGCTTTTTATTATTCAAGTAATTATGAAATGGCATTTTATCG
ATTCTTACCGAACTTTTTTCCTTTTTTTGAGTATAATAATCATAGAATATTAGTGATCTA
ATCAATGAAGACTTACCGACATTAGTTTCTCCAACAAAGAAAACATTCTTGCTTTCTATA
ATTTTATTATAAAGTTGTGGAAGATTCCATGATTTTTTAGAACTCACTACTATGACTTGT
TCTGGCTTGATTGTGATTTTCTTTTGCAATTTCCCATTTTCGAAATTTCTTTTTAAAAAC
ATATTTATCAACGAGCTAAAATAAACTAATATATACTTGTTTATAAATCCAACATTGTTA
ATAACCAAGTCACCTTTATTTATCACAAGGGTGATTTGATCGGCGTTTTCAACCTGATTA
AATAATGAAAGATTTAATGTATGTGGAAAATCTTGAGCAGATATAACATGACAAATTTTA
GACCTACGAAGTTGCGGAACTTTTTCCTTTCTGATTATTTTGTCTAGGCCCAACTTTGGG
GATTTATCAAGATCAAAGTATTCATTTTTTGTTAGTGCATTGTGACATCTTAAGCATTTT
AAGTTATTACTTTTCTGCGTATTAGATTTTTGCTTACTTGAGCGAATATCATTATCATCT
GTAATAGTATCTTCATTGTCTTGTTTTATTTCAGAAGCTTTTTCTGATTTACTGGGTATA
GCAGTATCCTGAGATATATCTGTAGCATTAAGTAATAACTTTCTTTCGTCTTCAGTTAAG
CTATCGTAAACTTCATCAAATACCCTATCAGACTCCTTTTTGAACACTTTCTGCGAAATT
TTCTCCTTTGTGAGAAGCTTTTCCTCTATATAGCCTGCTTTGCTACTATCCACAGTTTGT
ATTGCAATACCACATGAGGTACAATGCTGCTCGTTATTAATTACTTCAGCTATTGAACTT
GCAAGATTGATTTCACTGAAAATTTTTGAGTAAGAATGGAAATCCTGGCATCTAGCAAAA
CTTCTTTTGGGGTTTGCACGAGATGTTCCTAAATTGTTACCAACAATTTTCGGAGACAAA
TGAGTCAAAGCTAATATTGTTATGCCACTTTTGGTTTGTACTACTATATTTGATCCTCGG
CGCAACATGTATGGTATTGTCTGTATTTCTACCTTAATATTATAATTTATCCTTCTTATT
CTTGCTATTTTCTTTGTTCCATCATTTGGAACTCAATGTATGTGAAATGAATGAGAGATA
TCAACTTCAATGGTTATGCTATAACAATTTAACCGATGGCATTAGGCATATACCCCAATT
TATCGAAAAAAATAGTCTTCTCAATTTTCAAATAAATTTTGCATCTGCCAAAAGCGCATC
ATAATTATACGCGGCATAATGTACATATCTTTATGTGCACCTCAGTAACATACTTGCCGT
TCATTCCAGTACCTAAGAACTTTTCAACATCCATGGATCGATTTGGGAAAAAATGGCTCA
TATAATGTAAAATAGTATAAAAATAGACGTTTATCCATTGATTTTCTCTAATTAACATGT
ACTTATAAAAAAAATTATTAATTTCTGAATATCTGATATATTACTACTACAGCTATTTAA
AAATATACAATATACGATATACTATTATCACTGCTTTGAACTTTGAACTTTCGCGAATTG
TCTAAAACAGTGTTCCATTCAACATGTCATCCACTTCATTACCATACCAATATCAAAAGG
TTGAAGAAAATAGCACTTTTGACGATGAGGATTTGGAAGATCTTATAATGTATAGAGAAA
TCAATGCTAAAAGAGATAAAAGATCGATTTTGTTTGCAAAAATTGCGTTTGTTGGCCTTC
TATGTTTTGTCGTTTCTATGTGTGCTATCAATGGAGGGACTAATAGACATCACCATGAAA
TAAAACAAAATCATGAAACCAGCACTTCCGGATATTACAATATGACGTGCGCTTCTAATA
ATAATACTGAGATTCCGTTTAATACCACTAGTGATGTTGAATTTAACCCAACTGCAACAA
ACTCTTATAAATTAGTGGCTACAACGGGATCACTTTTCAATAATAAATATGGTTATTACT
ATTCTGAAGAAATGCATGTCTTACACTTTAACGACCCTTCTAATAAATTAATTTGAGTGG
GAACTGAACCATTAATAACTCAAGGTTTGCTGCATTAGCTTGCTGCCATACTTTGGTTCG
TTTCTTTTAACTTTATCAATTCAATATATATCTGGCATATATTCTAACTATTCTCTTTTT
CTTTTTTTTCTTCTTTGACAAATTGTTTTTTTTTACCTTTAATATTATTTTCTTCACACA
TTTTCTTAATTGTAAAGTTGTCACCAATTGATTTGGTCAACAGTTATCTTTCGAATAACA
ATATTTCATAATACATACTAAATTTAATATTGTGACTTAACTGCTAATTCTAACTTTAAT
TTCCAACTTCCAATATATTAATTAATTTATAACTCTGTAGATATTAGCGAAAAACAAATA
ATGAAAACCAACTCAAGTATAAATATGGAGAAAACCAGAAATACTATTCTTTGTAAAGCA
TCAGAACGTAAGATCAATACAAAACATAATATATACATTAAAAAGCTAAAAAAAATAAAA
ACCAAACGTACTAAAAACAGTGAAAATAAATCAAAAAGCAAATAAAAATAAGAAACGAAT
ATATATATATAGCATCAATTATATATATTTAATAAAATGATATATCGATAATAGCTAGCT
AACAATTTCAGTACCGCTTGCTCTAGTACCAAATATAATCAATTGATCACAAATTTCAGC
TTTTAGTTTTGAATTAATTTTATCAAAATTCTTAGTGCATTCATTATTTGAAGTGCCTAT
CCAGAATCTCAAACATAAAACTAAACTTTCAAATATTAAACTGTATTCTTTTTCTGAGAT
ATTGCCTTCTATTTGTTTTTCAAAATCAATCAAAACTTTATAAATTGACACAAAAGATAG
CAAACTAATCTGTTTTCCCGACTGCATTAAATACTTATTTCTATGTTCATAAAAGTCCAT
TAGTGAATTTTCCGCAGCTTTCAAATTTTTTTCATTCAAATACTTGGAAATTAAACAGCA
AATCAATGTGATATATAACTCCCCATTAATGACGCTACATTCCATAGAATCGTCAAGATA
TTTCAAGCTTCTGAATTTCTCATCATCATCATTGAAATCGTGGCCCACGTATGTACTATC
ATCATCTTCATCATCTTCATCATTATAATAATGATCATCACTATTATTATACTGAGGATG
TTCAATATCATAAGGAGATTTGAAATCTATATTATAATTAAACAAAACTCCATAATAATC
GCTTAACAATGAAGTTCTATTTAATTCATTACTTTTGCAGACTTGTTCCATAGCTTTTTT
CACAATTTCAGTAGATTGATCAAGTTTCTTTGTATATAACAAAGAAGAGAATAATCCAAT
TGTAAGTTTGAGAATTGAATCATCAACCGCTAATTTTTCAGCTTTAACCAAACGTTTATT
TAATTTATTATCATTCATCTGTGTAAAACTATCAATTTCATCATCACCAGAGACAATTTC
ATCATCATGGTCATTGCAAATATTTATCATGGAAAGATACAACTGAATACTATCTCTGAA
AATCTGATTAGCTTTGAAATTTCTGTACAAATGGAGTAAGTTTCCATTAATTACTGCATC
ATTCATAATGTTGGCATAACTTTCATCATATGCAGAAGATGATATTGACTTATTGATATC
GACCTTATAAAAAACATTAAGCAATCTTTGAATACTATCAACATCATCATTCACTATTGG
AGAACCAATGTATTTAAATAGAAATTTAAAAATAAAAGATGATTGAGACATCATTTTTTG
TAAAAGGGACTTGTATAAAGATAATTCTGGGGTTTCTTTATATTTGCTTAAGGTATTATA
AAGATCCCATAACTTGAAAACATTATTACTGTCAGTTTCAAGTTGATTATTATTAAAGAA
ACGATCATTTATCAGTTTAATCATATTAGAAATCTGCTGCTTGTCATCAATTTGAGAAGA
TGCGTTATGACCTCTTAATAATGGAATTCTTTGAATGAGAAGTTTCGTGAATAATGAGCC
ATATTGAAATCCGTTACTCTTACCATTAAAGAACGGTAAATTGGAATGAGCATTGTAAAT
GAAGAAGATATAAAAGCAATAAACCAACATTAGCATTTTGAAGAAAAAAATAAAGAATTC
AGTATGATTATAATTAGCAGCAGAGCTTAAATTCTTAAAGAATTCACCACTAAATGGCAA
AGCACTCAAACCCTTATAATCATTATTATCAGGATTTCCACCCGCTAATAAATTGCTTCC
CATCAACCCAATCATACCACCCATAGCAAGTTTCATTGGCATAGACATTCCATTTATTTG
TTGCTGTTGTTGTTGTGGCTGTGCCATTTGTTGAATGTTAGTTGGAGGAGGTTGCGGCAT
CATTTGTTGCATGAAGTTGTTATTATTATTGTTGTTGTTGAACATGAATTGCTGTTGGGA
TTGAGTAGGAGCAGCAGGTTGTGCGTACATGGGGATCGGATTCATAGATCCGGATACACC
GAAATGAGGCATGTGGATAACATTTGGCATCAAATTTACACAATTATTGGAAGTGTCAGC
ATTACCATTGTTGCTGTTATTGGAAGCCAATCTATTACATAATTTTTTCAAGTCATCGAC
TTCTTGAAGTAGTTGTTTATTTTTCTTCTCCAAATGGTGAATGTATTCAGCTGCCTTGGT
GAGAACAGAAGCTTTATTCAATTTTGTAGCGGGTGTTAATCCTTCCAAGTCTACAGGCTC
TGACCCACCCAGAGCAGTGACTCTCAAAGAAGGAACGGCATCACGCAAGGCCAAAATCTT
ACTATTGATGTTAGTTCTGTATTTTTTCTCAATCATGTTATGTGAAGTTCTTCCACCTTT
CCCTTTGACTGAAGAAGACATATTACTGCAGGAGTTTTTAGATGCTTTCCGTGTGTTTGT
TGTAGTTGAAGGAGAGGACGCTTTGGAGGCGGAGTCTATGGTATGCTTATCGACGTCAGG
GGAATTGATTTGCTCTTGCATGGAGAAAACGGATTCTGAGTTATCTGATTCCACACTGCT
GCTTATAGAGAGCCCATTCTTATCAACATGATTGCTATGAGTTGGAAGCTGGAATGCATC
CATAATGAAGTTATCATGGCCTGAGAACATCTTGGAGGTGAACTCTATGTCTTTTATGTT
GAAGAGGGTGTTGTTAGCACTATTGTTATTATTCAAGTCATTTAAGTCACTATACTGCGG
AAAAACACCACCTCGTGTCGGATCTTTGTGGTTTGGATACTCTTCCAACGTGGATTTGGG
AGAGACTTCGGGAGGATTCTCAGTCGACTGCTCGCAGCCTTGGCCTGATTGCTGATGAAT
GTCCGACAGGGCAAGCAAGTTATCAAATGAATATTGAGGCAACTCTTGTTTAACCATTTT
CTGGTTTCTTTTCTTTGCTATTGTTTTGTGGTTTCAAGAATCACGTATCTAAATCTTGGG
TGTGATTATTGTTAGCAGACCGTCGGGTAAACAAAAGTAAAAGATATTGACTGGATACTT
GGACATTTAATATATATTACTTATTTACATGATGGCTCTCACACAGGGCCGCCTCTCTAC
TTGAAGGCTTTTTCTGTTTGAATTCGGATTTTCTTTTTCAGCGATTGCTCAACATAGAAT
TTTCTTCGGTGCTTCTGCGTGCGTCTATGCACTGTATAAGTGAATCTGAACGCGTATACG
CGCACTGGGTTATAGAAGACCAGAAGAGCTGGAAACTTCTAAACGAAAATTACAAGCCAT
CCTTTCCAGTCTTTTGCAGGGTAACCGGTTAATTTATGAATCCTGCGTTAGATCTGCTTT
TCTTTTTTTTTTTTCTTTCTTACTACTTCACGGTTAGCAACACATTTAGTCGATTTATTC
TTTTATTTACACAATAAAGAACATAAGCTTTGACACGAATAGATGGAAAACATGTAAAGA
AAAAAGATCGCCCACAGCATTGTCATACATCCATGCAACAGCAAATATCCATTGCACCCG
TTCCTGTATCTTTCCGTATACATGCGTCTTTCGTGTAAATTTTTACCCCCACTTACCCGT
CCTAGTATAACTATTTGGTTCTTTCAGATCAGGTTGGCTGGTGCTACTGTATGTCTCAGT
TAACATTATTCACTCTAGGTGAATGTCTCGGCTGTTATAAAAAATTTTGATTATTGGACC
ACTAATTCGATGAGCATCGAGCTCCATCAGTATAAAAAGGTTCACTAGGTATGTGTGGAA
GTTTATCTGTTATACAGTCGTGTAATTGTGCCATATTTTTTAATGAATGGTCGTATCTTT
CAACCACGGAATACAGATAAAATACATGTCAAACCTCAAATCAAGCACAAGAACAAGAGC
CCTGGATTTTAAAGTGTGCCAGCTAACTTCTGGCAGCACGTAAAACGATAATGTCTTCTC
AACAAAGAGATTTGGCCCATTCCTGTTTAGGCACCCACTGCTCGCTTCGGATAGAAAAGC
TTCCTTTATTTGAAAATTAGGTATCTACGGCTGCTTTAAGAATCGAGAGCATGCACACCA
GCATAGGCACGCATATATGCATATATAGGGCTCATGTGGACTGTACATGTATATGCATAT
TTAAACAGGCATTTTGCACCATTTTGATTTCGAACCGTGCTCATAATCTACTTGTGCCTC
TGCTTCACTAACTGTTCCATATTGACGTTGACATATGTATATCGATCTACACTTATATTG
TCTTCCAATAGTTCTTGAAGAACACCAACTACAAAATTCCAAGGCGCAATGTGTGTAATG
CAGATACCTAACAAGTACTAGTAAAGAACTGACAGTATACATACACATGTATAAATATGT
GTGTGTGTGAAGCATACACACAACGAATTCTATTACTTCACAATTGTTCACTAGCAGAGA
ATAAATATTTCTTTCAATTAAAAAAAACCACCCATAATATGTCAAATGAAAACATAGCGT
AAAATATATTTATCATCAGATCCCAGGCCCATTATTTTGTTGTTCTCATATTATCTTTCA
TGGGATTCAGTCCAAGGATCTATCAAATATTGCAAGAAATTTCAATAGTAAACAAACATA
CAAAAACAAACGATCAAGCATTCTTTCAATTAAAGAACATTACTTTTTAAATACCAAAGC
AGTTCTTCTCTTCTTTTTCTTTATCTTATTTTTCTTGTAAGTCACATGTCTACTGGTTCT
CCATCCACTGGTGGAAACTTTCTTTTTCTGTTCTTCGGTGTCAACTTCCATGTTATCATC
ACCACCAACAGCATCTTCCTTCTTCAATGATTCTTCCACTTTTTGTCTTTTTAGATCTTC
ATCCAATTTCTTCGCGATTCTTTGATCTCGAGCATTAACAACATCAGTGAAAAACCCTTT
ACGCTTCACAGACTTAGCTGCCAAGGATTTACTATTTCTAATAGAACGAGCCATTGTAAA
ATTTATTAGAGTTAGGTAATTAAAGTGAAGGACTTTGCTTGAAGCGTTTTCCTACTAAAG
TAATAATAACAGTAACAGCAGAGGGAATTGATTGATTGGTTAAATTCAATAGTCTAATAC
GTTTAATAATACACTATAAGTCTTATGGTTATTTTTAATATTTTGTGTGTGATATATATA
ATCTCATCGCATCAAAAAAAAAAAATTGGATAAAAAAAATTAAAAAAATTGAGAAATTAA
TTAATTAATATATCACGTGCATTTACTGAGGGCATATTAAATGCACGTGCATTATAATTA
TCACAAAATTCTCTTACGAAAACGTAAATCTTATACTTCTTAATGGTATTGTCAAAAGAC
TCAGAAGGTAATTCATGACACAATATAAAGCTCAAGAAAGATAATTAAAAATCCAGAATA
AGTCATAACTCGAAAAAGCATCATTACATCCAATTTTACTAAATTCTAGCACCCAAGCAA
GGTCTAAGAACTACGTAAAATGTGGTATCTATTGTCAAATATTAAAGGGGGAGTTCTAAC
TAAAGGAACAAAAAAAAATTTCTGGCGTGGGTAAATATTGCCGAATGTATGGATGGGTCC
AAAAGAAATAAAATCTACGGATGGTAGCACCAGCAAAAAAAATCCATACCCAAAAAGAAG
AGAAAAAAAAAGCTTGGGCACTGTGAAAGAAAAAAAGTGGGAGGGCAATAATACATTAGA
AGAGAAAAAAAAAAAAAAAAAGAGAAGAAGAATATTACTGAAGTTTAACCCATCATCTTT
AATATCATAAGTGTACTAAGTTAATCATTATATCAAACTAAATAAAGGAAAAATGTAAGT
AATATTGCACTATATGGATGATATGATGTTAATGATATAGCAAGGGATGATATGAATACT
GCATGCCATGTATATCGAAGTGAATGGTAATTGCCTGAAGAATCAAGAATACGTTAATTT
GGAAGAGCAGCTGGAGAATGAATGTGGAAAGCGTTAAACCAATAGGTCTTTATTATACCG
TATGATCTTACATGGAATTTTAATTAAAGCGATTTTAAAAATCACTGAAAAGTGATGTCT
TTTCAAATCAAATTAGTTTTCCGTGAGGACGTTGCAAAACAGCAAATAATTTCCAAGTTT
ATTACAATGGTAAGTGAGGGTTTGAAAAAGGATTGGCGAAAGTAGAAACAAATTGGCACA
GTTCAGATAGCTCAATCTTTCAATCGTTTGTATCCTGCCTGACTAGTTCTACACTCCACT
AAAGTATATCATTTGCATCATCGATCGTAATGGATAATTGTACTGGGATCTTTGAACATT
CATGCTAACTAAATAATATATAGGGCTAATTTGAAGACTCAAAAAAGACTCGCCGCCTCT
GTTGTTGGTGTCGGTAAAAGAAAAATCTGGTTAGATCCTAATGAAGTTACCGAAATTTCT
CAAGCTAACACCCGTTCTGCTATCAGAAAATTGTACAACAACGGTACCATTGTTAAGAAG
CCAGCTAGAATCCACTCTAGATCCCATGCTAGAAGATTAGCTGAATCCAAGAGAGCTGGT
AGACACACCGGTTACGGTAAGAGAAAGGGTACTAGAGAAGCTCGTTTCCCATCTTCCGTT
TTATGGATGAGAAGATTGAGAGTCTTGAGACGTTTGTTAGCTAAATACAGAGATGCTGGT
AAGATTGACAGACACTTATACCACTCCTTATACAAATCCGCTAAGGGTAACGCTTTCAAA
CACAAGAGAGCTTTAGTTGAACACATTATCCAAGCTAAGGCTGAAGCTCAACGTGAAAAG
GCTCTTAAGGAAGAATCCGAAGCTAGAAGATCTAAGAACAAGGCTGCCAGAGCTAGAAGA
GCTGCTAGAGTCGAAGAAAAGAGAGAAGCTTTGCTTAAAGAATAAACTAGTTGATTCAAT
GATATACAATTTATTAATTTTGACGCTGTTTTATTATTTTCTCTATCTGTAATGAACTTT
TGTATTTTACGAATAAACAGATAAATTAATACACCCTTTTTAGCTTACCGTAGATACCTA
GCTGCCTGAATTATTTTCTAGTTGCACTAAGTATCTTAAACACATTTTCAGTGGTTAGTG
CATGCTAGAATACACAGCCATTTTCTAAACTTCGAATTGATTGTTAGCATCAACTTGTAT
TTGCTTTTTTTTCTTGGTTAGGTGCACTGAGATACCAACTATGAAAAAGAAAAAAACTAA
TGACAAGAAAGCCAGCGACACCGAGGGAAAAAAAAAAAAAATAACAGGCAAAACACACGA
ACAACATGGCATATACTAACTTCAGTCATAAAGAAGATCTTGTTGTTATTGATCTATCTC
AATATAGCACTTCTGTTTAATACTAATCACATATAGAAACAATAAAAAATGGACGCCAAA
ACCTTCTTTGATGAAATGAAAAGATCATTCGCTGATGTTTCCGTCAACGAAAACAATGAA
ATTGACACCGTTGAGTTCTTGGAAGCTGCTGAATCTCTTGTCAAGTTATTCGACTTGTTG
GGCTCCTCTGCCTTCGCCGTGGTTCAAAATGATATGAACGGTAACATCAAAAAAATTCGT
GATTACTTTCTTGCTAACCCAGAGAAGGCAAAAACTTTGCAAGGTTTGATCTTATCTGAA
GCCGGTACCAAATACAAGACTGCCACCCAAGGCCTTTTGTGGCTTTGCAGAGGATTGCAA
TTCACTGCCCAAGCTTTACAAGATACTATTGATAATCCAGGCAAGGAATTAAGTGAAACC
TTCACCTCTGGCTACAATAAGACCTTGGTTAAGTACCATTCGTTCATTGTCAAGCCAATT
TTCAAGATGGCCATGAAGGCATGTCCATACAGAAAAGACTTCTTTGCCAAGTTGGGCTCT
GATCAAGCCAAGGTTGATGAGCAATTGAAGGCCTGGTTGGCTGCTTTACAAAAAATCAAT
GAGATCAACTTTGCCTTTTTCGCTTCTGGTAAATACGATAAAGGTTTATAAGTAGGAGTC
TCGTTGGCTGATTGAGATACTGTGTTCGGGGAAATATATGTTTGAAGTATGTGTTGTATC
TGGGCCGCACTGTTTGTTTCAAAGGATGATCTTTCGTGAAATTCCTCATTCTGATGCTTC
AATTTTTTTATTTCTATTTTCTCCCTAAGCAGGTAATATATTGGTTTCTTTATATAGTTA
TTCGCTCAGCTATATAATGGTGTACAGTTCATCTATAGATTATTTTATTTATTGGTTCCT
ACTTTGTAAGTGCTCTCTTATTAGAATCTCATAACAGCGCTCTAACATGTCCATATTGGA
AAACGGTTGCAATAGTTCCGATAATGCGTCCTTGACACAGATTTATTTGCAATAGCGACC
TGCCTCCCTGCGCCCAATTGCTGTTACGATATATGGCACATTTTTCAAAGCAGCACTGCC
TAGGAGTAAGCAGGTAGTTGCTGAATTTCAAATCTCCTCGAGACATGCCTTGTTCCCAGA
TCTATATATTTACATATGTTTAGGTTTAGTACTCCTTTTTTTCATTTTAGTACTCTTGAG
GGATTAAGATTGCACTACCATGACGTAGCAAATCAATAGTCCAATAACACCTCATTTGAA
ATGTCGGTCATTTTTTCGAATACTCAACGACATTTTTTCTCCTGTCTTCACATTTATCCG
TTGGTTTTGTTTTATTTTTATTTTTGTTACTTTTCATTTTTTTTCTGCAGGACATTTATT
TCATCCTGTATGCACAATAATAAATTCAGCGTTATTTTGTAATTTTATTTGGAGAAATAT
TTATATTAGAAATGCAGATTTCACATTCAAAAATCACCCATTAACTGTTCTCGACCTCAT
GTCTTTATTGTTTGTGTTTTATTCGTTTTTATATTCTGTCCTGCCATGATTATACTAATA
TGAAAATGCTTGAAGTTAGACAATATATAGATAGTGACAAATTACGGGATAGCAGCTTAA
GCACTGATGGGAGATGGTCTCCACTGCTCATATTGCAACTAGCAGCGTTGGTCTGTTTTA
TCTGGTATCTTGTAGTACTATTCATAGCTAATTACGGTGTTGTTGAAATATTCTTAAAAT
TTAACTCAGTAAAAAAAATTCCTTACTTGGTTGATCCCGAGAGGTTAGATCCGGGCTTGA
CAAAACAGAGTGATGTTTCCACTACGTCAACTAATGCCGGTGCACGCCCTGATGATGATA
CAAAATTTGAGGGTGTCACAATTCTTCGGCCTTTGAAAGGAATAGATCCGGAAGTTGAAG
CTTGTTTGGAAAGCTCAGTTCTCCAATATTATCCGATTGATAAATTCGAGGTATTATTCT
GTGTGGAAGATCCTTGCGATCCAGTAATTCCTGTGGTACAGCATCTAATGAGCAAATACC
CAAAATATAATTTGAAATTACTTATAGGTGATCCTGAAAACCCAGATTACTATGGCCCTA
ATCCTAAGATAAATAACCTCGGTAAAGGTTTTGTTGCTGCAAAGTATGATATTGTTTGGG
TAATGGATAGTAATGTTTGGTGCTCATCAGGCACATTACTTAGGTCGGTCCATGCTTTGA
ATAATTCATTAGATAATGGAAGAAAAACTATCAGTGCAAAATCCAAGCGTGGAATGAAAG
TAAAAATTGTTCACCATGTTCCCTTGGCTATCACTTTGAATAACGGAACCAAGTGGAGTA
ATTTTGGTTGCAAATTGGATGAGGTCTTTCTTAAGACTTCGCATGCTAAATTTTACGTTT
CGTTCAATAAATTGGCAGTAGCTCCGTGTATCAATGGGAAGTCAAATATGTATAGAATAT
CAGATATTGATTCTGCCGTTTCCAGAATCGCAGAGAACAGAACATCAAACAATAGTAATT
TAAGAGACAGAAGATTGAATATAGATGGACAAAGTAGCGATTTGGCACAGGACGCTGCTT
TCTACACTTCCGGGGTCAATTGCCGTGGTCATGGTATCCGTTATTTCTCAAAATTCATTG
GGGAAGATAATATGATTGGCATCGCATTATGGGAAACTGGCGGAAGAAGTGGTTTAACAG
GTGATTCTGTTATTCAACCATTAGGTGCGACAAATGGTATCAAAGAATATATCTTGAGAA
GACTGCGATGGTTACGAGTAAGGAAGCATATGGTTTTAATGGCTACCTTACTTGAACCTA
CCACAGAATCGATATTAGCAGGTATTTATGGTACTTTTGGCATTTCTGTTTTACTATTAA
AGTGTAAATTTAGCTACTCATATTTCTTGTTCCATTTCTTAGTATGGTTCACCATAGATT
ATTTACAATTTCATGTGTTGTTGAGATTCGCTGCAAGTGATGATGGTATAGTGAATTCTT
ATAACGCCAGCAAAAATCATGAAAAACCGTATTTTACGGACCCTAACTATAATATAGTTA
GCAATAACGCAGGCAGAATTAGAGATTCTGCAGGCAACATCATTTTAATGAAAAACAAGG
ATTTCAAAGAGTATTTAATGATGTGGATACTTCGAGAATTACTCGCATTTCCTATCTGGG
CATATGCAATGGTTGGAACTACTATCGATTGGCGTGGTAGGCCCTTCAAGATCAATTCAG
ATTTGACTGCCACAAATCTCTGATTGATGAGATTTATAAGAAGGCTTTCTTTAATCGCTC
TTGTATATATTAAGTAAATAAGTCAATCAAAATGGCTGTAGCTATTTATTCAAATAAAGT
TTCACTTTTTAGAAAAAGACATTGGGAAATTTTCAATAATCTTTGTCGTGGAGGATACGC
ATAATTCACGTGATTTGCTTCGTTTGTTAATATTGGCAAGTGAGTAAAAGAAAAGCATAC
GAAGAACAAAACAAAAAAACCCAATTCCAAAACAAGAAAAAACGCTGCTCACGAACTATT
ATGTATGATGCCAAGCCTAATTCTATTAATCCTTATAATCAGTGGATACGCGTGCTAAAA
TACAAAAGAAGATAATTCTAAATGATTTGCGTATTCAATTATTTCATTTATTTTACCTCA
ACATTATTTTTTGGAATTGTCGTATCAGATTCCGTGTCTATCTTGATAAGAAATGAAAAC
CATCATATTCAAAGATTTGGTGATTTAGCGTACAATAACACATATTCTGAATTCTTTATT
GATAAGGAACATGTGAGCATTATTGATAAAGAAATAACTATGAAAGAAATAAATGATGGA
GATCATGTTTGTGTTGGATATGAGTCAACTGATGAAGCTTTTAATTGTTTCAGTTATAAA
GAAGTATGTGGTTGATTTGATTATTATTTTGAAGAGTTATTCCCCCTTTTGTTTCATTAT
TTGTGCTTGATATCAAATAAGTGTAATGTATAATACTAACATTGATTAACTATATAGTTT
ATACTGGGTGCTTGTGTGAAATTTACTATACTTTTACAGGAAGACGGTTCTCTTATATCA
TACAATTTTGGATTCCAAGACTGTGTTAATAGAGAATTCTTGGTTGATACATCAATAATA
AACCCATTTAAAGGCAGTACTCCAACCTTGAAAAAATTTGATGTGAAAGAAAAGAGTTTG
CCCAAACCAGCAGCTAAAAAAGATGCAAGTAAAGCTAGCAATAAAAATCGAGTAAAAGAA
GATATAGCTGAAGAAACTTTTTTCCAAAAGTATTGGATGTTTCTTGTTCCTTTGGGAATA
ATGTTAGTCTTTTCAGGGTCATCTAATAAAAGTGAATAGCATATGTACACTATGTAGTAT
ATACTATTGATGAACCAATAAAAGCGAGTAAACATATGTTGAGCCAAGTTTCTATGGTTT
AACTCTGAGTCATTGTTTCTCTCCTGACTAATATTATTACTCATAGTATTAAGAGAGATA
GGTTTATATCTGTATATTTATATATATATTTCTATGTGTTTTCTATTTCTTCTTGAGATA
CAATCTAAGAATACTTAGGGAAATGTGAGCTTCTTATATACATGTTGTTTATTGCCAGTA
AACTTGTATTATGTATAGTCATGCAATATTTAAGTGATCTTCATTAATTAAAATGATCTT
CAGTGATATCTAGTAATTTAGATGATCTTCAGTGATCTTAATTAATTAAGATGATCTTTA
TTTTGCAAGGGATATACCTTCGGTATATCCTGCCTCGACAACATATATATATATATATAT
ATTTAAATGAATGTAATATGCATATACCATTAATCAAATTGTAAAGCTGAAAACTAAACT
TCCTAATCCATTCGTATAAAGTCACAATATTGGTTAGACATCAATTACTCGCTGTATGTG
TTTATATCAGAATTCTTTGCTAATGTTGTTTATTTTTACCACTTCTAAGTTGAAAACCTC
GAATCCAGTAGAGATATGTTTCACCTTTACCCAATATCAACAAAATATGGCCAATAAGTC
TTCAAGTTTTACGAAATTTGAATTATTTCTTTTTTTTTTTGCTTTTACATATTCTGAGTA
ATTCGATTGACACTTTCAAATATTTTTGTCAATAATATTGCATTATTCTTTCTAATTAAA
GATCGCCACAAATGAACGCGTCCCTCCACTTTAAAAGAAAAATTCACACTGGCTTCTAAT
AATTTAATGTTTTATTCTTTTATAGTTTTATCCATTCTTTAAATCGAACTATGAAATTAT
TGATTTATTCTATGCAAATATATGTTCTTCATATTTCCAGTTCTTAAACTACGCGAAATC
GATATTTCAAGTGTTTGATGCTAGGTTATGCGTCTATATGCGTATATGGTGTGCGAATTT
CTTTGCGTCCTTTCCGTCGCAATGCGGGCAAGAAGAGCTTCAGATTTTTTTTTTCCTTTT
TTTTATGATTCTTACTTCATAAAAGACCTTAAATAACCGAAGAAGAGGTACACAGTATAA
TCATATTGCAACACATTTTGAGTATTCGTTAATAAGTTTATTTACATATTCTGTTTATCT
TGTTCTAATTATATCAGAATGAATTTAGAAAACATTGAACAACATGACTTGAAAAGAAGA
AAGGTCTCCATCGCTTCATTGACAGACGGAAATAGCAATGAAAATGCTTCAGATGCTATA
GTAAAGCAGCATGCTGGTACTTCTTCAGCTCAAGTACCTTCTAGTGCTCATAATATATAT
GCTCCATCTTCGTCAGTTTCACCAGCTTTACATTATCAGCCTGTTCCTAATAAGCAATAC
AAAAGAAGTTATAAAGCATGTTTGAGTTGTCGCACAAGAAAAATCAAGTGTGACCTAGGA
TCTCCTTCTAGTCCTTTTGAACCTCCTTGTGCTAGATGTAGAAGGGAAAGAAAAGAATGC
ATATTTACAGAATCTAGAAGAGGCGGTAGTGGTAGAAGGAAAAAGAAAGCTGAAAGCTCA
ATGCCTCAAAAACCTATAATTCTGATCAATGAATACAGTAATAATTTGAACGTCCCCGAC
TATATGAAAAATGGATACAGAAATCCTACTTTGGAACAGCAAAAGACGATCGTGGAAACG
TTCAGTAAAATGCAAACCAGAAGCCGCAACACTTCAGAGGTATCGACAATTCAAGGAGCG
CTATTGTTTTTAGCAAACGCTGCTGGTAGTATAGCTAAAGCAGATGAAAGAGATCGTTTA
ACAAAATCTAAAAGCTCGGTCTCTTCAACGGATCATAAAGCAGATGATCAGAGAGCAAGG
GAAGCCAAATTAAAACTCACAGAAGGAACATCACCAGCTAACTGTACACAACCGCGTGTT
GTCAAGTTAACCGATTTTGAATATATTGGTGAAGGCAAACTTTTGAATGAAGAGCATGCC
AAAGAATTAATAGATTTTTTCTTTGATTATATGCATCCATTCTATCCTTATATTCCACCT
GATATTAGAAGCCCGGAATCCTTGGCAGCTTACCCCATCTTGTTATGTACCATTTTAACT
ATAGCGTCACGGTATAAACCATTGGAATATGATGATTCTGAAGATGAAGATGAAATTTCT
ACGAGGAACTTAAAGCAAGAACAGCTTCAGACTAGATTAGCCACACATGATAGATTATGG
CTGTATGCACAAAGATTAGTTTCACAAACTGTTTGGGGTGAAGCATCCACTAGATCAATA
GGCACAGTACTTGCATTTTTATTGTTTACTGAATGGAATCCGAGAGCTATACACTGGAAA
TGGGGAGATTATGCAAATAGTGGAGAAAAAGATGAAACCAATTCTACTAAGAATGATTCT
TTAGCCGGTATTGGTGCCCTTAGAAGAGGTAATAGAATGACATGGATGTTGTGTGGAACT
TCGGTAAGATTGGCACAAGATATGTGCTTTATGGAAACAAGTCCTAGAACCTTTGTTGCT
ACTCATGTCTCTGAAACTAGCGTATCAATGACAGTGGGTCAAAGAAGTATGTTATCACAG
TCATTGTCAGAAATTGATTTGAATGATTATAATGATGATGATGATACAAATCATGACATC
GAACAGCTGGAAAATGATATGGTTTTACGAGGCGATGAAAATGGTTTGAAATTAAAACCT
ACTGAAAAATTAAAATTCACAACGTTGCAAAAAGCCACTGTTGAACTTTTAAAAATTTCA
GCTTTAGCTTACGATACATTATACAACACCAAGACCATTAATACGTTGGATTTGAAACAA
ATTCTTTCAATGCTAAAAATTTTGTCACCTGTTCTTGAAGGTTGGGAATCGAAATATAAA
AAATTATTGAAGCAACCTGTGGTTCAATTTACACATAGTTTCTATAATTCTATAAAGACT
GCTAAAAAATTAACTAAAGAAGAAAAGGAGCAAATAAATAAAATCATGGAATACGAGTCT
TTAAGACTTGATTTTTTCTATACGCAGTTATATATTTACTCCATGGCATTATTCAGCGAT
TCTTCCTCGGTATCATCCAACAAACAAGCTCTAAGATTGGACGAATTGACTCAAGCAGCC
AAGTTCATAGGATTAGCTTATGAAGCAGCTAAACAAATATTAGTTATTGCTGCCAAAATA
CATAAGATGCATTTACTTCGTTTCATGCCTGTTCGATGGGTTACAAGAATCGTTAAGTGT
TCTGCATTTTTAGTCAAATGTTATTCTACTTTATCGTCTGGTATAAACACTAGTAATACA
AACTGGTATTCTTCTGCTATAGTTGGTCTTTCTGTAATTCCTACTGATGATATTATCAAT
CTTTTTCAGAAGACTGCTATTGCTTTACGGGAAGCTTCACCAGATGAATTACATCTTTGT
ACTAGATACTCTACTATATTGATGTATTTATGTTCTGAAATGAAATCTAAAGCAAGCACA
AGTAGGAAAGCATCTACTCTTATAAACAATACGAATAATACTACTTTAAACGATGAAAGT
CAACTTGAAAAGGATATGGAACAAGAATCGATGGAAAATCCTACTGAAAATTCCAATAAG
GTTACTAATAATAATGGAAACAGATTAGATACTCAAACAGTAGATAGTGTCGTTAATGAA
TCTACGAATGATCCTCGGACAGTGCAAGAGAATAATTTTGACACTAATGCAAATACTTAT
GGATCATTTAGTCCTAACCAGAAGGGAAATGATGCCCTGAGGTATTCACAAACATCCTCG
GACATGAAGCCAAATTATAGTGATTCGTTGCGTGGATTTTCTCAGTTGAATAATTTGTAC
AGTGAAGAATCAAGCTTGGCTAGCTCATCAACAAATATAATGCCTTCCATGGCACTGATA
AACGCGGCTAGTCTTGCATTTACACAATCGCCTTATTTCAGAAACACAGGTTTCGGCAGC
ACTCCAAAAGCTAATCAAAATAATGATTATCTCCAGTATCCGCAGCCTAACAGTGTTATG
CTGAATGATAGCTACTCTCAACAAACGTTCGCACCTAATTATTTCCCAAATACTGGTCTA
GATGACATAATTAATAATAGTTCTTTAGTTGGCTTAAATTTTGCTGATCCTTTTACAGAT
CTCTTGGAACGGCAAGTTATGGGAAATGCTACTTCTGATAATTTTCAACCTAGAACTAAT
GAATAGATGCTGTTTTCTTGTATATACAATATAGCAAATAGCTATAATTACTTGATTTGG
TCTACTTACGTTGAATTTTTCTTGTAGACCATTTCTTTGCTATGAGCACCAACTTATCTT
TGAACTTTTTTTCTTGTTGTTGTTTTCGCTGTAGTTTTTTTCTTGATTTTTTTTTCTTTT
CAATTTTGTCTTGTACTGAAGGAAAAGAAGTTTTGTATTGTTGTTTAAGCAATAGTAAGA
AGTTATTATTATAGTGGTTTTGTCTTGAAACTTTTTGAGCTAATCATCTCATATAATAAA
CTGCGAAAAGTAAAGAATGTCTGGAAGACAAGATTATATTTATAAGATTAGATACAGCAA
TGATTTACCTGCCCCGGAATGTCCACCAAAGCTTTTAAAACTTTCTAGTATAGCTTCGAA
TCATGAATCATTAACATCATCGGGAGTTTTATCATCATTATTCAGAAAACAAAATTTCAA
GAAGTATATCTCTTTAAACAAAGATTCTAATTTGAATGATCCATTATCGTTGAACTTGGA
CCTTATTGAATTGCCGGGAATTTTTGACCAACAAGATAATACAGCATTGCATTCTCTTCC
TTTTAGTGATGAGACACAAACCCAAGATCCGAATGACAAGATTGTTTTGCATGAAAAAGA
TAAACTTTTATTAAGAAATCCGGATTTTAGTTTGGATGCTAAAAGTAAAGAAAAGGCAAA
GGGTTTACAAAAGGCTGCCAGTGTATCTTTCCTAAGAAAAACCGAGTATATTTCTAATAA
ATCACATTTCCTCAGTACCAATAAGAGCAACGCAAGTCAGTTACAAAAAAAATCCAAGAA
CCAGAAATTGGATCCGGAATCACAATTACAGAATGTAGAACTTGGATTTGCACAAGCTGC
AGAGTCTTTATCAGGACCAGGTTTTGATAAATTAAGACATCCAACCAAGAAGAACTTGAG
GCCTGTCAAAGCATGGTCTATTATTCCAGATATTGAAATGATGGATCAAGTATATTTCTC
TACTAAATTTTTGGGCTCAGCATCTTTATCTAGAAGTAAAAATAATAATAGTTTGGAAGA
TCTAACTGATAAATCTAATAATGGTGTCAACAATCATAATCCAATATATACAACATCTAT
TTTCAAACCAATTACTTTAACTGAGGAAGAATGGATGTCCTTTTTTACCATAAATAATCT
TAAAAGTGCGCATGGATTGAAAAGAAAAATTGATGCACCTGAGCTTGATGGTGAAGAAAC
TTTCAAATACAAATTTTCGAAGAATTACGATTTGAAATATGAGAATTATGATCCTACTCA
AATTAAACAAATCTCCATGAGTTTAGCTGCTCAAAAAAGCAAGAATGGTACACATTTTGA
GGCCAAATATTTGCCAATTCAGGGTAAGCTCGAATTGAAAAAGAAATTGGCCACAGATCA
AACAGCAGAAGAGGAAGAGACTGAAGTTTATTTCGATGTTATCAACTTATCTATCAGACC
ACCTACTGCGAAAGAAGAAGCGGTCAGAGATGAAGAAAGAAGTAAATATGATCCATATAA
CTATGTGGCACAGTTTGAAGATGATGAAGAGAGCGATGATGAAAAAATTAATGATAATCT
AGCTGAATGAAAAAGTATATACGCATTTTATGAATACGTCATTTTATAAATATGTCAGAT
TACTTAATAAATAATAATAACAAAGGGATTACTTTAGGCAAAAACAATTAAGTTAATTAA
ATTATAATATATAAATGTGTAATTTTACAACTAATTTTACTAAATATTACACACTATTGT
TAGTATACATAGTATTGTAAAAGAACTTGCTTCTTCTTTTCTTTTTCTATCTGTTTATCT
CCTTCAAATATACATATCTTCTTGAGTGAGAACTCCTAATTCATTCATAATGAAGTTGGC
TTCTCTCTTGCCACTTAGCCAAGCGCCATGAGCACAACCAGCACCTTCAAAAATAGTATG
TTCCCCAGAAAATCTGATATTATCACCATAGCCTTTACTCAAGCTGATGATTAGATCAGT
TGGGTCATCACCAGGAGCACAACCCGCATAAGATCCTCTAGAAAATGGATCTCTCGTCCA
TTTGGATGGAAAGATATTTTTAGGGATTGGTAAACTGTCTGCATTTTCGTAAACCTTCTT
ACCCTTTGAATTATTGGCAAGAACATAAAGGGGGCGTTTTAAAAATTCCCAAATTTCGTC
CAACGATGAGTTTTCAATGAAATTAGTTACAGGAGATTGAATGACGCACACAAGACTAGG
GACTTTCTTGGCCTTATAATAATTCAACATTAATATTGGGTTTTCGTGATATTTAGGGAT
ATTTTCAGGATGTTCTTTGAAGTTAAAATAGCTGTCATGGATATCTATTGGTAAATGATG
TAAATCAGAATCAGGTTTCGAGACTAAGCTAAAGTCATGATCAGCTCTACTTTTGGCAAC
ATTGGAGGCAAACTCACTAAATAATTTATCAGGCTTGGCCAAGACCAAAAATTTATCTAA
ATCTGGATTCCAAAAAATGTCATCTTCGCTTTTAAATTCTAATACAACTTTGCCTAAAGC
ACTGAAATGCATCTTTTGAAGAGGATCACTAATATATCTAGGAAGCTTAGGAGTAAATTT
AATGCTACACATATCGGTCTCTGGTAAAGCGAGAATTGATTGAGGTACTGTTACGATAAC
ATAATCAGCAATAATTGATTCATAAGCAGCTGTGGTAATTTGAACTTTGGTGTTGTTTTC
TATTTTCGCAATTTCTTTGACTTGAATACCTGTCTTAATGATATGTTCGGGCATATCTTT
AAGTATATCTTGTAATATTTGAGAGTAACCGTCCAAATTTATAGCATTACGACCTTCATT
TTCGCAAACAGAGTACTTACTGCTCATCATTTTCCAACTTATCCCATGATACATTTCAAC
AGATCTGATCAATTCAGGAGCATATTTGATTTGGTTAGGCGTCAACACACGATGTCTGTT
ATACATATATTCTATTACTGTGTTGTATAACGTAGTATCATCACTATTGAAATCAAATGA
ATCAGACTCAGCATTTCCGCTATTTGGGCGATTCTCCAAACTACTACTACTTCCGCCACT
[truncated: 14,153,487 more chars]
