# Supplementary material for: Multi-omics characterization of the necrotrophic mycoparasite Saccharomycopsis schoenii
Source: PLoS Pathog. 2019 May 9;15(5):e1007692. doi: 10.1371/journal.ppat.1007692 (PMC6508603; doi:10.1371/journal.ppat.1007692)
Supplement: S2 Material — (GFF) [file ppat.1007692.s007.gff]

##gff-version 3
Ssc_01	CLC	Gene	8608	13698	.	+	.	name=Ssc_0001; ID=Ssc_01_ORF_8608..13698; alias=Sc:YAR050W:FLO1/Ca:C6_03710W_A:ALS9/nr-description: BA75_03304T0
Ssc_01	CLC	ORF	28606	28992	.	+	.	name=Ssc_0002; ID=Ssc_01_ORF_28606..28992; alias=Sc:--NA--:/Ca:--NA--:/nr-description: --NA--
Ssc_01	CLC	Gene	31882	32775	.	+	.	name=Ssc_0003; ID=Ssc_01_ORF_31882..32775; alias=Sc:--NA--:/Ca:--NA--:/nr-description: Metallo-hydrolase oxidoreductase [Aureobasidium namibiae CBS ]
Ssc_01	CLC	Gene	42883	44556	.	+	.	name=Ssc_0004; ID=Ssc_01_ORF_42883..44556; alias=Sc:YLL018C:DPS1/Ca:CR_03170W_B:CR_03170W_B/nr-description: aspartyl-tRNA synthetase [Ascoidea rubescens DSM 1968]
Ssc_01	CLC	ORF	46798	47103	.	+	.	name=Ssc_0005; ID=Ssc_01_ORF_46798..47103; alias=Sc:--NA--:/Ca:--NA--:/nr-description: --NA--
Ssc_01	CLC	ORF	59902	60216	.	+	.	name=Ssc_0006; ID=Ssc_01_ORF_59902..60216; alias=Sc:--NA--:/Ca:--NA--:/nr-description: --NA--
Ssc_01	CLC	ORF	60649	60966	.	+	.	name=Ssc_0007; ID=Ssc_01_ORF_60649..60966; alias=Sc:--NA--:/Ca:--NA--:/nr-description: --NA--
Ssc_01	CLC	Gene	64633	65478	.	+	.	name=Ssc_0008; ID=Ssc_01_ORF_64633..65478; alias=Sc:YIL043C:CBR1/Ca:C4_05450C_A:CBR1/nr-description: NADH-cytochrome b5 reductase 1 [Wickerhamomyces ciferrii]
Ssc_01	CLC	ORF	74362	74703	.	+	.	name=Ssc_0009; ID=Ssc_01_ORF_74362..74703; alias=Sc:--NA--:/Ca:--NA--:/nr-description: --NA--
Ssc_01	CLC	ORF	74788	75132	.	+	.	name=Ssc_0010; ID=Ssc_01_ORF_74788..75132; alias=Sc:--NA--:/Ca:--NA--:/nr-description: --NA--
Ssc_01	CLC	Gene	78817	80646	.	+	.	name=Ssc_0011; ID=Ssc_01_ORF_78817..80646; alias=Sc:--NA--:/Ca:--NA--:/nr-description: vacuolar sorting-associated 70
Ssc_01	CLC	Gene	97933	102747	.	+	.	name=Ssc_0012; ID=Ssc_01_ORF_97933..102747; alias=Sc:YJR127C:RSF2/Ca:C1_13880C_A:C1_13880C_A/nr-description: Zinc finger [Wickerhamomyces ciferrii]
Ssc_01	CLC	Gene	113659	114765	.	+	.	name=Ssc_0013; ID=Ssc_01_ORF_113659..114765; alias=Sc:YKR092C:SRP40/Ca:CR_02980C_B:CR_02980C_B/nr-description: Suppressor SRP40 [[Candida] glabrata]
Ssc_01	CLC	ORF	115237	115539	.	+	.	name=Ssc_0014; ID=Ssc_01_ORF_115237..115539; alias=Sc:--NA--:/Ca:--NA--:/nr-description: --NA--
Ssc_01	CLC	Gene	122026	122736	.	+	.	name=Ssc_0015; ID=Ssc_01_ORF_122026..122736; alias=Sc:YJL121C:RPE1/Ca:C7_00150W_B:C7_00150W_B/nr-description: D-ribulose-5-phosphate 3-epimerase [Ascoidea rubescens DSM 1968]
Ssc_01	CLC	Gene	124531	124965	.	+	.	name=Ssc_0016; ID=Ssc_01_ORF_124531..124965; alias=Sc:YJL124C:LSM1/Ca:CR_08930C_A:CR_08930C_A/nr-description: Sm-like ribonucleo , partial [Ascoidea rubescens DSM 1968]
Ssc_01	CLC	Gene	130933	134160	.	+	.	name=Ssc_0017; ID=Ssc_01_ORF_130933..134160; alias=Sc:YBL076C:ILS1/Ca:C6_04520W_A:ILS1/nr-description: Isoleucine--tRNA ligase, cytoplasmic [[Candida] glabrata]
Ssc_01	CLC	ORF	144856	145263	.	+	.	name=Ssc_0018; ID=Ssc_01_ORF_144856..145263; alias=Sc:--NA--:/Ca:--NA--:/nr-description: Sporulation-specific 73 [Scheffersomyces stipitis CBS 6054]
Ssc_01	CLC	Gene	146965	148206	.	+	.	name=Ssc_0019; ID=Ssc_01_ORF_146965..148206; alias=Sc:YER045C:ACA1/Ca:C1_00080C_B:C1_00080C_B/nr-description: Aca1p
Ssc_01	CLC	Gene	157417	158334	.	+	.	name=Ssc_0020; ID=Ssc_01_ORF_157417..158334; alias=Sc:YLL056C:YLL056C/Ca:--NA--:/nr-description: 3-beta hydroxysteroid dehydrogenase
Ssc_01	CLC	Gene	158623	160413	.	+	.	name=Ssc_0021; ID=Ssc_01_ORF_158623..160413; alias=Sc:YPR162C:ORC4/Ca:C5_02150C_B:C5_02150C_B/nr-description: origin recognition complex subunit 4
Ssc_01	CLC	Gene	161032	161766	.	+	.	name=Ssc_0022; ID=Ssc_01_ORF_161032..161766; alias=Sc:YMR200W:ROT1/Ca:C1_00770C_B:C1_00770C_B/nr-description: ROT1 [Ogataea parapolymorpha DL-1]
Ssc_01	CLC	ORF	167770	168081	.	+	.	name=Ssc_0023; ID=Ssc_01_ORF_167770..168081; alias=Sc:--NA--:/Ca:--NA--:/nr-description: --NA--
Ssc_01	CLC	ORF	178264	179622	.	+	.	name=Ssc_0024; ID=Ssc_01_ORF_178264..179622; alias=Sc:--NA--:/Ca:--NA--:/nr-description: --NA--
Ssc_01	CLC	Gene	188626	189756	.	+	.	name=Ssc_0025; ID=Ssc_01_ORF_188626..189756; alias=Sc:YIL083C:CAB2/Ca:C3_05760W_B:C3_05760W_B/nr-description: Cab2 [Candida orthopsilosis]
Ssc_01	CLC	Gene	192610	194874	.	+	.	name=Ssc_0026; ID=Ssc_01_ORF_192610..194874; alias=Sc:YMR301C:ATM1/Ca:C6_04210C_A:ATM1/nr-description: mitochondrial ABC transporter [Candida tanzawaensis NRRL Y-17324]
Ssc_01	CLC	Gene	196066	199956	.	+	.	name=Ssc_0027; ID=Ssc_01_ORF_196066..199956; alias=Sc:YHR103W:SBE22/Ca:C4_06420W_A:C4_06420W_A/nr-description: SBE2 (YDR351W) and SBE22 (YHR103W)
Ssc_01	CLC	Gene	200392	201918	.	+	.	name=Ssc_0028; ID=Ssc_01_ORF_200392..201918; alias=Sc:--NA--:/Ca:--NA--:/nr-description: YALI0D21648p [Yarrowia lipolytica]
Ssc_01	CLC	Gene	202372	203199	.	+	.	name=Ssc_0029; ID=Ssc_01_ORF_202372..203199; alias=Sc:--NA--:/Ca:C2_09390W_A:ABG1/nr-description: Abg1p [Candida albicans SC5314]
Ssc_01	CLC	ORF	208366	208746	.	+	.	name=Ssc_0030; ID=Ssc_01_ORF_208366..208746; alias=Sc:--NA--:/Ca:--NA--:/nr-description: --NA--
Ssc_01	CLC	ORF	218965	219372	.	+	.	name=Ssc_0031; ID=Ssc_01_ORF_218965..219372; alias=Sc:--NA--:/Ca:--NA--:/nr-description: --NA--
Ssc_01	CLC	ORF	220390	221334	.	+	.	name=Ssc_0032; ID=Ssc_01_ORF_220390..221334; alias=Sc:--NA--:/Ca:--NA--:/nr-description: --NA--
Ssc_01	CLC	ORF	240646	241005	.	+	.	name=Ssc_0033; ID=Ssc_01_ORF_240646..241005; alias=Sc:--NA--:/Ca:--NA--:/nr-description: --NA--
Ssc_01	CLC	Gene	260149	260796	.	+	.	name=Ssc_0034; ID=Ssc_01_ORF_260149..260796; alias=Sc:YGR152C:RSR1/Ca:CR_02140W_A:RSR1/nr-description: ras-domain-containing [Cyberlindnera jadinii NRRL Y-1542]
Ssc_01	CLC	Gene	271288	273654	.	+	.	name=Ssc_0035; ID=Ssc_01_ORF_271288..273654; alias=Sc:YBL024W:NCL1/Ca:CR_04300W_B:CR_04300W_B/nr-description: S-adenosyl-L-methionine-dependent tRNA: m5C-methyltransferase [Komagataella phaffii GS115]
Ssc_01	CLC	ORF	274123	274731	.	+	.	name=Ssc_0036; ID=Ssc_01_ORF_274123..274731; alias=Sc:--NA--:/Ca:--NA--:/nr-description: --NA--
Ssc_01	CLC	Gene	277471	279147	.	+	.	name=Ssc_0037; ID=Ssc_01_ORF_277471..279147; alias=Sc:YJR064W:CCT5/Ca:C2_07310W_A:CCT5/nr-description: T-complex 1 subunit epsilon
Ssc_01	CLC	ORF	284203	284727	.	+	.	name=Ssc_0038; ID=Ssc_01_ORF_284203..284727; alias=Sc:--NA--:/Ca:--NA--:/nr-description: --NA--
Ssc_01	CLC	ORF	288160	288570	.	+	.	name=Ssc_0039; ID=Ssc_01_ORF_288160..288570; alias=Sc:--NA--:/Ca:--NA--:/nr-description: --NA--
Ssc_01	CLC	Gene	289765	290226	.	+	.	name=Ssc_0040; ID=Ssc_01_ORF_289765..290226; alias=Sc:YGR029W:ERV1/Ca:CR_03010C_A:ERV1/nr-description: FAD-linked sulfhydryl oxidase ALR [Gaeumannomyces tritici R3-111a-1]
Ssc_01	CLC	Gene	292516	293097	.	+	.	name=Ssc_0041; ID=Ssc_01_ORF_292516..293097; alias=Sc:YBL021C:HAP3/Ca:CR_04290W_B:CR_04290W_B/nr-description: Nuclear transcription factor Y subunit B-8 [Wickerhamomyces ciferrii]
Ssc_01	CLC	Gene	298906	302529	.	+	.	name=Ssc_0042; ID=Ssc_01_ORF_298906..302529; alias=Sc:YKL015W:PUT3/Ca:C1_07020C_A:PUT3/nr-description: Proline utilization trans-activator
Ssc_01	CLC	ORF	312946	313272	.	+	.	name=Ssc_0043; ID=Ssc_01_ORF_312946..313272; alias=Sc:--NA--:/Ca:--NA--:/nr-description: --NA--
Ssc_01	CLC	Gene	333277	334515	.	+	.	name=Ssc_0044; ID=Ssc_01_ORF_333277..334515; alias=Sc:YER145C:FTR1/Ca:C1_14130W_B:C1_14130W_B/nr-description: plasma membrane iron permease [Spathaspora passalidarum NRRL Y-27907]
Ssc_01	CLC	Gene	349984	351780	.	+	.	name=Ssc_0045; ID=Ssc_01_ORF_349984..351780; alias=Sc:YNR030W:ALG12/Ca:C7_02970W_A:ECM39/nr-description: glycosyltransferase family 22 , partial [Ascoidea rubescens DSM 1968]
Ssc_01	CLC	Gene	358036	359568	.	+	.	name=Ssc_0046; ID=Ssc_01_ORF_358036..359568; alias=Sc:YDL237W:AIM6/Ca:C3_04650W_A:C3_04650W_A/nr-description: [Aspergillus terreus NIH2624]
Ssc_01	CLC	Gene	365476	366159	.	+	.	name=Ssc_0047; ID=Ssc_01_ORF_365476..366159; alias=Sc:YBR061C:TRM7/Ca:C3_07400W_B:C3_07400W_B/nr-description: DEHA2F06842p [Debaryomyces hansenii CBS767]
Ssc_01	CLC	Gene	381709	382311	.	+	.	name=Ssc_0048; ID=Ssc_01_ORF_381709..382311; alias=Sc:--NA--:/Ca:C6_00100C_B:C6_00100C_B/nr-description: Het1 sphingolipid transfer [Candida orthopsilosis]
Ssc_01	CLC	Gene	387259	390306	.	+	.	name=Ssc_0049; ID=Ssc_01_ORF_387259..390306; alias=Sc:YDR421W:ARO80/Ca:C1_03200C_B:C1_03200C_B/nr-description: DEHA2G12628p [Debaryomyces hansenii CBS767]
Ssc_01	CLC	Gene	438214	438540	.	+	.	name=Ssc_0050; ID=Ssc_01_ORF_438214..438540; alias=Sc:YDR382W:RPP2B/Ca:C3_04680W_A:RPP2B/nr-description: 60S acidic ribosomal P2 [Wickerhamomyces ciferrii]
Ssc_01	CLC	Gene	440080	441648	.	+	.	name=Ssc_0051; ID=Ssc_01_ORF_440080..441648; alias=Sc:YDR376W:ARH1/Ca:C2_04880C_B:C2_04880C_B/nr-description: NADPH:adrenodoxin oxidoreductase, mitochondrial [Wickerhamomyces ciferrii]
Ssc_01	CLC	Gene	454957	456162	.	+	.	name=Ssc_0052; ID=Ssc_01_ORF_454957..456162; alias=Sc:YGR202C:PCT1/Ca:C4_00570C_B:C4_00570C_B/nr-description: cytidyltransferase-like domain-containing
Ssc_01	CLC	Gene	458107	459816	.	+	.	name=Ssc_0053; ID=Ssc_01_ORF_458107..459816; alias=Sc:YGR171C:MSM1/Ca:C5_04650C_B:C5_04650C_B/nr-description: mitochondrial methionyl-tRNA synthetase [Ascoidea rubescens DSM 1968]
Ssc_01	CLC	Gene	474436	475167	.	+	.	name=Ssc_0054; ID=Ssc_01_ORF_474436..475167; alias=Sc:--NA--:/Ca:--NA--:/nr-description: Covalently-linked cell wall 14 [[Candida] glabrata]
Ssc_01	CLC	Gene	504682	505158	.	+	.	name=Ssc_0055; ID=Ssc_01_ORF_504682..505158; alias=Sc:YJR014W:TMA22/Ca:C4_00770C_B:C4_00770C_B/nr-description: density-regulated DRP1 [Ascoidea rubescens DSM 1968]
Ssc_01	CLC	ORF	507415	507912	.	+	.	name=Ssc_0056; ID=Ssc_01_ORF_507415..507912; alias=Sc:--NA--:/Ca:--NA--:/nr-description: --NA--
Ssc_01	CLC	ORF	517534	517983	.	+	.	name=Ssc_0057; ID=Ssc_01_ORF_517534..517983; alias=Sc:--NA--:/Ca:--NA--:/nr-description: --NA--
Ssc_01	CLC	Gene	531703	532806	.	+	.	name=Ssc_0058; ID=Ssc_01_ORF_531703..532806; alias=Sc:--NA--:/Ca:--NA--:/nr-description: ZYRO0D05434p [Zygosaccharomyces rouxii]
Ssc_01	CLC	Gene	536539	537300	.	+	.	name=Ssc_0059; ID=Ssc_01_ORF_536539..537300; alias=Sc:YGR232W:NAS6/Ca:C3_04920C_A:C3_04920C_A/nr-description: 26S proteasome non-ATPase regulatory subunit 10
Ssc_01	CLC	Gene	545407	546591	.	+	.	name=Ssc_0060; ID=Ssc_01_ORF_545407..546591; alias=Sc:YDL193W:NUS1/Ca:C3_04940W_A:C3_04940W_A/nr-description: Undecaprenyl diphosphate synthase [Ascoidea rubescens DSM 1968]
Ssc_01	CLC	ORF	547360	547689	.	+	.	name=Ssc_0061; ID=Ssc_01_ORF_547360..547689; alias=Sc:--NA--:/Ca:--NA--:/nr-description: --NA--
Ssc_01	CLC	Gene	558571	559347	.	+	.	name=Ssc_0062; ID=Ssc_01_ORF_558571..559347; alias=Sc:--NA--:/Ca:--NA--:/nr-description: Thymocyte nuclear 1 [Ogataea parapolymorpha DL-1]
Ssc_01	CLC	Gene	559684	560472	.	+	.	name=Ssc_0063; ID=Ssc_01_ORF_559684..560472; alias=Sc:--NA--:/Ca:--NA--:/nr-description: DEHA2D15378p [Debaryomyces hansenii CBS767]
Ssc_01	CLC	Gene	565333	565839	.	+	.	name=Ssc_0064; ID=Ssc_01_ORF_565333..565839; alias=Sc:YMR071C:TVP18/Ca:C1_09800C_A:TVP18/nr-description: Golgi apparatus membrane TVP18 [Ascoidea rubescens DSM 1968]
Ssc_01	CLC	Gene	566929	569541	.	+	.	name=Ssc_0065; ID=Ssc_01_ORF_566929..569541; alias=Sc:--NA--:/Ca:C4_01290W_A:C4_01290W_A/nr-description: zf-CHY-domain-containing [Cyberlindnera jadinii NRRL Y-1542]
Ssc_01	CLC	Gene	576058	578538	.	+	.	name=Ssc_0066; ID=Ssc_01_ORF_576058..578538; alias=Sc:YPL176C:TRE1/Ca:C4_00070C_A:C4_00070C_A/nr-description: Zn-dependent exopeptidase [Ascoidea rubescens DSM 1968]
Ssc_01	CLC	ORF	579832	580200	.	+	.	name=Ssc_0067; ID=Ssc_01_ORF_579832..580200; alias=Sc:--NA--:/Ca:--NA--:/nr-description: --NA--
Ssc_01	CLC	Gene	590416	591435	.	+	.	name=Ssc_0068; ID=Ssc_01_ORF_590416..591435; alias=Sc:YJR107W:YJR107W/Ca:C4_01120C_B:C4_01120C_B/nr-description: alpha beta-hydrolase [Candida tanzawaensis NRRL Y-17324]
Ssc_01	CLC	Gene	598534	599397	.	+	.	name=Ssc_0069; ID=Ssc_01_ORF_598534..599397; alias=Sc:YJL178C:ATG27/Ca:C2_10470C_A:C2_10470C_A/nr-description: Piso0_004024 [Millerozyma farinosa CBS 7064]
Ssc_01	CLC	Gene	599959	601113	.	+	.	name=Ssc_0070; ID=Ssc_01_ORF_599959..601113; alias=Sc:YOR063W:RPL3/Ca:C2_09430W_A:RPL3/nr-description: 60S ribosomal L3 [Metschnikowia bicuspidata bicuspidata NRRL YB-4993]
Ssc_01	CLC	Gene	623320	624153	.	+	.	name=Ssc_0071; ID=Ssc_01_ORF_623320..624153; alias=Sc:YPR103W:PRE2/Ca:C2_06820C_A:PRE2/nr-description: Proteasome subunit beta type-5 [[Candida] glabrata]
Ssc_01	CLC	ORF	641908	642330	.	+	.	name=Ssc_0072; ID=Ssc_01_ORF_641908..642330; alias=Sc:--NA--:/Ca:--NA--:/nr-description: --NA--
Ssc_01	CLC	ORF	652948	653253	.	+	.	name=Ssc_0073; ID=Ssc_01_ORF_652948..653253; alias=Sc:--NA--:/Ca:--NA--:/nr-description: --NA--
Ssc_01	CLC	Gene	653707	654285	.	+	.	name=Ssc_0074; ID=Ssc_01_ORF_653707..654285; alias=Sc:--NA--:/Ca:--NA--:/nr-description: Proteasome chaperone 3 [[Candida] glabrata]
Ssc_01	CLC	Gene	658858	659829	.	+	.	name=Ssc_0075; ID=Ssc_01_ORF_658858..659829; alias=Sc:YDL057W:YDL057W/Ca:C5_00750C_B:C5_00750C_B/nr-description: GQ67_00557T0 [Komagataella phaffii]
Ssc_01	CLC	Gene	683578	684780	.	+	.	name=Ssc_0076; ID=Ssc_01_ORF_683578..684780; alias=Sc:--NA--:/Ca:--NA--:/nr-description: bud neck , [Candida dubliniensis CD36]
Ssc_01	CLC	Gene	691018	691962	.	+	.	name=Ssc_0077; ID=Ssc_01_ORF_691018..691962; alias=Sc:YDL114W:YDL114W/Ca:C7_02130W_B:C7_02130W_B/nr-description: DEHA2F19426p [Debaryomyces hansenii CBS767]
Ssc_01	CLC	ORF	698689	699030	.	+	.	name=Ssc_0078; ID=Ssc_01_ORF_698689..699030; alias=Sc:--NA--:/Ca:--NA--:/nr-description: --NA--
Ssc_01	CLC	Gene	721768	723369	.	+	.	name=Ssc_0079; ID=Ssc_01_ORF_721768..723369; alias=Sc:YLR015W:BRE2/Ca:C5_04780W_A:ASH2/nr-description: DEHA2G20702p [Debaryomyces hansenii CBS767]
Ssc_01	CLC	Gene	742558	744420	.	+	.	name=Ssc_0080; ID=Ssc_01_ORF_742558..744420; alias=Sc:YNL161W:CBK1/Ca:C1_10380C_A:CBK1/nr-description: kinase [Candida tanzawaensis NRRL Y-17324]
Ssc_01	CLC	Gene	746029	747423	.	+	.	name=Ssc_0081; ID=Ssc_01_ORF_746029..747423; alias=Sc:YGR189C:CRH1/Ca:C4_02900C_B:C4_02900C_B/nr-description: glycoside hydrolase family 16 [Wickerhamomyces anomalus NRRL Y-366-8]
Ssc_01	CLC	Gene	747880	748335	.	+	.	name=Ssc_0082; ID=Ssc_01_ORF_747880..748335; alias=Sc:YFL017C:GNA1/Ca:C2_03870W_A:GNA1/nr-description: glucosamine 6-phosphate N-acetyltransferase [Candida albicans SC5314]
Ssc_01	CLC	Gene	754618	755661	.	+	.	name=Ssc_0083; ID=Ssc_01_ORF_754618..755661; alias=Sc:YDR460W:TFB3/Ca:C5_00690C_B:C5_00690C_B/nr-description: subunit of TFIIH [Cyberlindnera jadinii NRRL Y-1542]
Ssc_01	CLC	Gene	769660	772773	.	+	.	name=Ssc_0084; ID=Ssc_01_ORF_769660..772773; alias=Sc:YGR258C:RAD2/Ca:C4_03550W_B:C4_03550W_B/nr-description: Single-stranded DNA endonuclease, cleaves single-stranded DNA during nucleotide excision repair [Komagataella phaffii GS115]
Ssc_01	CLC	ORF	776641	777321	.	+	.	name=Ssc_0085; ID=Ssc_01_ORF_776641..777321; alias=Sc:YLL029W:FRA1/Ca:CR_03690W_A:CR_03690W_A/nr-description: xaa-pro aminopeptidase [Aspergillus fischeri NRRL 181]
Ssc_01	CLC	Gene	792691	793701	.	+	.	name=Ssc_0086; ID=Ssc_01_ORF_792691..793701; alias=Sc:YNL229C:URE2/Ca:C2_04710C_A:URE2/nr-description: glutathione S transferase, nitrogen catabolite repression regulator, partial [Ascoidea rubescens DSM 1968]
Ssc_01	CLC	Gene	797632	798597	.	+	.	name=Ssc_0087; ID=Ssc_01_ORF_797632..798597; alias=Sc:YDR044W:HEM13/Ca:C3_04060C_B:C3_04060C_B/nr-description: Oxygen-dependent coproporphyrinogen-III oxidase [[Candida] glabrata]
Ssc_01	CLC	ORF	804862	805194	.	+	.	name=Ssc_0088; ID=Ssc_01_ORF_804862..805194; alias=Sc:--NA--:/Ca:--NA--:/nr-description: --NA--
Ssc_01	CLC	Gene	817378	820230	.	+	.	name=Ssc_0089; ID=Ssc_01_ORF_817378..820230; alias=Sc:YPR029C:APL4/Ca:CR_02870W_A:APL4/nr-description: ARM repeat-containing [Ascoidea rubescens DSM 1968]
Ssc_01	CLC	Gene	856291	857628	.	+	.	name=Ssc_0090; ID=Ssc_01_ORF_856291..857628; alias=Sc:--NA--:/Ca:--NA--:/nr-description: actin-like ATPase domain-containing [Ascoidea rubescens DSM 1968]
Ssc_01	CLC	Gene	858799	860007	.	+	.	name=Ssc_0091; ID=Ssc_01_ORF_858799..860007; alias=Sc:YOL065C:INP54/Ca:C5_01920C_B:C5_01920C_B/nr-description: DNase I [Hyphopichia burtonii NRRL Y-1933]
Ssc_01	CLC	ORF	871702	872184	.	+	.	name=Ssc_0092; ID=Ssc_01_ORF_871702..872184; alias=Sc:--NA--:/Ca:--NA--:/nr-description: --NA--
Ssc_01	CLC	ORF	910498	911715	.	+	.	name=Ssc_0093; ID=Ssc_01_ORF_910498..911715; alias=Sc:--NA--:/Ca:--NA--:/nr-description: --NA--
Ssc_01	CLC	ORF	920635	920937	.	+	.	name=Ssc_0094; ID=Ssc_01_ORF_920635..920937; alias=Sc:--NA--:/Ca:--NA--:/nr-description: --NA--
Ssc_01	CLC	Gene	924484	927708	.	+	.	name=Ssc_0095; ID=Ssc_01_ORF_924484..927708; alias=Sc:YOL087C:DUF1/Ca:C1_12830C_B:C1_12830C_B/nr-description: DEHA2G09966p [Debaryomyces hansenii CBS767]
Ssc_01	CLC	Gene	930730	931686	.	+	.	name=Ssc_0096; ID=Ssc_01_ORF_930730..931686; alias=Sc:YDR530C:APA2/Ca:C6_03410C_A:APA2/nr-description: APA1 [[Candida] glabrata]
Ssc_01	CLC	Gene	939949	940992	.	+	.	name=Ssc_0097; ID=Ssc_01_ORF_939949..940992; alias=Sc:YML067C:ERV41/Ca:C3_04780C_B:C3_04780C_B/nr-description: localized to COPII-coated vesicle [Ascoidea rubescens DSM 1968]
Ssc_01	CLC	Gene	1020448	1021962	.	+	.	name=Ssc_0098; ID=Ssc_01_ORF_1020448..1021962; alias=Sc:YMR221C:YMR221C/Ca:C5_03470C_A:C5_03470C_A/nr-description: FMP42 [Pichia kudriavzevii]
Ssc_01	CLC	Gene	1025581	1026756	.	+	.	name=Ssc_0099; ID=Ssc_01_ORF_1025581..1026756; alias=Sc:YJL155C:FBP26/Ca:CR_08550W_B:CR_08550W_B/nr-description: Fructose-2,6-bisphosphatase [[Candida] glabrata]
Ssc_01	CLC	Gene	1042645	1047228	.	+	.	name=Ssc_0100; ID=Ssc_01_ORF_1042645..1047228; alias=Sc:YDR011W:SNQ2/Ca:C6_03840C_A:SNQ2/nr-description: membrane [Wickerhamomyces ciferrii]
Ssc_01	CLC	Gene	1078255	1078746	.	+	.	name=Ssc_0101; ID=Ssc_01_ORF_1078255..1078746; alias=Sc:YKL049C:CSE4/Ca:C3_00860W_B:C3_00860W_B/nr-description: histone H3
Ssc_01	CLC	Gene	1096465	1099974	.	+	.	name=Ssc_0102; ID=Ssc_01_ORF_1096465..1099974; alias=Sc:YDL145C:COP1/Ca:C3_01720C_B:C3_01720C_B/nr-description: Coatomer, alpha subunit [Hyphopichia burtonii NRRL Y-1933]
Ssc_01	CLC	ORF	1104034	1104339	.	+	.	name=Ssc_0103; ID=Ssc_01_ORF_1104034..1104339; alias=Sc:--NA--:/Ca:--NA--:/nr-description: --NA--
Ssc_01	CLC	Gene	1107169	1108431	.	+	.	name=Ssc_0104; ID=Ssc_01_ORF_1107169..1108431; alias=Sc:YOR142W:LSC1/Ca:C1_01690C_B:C1_01690C_B/nr-description: alpha subunit of succinyl- ligase [Ascoidea rubescens DSM 1968]
Ssc_01	CLC	ORF	1108762	1109391	.	+	.	name=Ssc_0105; ID=Ssc_01_ORF_1108762..1109391; alias=Sc:--NA--:/Ca:--NA--:/nr-description: --NA--
Ssc_01	CLC	Gene	1124983	1128837	.	+	.	name=Ssc_0106; ID=Ssc_01_ORF_1124983..1128837; alias=Sc:YHR077C:NMD2/Ca:C2_03550C_A:C2_03550C_A/nr-description: Nmd2 [Candida orthopsilosis Co 90-125]
Ssc_01	CLC	Gene	1154350	1155420	.	+	.	name=Ssc_0107; ID=Ssc_01_ORF_1154350..1155420; alias=Sc:YBR159W:IFA38/Ca:CR_06070W_B:CR_06070W_B/nr-description: NAD(P)-binding [Cyberlindnera jadinii NRRL Y-1542]
Ssc_01	CLC	Gene	1187710	1188681	.	+	.	name=Ssc_0108; ID=Ssc_01_ORF_1187710..1188681; alias=Sc:YBL068W:PRS4/Ca:C4_01820C_A:C4_01820C_A/nr-description: phosphoribosyl pyrophosphokinase [Ascoidea rubescens DSM 1968]
Ssc_01	CLC	ORF	1209607	1210407	.	+	.	name=Ssc_0109; ID=Ssc_01_ORF_1209607..1210407; alias=Sc:--NA--:/Ca:--NA--:/nr-description: --NA--
Ssc_01	CLC	Gene	1216879	1217583	.	+	.	name=Ssc_0110; ID=Ssc_01_ORF_1216879..1217583; alias=Sc:YOR202W:HIS3/Ca:C2_04810W_A:HIS3/nr-description: His3p [Saccharomyces cerevisiae]
Ssc_01	CLC	Gene	1219618	1220895	.	+	.	name=Ssc_0111; ID=Ssc_01_ORF_1219618..1220895; alias=Sc:YOR201C:MRM1/Ca:C2_04820W_B:C2_04820W_B/nr-description: rRNA methylase, , group 3 [Ogataea parapolymorpha DL-1]
Ssc_01	CLC	ORF	1222942	1223298	.	+	.	name=Ssc_0112; ID=Ssc_01_ORF_1222942..1223298; alias=Sc:--NA--:/Ca:--NA--:/nr-description: --NA--
Ssc_01	CLC	ORF	1231525	1231848	.	+	.	name=Ssc_0113; ID=Ssc_01_ORF_1231525..1231848; alias=Sc:--NA--:/Ca:--NA--:/nr-description: --NA--
Ssc_01	CLC	ORF	1231882	1232235	.	+	.	name=Ssc_0114; ID=Ssc_01_ORF_1231882..1232235; alias=Sc:--NA--:/Ca:--NA--:/nr-description: --NA--
Ssc_01	CLC	Gene	1232803	1233897	.	+	.	name=Ssc_0115; ID=Ssc_01_ORF_1232803..1233897; alias=Sc:YBR221C:PDB1/Ca:C4_04150C_B:C4_04150C_B/nr-description: pyruvate dehydrogenase E1 component, beta subunit [Cyberlindnera jadinii NRRL Y-1542]
Ssc_01	CLC	ORF	1238341	1238889	.	+	.	name=Ssc_0116; ID=Ssc_01_ORF_1238341..1238889; alias=Sc:--NA--:/Ca:--NA--:/nr-description: --NA--
Ssc_01	CLC	Gene	1240273	1242459	.	+	.	name=Ssc_0117; ID=Ssc_01_ORF_1240273..1242459; alias=Sc:--NA--:/Ca:C4_00710W_A:C4_00710W_A/nr-description: DEHA2G21846p [Debaryomyces hansenii CBS767]
Ssc_01	CLC	Gene	1258846	1259895	.	+	.	name=Ssc_0118; ID=Ssc_01_ORF_1258846..1259895; alias=Sc:--NA--:/Ca:--NA--:/nr-description: hypothetical protein ASCRUDRAFT_7363 [Ascoidea rubescens DSM 1968]
Ssc_01	CLC	Gene	1263763	1264659	.	+	.	name=Ssc_0119; ID=Ssc_01_ORF_1263763..1264659; alias=Sc:YPR114W:YPR114W/Ca:C1_03490W_A:C1_03490W_A/nr-description: TLC domain-containing [Wickerhamomyces ciferrii]
Ssc_01	CLC	ORF	1269736	1272147	.	+	.	name=Ssc_0120; ID=Ssc_01_ORF_1269736..1272147; alias=Sc:--NA--:/Ca:--NA--:/nr-description: --NA--
Ssc_01	CLC	Gene	1278628	1279947	.	+	.	name=Ssc_0121; ID=Ssc_01_ORF_1278628..1279947; alias=Sc:YCR045C:RRT12/Ca:CR_00660W_A:CR_00660W_A/nr-description: Rrt12 [Candida orthopsilosis Co 90-125]
Ssc_01	CLC	Gene	1285606	1288074	.	+	.	name=Ssc_0122; ID=Ssc_01_ORF_1285606..1288074; alias=Sc:YPR112C:MRD1/Ca:C3_02020W_B:C3_02020W_B/nr-description: multiple RNA-binding domain-containing 1
Ssc_01	CLC	Gene	1297564	1299027	.	+	.	name=Ssc_0123; ID=Ssc_01_ORF_1297564..1299027; alias=Sc:--NA--:/Ca:--NA--:/nr-description: integrase core domain
Ssc_01	CLC	Gene	1323955	1328586	.	+	.	name=Ssc_0124; ID=Ssc_01_ORF_1323955..1328586; alias=Sc:YJL113W:YJL113W/Ca:C4_03230C_B:C4_03230C_B/nr-description: retrovirus-related Pol poly from transposon TNT 1-94
Ssc_01	CLC	Gene	1340452	1343055	.	+	.	name=Ssc_0125; ID=Ssc_01_ORF_1340452..1343055; alias=Sc:--NA--:/Ca:--NA--:/nr-description: Cell surface glyco [Wickerhamomyces ciferrii]
Ssc_01	CLC	Gene	1344544	1345713	.	+	.	name=Ssc_0126; ID=Ssc_01_ORF_1344544..1345713; alias=Sc:YOR338W:YOR338W/Ca:C2_09880C_A:C2_09880C_A/nr-description: SWIRM domain-containing [Wickerhamomyces ciferrii]
Ssc_01	CLC	Gene	1348759	1350216	.	+	.	name=Ssc_0127; ID=Ssc_01_ORF_1348759..1350216; alias=Sc:--NA--:/Ca:--NA--:/nr-description: Piso0_001185 [Millerozyma farinosa CBS 7064]
Ssc_01	CLC	Gene	1352284	1353282	.	+	.	name=Ssc_0128; ID=Ssc_01_ORF_1352284..1353282; alias=Sc:--NA--:/Ca:C3_07920W_A:C3_07920W_A/nr-description: DEHA2F00902p [Debaryomyces hansenii CBS767]
Ssc_01	CLC	Gene	1361035	1361406	.	+	.	name=Ssc_0129; ID=Ssc_01_ORF_1361035..1361406; alias=Sc:YIL138C:TPM2/Ca:CR_08460W_A:TPM2/nr-description: Minor isoform of tropomyosin, binds to and stabilizes actin cables and filaments [Komagataella phaffii GS115]
Ssc_01	CLC	Gene	1376974	1382124	.	+	.	name=Ssc_0130; ID=Ssc_01_ORF_1376974..1382124; alias=Sc:YJR138W:IML1/Ca:C1_02610W_A:IML1/nr-description: Vacuolar membrane-associated IML1 [Wickerhamomyces ciferrii]
Ssc_01	CLC	Gene	1384402	1385262	.	+	.	name=Ssc_0131; ID=Ssc_01_ORF_1384402..1385262; alias=Sc:YJR096W:YJR096W/Ca:C3_06860C_B:C3_06860C_B/nr-description: oxidoreductase [[Candida] glabrata]
Ssc_01	CLC	ORF	1409314	1409643	.	+	.	name=Ssc_0132; ID=Ssc_01_ORF_1409314..1409643; alias=Sc:--NA--:/Ca:--NA--:/nr-description: --NA--
Ssc_01	CLC	ORF	10103	10411	.	+	.	name=Ssc_0133; ID=Ssc_01_ORF_10103..10411; alias=Sc:--NA--:/Ca:--NA--:/nr-description: --NA--
Ssc_01	CLC	ORF	10508	11248	.	+	.	name=Ssc_0134; ID=Ssc_01_ORF_10508..11248; alias=Sc:--NA--:/Ca:--NA--:/nr-description: GQ67_03095T0 [Komagataella phaffii]
Ssc_01	CLC	ORF	11804	12541	.	+	.	name=Ssc_0135; ID=Ssc_01_ORF_11804..12541; alias=Sc:--NA--:/Ca:--NA--:/nr-description: GQ67_03095T0 [Komagataella phaffii]
Ssc_01	CLC	ORF	12656	13444	.	+	.	name=Ssc_0136; ID=Ssc_01_ORF_12656..13444; alias=Sc:--NA--:/Ca:--NA--:/nr-description: --NA--
Ssc_01	CLC	ORF	42194	42532	.	+	.	name=Ssc_0137; ID=Ssc_01_ORF_42194..42532; alias=Sc:--NA--:/Ca:--NA--:/nr-description: hypothetical protein BABINDRAFT_7044 [Babjeviella inositovora NRRL Y-12698]
Ssc_01	CLC	Gene	62768	63697	.	+	.	name=Ssc_0138; ID=Ssc_01_ORF_62768..63697; alias=Sc:--NA--:/Ca:--NA--:/nr-description: aldolase [[Candida] tenuis ATCC 10573]
Ssc_01	CLC	Gene	69962	70534	.	+	.	name=Ssc_0139; ID=Ssc_01_ORF_69962..70534; alias=Sc:--NA--:/Ca:C1_03750W_A:C1_03750W_A/nr-description: cytochrome b5 [Ascoidea rubescens DSM 1968]
Ssc_01	CLC	ORF	114116	114448	.	+	.	name=Ssc_0140; ID=Ssc_01_ORF_114116..114448; alias=Sc:--NA--:/Ca:--NA--:/nr-description: --NA--
Ssc_01	CLC	Gene	125711	126898	.	+	.	name=Ssc_0141; ID=Ssc_01_ORF_125711..126898; alias=Sc:YDL029W:ARP2/Ca:CR_08950W_A:ARP2/nr-description: endocytosis and membrane growth and polarity [Scheffersomyces stipitis CBS 6054]
Ssc_01	CLC	Gene	134477	136222	.	+	.	name=Ssc_0142; ID=Ssc_01_ORF_134477..136222; alias=Sc:--NA--:/Ca:--NA--:/nr-description: hypothetical protein BABINDRAFT_159182 [Babjeviella inositovora NRRL Y-12698]
Ssc_01	CLC	Gene	153812	154300	.	+	.	name=Ssc_0143; ID=Ssc_01_ORF_153812..154300; alias=Sc:YER093C-A:AIM11/Ca:C3_00840C_A:C3_00840C_A/nr-description: membrane [Wickerhamomyces ciferrii]
Ssc_01	CLC	Gene	162791	163714	.	+	.	name=Ssc_0144; ID=Ssc_01_ORF_162791..163714; alias=Sc:YDL124W:YDL124W/Ca:C7_03350C_B:C7_03350C_B/nr-description: NADPH-dependent alpha-keto amide reductase
Ssc_01	CLC	Gene	164372	164770	.	+	.	name=Ssc_0145; ID=Ssc_01_ORF_164372..164770; alias=Sc:--NA--:/Ca:CR_02380C_B:CR_02380C_B/nr-description: secreted [Wickerhamomyces ciferrii]
Ssc_01	CLC	Gene	181649	183370	.	+	.	name=Ssc_0146; ID=Ssc_01_ORF_181649..183370; alias=Sc:YMR211W:DML1/Ca:C3_06600C_A:C3_06600C_A/nr-description: Tubulin beta-1 chain [Wickerhamomyces ciferrii]
Ssc_01	CLC	Gene	209783	210787	.	+	.	name=Ssc_0147; ID=Ssc_01_ORF_209783..210787; alias=Sc:YPL069C:BTS1/Ca:C5_03620W_B:C5_03620W_B/nr-description: geranylgeranyl diphosphate synthase, type III
Ssc_01	CLC	Gene	213812	217774	.	+	.	name=Ssc_0148; ID=Ssc_01_ORF_213812..217774; alias=Sc:YGR090W:UTP22/Ca:C2_02450C_B:C2_02450C_B/nr-description: U3 small nucleolar RNA-associated 22
Ssc_01	CLC	ORF	228227	228682	.	+	.	name=Ssc_0149; ID=Ssc_01_ORF_228227..228682; alias=Sc:--NA--:/Ca:--NA--:/nr-description: --NA--
Ssc_01	CLC	Gene	229040	232918	.	+	.	name=Ssc_0150; ID=Ssc_01_ORF_229040..232918; alias=Sc:YJL098W:SAP185/Ca:C7_03010W_B:C7_03010W_B/nr-description: SAPS-domain-containing , partial [Cyberlindnera jadinii NRRL Y-1542]
Ssc_01	CLC	Gene	257048	258853	.	+	.	name=Ssc_0151; ID=Ssc_01_ORF_257048..258853; alias=Sc:YGR194C:XKS1/Ca:C4_05300W_A:XKS1/nr-description: Glycerol kinase [Wickerhamomyces ciferrii]
Ssc_01	CLC	Gene	279422	281332	.	+	.	name=Ssc_0152; ID=Ssc_01_ORF_279422..281332; alias=Sc:YOL066C:RIB2/Ca:C5_01940W_B:C5_01940W_B/nr-description: ZYRO0B05082p [Zygosaccharomyces rouxii]
Ssc_01	CLC	Gene	281783	283006	.	+	.	name=Ssc_0153; ID=Ssc_01_ORF_281783..283006; alias=Sc:YNL231C:PDR16/Ca:C1_03820W_A:PDR16/nr-description: Phosphatidylinositol transfer PDR16 [Ogataea parapolymorpha DL-1]
Ssc_01	CLC	Gene	308621	309634	.	+	.	name=Ssc_0154; ID=Ssc_01_ORF_308621..309634; alias=Sc:YCR086W:CSM1/Ca:--NA--:/nr-description: Monopolin complex subunit CSM1 [[Candida] glabrata]
Ssc_01	CLC	ORF	321662	324913	.	+	.	name=Ssc_0155; ID=Ssc_01_ORF_321662..324913; alias=Sc:--NA--:/Ca:--NA--:/nr-description: --NA--
Ssc_01	CLC	Gene	326537	327475	.	+	.	name=Ssc_0156; ID=Ssc_01_ORF_326537..327475; alias=Sc:YDL201W:TRM8/Ca:C4_04810C_A:C4_04810C_A/nr-description: tRNA (guanine-N(7)-)-methyltransferase
Ssc_01	CLC	Gene	356132	357364	.	+	.	name=Ssc_0157; ID=Ssc_01_ORF_356132..357364; alias=Sc:YDL237W:AIM6/Ca:C3_04650W_A:C3_04650W_A/nr-description: PLC-like phosphodiesterase [Glarea lozoyensis ATCC 20868]
Ssc_01	CLC	Gene	366821	367831	.	+	.	name=Ssc_0158; ID=Ssc_01_ORF_366821..367831; alias=Sc:YNR034W:SOL1/Ca:C2_09970C_B:C2_09970C_B/nr-description: sol1p
Ssc_01	CLC	Gene	368411	370438	.	+	.	name=Ssc_0159; ID=Ssc_01_ORF_368411..370438; alias=Sc:YJR045C:SSC1/Ca:C7_04010W_B:C7_04010W_B/nr-description: Chaperone [Wickerhamomyces ciferrii]
Ssc_01	CLC	ORF	376541	376951	.	+	.	name=Ssc_0160; ID=Ssc_01_ORF_376541..376951; alias=Sc:--NA--:/Ca:--NA--:/nr-description: --NA--
Ssc_01	CLC	Gene	390617	391930	.	+	.	name=Ssc_0161; ID=Ssc_01_ORF_390617..391930; alias=Sc:YBR279W:PAF1/Ca:C2_08630C_A:C2_08630C_A/nr-description: RNA polymerase II-associated [[Candida] tenuis ATCC 10573]
Ssc_01	CLC	ORF	405272	405577	.	+	.	name=Ssc_0162; ID=Ssc_01_ORF_405272..405577; alias=Sc:--NA--:/Ca:--NA--:/nr-description: --NA--
Ssc_01	CLC	Gene	412493	417334	.	+	.	name=Ssc_0163; ID=Ssc_01_ORF_412493..417334; alias=Sc:YEL022W:GEA2/Ca:C3_01390C_A:GEA2/nr-description: DEHA2A11946p [Debaryomyces hansenii CBS767]
Ssc_01	CLC	ORF	423071	423715	.	+	.	name=Ssc_0164; ID=Ssc_01_ORF_423071..423715; alias=Sc:--NA--:/Ca:--NA--:/nr-description: --NA--
Ssc_01	CLC	Gene	428414	429430	.	+	.	name=Ssc_0165; ID=Ssc_01_ORF_428414..429430; alias=Sc:YEL006W:YEA6/Ca:C3_04630W_B:C3_04630W_B/nr-description: Calcium-binding mitochondrial carrier [Wickerhamomyces ciferrii]
Ssc_01	CLC	Gene	445121	446686	.	+	.	name=Ssc_0166; ID=Ssc_01_ORF_445121..446686; alias=Sc:YGR260W:TNA1/Ca:C5_03060C_B:C5_03060C_B/nr-description: High-affinity nicotinic acid transporter [Pichia kudriavzevii]
Ssc_01	CLC	Gene	447242	454564	.	+	.	name=Ssc_0167; ID=Ssc_01_ORF_447242..454564; alias=Sc:YHR165C:PRP8/Ca:CR_08660W_A:PRP8/nr-description: PROCN-domain-containing [Ascoidea rubescens DSM 1968]
Ssc_01	CLC	Gene	466499	467218	.	+	.	name=Ssc_0168; ID=Ssc_01_ORF_466499..467218; alias=Sc:YGR268C:HUA1/Ca:C5_04870W_B:C5_04870W_B/nr-description: Hua1p [Sugiyamaella lignohabitans]
Ssc_01	CLC	ORF	474632	475060	.	+	.	name=Ssc_0169; ID=Ssc_01_ORF_474632..475060; alias=Sc:--NA--:/Ca:--NA--:/nr-description: --NA--
Ssc_01	CLC	Gene	483056	488986	.	+	.	name=Ssc_0170; ID=Ssc_01_ORF_483056..488986; alias=Sc:YGR271W:SLH1/Ca:C5_04920C_B:C5_04920C_B/nr-description: DNA-directed DNA polymerase [Scheffersomyces stipitis CBS 6054]
Ssc_01	CLC	Gene	491048	491842	.	+	.	name=Ssc_0171; ID=Ssc_01_ORF_491048..491842; alias=Sc:--NA--:/Ca:C1_11670W_A:C1_11670W_A/nr-description: late-stage biofilm-induced gene in albicans [Candida orthopsilosis Co 90-125]
Ssc_01	CLC	Gene	492785	497383	.	+	.	name=Ssc_0172; ID=Ssc_01_ORF_492785..497383; alias=Sc:YKL101W:HSL1/Ca:C5_02840C_B:C5_02840C_B/nr-description: Pkinase-domain-containing [Ascoidea rubescens DSM 1968]
Ssc_01	CLC	Gene	498299	500059	.	+	.	name=Ssc_0173; ID=Ssc_01_ORF_498299..500059; alias=Sc:YGL142C:GPI10/Ca:C5_05040W_A:C5_05040W_A/nr-description: glycosyltransferase family 22 [Ascoidea rubescens DSM 1968]
Ssc_01	CLC	ORF	500330	500638	.	+	.	name=Ssc_0174; ID=Ssc_01_ORF_500330..500638; alias=Sc:--NA--:/Ca:--NA--:/nr-description: --NA--
Ssc_01	CLC	ORF	505997	506410	.	+	.	name=Ssc_0175; ID=Ssc_01_ORF_505997..506410; alias=Sc:--NA--:/Ca:--NA--:/nr-description: --NA--
Ssc_01	CLC	ORF	507239	507838	.	+	.	name=Ssc_0176; ID=Ssc_01_ORF_507239..507838; alias=Sc:--NA--:/Ca:--NA--:/nr-description: --NA--
Ssc_01	CLC	Gene	508322	509620	.	+	.	name=Ssc_0177; ID=Ssc_01_ORF_508322..509620; alias=Sc:YBR162C:TOS1/Ca:C3_01550C_A:TOS1/nr-description: TOS1 [Pichia kudriavzevii]
Ssc_01	CLC	Gene	510527	511684	.	+	.	name=Ssc_0178; ID=Ssc_01_ORF_510527..511684; alias=Sc:--NA--:/Ca:C7_01150W_A:C7_01150W_A/nr-description: 4,5-DOPA dioxygenase extradiol [Pichia kudriavzevii]
Ssc_01	CLC	ORF	513176	513496	.	+	.	name=Ssc_0179; ID=Ssc_01_ORF_513176..513496; alias=Sc:--NA--:/Ca:--NA--:/nr-description: --NA--
Ssc_01	CLC	Gene	523451	525472	.	+	.	name=Ssc_0180; ID=Ssc_01_ORF_523451..525472; alias=Sc:YLL013C:PUF3/Ca:C4_05370W_B:C4_05370W_B/nr-description: ARM repeat-containing [Ascoidea rubescens DSM 1968]
Ssc_01	CLC	ORF	539435	539740	.	+	.	name=Ssc_0181; ID=Ssc_01_ORF_539435..539740; alias=Sc:--NA--:/Ca:--NA--:/nr-description: --NA--
Ssc_01	CLC	Gene	543635	544570	.	+	.	name=Ssc_0182; ID=Ssc_01_ORF_543635..544570; alias=Sc:YNL234W:YNL234W/Ca:C1_03870C_A:C1_03870C_A/nr-description: globin , partial [Candida tanzawaensis NRRL Y-17324]
Ssc_01	CLC	Gene	554915	556243	.	+	.	name=Ssc_0183; ID=Ssc_01_ORF_554915..556243; alias=Sc:YDL189W:RBS1/Ca:--NA--:/nr-description: Translation initiation factor IF-2 [Wickerhamomyces ciferrii]
Ssc_01	CLC	Gene	573329	574135	.	+	.	name=Ssc_0184; ID=Ssc_01_ORF_573329..574135; alias=Sc:YNL202W:SPS19/Ca:C1_04460C_A:C1_04460C_A/nr-description: NAD(P)-binding [Ascoidea rubescens DSM 1968]
Ssc_01	CLC	Gene	582119	582466	.	+	.	name=Ssc_0185; ID=Ssc_01_ORF_582119..582466; alias=Sc:YPL037C:EGD1/Ca:C1_11650W_B:C1_11650W_B/nr-description: NAC-domain-containing [Ascoidea rubescens DSM 1968]
Ssc_01	CLC	Gene	584582	585802	.	+	.	name=Ssc_0186; ID=Ssc_01_ORF_584582..585802; alias=Sc:YMR209C:YMR209C/Ca:C1_09520C_B:C1_09520C_B/nr-description: N2227-domain-containing [Ascoidea rubescens DSM 1968]
Ssc_01	CLC	ORF	592436	592765	.	+	.	name=Ssc_0187; ID=Ssc_01_ORF_592436..592765; alias=Sc:--NA--:/Ca:--NA--:/nr-description: --NA--
Ssc_01	CLC	Gene	594047	595411	.	+	.	name=Ssc_0188; ID=Ssc_01_ORF_594047..595411; alias=Sc:--NA--:/Ca:--NA--:/nr-description: Zinc finger RME1
Ssc_01	CLC	Gene	626756	627310	.	+	.	name=Ssc_0189; ID=Ssc_01_ORF_626756..627310; alias=Sc:--NA--:/Ca:C1_09350W_A:C1_09350W_A/nr-description: cap-associated CAF20 [Candida albicans SC5314]
Ssc_01	CLC	Gene	628862	629377	.	+	.	name=Ssc_0190; ID=Ssc_01_ORF_628862..629377; alias=Sc:YOL143C:RIB4/Ca:C1_05560W_B:C1_05560W_B/nr-description: 6,7-dimethyl-8-ribityllumazine synthase
Ssc_01	CLC	Gene	636878	638404	.	+	.	name=Ssc_0191; ID=Ssc_01_ORF_636878..638404; alias=Sc:YLR197W:NOP56/Ca:CR_09950C_B:CR_09950C_B/nr-description: Nucleolar 56 [Debaryomyces fabryi]
Ssc_01	CLC	Gene	661487	663256	.	+	.	name=Ssc_0192; ID=Ssc_01_ORF_661487..663256; alias=Sc:YKL191W:DPH2/Ca:C4_00690C_B:C4_00690C_B/nr-description: Diphthamide biosynthesis 2
Ssc_01	CLC	ORF	682532	683137	.	+	.	name=Ssc_0193; ID=Ssc_01_ORF_682532..683137; alias=Sc:--NA--:/Ca:--NA--:/nr-description: --NA--
Ssc_01	CLC	Gene	685292	686245	.	+	.	name=Ssc_0194; ID=Ssc_01_ORF_685292..686245; alias=Sc:YKL094W:YJU3/Ca:C1_09980C_B:C1_09980C_B/nr-description: acylglycerol lipase [Candida albicans SC5314]
Ssc_01	CLC	Gene	693950	694792	.	+	.	name=Ssc_0195; ID=Ssc_01_ORF_693950..694792; alias=Sc:YBR185C:MBA1/Ca:C3_06050C_B:C3_06050C_B/nr-description: MBA1 [Ascoidea rubescens DSM 1968]
Ssc_01	CLC	ORF	695741	696184	.	+	.	name=Ssc_0196; ID=Ssc_01_ORF_695741..696184; alias=Sc:--NA--:/Ca:--NA--:/nr-description: hypothetical protein ASCRUDRAFT_72854 [Ascoidea rubescens DSM 1968]
Ssc_01	CLC	Gene	704264	704866	.	+	.	name=Ssc_0197; ID=Ssc_01_ORF_704264..704866; alias=Sc:YLR435W:TSR2/Ca:C1_03060C_A:TSR2/nr-description: Piso0_003913 [Millerozyma farinosa CBS 7064]
Ssc_01	CLC	ORF	708452	709135	.	+	.	name=Ssc_0198; ID=Ssc_01_ORF_708452..709135; alias=Sc:--NA--:/Ca:--NA--:/nr-description: --NA--
Ssc_01	CLC	ORF	709901	710203	.	+	.	name=Ssc_0199; ID=Ssc_01_ORF_709901..710203; alias=Sc:--NA--:/Ca:--NA--:/nr-description: --NA--
Ssc_01	CLC	Gene	714281	716293	.	+	.	name=Ssc_0200; ID=Ssc_01_ORF_714281..716293; alias=Sc:YOR273C:TPO4/Ca:CR_03920C_A:TPO4/nr-description: MFS general substrate transporter [Cyberlindnera jadinii NRRL Y-1542]
Ssc_01	CLC	ORF	759575	759913	.	+	.	name=Ssc_0201; ID=Ssc_01_ORF_759575..759913; alias=Sc:--NA--:/Ca:--NA--:/nr-description: --NA--
Ssc_01	CLC	Gene	764765	765448	.	+	.	name=Ssc_0202; ID=Ssc_01_ORF_764765..765448; alias=Sc:YOR065W:CYT1/Ca:C2_04950C_A:CYT1/nr-description: Cytochrome c1, heme , mitochondrial [Pichia kudriavzevii]
Ssc_01	CLC	Gene	768149	769369	.	+	.	name=Ssc_0203; ID=Ssc_01_ORF_768149..769369; alias=Sc:YGL136C:MRM2/Ca:CR_10260W_B:CR_10260W_B/nr-description: 23S ribosomal RNA methyltransferase
Ssc_01	CLC	Gene	777185	778951	.	+	.	name=Ssc_0204; ID=Ssc_01_ORF_777185..778951; alias=Sc:YLL029W:FRA1/Ca:CR_03690W_A:CR_03690W_A/nr-description: involved in negative regulation of transcription of iron regulon [Komagataella phaffii GS115]
Ssc_01	CLC	Gene	780788	781750	.	+	.	name=Ssc_0205; ID=Ssc_01_ORF_780788..781750; alias=Sc:YHL011C:PRS3/Ca:C2_02510W_B:C2_02510W_B/nr-description: Prs1 phosphoribosylpyrophosphate synthetase [Candida orthopsilosis Co 90-125]
Ssc_01	CLC	Gene	814646	815386	.	+	.	name=Ssc_0206; ID=Ssc_01_ORF_814646..815386; alias=Sc:YGR195W:SKI6/Ca:C4_02090C_B:C4_02090C_B/nr-description: exosome complex exonuclease RRP41 [Lodderomyces elongisporus NRRL YB-4239]
Ssc_01	CLC	Gene	825920	829480	.	+	.	name=Ssc_0207; ID=Ssc_01_ORF_825920..829480; alias=Sc:YBR218C:PYC2/Ca:C4_03940C_B:C4_03940C_B/nr-description: Pyc2p
Ssc_01	CLC	ORF	837788	838186	.	+	.	name=Ssc_0208; ID=Ssc_01_ORF_837788..838186; alias=Sc:--NA--:/Ca:--NA--:/nr-description: --NA--
Ssc_01	CLC	Gene	842195	843655	.	+	.	name=Ssc_0209; ID=Ssc_01_ORF_842195..843655; alias=Sc:YKL172W:EBP2/Ca:C2_04570W_A:C2_04570W_A/nr-description: Ebp2 [Candida orthopsilosis]
Ssc_01	CLC	Gene	844229	846073	.	+	.	name=Ssc_0210; ID=Ssc_01_ORF_844229..846073; alias=Sc:YHR117W:TOM71/Ca:C7_02640W_B:C7_02640W_B/nr-description: mitochondrial outer membrane specialized import receptor [Ascoidea rubescens DSM 1968]
Ssc_01	CLC	Gene	890582	892450	.	+	.	name=Ssc_0211; ID=Ssc_01_ORF_890582..892450; alias=Sc:YFL002C:SPB4/Ca:C5_01600C_B:C5_01600C_B/nr-description: ATP-dependent rRNA helicase SPB41
Ssc_01	CLC	Gene	902078	903265	.	+	.	name=Ssc_0212; ID=Ssc_01_ORF_902078..903265; alias=Sc:YPL034W:YPL034W/Ca:C4_00210W_B:C4_00210W_B/nr-description: DUF1766-domain-containing , partial [Candida tanzawaensis NRRL Y-17324]
Ssc_01	CLC	Gene	903566	905122	.	+	.	name=Ssc_0213; ID=Ssc_01_ORF_903566..905122; alias=Sc:--NA--:/Ca:--NA--:/nr-description: autophagy associated kinase activator Atg17 [Schizosaccharomyces octosporus yFS286]
Ssc_01	CLC	ORF	939758	940066	.	+	.	name=Ssc_0214; ID=Ssc_01_ORF_939758..940066; alias=Sc:--NA--:/Ca:--NA--:/nr-description: localized to COPII-coated vesicle [Ascoidea rubescens DSM 1968]
Ssc_01	CLC	Gene	942527	943840	.	+	.	name=Ssc_0215; ID=Ssc_01_ORF_942527..943840; alias=Sc:YLR120C:YPS1/Ca:CR_07800W_A:SAP2/nr-description: Asp-domain-containing [Hyphopichia burtonii NRRL Y-1933]
Ssc_01	CLC	Gene	945776	946222	.	+	.	name=Ssc_0216; ID=Ssc_01_ORF_945776..946222; alias=Sc:--NA--:/Ca:--NA--:/nr-description: Mvb12 ESCRT-I complex subunit [Candida orthopsilosis]
Ssc_01	CLC	Gene	954491	957034	.	+	.	name=Ssc_0217; ID=Ssc_01_ORF_954491..957034; alias=Sc:YKL064W:MNR2/Ca:C4_00400W_A:MNR2/nr-description: Manganese resistance MNR2 [[Candida] glabrata]
Ssc_01	CLC	Gene	957368	962251	.	+	.	name=Ssc_0218; ID=Ssc_01_ORF_957368..962251; alias=Sc:YMR259C:TRM732/Ca:C2_10820C_A:C2_10820C_A/nr-description: Thyroid adenoma-associated [Pichia kudriavzevii]
Ssc_01	CLC	Gene	963788	966925	.	+	.	name=Ssc_0219; ID=Ssc_01_ORF_963788..966925; alias=Sc:YDR430C:CYM1/Ca:C3_06230W_A:CYM1/nr-description: metalloprotease [Wickerhamomyces ciferrii]
Ssc_01	CLC	Gene	977567	978823	.	+	.	name=Ssc_0220; ID=Ssc_01_ORF_977567..978823; alias=Sc:YGL126W:SCS3/Ca:C4_04180C_B:C4_04180C_B/nr-description: Scs3 [Candida orthopsilosis]
Ssc_01	CLC	Gene	995825	999157	.	+	.	name=Ssc_0221; ID=Ssc_01_ORF_995825..999157; alias=Sc:YBR245C:ISW1/Ca:C1_07340W_A:C1_07340W_A/nr-description: Isw1 [Candida orthopsilosis Co 90-125]
Ssc_01	CLC	Gene	1017077	1019407	.	+	.	name=Ssc_0222; ID=Ssc_01_ORF_1017077..1019407; alias=Sc:YBL051C:PIN4/Ca:CR_01500W_A:PIN4/nr-description: involved in G2 M phase progression and response to DNA damage, interacts with Rad53p [Komagataella phaffii GS115]
Ssc_01	CLC	ORF	1022336	1023418	.	+	.	name=Ssc_0223; ID=Ssc_01_ORF_1022336..1023418; alias=Sc:--NA--:/Ca:--NA--:/nr-description: --NA--
Ssc_01	CLC	Gene	1023767	1024681	.	+	.	name=Ssc_0224; ID=Ssc_01_ORF_1023767..1024681; alias=Sc:YDL236W:PHO13/Ca:C1_07230W_B:C1_07230W_B/nr-description: Phosphoglycolate phosphatase [Wickerhamomyces ciferrii]
Ssc_01	CLC	ORF	1024952	1025278	.	+	.	name=Ssc_0225; ID=Ssc_01_ORF_1024952..1025278; alias=Sc:--NA--:/Ca:--NA--:/nr-description: --NA--
Ssc_01	CLC	Gene	1052702	1056211	.	+	.	name=Ssc_0226; ID=Ssc_01_ORF_1052702..1056211; alias=Sc:YPR010C:RPA135/Ca:C7_00570W_A:RPA135/nr-description: DNA-directed RNA polymerase I [Scheffersomyces stipitis CBS 6054]
Ssc_01	CLC	Gene	1063007	1066723	.	+	.	name=Ssc_0227; ID=Ssc_01_ORF_1063007..1066723; alias=Sc:YPL012W:RRP12/Ca:C7_01030C_A:C7_01030C_A/nr-description: ribosomal RNA-processing 12
Ssc_01	CLC	ORF	1084439	1084816	.	+	.	name=Ssc_0228; ID=Ssc_01_ORF_1084439..1084816; alias=Sc:--NA--:/Ca:--NA--:/nr-description: --NA--
Ssc_01	CLC	Gene	1085645	1087786	.	+	.	name=Ssc_0229; ID=Ssc_01_ORF_1085645..1087786; alias=Sc:YPL230W:USV1/Ca:CR_07450C_B:CR_07450C_B/nr-description: related to cutinase G-box binding
Ssc_01	CLC	ORF	1088963	1089601	.	+	.	name=Ssc_0230; ID=Ssc_01_ORF_1088963..1089601; alias=Sc:--NA--:/Ca:--NA--:/nr-description: --NA--
Ssc_01	CLC	ORF	1107713	1108156	.	+	.	name=Ssc_0231; ID=Ssc_01_ORF_1107713..1108156; alias=Sc:--NA--:/Ca:--NA--:/nr-description: --NA--
Ssc_01	CLC	ORF	1108868	1109422	.	+	.	name=Ssc_0232; ID=Ssc_01_ORF_1108868..1109422; alias=Sc:--NA--:/Ca:--NA--:/nr-description: --NA--
Ssc_01	CLC	Gene	1117730	1118977	.	+	.	name=Ssc_0233; ID=Ssc_01_ORF_1117730..1118977; alias=Sc:YDR058C:TGL2/Ca:C1_03430W_B:C1_03430W_B/nr-description: Lipase 2 [[Candida] glabrata]
Ssc_01	CLC	Gene	1119698	1120807	.	+	.	name=Ssc_0234; ID=Ssc_01_ORF_1119698..1120807; alias=Sc:YDR371W:CTS2/Ca:C2_02010C_B:C2_02010C_B/nr-description: endochitinase 1 [Nannizzia gypsea CBS 118893]
Ssc_01	CLC	Gene	1121183	1124653	.	+	.	name=Ssc_0235; ID=Ssc_01_ORF_1121183..1124653; alias=Sc:YOR124C:UBP2/Ca:CR_05980W_A:CR_05980W_A/nr-description: cysteine ase [Hyphopichia burtonii NRRL Y-1933]
Ssc_01	CLC	Gene	1133642	1134712	.	+	.	name=Ssc_0236; ID=Ssc_01_ORF_1133642..1134712; alias=Sc:YDR392W:SPT3/Ca:CR_10450C_A:SPT3/nr-description: TFIID-18kDa-domain-containing [Ascoidea rubescens DSM 1968]
Ssc_01	CLC	Gene	1137746	1138921	.	+	.	name=Ssc_0237; ID=Ssc_01_ORF_1137746..1138921; alias=Sc:YGR031W:IMO32/Ca:C1_10690W_B:C1_10690W_B/nr-description: alpha beta-hydrolase [Hyphopichia burtonii NRRL Y-1933]
Ssc_01	CLC	Gene	1139252	1139929	.	+	.	name=Ssc_0238; ID=Ssc_01_ORF_1139252..1139929; alias=Sc:YJR074W:MOG1/Ca:C6_01380C_B:C6_01380C_B/nr-description: Mog1p [Ascoidea rubescens DSM 1968]
Ssc_01	CLC	ORF	1142198	1142503	.	+	.	name=Ssc_0239; ID=Ssc_01_ORF_1142198..1142503; alias=Sc:--NA--:/Ca:--NA--:/nr-description: --NA--
Ssc_01	CLC	Gene	1144346	1145143	.	+	.	name=Ssc_0240; ID=Ssc_01_ORF_1144346..1145143; alias=Sc:--NA--:/Ca:C2_02280W_B:C2_02280W_B/nr-description: hypothetical mitochondrial , conserved [Candida dubliniensis CD36]
Ssc_01	CLC	Gene	1161086	1164154	.	+	.	name=Ssc_0241; ID=Ssc_01_ORF_1161086..1164154; alias=Sc:YNL267W:PIK1/Ca:C5_01765C_B:PIKALPHA/nr-description: phosphatidylinositol 4-kinase [Wickerhamomyces ciferrii]
Ssc_01	CLC	Gene	1164551	1167991	.	+	.	name=Ssc_0242; ID=Ssc_01_ORF_1164551..1167991; alias=Sc:YNR026C:SEC12/Ca:C6_01760W_B:C6_01760W_B/nr-description: SEC12 [Saccharomyces eubayanus]
Ssc_01	CLC	Gene	1182512	1183528	.	+	.	name=Ssc_0243; ID=Ssc_01_ORF_1182512..1183528; alias=Sc:--NA--:/Ca:C1_09150W_B:C1_09150W_B/nr-description: alternative oxidase [Ascoidea rubescens DSM 1968]
Ssc_01	CLC	Gene	1186097	1186663	.	+	.	name=Ssc_0244; ID=Ssc_01_ORF_1186097..1186663; alias=Sc:YJR151C:DAN4/Ca:--NA--:/nr-description: ribonuclease E
Ssc_01	CLC	ORF	1246172	1246738	.	+	.	name=Ssc_0245; ID=Ssc_01_ORF_1246172..1246738; alias=Sc:--NA--:/Ca:--NA--:/nr-description: --NA--
Ssc_01	CLC	Gene	1256021	1257334	.	+	.	name=Ssc_0246; ID=Ssc_01_ORF_1256021..1257334; alias=Sc:--NA--:/Ca:--NA--:/nr-description: DEHA2G20878p [Debaryomyces hansenii CBS767]
Ssc_01	CLC	Gene	1273799	1275589	.	+	.	name=Ssc_0247; ID=Ssc_01_ORF_1273799..1275589; alias=Sc:YDR168W:CDC37/Ca:C6_02610C_B:C6_02610C_B/nr-description: Hsp90 co-chaperone Cdc37 [[Candida] glabrata]
Ssc_01	CLC	Gene	1283258	1285072	.	+	.	name=Ssc_0248; ID=Ssc_01_ORF_1283258..1285072; alias=Sc:YPL249C:GYP5/Ca:C2_10610W_A:GYP5/nr-description: TBC, partial [Ascoidea rubescens DSM 1968]
Ssc_01	CLC	ORF	1302599	1302931	.	+	.	name=Ssc_0249; ID=Ssc_01_ORF_1302599..1302931; alias=Sc:--NA--:/Ca:--NA--:/nr-description: --NA--
Ssc_01	CLC	Gene	1304702	1306519	.	+	.	name=Ssc_0250; ID=Ssc_01_ORF_1304702..1306519; alias=Sc:YBL052C:SAS3/Ca:CR_01540W_A:SAS3/nr-description: DEHA2A07590p [Debaryomyces hansenii CBS767]
Ssc_01	CLC	Gene	1308710	1309822	.	+	.	name=Ssc_0251; ID=Ssc_01_ORF_1308710..1309822; alias=Sc:YGR163W:GTR2/Ca:CR_03180W_B:CR_03180W_B/nr-description: GTP-binding GTR2 [[Candida] glabrata]
Ssc_01	CLC	Gene	1320116	1321282	.	+	.	name=Ssc_0252; ID=Ssc_01_ORF_1320116..1321282; alias=Sc:--NA--:/Ca:C3_00960W_A:C3_00960W_A/nr-description: DEHA2A11924p [Debaryomyces hansenii CBS767]
Ssc_01	CLC	Gene	1334069	1335094	.	+	.	name=Ssc_0253; ID=Ssc_01_ORF_1334069..1335094; alias=Sc:--NA--:/Ca:C4_03720C_A:C4_03720C_A/nr-description: Clavaminate synthase , partial [Ascoidea rubescens DSM 1968]
Ssc_01	CLC	Gene	1350830	1351861	.	+	.	name=Ssc_0254; ID=Ssc_01_ORF_1350830..1351861; alias=Sc:--NA--:/Ca:C3_07920W_A:C3_07920W_A/nr-description: Indigoidine synthase A like , partial [Ascoidea rubescens DSM 1968]
Ssc_01	CLC	ORF	1356839	1360339	.	+	.	name=Ssc_0255; ID=Ssc_01_ORF_1356839..1360339; alias=Sc:--NA--:/Ca:--NA--:/nr-description: --NA--
Ssc_01	CLC	Gene	1363904	1364872	.	+	.	name=Ssc_0256; ID=Ssc_01_ORF_1363904..1364872; alias=Sc:YFR025C:HIS2/Ca:C7_03650W_B:C7_03650W_B/nr-description: family histidinol phosphate phosphatase
Ssc_01	CLC	Gene	1365254	1369879	.	+	.	name=Ssc_0257; ID=Ssc_01_ORF_1365254..1369879; alias=Sc:YMR229C:RRP5/Ca:C2_02540W_B:C2_02540W_B/nr-description: rRNA biogenesis RRP5
Ssc_01	CLC	Gene	1393268	1395169	.	+	.	name=Ssc_0258; ID=Ssc_01_ORF_1393268..1395169; alias=Sc:YDL167C:NRP1/Ca:C1_08000W_B:C1_08000W_B/nr-description: Nrp1 [Candida orthopsilosis Co 90-125]
Ssc_01	CLC	ORF	1396415	1400548	.	+	.	name=Ssc_0259; ID=Ssc_01_ORF_1396415..1400548; alias=Sc:--NA--:/Ca:--NA--:/nr-description: --NA--
Ssc_01	CLC	Gene	1405700	1406713	.	+	.	name=Ssc_0260; ID=Ssc_01_ORF_1405700..1406713; alias=Sc:YJR129C:EFM3/Ca:C2_00620C_B:C2_00620C_B/nr-description: FAM86A-like 2 [Wickerhamomyces ciferrii]
Ssc_01	CLC	Gene	16662	21236	.	+	.	name=Ssc_0261; ID=Ssc_01_ORF_16662..21236; alias=Sc:YDR011W:SNQ2/Ca:C6_03840C_B:C6_03840C_B/nr-description: membrane [Wickerhamomyces ciferrii]
Ssc_01	CLC	Gene	25008	27035	.	+	.	name=Ssc_0262; ID=Ssc_01_ORF_25008..27035; alias=Sc:YHL016C:DUR3/Ca:C4_00480W_A:DUR4/nr-description: urea active transporter
Ssc_01	CLC	ORF	36750	39998	.	+	.	name=Ssc_0263; ID=Ssc_01_ORF_36750..39998; alias=Sc:--NA--:/Ca:--NA--:/nr-description: --NA--
Ssc_01	CLC	ORF	48147	48461	.	+	.	name=Ssc_0264; ID=Ssc_01_ORF_48147..48461; alias=Sc:--NA--:/Ca:--NA--:/nr-description: --NA--
Ssc_01	CLC	ORF	50091	50735	.	+	.	name=Ssc_0265; ID=Ssc_01_ORF_50091..50735; alias=Sc:--NA--:/Ca:--NA--:/nr-description: --NA--
Ssc_01	CLC	Gene	56535	61349	.	+	.	name=Ssc_0266; ID=Ssc_01_ORF_56535..61349; alias=Sc:YKR090W:PXL1/Ca:C6_02090C_B:C6_02090C_B/nr-description: Paxillin 1 [Pichia kudriavzevii]
Ssc_01	CLC	Gene	71847	73217	.	+	.	name=Ssc_0267; ID=Ssc_01_ORF_71847..73217; alias=Sc:YML080W:DUS1/Ca:C2_09500W_A:C2_09500W_A/nr-description: tRNA-dihydrouridine(16 17) synthase [NAD(P)(+)] [[Candida] glabrata]
Ssc_01	CLC	ORF	77172	77543	.	+	.	name=Ssc_0268; ID=Ssc_01_ORF_77172..77543; alias=Sc:--NA--:/Ca:--NA--:/nr-description: Signal recognition particle receptor subunit alpha
Ssc_01	CLC	Gene	92163	92759	.	+	.	name=Ssc_0269; ID=Ssc_01_ORF_92163..92759; alias=Sc:YBR122C:MRPL36/Ca:C5_01700W_B:C5_01700W_B/nr-description: 54S ribosomal L36, mitochondrial [Wickerhamomyces ciferrii]
Ssc_01	CLC	Gene	111045	112451	.	+	.	name=Ssc_0270; ID=Ssc_01_ORF_111045..112451; alias=Sc:YGL129C:RSM23/Ca:C6_02370C_B:C6_02370C_B/nr-description: 37S ribosomal S23, mitochondrial [[Candida] glabrata]
Ssc_01	CLC	ORF	140343	141755	.	+	.	name=Ssc_0271; ID=Ssc_01_ORF_140343..141755; alias=Sc:--NA--:/Ca:--NA--:/nr-description: --NA--
Ssc_01	CLC	Gene	142125	144089	.	+	.	name=Ssc_0272; ID=Ssc_01_ORF_142125..144089; alias=Sc:YIL038C:NOT3/Ca:C1_08300W_B:C1_08300W_B/nr-description: CCR4-NOT transcription complex [Gaeumannomyces tritici R3-111a-1]
Ssc_01	CLC	ORF	148992	150608	.	+	.	name=Ssc_0273; ID=Ssc_01_ORF_148992..150608; alias=Sc:--NA--:/Ca:--NA--:/nr-description: --NA--
Ssc_01	CLC	ORF	169239	169598	.	+	.	name=Ssc_0274; ID=Ssc_01_ORF_169239..169598; alias=Sc:--NA--:/Ca:--NA--:/nr-description: --NA--
Ssc_01	CLC	Gene	170841	172490	.	+	.	name=Ssc_0275; ID=Ssc_01_ORF_170841..172490; alias=Sc:YNL277W:MET2/Ca:C1_11610C_B:C1_11610C_B/nr-description: homoserine O-acetyltransferase
Ssc_01	CLC	Gene	203700	208961	.	+	.	name=Ssc_0276; ID=Ssc_01_ORF_203700..208961; alias=Sc:YIL030C:SSM4/Ca:C7_02860C_B:C7_02860C_B/nr-description: membrane [Wickerhamomyces ciferrii]
Ssc_01	CLC	Gene	218520	219815	.	+	.	name=Ssc_0277; ID=Ssc_01_ORF_218520..219815; alias=Sc:YOR099W:KTR1/Ca:C3_01810C_B:C3_01810C_B/nr-description: glycosyltransferase family 15 [Ascoidea rubescens DSM 1968]
Ssc_01	CLC	Gene	252690	253049	.	+	.	name=Ssc_0278; ID=Ssc_01_ORF_252690..253049; alias=Sc:YIL065C:FIS1/Ca:C7_00120W_B:C7_00120W_B/nr-description: Mitochondria fission 1
Ssc_01	CLC	ORF	265263	270812	.	+	.	name=Ssc_0279; ID=Ssc_01_ORF_265263..270812; alias=Sc:--NA--:/Ca:--NA--:/nr-description: --NA--
Ssc_01	CLC	ORF	293235	293615	.	+	.	name=Ssc_0280; ID=Ssc_01_ORF_293235..293615; alias=Sc:--NA--:/Ca:--NA--:/nr-description: --NA--
Ssc_01	CLC	ORF	314628	316610	.	+	.	name=Ssc_0281; ID=Ssc_01_ORF_314628..316610; alias=Sc:--NA--:/Ca:--NA--:/nr-description: --NA--
Ssc_01	CLC	Gene	320331	321278	.	+	.	name=Ssc_0282; ID=Ssc_01_ORF_320331..321278; alias=Sc:YJL066C:MPM1/Ca:--NA--:/nr-description: Mitochondrial peculiar membrane 1 [Wickerhamomyces ciferrii]
Ssc_01	CLC	ORF	330381	331334	.	+	.	name=Ssc_0283; ID=Ssc_01_ORF_330381..331334; alias=Sc:--NA--:/Ca:--NA--:/nr-description: --NA--
Ssc_01	CLC	Gene	341517	342941	.	+	.	name=Ssc_0284; ID=Ssc_01_ORF_341517..342941; alias=Sc:YOR245C:DGA1/Ca:C3_03760W_B:C3_03760W_B/nr-description: DGA1 [Saccharomyces eubayanus]
Ssc_01	CLC	Gene	346659	347909	.	+	.	name=Ssc_0285; ID=Ssc_01_ORF_346659..347909; alias=Sc:YNR029C:YNR029C/Ca:C7_02960C_B:C7_02960C_B/nr-description: cobW-domain-containing [Candida tanzawaensis NRRL Y-17324]
Ssc_01	CLC	ORF	352323	352673	.	+	.	name=Ssc_0286; ID=Ssc_01_ORF_352323..352673; alias=Sc:--NA--:/Ca:--NA--:/nr-description: --NA--
Ssc_01	CLC	Gene	353604	355499	.	+	.	name=Ssc_0287; ID=Ssc_01_ORF_353604..355499; alias=Sc:YLR138W:NHA1/Ca:C4_00040W_B:C4_00040W_B/nr-description: HBR089Wp [Eremothecium sinecaudum]
Ssc_01	CLC	Gene	360549	363380	.	+	.	name=Ssc_0288; ID=Ssc_01_ORF_360549..363380; alias=Sc:YLR138W:NHA1/Ca:C4_00040W_B:C4_00040W_B/nr-description: Na(+) H(+) antiporter [Wickerhamomyces ciferrii]
Ssc_01	CLC	ORF	373464	373916	.	+	.	name=Ssc_0289; ID=Ssc_01_ORF_373464..373916; alias=Sc:--NA--:/Ca:--NA--:/nr-description: --NA--
Ssc_01	CLC	Gene	383220	384923	.	+	.	name=Ssc_0290; ID=Ssc_01_ORF_383220..384923; alias=Sc:--NA--:/Ca:C4_02010C_B:C4_02010C_B/nr-description: Ceramide glucosyltransferase
Ssc_01	CLC	Gene	407448	408101	.	+	.	name=Ssc_0291; ID=Ssc_01_ORF_407448..408101; alias=Sc:YOL139C:CDC33/Ca:CR_10490W_A:EIF4E/nr-description: eukaryotic translation initiation factor 4E [Lodderomyces elongisporus NRRL YB-4239]
Ssc_01	CLC	Gene	409191	410651	.	+	.	name=Ssc_0292; ID=Ssc_01_ORF_409191..410651; alias=Sc:YJR141W:YJR141W/Ca:C2_06120C_B:C2_06120C_B/nr-description: DEHA2F05082p [Debaryomyces hansenii CBS767]
Ssc_01	CLC	Gene	424905	426683	.	+	.	name=Ssc_0293; ID=Ssc_01_ORF_424905..426683; alias=Sc:YDR380W:ARO10/Ca:CR_06860C_A:ARO10/nr-description: Phenylpyruvate decarboxylase, catalyzes decarboxylation of phenylpyruvate to phenylacetaldehyde, whi [Komagataella phaffii GS115]
Ssc_01	CLC	ORF	445503	445922	.	+	.	name=Ssc_0294; ID=Ssc_01_ORF_445503..445922; alias=Sc:--NA--:/Ca:C5_03060C_A:TNA1/nr-description: high-affinity nicotinic acid transporter [Spathaspora passalidarum NRRL Y-27907]
Ssc_01	CLC	Gene	461649	464123	.	+	.	name=Ssc_0295; ID=Ssc_01_ORF_461649..464123; alias=Sc:YDR258C:HSP78/Ca:C2_03390C_A:HSP78/nr-description: chaperone ATPase HSP78 [Sugiyamaella lignohabitans]
Ssc_01	CLC	ORF	465039	465389	.	+	.	name=Ssc_0296; ID=Ssc_01_ORF_465039..465389; alias=Sc:--NA--:/Ca:--NA--:/nr-description: --NA--
Ssc_01	CLC	Gene	467952	470036	.	+	.	name=Ssc_0297; ID=Ssc_01_ORF_467952..470036; alias=Sc:YHR161C:YAP1801/Ca:C4_00590C_A:C4_00590C_A/nr-description: DEHA2G21626p [Debaryomyces hansenii CBS767]
Ssc_01	CLC	ORF	482340	482690	.	+	.	name=Ssc_0298; ID=Ssc_01_ORF_482340..482690; alias=Sc:--NA--:/Ca:--NA--:/nr-description: --NA--
Ssc_01	CLC	ORF	492849	493193	.	+	.	name=Ssc_0299; ID=Ssc_01_ORF_492849..493193; alias=Sc:--NA--:/Ca:--NA--:/nr-description: --NA--
Ssc_01	CLC	ORF	506652	506972	.	+	.	name=Ssc_0300; ID=Ssc_01_ORF_506652..506972; alias=Sc:--NA--:/Ca:--NA--:/nr-description: --NA--
Ssc_01	CLC	ORF	533616	533927	.	+	.	name=Ssc_0301; ID=Ssc_01_ORF_533616..533927; alias=Sc:--NA--:/Ca:--NA--:/nr-description: --NA--
Ssc_01	CLC	Gene	534447	534845	.	+	.	name=Ssc_0302; ID=Ssc_01_ORF_534447..534845; alias=Sc:--NA--:/Ca:--NA--:/nr-description: KLTH0C01694p [Lachancea thermotolerans]
Ssc_01	CLC	Gene	540198	543011	.	+	.	name=Ssc_0303; ID=Ssc_01_ORF_540198..543011; alias=Sc:YLR047C:FRE8/Ca:C1_09780C_A:C1_09780C_A/nr-description: ferric-chelate reductase [Candida albicans SC5314]
Ssc_01	CLC	Gene	548352	548897	.	+	.	name=Ssc_0304; ID=Ssc_01_ORF_548352..548897; alias=Sc:YDL192W:ARF1/Ca:C3_04950W_B:C3_04950W_B/nr-description: ADP-ribosylation factor 1 [Clavispora lusitaniae ATCC 42720]
Ssc_01	CLC	ORF	561015	563066	.	+	.	name=Ssc_0305; ID=Ssc_01_ORF_561015..563066; alias=Sc:--NA--:/Ca:--NA--:/nr-description: --NA--
Ssc_01	CLC	ORF	574698	575549	.	+	.	name=Ssc_0306; ID=Ssc_01_ORF_574698..575549; alias=Sc:--NA--:/Ca:--NA--:/nr-description: --NA--
Ssc_01	CLC	ORF	587889	589061	.	+	.	name=Ssc_0307; ID=Ssc_01_ORF_587889..589061; alias=Sc:--NA--:/Ca:--NA--:/nr-description: --NA--
Ssc_01	CLC	Gene	629808	632105	.	+	.	name=Ssc_0308; ID=Ssc_01_ORF_629808..632105; alias=Sc:YOR275C:RIM20/Ca:C1_09380W_A:RIM20/nr-description: pH-response regulator palA RIM20
Ssc_01	CLC	Gene	639060	640412	.	+	.	name=Ssc_0309; ID=Ssc_01_ORF_639060..640412; alias=Sc:YCL008C:STP22/Ca:C1_10760W_A:VPS23/nr-description: Component of the ESCRT-I complex, which is involved in ubiquitin-dependent sorting of s into [Komagataella phaffii GS115]
Ssc_01	CLC	Gene	647427	647792	.	+	.	name=Ssc_0310; ID=Ssc_01_ORF_647427..647792; alias=Sc:--NA--:/Ca:C2_10830W_B:C2_10830W_B/nr-description: Serine palmitoyltransferase-regulating TSC3 [[Candida] glabrata]
Ssc_01	CLC	ORF	654687	655058	.	+	.	name=Ssc_0311; ID=Ssc_01_ORF_654687..655058; alias=Sc:--NA--:/Ca:--NA--:/nr-description: hypothetical protein ASCRUDRAFT_23212, partial [Ascoidea rubescens DSM 1968]
Ssc_01	CLC	Gene	663627	664298	.	+	.	name=Ssc_0312; ID=Ssc_01_ORF_663627..664298; alias=Sc:YDR486C:VPS60/Ca:C6_01830W_A:CTA1/nr-description: involved in vacuolar sorting [Scheffersomyces stipitis CBS 6054]
Ssc_01	CLC	Gene	672252	673187	.	+	.	name=Ssc_0313; ID=Ssc_01_ORF_672252..673187; alias=Sc:YLR340W:RPP0/Ca:C7_00990W_A:RPP0/nr-description: 60S acidic ribosomal P0 [Candida tropicalis MYA-3404]
Ssc_01	CLC	ORF	699894	700322	.	+	.	name=Ssc_0314; ID=Ssc_01_ORF_699894..700322; alias=Sc:--NA--:/Ca:--NA--:/nr-description: --NA--
Ssc_01	CLC	Gene	718992	720551	.	+	.	name=Ssc_0315; ID=Ssc_01_ORF_718992..720551; alias=Sc:YKL217W:JEN1/Ca:C4_04030W_A:JEN2/nr-description: Carboxylic acid transporter [Wickerhamomyces ciferrii]
Ssc_01	CLC	ORF	728043	728360	.	+	.	name=Ssc_0316; ID=Ssc_01_ORF_728043..728360; alias=Sc:--NA--:/Ca:--NA--:/nr-description: --NA--
Ssc_01	CLC	Gene	728559	732878	.	+	.	name=Ssc_0317; ID=Ssc_01_ORF_728559..732878; alias=Sc:YJL042W:MHP1/Ca:CR_05920C_B:CR_05920C_B/nr-description: RNI [Hyphopichia burtonii NRRL Y-1933]
Ssc_01	CLC	Gene	733632	734765	.	+	.	name=Ssc_0318; ID=Ssc_01_ORF_733632..734765; alias=Sc:YMR139W:RIM11/Ca:C2_04280W_A:C2_04280W_A/nr-description: kinase gsk3 [Lodderomyces elongisporus NRRL YB-4239]
Ssc_01	CLC	ORF	750357	750773	.	+	.	name=Ssc_0319; ID=Ssc_01_ORF_750357..750773; alias=Sc:--NA--:/Ca:--NA--:/nr-description: --NA--
Ssc_01	CLC	ORF	751257	752222	.	+	.	name=Ssc_0320; ID=Ssc_01_ORF_751257..752222; alias=Sc:--NA--:/Ca:--NA--:/nr-description: --NA--
Ssc_01	CLC	ORF	762789	763232	.	+	.	name=Ssc_0321; ID=Ssc_01_ORF_762789..763232; alias=Sc:--NA--:/Ca:--NA--:/nr-description: --NA--
Ssc_01	CLC	Gene	766635	767639	.	+	.	name=Ssc_0322; ID=Ssc_01_ORF_766635..767639; alias=Sc:YDR372C:VPS74/Ca:C2_02000W_A:C2_02000W_A/nr-description: Vps74 [Candida orthopsilosis Co 90-125]
Ssc_01	CLC	Gene	795318	797099	.	+	.	name=Ssc_0323; ID=Ssc_01_ORF_795318..797099; alias=Sc:YPL020C:ULP1/Ca:CR_03820C_A:ULP2/nr-description: Ubiquitin-like-specific protease 1 [Ogataea parapolymorpha DL-1]
Ssc_01	CLC	ORF	800865	801698	.	+	.	name=Ssc_0324; ID=Ssc_01_ORF_800865..801698; alias=Sc:--NA--:/Ca:--NA--:/nr-description: --NA--
Ssc_01	CLC	Gene	803844	805322	.	+	.	name=Ssc_0325; ID=Ssc_01_ORF_803844..805322; alias=Sc:YPR065W:ROX1/Ca:CR_02640W_B:CR_02640W_B/nr-description: Heme-dependent repressor of hypoxic genes [Komagataella phaffii GS115]
Ssc_01	CLC	Gene	820764	823727	.	+	.	name=Ssc_0326; ID=Ssc_01_ORF_820764..823727; alias=Sc:YDR074W:TPS2/Ca:C1_03380W_A:TPS2/nr-description: trehalose-phosphatase [Candida albicans SC5314]
Ssc_01	CLC	Gene	846816	849080	.	+	.	name=Ssc_0327; ID=Ssc_01_ORF_846816..849080; alias=Sc:YER017C:AFG3/Ca:C3_01760W_A:AFG3/nr-description: ZYRO0D15290p [Zygosaccharomyces rouxii]
Ssc_01	CLC	Gene	850929	851405	.	+	.	name=Ssc_0328; ID=Ssc_01_ORF_850929..851405; alias=Sc:YLR281C:YLR281C/Ca:C2_06260W_B:C2_06260W_B/nr-description: GQ67_00488T0 [Komagataella phaffii]
Ssc_01	CLC	Gene	852717	854216	.	+	.	name=Ssc_0329; ID=Ssc_01_ORF_852717..854216; alias=Sc:--NA--:/Ca:C6_04510C_A:C6_04510C_A/nr-description: tRNA(Ile)-lysidine synthetase
Ssc_01	CLC	Gene	861447	864362	.	+	.	name=Ssc_0330; ID=Ssc_01_ORF_861447..864362; alias=Sc:YLR382C:NAM2/Ca:C6_03450C_A:NAM2/nr-description: leucyl-tRNA synthetase [Wickerhamomyces ciferrii]
Ssc_01	CLC	ORF	865131	865535	.	+	.	name=Ssc_0331; ID=Ssc_01_ORF_865131..865535; alias=Sc:--NA--:/Ca:--NA--:/nr-description: --NA--
Ssc_01	CLC	ORF	869283	869669	.	+	.	name=Ssc_0332; ID=Ssc_01_ORF_869283..869669; alias=Sc:--NA--:/Ca:--NA--:/nr-description: CIC11C00000002470 [
Ssc_01	CLC	ORF	872100	872495	.	+	.	name=Ssc_0333; ID=Ssc_01_ORF_872100..872495; alias=Sc:--NA--:/Ca:--NA--:/nr-description: DEHA2F11792p [Debaryomyces hansenii CBS767]
Ssc_01	CLC	Gene	893469	893981	.	+	.	name=Ssc_0334; ID=Ssc_01_ORF_893469..893981; alias=Sc:YER179W:DMC1/Ca:C1_12560C_A:DLH1/nr-description: meiotic recombination DLH1
Ssc_01	CLC	Gene	897741	898070	.	+	.	name=Ssc_0335; ID=Ssc_01_ORF_897741..898070; alias=Sc:YHL018W:YHL018W/Ca:--NA--:/nr-description: pterin-4-alpha-carbinolamine dehydratase [[Candida] glabrata]
Ssc_01	CLC	Gene	899331	900104	.	+	.	name=Ssc_0336; ID=Ssc_01_ORF_899331..900104; alias=Sc:YDR412W:RRP17/Ca:C1_07950C_A:C1_07950C_A/nr-description: pre-60S pre-ribosomal particle subunit [Candida orthopsilosis Co 90-125]
Ssc_01	CLC	Gene	905766	907487	.	+	.	name=Ssc_0337; ID=Ssc_01_ORF_905766..907487; alias=Sc:--NA--:/Ca:--NA--:/nr-description: xylosidase arabinosidase
Ssc_01	CLC	Gene	935331	935942	.	+	.	name=Ssc_0338; ID=Ssc_01_ORF_935331..935942; alias=Sc:YGR147C:NAT2/Ca:C2_00160C_A:NAT2/nr-description: Nat2 N-terminal acetyltransferase [Candida orthopsilosis Co 90-125]
Ssc_01	CLC	Gene	946548	949685	.	+	.	name=Ssc_0339; ID=Ssc_01_ORF_946548..949685; alias=Sc:--NA--:/Ca:C5_03000C_A:C5_03000C_A/nr-description: WD40 repeat , partial [Hyphopichia burtonii NRRL Y-1933]
Ssc_01	CLC	ORF	950088	950408	.	+	.	name=Ssc_0340; ID=Ssc_01_ORF_950088..950408; alias=Sc:--NA--:/Ca:--NA--:/nr-description: --NA--
Ssc_01	CLC	Gene	975168	977237	.	+	.	name=Ssc_0341; ID=Ssc_01_ORF_975168..977237; alias=Sc:YBR220C:YBR220C/Ca:C4_04980W_A:C4_04980W_A/nr-description: Acetyl-coenzyme A transporter 1 [Pichia kudriavzevii]
Ssc_01	CLC	Gene	991377	995225	.	+	.	name=Ssc_0342; ID=Ssc_01_ORF_991377..995225; alias=Sc:YFL008W:SMC1/Ca:CR_03680C_A:SMC1/nr-description: chromosomal ATPase [Ascoidea rubescens DSM 1968]
Ssc_01	CLC	ORF	1009128	1009472	.	+	.	name=Ssc_0343; ID=Ssc_01_ORF_1009128..1009472; alias=Sc:--NA--:/Ca:--NA--:/nr-description: --NA--
Ssc_01	CLC	ORF	1018599	1018901	.	+	.	name=Ssc_0344; ID=Ssc_01_ORF_1018599..1018901; alias=Sc:--NA--:/Ca:--NA--:/nr-description: --NA--
Ssc_01	CLC	ORF	1056792	1057220	.	+	.	name=Ssc_0345; ID=Ssc_01_ORF_1056792..1057220; alias=Sc:YPL013C:MRPS16/Ca:C7_01020C_A:C7_01020C_A/nr-description: mitochondrial 37S ribosomal MRPS16 [Sugiyamaella lignohabitans]
Ssc_01	CLC	Gene	1059030	1059941	.	+	.	name=Ssc_0346; ID=Ssc_01_ORF_1059030..1059941; alias=Sc:YJR068W:RFC2/Ca:C7_00820W_A:RFC2/nr-description: P-loop containing nucleoside triphosphate hydrolase [[Candida] tenuis ATCC 10573]
Ssc_01	CLC	ORF	1060482	1060847	.	+	.	name=Ssc_0347; ID=Ssc_01_ORF_1060482..1060847; alias=Sc:--NA--:/Ca:--NA--:/nr-description: --NA--
Ssc_01	CLC	ORF	1066155	1066526	.	+	.	name=Ssc_0348; ID=Ssc_01_ORF_1066155..1066526; alias=Sc:--NA--:/Ca:--NA--:/nr-description: Ribosomal RNA-processing 12 [Ogataea parapolymorpha DL-1]
Ssc_01	CLC	Gene	1074297	1075706	.	+	.	name=Ssc_0349; ID=Ssc_01_ORF_1074297..1075706; alias=Sc:YMR034C:YMR034C/Ca:C4_00360C_B:C4_00360C_B/nr-description: membrane [Wickerhamomyces ciferrii]
Ssc_01	CLC	ORF	1080360	1082177	.	+	.	name=Ssc_0350; ID=Ssc_01_ORF_1080360..1082177; alias=Sc:--NA--:/Ca:--NA--:/nr-description: --NA--
Ssc_01	CLC	ORF	1085247	1085573	.	+	.	name=Ssc_0351; ID=Ssc_01_ORF_1085247..1085573; alias=Sc:--NA--:/Ca:--NA--:/nr-description: --NA--
Ssc_01	CLC	Gene	1093071	1095761	.	+	.	name=Ssc_0352; ID=Ssc_01_ORF_1093071..1095761; alias=Sc:YKR009C:FOX2/Ca:C3_00810C_B:C3_00810C_B/nr-description: peroxisomal hydratase-dehydrogenase-epimerase [Ascoidea rubescens DSM 1968]
Ssc_01	CLC	ORF	1114860	1115327	.	+	.	name=Ssc_0353; ID=Ssc_01_ORF_1114860..1115327; alias=Sc:--NA--:/Ca:--NA--:/nr-description: --NA--
Ssc_01	CLC	Gene	1115397	1116902	.	+	.	name=Ssc_0354; ID=Ssc_01_ORF_1115397..1116902; alias=Sc:YBR214W:SDS24/Ca:C1_08370W_A:SDS24/nr-description: One of two cerevisiae homologs (Sds23p and Sds24p) of the Schizosaccharomyces pombe Sds23 [Komagataella phaffii GS115]
Ssc_01	CLC	Gene	1129908	1131377	.	+	.	name=Ssc_0355; ID=Ssc_01_ORF_1129908..1131377; alias=Sc:YDR375C:BCS1/Ca:CR_05970C_A:CR_05970C_A/nr-description: mitochondrial chaperone BCS1 [Candida tanzawaensis NRRL Y-17324]
Ssc_01	CLC	Gene	1132155	1132661	.	+	.	name=Ssc_0356; ID=Ssc_01_ORF_1132155..1132661; alias=Sc:YOR122C:PFY1/Ca:C1_08030W_A:PFY1/nr-description: Profilin [[Candida] glabrata]
Ssc_01	CLC	Gene	1148244	1152107	.	+	.	name=Ssc_0357; ID=Ssc_01_ORF_1148244..1152107; alias=Sc:YAL001C:TFC3/Ca:C4_04510W_B:C4_04510W_B/nr-description: transcription factor C subunit 3
Ssc_01	CLC	Gene	1152504	1154036	.	+	.	name=Ssc_0358; ID=Ssc_01_ORF_1152504..1154036; alias=Sc:YMR220W:ERG8/Ca:C4_01870C_B:C4_01870C_B/nr-description: Phosphomevalonate kinase [Ogataea parapolymorpha DL-1]
Ssc_01	CLC	Gene	1175871	1179371	.	+	.	name=Ssc_0359; ID=Ssc_01_ORF_1175871..1179371; alias=Sc:YOR038C:HIR2/Ca:C5_02750C_B:C5_02750C_B/nr-description: HIR2 [[Candida] glabrata]
Ssc_01	CLC	ORF	1189065	1189367	.	+	.	name=Ssc_0360; ID=Ssc_01_ORF_1189065..1189367; alias=Sc:--NA--:/Ca:--NA--:/nr-description: AGR372Wp [Eremothecium gossypii ATCC 10895]
Ssc_01	CLC	Gene	1214883	1215986	.	+	.	name=Ssc_0361; ID=Ssc_01_ORF_1214883..1215986; alias=Sc:YMR152W:YIM1/Ca:C2_03750W_B:C2_03750W_B/nr-description: L-threonine 3-dehydrogenase [Wickerhamomyces ciferrii]
Ssc_01	CLC	ORF	1222698	1223000	.	+	.	name=Ssc_0362; ID=Ssc_01_ORF_1222698..1223000; alias=Sc:--NA--:/Ca:--NA--:/nr-description: --NA--
Ssc_01	CLC	Gene	1225068	1228181	.	+	.	name=Ssc_0363; ID=Ssc_01_ORF_1225068..1228181; alias=Sc:YMR288W:HSH155/Ca:C4_03150W_A:C4_03150W_A/nr-description: ARM repeat-containing [Ascoidea rubescens DSM 1968]
Ssc_01	CLC	ORF	1243794	1244114	.	+	.	name=Ssc_0364; ID=Ssc_01_ORF_1243794..1244114; alias=Sc:--NA--:/Ca:--NA--:/nr-description: --NA--
Ssc_01	CLC	Gene	1266690	1269425	.	+	.	name=Ssc_0365; ID=Ssc_01_ORF_1266690..1269425; alias=Sc:YDL206W:YDL206W/Ca:C1_13490C_B:C1_13490C_B/nr-description: sodium calcium exchanger [Marssonina brunnea multigermtubi MB_m1]
Ssc_01	CLC	Gene	1272669	1273121	.	+	.	name=Ssc_0366; ID=Ssc_01_ORF_1272669..1273121; alias=Sc:--NA--:/Ca:--NA--:/nr-description: Saccharomyces cerevisiae YNL149C PGA2 Essential required for maturation of Gas1p and Pho8p
Ssc_01	CLC	ORF	1274277	1274585	.	+	.	name=Ssc_0367; ID=Ssc_01_ORF_1274277..1274585; alias=Sc:--NA--:/Ca:--NA--:/nr-description: --NA--
Ssc_01	CLC	Gene	1275993	1278134	.	+	.	name=Ssc_0368; ID=Ssc_01_ORF_1275993..1278134; alias=Sc:YPR190C:RPC82/Ca:CR_02890C_A:CR_02890C_A/nr-description: probable DNA-directed RNA polymerase III subunit RPC3
Ssc_01	CLC	ORF	1295538	1297280	.	+	.	name=Ssc_0369; ID=Ssc_01_ORF_1295538..1297280; alias=Sc:--NA--:/Ca:--NA--:/nr-description: --NA--
Ssc_01	CLC	Gene	1299036	1302056	.	+	.	name=Ssc_0370; ID=Ssc_01_ORF_1299036..1302056; alias=Sc:YJL113W:YJL113W/Ca:C4_03230C_B:C4_03230C_B/nr-description: retrovirus-related Pol poly from transposon TNT 1-94
Ssc_01	CLC	ORF	1322100	1323812	.	+	.	name=Ssc_0371; ID=Ssc_01_ORF_1322100..1323812; alias=Sc:--NA--:/Ca:--NA--:/nr-description: --NA--
Ssc_01	CLC	ORF	1329129	1329461	.	+	.	name=Ssc_0372; ID=Ssc_01_ORF_1329129..1329461; alias=Sc:--NA--:/Ca:--NA--:/nr-description: --NA--
Ssc_01	CLC	Gene	1337106	1339328	.	+	.	name=Ssc_0373; ID=Ssc_01_ORF_1337106..1339328; alias=Sc:YCR026C:NPP1/Ca:C4_05980C_B:C4_05980C_B/nr-description: Phosphodiest-domain-containing [Ascoidea rubescens DSM 1968]
Ssc_01	CLC	Gene	1347348	1347959	.	+	.	name=Ssc_0374; ID=Ssc_01_ORF_1347348..1347959; alias=Sc:YOR339C:UBC11/Ca:C7_03870W_A:RAD6/nr-description: ubiquitin-conjugating enzyme [Ascoidea rubescens DSM 1968]
Ssc_01	CLC	Gene	1353714	1355012	.	+	.	name=Ssc_0375; ID=Ssc_01_ORF_1353714..1355012; alias=Sc:YJL046W:AIM22/Ca:C6_02900C_B:C6_02900C_B/nr-description: lipoate- ligase A family member [Komagataella phaffii GS115]
Ssc_01	CLC	ORF	1388349	1388666	.	+	.	name=Ssc_0376; ID=Ssc_01_ORF_1388349..1388666; alias=Sc:--NA--:/Ca:--NA--:/nr-description: hypothetical protein ASCRUDRAFT_20420, partial [Ascoidea rubescens DSM 1968]
Ssc_01	CLC	Gene	1406985	1408370	.	+	.	name=Ssc_0377; ID=Ssc_01_ORF_1406985..1408370; alias=Sc:YER152C:YER152C/Ca:C6_00210W_B:C6_00210W_B/nr-description: YER152C [Zygosaccharomyces parabailii]
Ssc_01	CLC	ORF	1413603	1414538	.	+	.	name=Ssc_0378; ID=Ssc_01_ORF_1413603..1414538; alias=Sc:--NA--:/Ca:--NA--:/nr-description: --NA--
Ssc_01	CLC	Gene	1417833	1418522	.	-	.	name=Ssc_0379; ID=Ssc_01_ORF_complement(1417833..1418522); alias=Sc:--NA--:/Ca:--NA--:/nr-description: HORMA-domain-containing [Saitoella complicata NRRL Y-17804]
Ssc_01	CLC	Gene	1404267	1404812	.	-	.	name=Ssc_0380; ID=Ssc_01_ORF_complement(1404267..1404812); alias=Sc:YER050C:RSM18/Ca:C1_04370C_B:C1_04370C_B/nr-description: 37S ribosomal RSM18, mitochondrial [[Candida] glabrata]
Ssc_01	CLC	Gene	1374534	1376609	.	-	.	name=Ssc_0381; ID=Ssc_01_ORF_complement(1374534..1376609); alias=Sc:YIL144W:NDC80/Ca:CR_02680W_A:CR_02680W_A/nr-description: Piso0_004208 [Millerozyma farinosa CBS 7064]
Ssc_01	CLC	Gene	1361988	1362989	.	-	.	name=Ssc_0382; ID=Ssc_01_ORF_complement(1361988..1362989); alias=Sc:YOR340C:RPA43/Ca:CR_01950W_A:CR_01950W_A/nr-description: DNA-directed RNA polymerase I subunit RPA43
Ssc_01	CLC	ORF	1314408	1316930	.	-	.	name=Ssc_0383; ID=Ssc_01_ORF_complement(1314408..1316930); alias=Sc:--NA--:/Ca:--NA--:/nr-description: --NA--
Ssc_01	CLC	Gene	1311258	1312466	.	-	.	name=Ssc_0384; ID=Ssc_01_ORF_complement(1311258..1312466); alias=Sc:YIL123W:SIM1/Ca:C1_13940W_B:C1_13940W_B/nr-description: YNL066Wp , partial [Ascoidea rubescens DSM 1968]
Ssc_01	CLC	ORF	1264272	1264709	.	-	.	name=Ssc_0385; ID=Ssc_01_ORF_complement(1264272..1264709); alias=Sc:--NA--:/Ca:--NA--:/nr-description: --NA--
Ssc_01	CLC	Gene	1243800	1245527	.	-	.	name=Ssc_0386; ID=Ssc_01_ORF_complement(1243800..1245527); alias=Sc:--NA--:/Ca:CR_03890W_A:WOR3/nr-description: G-box binding factor [Scheffersomyces stipitis CBS 6054]
Ssc_01	CLC	ORF	1243374	1243682	.	-	.	name=Ssc_0387; ID=Ssc_01_ORF_complement(1243374..1243682); alias=Sc:--NA--:/Ca:--NA--:/nr-description: --NA--
Ssc_01	CLC	ORF	1231977	1232279	.	-	.	name=Ssc_0388; ID=Ssc_01_ORF_complement(1231977..1232279); alias=Sc:--NA--:/Ca:--NA--:/nr-description: --NA--
Ssc_01	CLC	Gene	1228347	1230416	.	-	.	name=Ssc_0389; ID=Ssc_01_ORF_complement(1228347..1230416); alias=Sc:YLR289W:GUF1/Ca:C2_06200C_A:C2_06200C_A/nr-description: translation factor GUF1, mitochondrial [Ascoidea rubescens DSM 1968]
Ssc_01	CLC	Gene	1223868	1224803	.	-	.	name=Ssc_0390; ID=Ssc_01_ORF_complement(1223868..1224803); alias=Sc:YMR312W:ELP6/Ca:C4_00940W_A:C4_00940W_A/nr-description: elongator complex 6
Ssc_01	CLC	Gene	1221612	1223120	.	-	.	name=Ssc_0391; ID=Ssc_01_ORF_complement(1221612..1223120); alias=Sc:--NA--:/Ca:C1_09680W_A:MTS1/nr-description: S-adenosyl-L-methionine-dependent methyltransferase, partial [Ascoidea rubescens DSM 1968]
Ssc_01	CLC	ORF	1214952	1215431	.	-	.	name=Ssc_0392; ID=Ssc_01_ORF_complement(1214952..1215431); alias=Sc:--NA--:/Ca:--NA--:/nr-description: --NA--
Ssc_01	CLC	ORF	1184985	1185398	.	-	.	name=Ssc_0393; ID=Ssc_01_ORF_complement(1184985..1185398); alias=Sc:--NA--:/Ca:--NA--:/nr-description: --NA--
Ssc_01	CLC	ORF	1170792	1171109	.	-	.	name=Ssc_0394; ID=Ssc_01_ORF_complement(1170792..1171109); alias=Sc:--NA--:/Ca:--NA--:/nr-description: --NA--
Ssc_01	CLC	Gene	1156995	1159940	.	-	.	name=Ssc_0395; ID=Ssc_01_ORF_complement(1156995..1159940); alias=Sc:YPL150W:YPL150W/Ca:C2_04360W_B:C2_04360W_B/nr-description: serine threonine- kinase [[Candida] glabrata]
Ssc_01	CLC	Gene	1146969	1147544	.	-	.	name=Ssc_0396; ID=Ssc_01_ORF_complement(1146969..1147544); alias=Sc:YER094C:PUP3/Ca:C7_03390C_B:C7_03390C_B/nr-description: N-terminal nucleophile aminohydrolase [Ascoidea rubescens DSM 1968]
Ssc_01	CLC	Gene	1135038	1136801	.	-	.	name=Ssc_0397; ID=Ssc_01_ORF_complement(1135038..1136801); alias=Sc:YLR286C:CTS1/Ca:CR_10110W_A:CHT3/nr-description: carbohydrate-binding module family 19 [Wickerhamomyces anomalus NRRL Y-366-8]
Ssc_01	CLC	Gene	1110945	1111976	.	-	.	name=Ssc_0398; ID=Ssc_01_ORF_complement(1110945..1111976); alias=Sc:YOL054W:PSH1/Ca:C3_02410C_B:C3_02410C_B/nr-description: nuclear factor 7, ovary-like
Ssc_01	CLC	Gene	1104015	1106519	.	-	.	name=Ssc_0399; ID=Ssc_01_ORF_complement(1104015..1106519); alias=Sc:YFL001W:DEG1/Ca:C5_01610W_A:C5_01610W_A/nr-description: Deg1p
Ssc_01	CLC	Gene	1082583	1083785	.	-	.	name=Ssc_0400; ID=Ssc_01_ORF_complement(1082583..1083785); alias=Sc:--NA--:/Ca:C2_10720C_A:C2_10720C_A/nr-description: DUF803-domain-containing [Ascoidea rubescens DSM 1968]
Ssc_01	CLC	Gene	1078965	1079339	.	-	.	name=Ssc_0401; ID=Ssc_01_ORF_complement(1078965..1079339); alias=Sc:YLR078C:BOS1/Ca:C1_02510W_A:C1_02510W_A/nr-description: transport BOS1 [Debaryomyces fabryi]
Ssc_01	CLC	Gene	1070628	1072022	.	-	.	name=Ssc_0402; ID=Ssc_01_ORF_complement(1070628..1072022); alias=Sc:--NA--:/Ca:--NA--:/nr-description: Uracil catabolism 4 [Ogataea parapolymorpha DL-1]
Ssc_01	CLC	ORF	1060272	1060574	.	-	.	name=Ssc_0403; ID=Ssc_01_ORF_complement(1060272..1060574); alias=Sc:--NA--:/Ca:--NA--:/nr-description: --NA--
Ssc_01	CLC	Gene	1057512	1058450	.	-	.	name=Ssc_0404; ID=Ssc_01_ORF_complement(1057512..1058450); alias=Sc:YML021C:UNG1/Ca:C3_06400C_B:C3_06400C_B/nr-description: uracil-dna glycosylase
Ssc_01	CLC	Gene	1051461	1052123	.	-	.	name=Ssc_0405; ID=Ssc_01_ORF_complement(1051461..1052123); alias=Sc:YGR024C:THG1/Ca:C7_00560C_B:C7_00560C_B/nr-description: tRNAHis guanylyltransferase [Candida tanzawaensis NRRL Y-17324]
Ssc_01	CLC	Gene	1048059	1049558	.	-	.	name=Ssc_0406; ID=Ssc_01_ORF_complement(1048059..1049558); alias=Sc:YLR286C:CTS1/Ca:CR_10110W_A:CHT3/nr-description: glycoside hydrolase [Cyberlindnera jadinii NRRL Y-1542]
Ssc_01	CLC	Gene	1013130	1014542	.	-	.	name=Ssc_0407; ID=Ssc_01_ORF_complement(1013130..1014542); alias=Sc:--NA--:/Ca:C3_01340W_B:C3_01340W_B/nr-description: mitochondrial carrier [Scheffersomyces stipitis CBS 6054]
Ssc_01	CLC	Gene	1011666	1012889	.	-	.	name=Ssc_0408; ID=Ssc_01_ORF_complement(1011666..1012889); alias=Sc:YHR201C:PPX1/Ca:C2_06110W_B:C2_06110W_B/nr-description: Exopolyphosphatase [[Candida] glabrata]
Ssc_01	CLC	Gene	999381	1003802	.	-	.	name=Ssc_0409; ID=Ssc_01_ORF_complement(999381..1003802); alias=Sc:YOR153W:PDR5/Ca:C1_08070W_A:CDR4/nr-description: ABC transporter CDR4
Ssc_01	CLC	Gene	978951	982421	.	-	.	name=Ssc_0410; ID=Ssc_01_ORF_complement(978951..982421); alias=Sc:YOR373W:NUD1/Ca:C3_07110W_B:C3_07110W_B/nr-description: outer arm dynein light chain 1, partial [Ascoidea rubescens DSM 1968]
Ssc_01	CLC	Gene	962367	963338	.	-	.	name=Ssc_0411; ID=Ssc_01_ORF_complement(962367..963338); alias=Sc:YHR088W:RPF1/Ca:C4_03270W_A:RPF1/nr-description: nucleolar ribosomal biogenesis factor RPF1p [Ascoidea rubescens DSM 1968]
Ssc_01	CLC	Gene	936309	937334	.	-	.	name=Ssc_0412; ID=Ssc_01_ORF_complement(936309..937334); alias=Sc:YML056C:IMD4/Ca:C2_06390C_B:C2_06390C_B/nr-description: Inosine-5 -monophosphate dehydrogenase 4 [[Candida] glabrata]
Ssc_01	CLC	Gene	933330	934751	.	-	.	name=Ssc_0413; ID=Ssc_01_ORF_complement(933330..934751); alias=Sc:--NA--:/Ca:--NA--:/nr-description: hypothetical protein ASCRUDRAFT_74507 [Ascoidea rubescens DSM 1968]
Ssc_01	CLC	Gene	917205	923963	.	-	.	name=Ssc_0414; ID=Ssc_01_ORF_complement(917205..923963); alias=Sc:YNL262W:POL2/Ca:CR_07000C_B:CR_07000C_B/nr-description: DNA polymerase epsilon catalytic subunit A
Ssc_01	CLC	Gene	898227	898952	.	-	.	name=Ssc_0415; ID=Ssc_01_ORF_complement(898227..898952); alias=Sc:YOR319W:HSH49/Ca:C2_07060W_A:C2_07060W_A/nr-description: RNA-binding domain-containing [Ascoidea rubescens DSM 1968]
Ssc_01	CLC	Gene	896145	897485	.	-	.	name=Ssc_0416; ID=Ssc_01_ORF_complement(896145..897485); alias=Sc:YER061C:CEM1/Ca:C3_05070W_A:CEM1/nr-description: 3-oxoacyl-synth [Ascoidea rubescens DSM 1968]
Ssc_01	CLC	Gene	894282	895754	.	-	.	name=Ssc_0417; ID=Ssc_01_ORF_complement(894282..895754); alias=Sc:YDR105C:TMS1/Ca:C1_12580W_B:C1_12580W_B/nr-description: membrane TMS1 [Ascoidea rubescens DSM 1968]
Ssc_01	CLC	ORF	886863	887228	.	-	.	name=Ssc_0418; ID=Ssc_01_ORF_complement(886863..887228); alias=Sc:--NA--:/Ca:--NA--:/nr-description: --NA--
Ssc_01	CLC	Gene	876933	879197	.	-	.	name=Ssc_0419; ID=Ssc_01_ORF_complement(876933..879197); alias=Sc:YDR194C:MSS116/Ca:C1_08810C_A:MSS116/nr-description: P-loop containing nucleoside triphosphate hydrolase , partial [Cyberlindnera jadinii NRRL Y-1542]
Ssc_01	CLC	ORF	873738	875138	.	-	.	name=Ssc_0420; ID=Ssc_01_ORF_complement(873738..875138); alias=Sc:--NA--:/Ca:--NA--:/nr-description: --NA--
Ssc_01	CLC	Gene	854430	855983	.	-	.	name=Ssc_0421; ID=Ssc_01_ORF_complement(854430..855983); alias=Sc:YOR368W:RAD17/Ca:C4_00030C_A:C4_00030C_A/nr-description: Checkpoint , involved in the activation of the DNA damage and meiotic pachytene checkpoints [Komagataella phaffii GS115]
Ssc_01	CLC	ORF	838410	838760	.	-	.	name=Ssc_0422; ID=Ssc_01_ORF_complement(838410..838760); alias=Sc:--NA--:/Ca:--NA--:/nr-description: --NA--
Ssc_01	CLC	Gene	830007	834089	.	-	.	name=Ssc_0423; ID=Ssc_01_ORF_complement(830007..834089); alias=Sc:YFL036W:RPO41/Ca:C1_00640C_A:RPO41/nr-description: Rpo41p
Ssc_01	CLC	ORF	823125	823544	.	-	.	name=Ssc_0424; ID=Ssc_01_ORF_complement(823125..823544); alias=Sc:--NA--:/Ca:--NA--:/nr-description: --NA--
Ssc_01	CLC	ORF	819369	819896	.	-	.	name=Ssc_0425; ID=Ssc_01_ORF_complement(819369..819896); alias=Sc:--NA--:/Ca:--NA--:/nr-description: --NA--
Ssc_01	CLC	Gene	815631	816398	.	-	.	name=Ssc_0426; ID=Ssc_01_ORF_complement(815631..816398); alias=Sc:YDR226W:ADK1/Ca:C6_01910W_A:ADK1/nr-description: adenylate kinase [[Candida] tenuis ATCC 10573]
Ssc_01	CLC	Gene	809064	811634	.	-	.	name=Ssc_0427; ID=Ssc_01_ORF_complement(809064..811634); alias=Sc:YPL029W:SUV3/Ca:C2_04350C_B:C2_04350C_B/nr-description: ATP-dependent RNA helicase SUV3, mitochondrial [[Candida] glabrata]
Ssc_01	CLC	ORF	807489	808469	.	-	.	name=Ssc_0428; ID=Ssc_01_ORF_complement(807489..808469); alias=Sc:--NA--:/Ca:--NA--:/nr-description: --NA--
Ssc_01	CLC	Gene	798870	799379	.	-	.	name=Ssc_0429; ID=Ssc_01_ORF_complement(798870..799379); alias=Sc:--NA--:/Ca:--NA--:/nr-description: related to 54S ribosomal IMG2,mitochondrial [Zygosaccharomyces bailii ISA1307]
Ssc_01	CLC	Gene	786240	788933	.	-	.	name=Ssc_0430; ID=Ssc_01_ORF_complement(786240..788933); alias=Sc:YDR362C:TFC6/Ca:C1_10920W_A:C1_10920W_A/nr-description: Tfc6p
Ssc_01	CLC	Gene	782517	785090	.	-	.	name=Ssc_0431; ID=Ssc_01_ORF_complement(782517..785090); alias=Sc:YPL141C:FRK1/Ca:CR_02210W_B:CR_02210W_B/nr-description: Serine threonine kinase [Ogataea parapolymorpha DL-1]
Ssc_01	CLC	Gene	739539	740435	.	-	.	name=Ssc_0432; ID=Ssc_01_ORF_complement(739539..740435); alias=Sc:YPR037C:ERV2/Ca:C7_01720W_B:C7_01720W_B/nr-description: FAD-linked sulfhydryl oxidase ERV2, mitochondrial precursor [Lodderomyces elongisporus NRRL YB-4239]
Ssc_01	CLC	Gene	724491	727829	.	-	.	name=Ssc_0433; ID=Ssc_01_ORF_complement(724491..727829); alias=Sc:YGR240C:PFK1/Ca:C5_04810W_B:C5_04810W_B/nr-description: 6-phosphofructokinase [Ascoidea rubescens DSM 1968]
Ssc_01	CLC	ORF	721551	721982	.	-	.	name=Ssc_0434; ID=Ssc_01_ORF_complement(721551..721982); alias=Sc:--NA--:/Ca:--NA--:/nr-description: --NA--
Ssc_01	CLC	Gene	702153	703817	.	-	.	name=Ssc_0435; ID=Ssc_01_ORF_complement(702153..703817); alias=Sc:YLR433C:CNA1/Ca:C1_00730C_A:CMP1/nr-description: Metallo-dependent phosphatase [Hyphopichia burtonii NRRL Y-1933]
Ssc_01	CLC	ORF	699393	699821	.	-	.	name=Ssc_0436; ID=Ssc_01_ORF_complement(699393..699821); alias=Sc:--NA--:/Ca:--NA--:/nr-description: --NA--
Ssc_01	CLC	Gene	692160	693317	.	-	.	name=Ssc_0437; ID=Ssc_01_ORF_complement(692160..693317); alias=Sc:YCL036W:GFD2/Ca:C7_00200W_B:C7_00200W_B/nr-description: good for full dbp5 activity 2 homologue, transcriptional repressor, [Candida dubliniensis CD36]
Ssc_01	CLC	Gene	689373	690362	.	-	.	name=Ssc_0438; ID=Ssc_01_ORF_complement(689373..690362); alias=Sc:YDL115C:IWR1/Ca:--NA--:/nr-description: DUF1762-domain-containing [Candida tanzawaensis NRRL Y-17324]
Ssc_01	CLC	ORF	684204	684518	.	-	.	name=Ssc_0439; ID=Ssc_01_ORF_complement(684204..684518); alias=Sc:--NA--:/Ca:--NA--:/nr-description: --NA--
Ssc_01	CLC	Gene	678513	681116	.	-	.	name=Ssc_0440; ID=Ssc_01_ORF_complement(678513..681116); alias=Sc:YNL221C:POP1/Ca:CR_03200C_B:CR_03200C_B/nr-description: Ribonucleases P MRP subunit [Wickerhamomyces ciferrii]
Ssc_01	CLC	Gene	675228	678110	.	-	.	name=Ssc_0441; ID=Ssc_01_ORF_complement(675228..678110); alias=Sc:--NA--:/Ca:--NA--:/nr-description: Histone-lysine N-methyltransferase [Wickerhamomyces ciferrii]
Ssc_01	CLC	Gene	673386	674591	.	-	.	name=Ssc_0442; ID=Ssc_01_ORF_complement(673386..674591); alias=Sc:YGL169W:SUA5/Ca:C7_00330C_A:C7_00330C_A/nr-description: Sua5 family
Ssc_01	CLC	Gene	669792	671483	.	-	.	name=Ssc_0443; ID=Ssc_01_ORF_complement(669792..671483); alias=Sc:YMR137C:PSO2/Ca:C1_02390W_B:C1_02390W_B/nr-description: Required for a post-incision step in the repair of DNA single and double-strand breaks [Komagataella phaffii GS115]
Ssc_01	CLC	Gene	664407	665609	.	-	.	name=Ssc_0444; ID=Ssc_01_ORF_complement(664407..665609); alias=Sc:YMR244W:YMR244W/Ca:C3_04450C_A:C3_04450C_A/nr-description: secreted [Wickerhamomyces ciferrii]
Ssc_01	CLC	Gene	641841	643331	.	-	.	name=Ssc_0445; ID=Ssc_01_ORF_complement(641841..643331); alias=Sc:YGR155W:CYS4/Ca:C1_01870C_B:C1_01870C_B/nr-description: cystathionine beta-synthase [Candida albicans SC5314]
Ssc_01	CLC	Gene	640494	641423	.	-	.	name=Ssc_0446; ID=Ssc_01_ORF_complement(640494..641423); alias=Sc:YFR004W:RPN11/Ca:C1_14460W_B:C1_14460W_B/nr-description: Metalloprotease subunit of the 19S regulatory particle of the 26S proteasome lid [Ascoidea rubescens DSM 1968]
Ssc_01	CLC	Gene	617871	622433	.	-	.	name=Ssc_0447; ID=Ssc_01_ORF_complement(617871..622433); alias=Sc:YKL171W:NNK1/Ca:C2_03760C_A:C2_03760C_A/nr-description: kinase , partial [Ascoidea rubescens DSM 1968]
Ssc_01	CLC	Gene	616221	617009	.	-	.	name=Ssc_0448; ID=Ssc_01_ORF_complement(616221..617009); alias=Sc:YJR060W:CBF1/Ca:C4_06580W_B:C4_06580W_B/nr-description: Piso0_000380 [Millerozyma farinosa CBS 7064]
Ssc_01	CLC	Gene	608628	614960	.	-	.	name=Ssc_0449; ID=Ssc_01_ORF_complement(608628..614960); alias=Sc:YLR430W:SEN1/Ca:C3_04760C_B:C3_04760C_B/nr-description: senataxin
Ssc_01	CLC	Gene	602931	603656	.	-	.	name=Ssc_0450; ID=Ssc_01_ORF_complement(602931..603656); alias=Sc:YBR096W:YBR096W/Ca:C2_03170W_A:C2_03170W_A/nr-description: Piso0_001010 [Millerozyma farinosa CBS 7064]
Ssc_01	CLC	ORF	578298	578618	.	-	.	name=Ssc_0451; ID=Ssc_01_ORF_complement(578298..578618); alias=Sc:--NA--:/Ca:--NA--:/nr-description: Zn-dependent exopeptidase [Ascoidea rubescens DSM 1968]
Ssc_01	CLC	Gene	535200	536114	.	-	.	name=Ssc_0452; ID=Ssc_01_ORF_complement(535200..536114); alias=Sc:YGR231C:PHB2/Ca:C3_05030W_A:PHB2/nr-description: probable Prohibitin-2 [Zygosaccharomyces bailii ISA1307]
Ssc_01	CLC	Gene	525813	531173	.	-	.	name=Ssc_0453; ID=Ssc_01_ORF_complement(525813..531173); alias=Sc:--NA--:/Ca:C4_05420C_B:C4_05420C_B/nr-description: Tuberous sclerosis 2 [Wickerhamomyces ciferrii]
Ssc_01	CLC	ORF	507162	507467	.	-	.	name=Ssc_0454; ID=Ssc_01_ORF_complement(507162..507467); alias=Sc:--NA--:/Ca:--NA--:/nr-description: --NA--
Ssc_01	CLC	Gene	480519	481553	.	-	.	name=Ssc_0455; ID=Ssc_01_ORF_complement(480519..481553); alias=Sc:--NA--:/Ca:--NA--:/nr-description: Transcriptionally regulated by iron and by yeast-hyphal switching
Ssc_01	CLC	Gene	471777	473528	.	-	.	name=Ssc_0456; ID=Ssc_01_ORF_complement(471777..473528); alias=Sc:YHR037W:PUT2/Ca:C5_04880C_A:PUT2/nr-description: 1-pyrroline-5-carboxylate dehydrogenase
Ssc_01	CLC	ORF	470415	470834	.	-	.	name=Ssc_0457; ID=Ssc_01_ORF_complement(470415..470834); alias=Sc:--NA--:/Ca:--NA--:/nr-description: --NA--
Ssc_01	CLC	ORF	455826	456170	.	-	.	name=Ssc_0458; ID=Ssc_01_ORF_complement(455826..456170); alias=Sc:--NA--:/Ca:--NA--:/nr-description: --NA--
Ssc_01	CLC	Gene	433470	433778	.	-	.	name=Ssc_0459; ID=Ssc_01_ORF_complement(433470..433778); alias=Sc:YKL053C-A:MDM35/Ca:C4_01140C_A:C4_01140C_A/nr-description: ZYRO0E06776p [Zygosaccharomyces rouxii]
Ssc_01	CLC	Gene	430038	431537	.	-	.	name=Ssc_0460; ID=Ssc_01_ORF_complement(430038..431537); alias=Sc:YKL217W:JEN1/Ca:C4_04030W_A:JEN2/nr-description: MFS general substrate transporter [Ascoidea rubescens DSM 1968]
Ssc_01	CLC	Gene	417486	422225	.	-	.	name=Ssc_0461; ID=Ssc_01_ORF_complement(417486..422225); alias=Sc:YDR127W:ARO1/Ca:C4_00890W_B:C4_00890W_B/nr-description: ZYRO0D06578p [Zygosaccharomyces rouxii]
Ssc_01	CLC	Gene	398418	400562	.	-	.	name=Ssc_0462; ID=Ssc_01_ORF_complement(398418..400562); alias=Sc:YER027C:GAL83/Ca:C2_09230C_B:C2_09230C_B/nr-description: carbohydrate-binding module family 48 [Candida tanzawaensis NRRL Y-17324]
Ssc_01	CLC	ORF	385656	386144	.	-	.	name=Ssc_0463; ID=Ssc_01_ORF_complement(385656..386144); alias=Sc:--NA--:/Ca:--NA--:/nr-description: --NA--
Ssc_01	CLC	Gene	370665	372908	.	-	.	name=Ssc_0464; ID=Ssc_01_ORF_complement(370665..372908); alias=Sc:YOR205C:GEP3/Ca:C3_07550C_A:C3_07550C_A/nr-description: Genetic interactor of prohibitins 3, mitochondrial [Debaryomyces fabryi]
Ssc_01	CLC	Gene	365328	365633	.	-	.	name=Ssc_0465; ID=Ssc_01_ORF_complement(365328..365633); alias=Sc:YBR061C:TRM7/Ca:C3_07400W_B:C3_07400W_B/nr-description: 2 -O-ribose methyltransferase, methylates the 2 -O-ribose of nucleotides [Komagataella phaffii GS115]
Ssc_01	CLC	Gene	363951	364784	.	-	.	name=Ssc_0466; ID=Ssc_01_ORF_complement(363951..364784); alias=Sc:YDR041W:RSM10/Ca:C3_07390C_B:C3_07390C_B/nr-description: HGR034Cp [Eremothecium sinecaudum]
Ssc_01	CLC	ORF	350889	351206	.	-	.	name=Ssc_0467; ID=Ssc_01_ORF_complement(350889..351206); alias=Sc:--NA--:/Ca:--NA--:/nr-description: --NA--
Ssc_01	CLC	Gene	317133	319652	.	-	.	name=Ssc_0468; ID=Ssc_01_ORF_complement(317133..319652); alias=Sc:YOR299W:BUD7/Ca:C5_03820C_B:C5_03820C_B/nr-description: chaps-domain-containing [Ascoidea rubescens DSM 1968]
Ssc_01	CLC	Gene	288096	289208	.	-	.	name=Ssc_0469; ID=Ssc_01_ORF_complement(288096..289208); alias=Sc:YGR028W:MSP1/Ca:CR_03640C_A:CR_03640C_A/nr-description: ATPase family AAA domain-containing 1-A [Ascoidea rubescens DSM 1968]
Ssc_01	CLC	Gene	283770	286505	.	-	.	name=Ssc_0470; ID=Ssc_01_ORF_complement(283770..286505); alias=Sc:YCL029C:BIK1/Ca:C3_07770C_A:C3_07770C_A/nr-description: Laminin epi-1 [Wickerhamomyces ciferrii]
Ssc_01	CLC	ORF	266733	267095	.	-	.	name=Ssc_0471; ID=Ssc_01_ORF_complement(266733..267095); alias=Sc:--NA--:/Ca:--NA--:/nr-description: --NA--
Ssc_01	CLC	Gene	261927	263333	.	-	.	name=Ssc_0472; ID=Ssc_01_ORF_complement(261927..263333); alias=Sc:--NA--:/Ca:--NA--:/nr-description: DEHA2F21362p [Debaryomyces hansenii CBS767]
Ssc_01	CLC	ORF	260478	260789	.	-	.	name=Ssc_0473; ID=Ssc_01_ORF_complement(260478..260789); alias=Sc:--NA--:/Ca:--NA--:/nr-description: --NA--
Ssc_01	CLC	Gene	242436	243449	.	-	.	name=Ssc_0474; ID=Ssc_01_ORF_complement(242436..243449); alias=Sc:YDR214W:AHA1/Ca:CR_10270C_A:AHA1/nr-description: Co-chaperone that binds to Hsp82p and activates its ATPase activity [Komagataella phaffii GS115]
Ssc_01	CLC	Gene	238668	241079	.	-	.	name=Ssc_0475; ID=Ssc_01_ORF_complement(238668..241079); alias=Sc:YBR216C:YBP1/Ca:C1_13960W_A:YBP1/nr-description: DUF1760-domain-containing [Ascoidea rubescens DSM 1968]
Ssc_01	CLC	Gene	235551	237689	.	-	.	name=Ssc_0476; ID=Ssc_01_ORF_complement(235551..237689); alias=Sc:YIL046W:MET30/Ca:C1_01130W_A:C1_01130W_A/nr-description: F-box and WD-40 domain-containing MET30
Ssc_01	CLC	Gene	224406	228080	.	-	.	name=Ssc_0477; ID=Ssc_01_ORF_complement(224406..228080); alias=Sc:YBR281C:DUG2/Ca:C1_05930C_A:C1_05930C_A/nr-description: Metalloexopeptidase [Candida tanzawaensis NRRL Y-17324]
Ssc_01	CLC	ORF	218481	218912	.	-	.	name=Ssc_0478; ID=Ssc_01_ORF_complement(218481..218912); alias=Sc:--NA--:/Ca:--NA--:/nr-description: --NA--
Ssc_01	CLC	ORF	195315	195716	.	-	.	name=Ssc_0479; ID=Ssc_01_ORF_complement(195315..195716); alias=Sc:--NA--:/Ca:--NA--:/nr-description: --NA--
Ssc_01	CLC	Gene	179679	180953	.	-	.	name=Ssc_0480; ID=Ssc_01_ORF_complement(179679..180953); alias=Sc:YGR093W:DRN1/Ca:C1_02090C_B:C1_02090C_B/nr-description: CWF19 1 [Cyberlindnera jadinii NRRL Y-1542]
Ssc_01	CLC	Gene	174633	175103	.	-	.	name=Ssc_0481; ID=Ssc_01_ORF_complement(174633..175103); alias=Sc:YDL004W:ATP16/Ca:CR_10850C_A:ATP16/nr-description: AEL008Wp [Eremothecium gossypii ATCC 10895]
Ssc_01	CLC	Gene	167622	169043	.	-	.	name=Ssc_0482; ID=Ssc_01_ORF_complement(167622..169043); alias=Sc:YIL023C:YKE4/Ca:--NA--:/nr-description: ZIP Zinc transporter
Ssc_01	CLC	ORF	166857	167177	.	-	.	name=Ssc_0483; ID=Ssc_01_ORF_complement(166857..167177); alias=Sc:--NA--:/Ca:--NA--:/nr-description: --NA--
Ssc_01	CLC	Gene	154857	155951	.	-	.	name=Ssc_0484; ID=Ssc_01_ORF_complement(154857..155951); alias=Sc:YDR047W:HEM12/Ca:C2_10860C_A:C2_10860C_A/nr-description: uroporphyrinogen decarboxylase [Scheffersomyces stipitis CBS 6054]
Ssc_01	CLC	Gene	152535	153374	.	-	.	name=Ssc_0485; ID=Ssc_01_ORF_complement(152535..153374); alias=Sc:YIL034C:CAP2/Ca:C4_01950W_A:C4_01950W_A/nr-description: beta subunit of the capping heterodimer [Ascoidea rubescens DSM 1968]
Ssc_01	CLC	ORF	146937	147311	.	-	.	name=Ssc_0486; ID=Ssc_01_ORF_complement(146937..147311); alias=Sc:--NA--:/Ca:--NA--:/nr-description: --NA--
Ssc_01	CLC	Gene	144255	145811	.	-	.	name=Ssc_0487; ID=Ssc_01_ORF_complement(144255..145811); alias=Sc:YER046W:SPO73/Ca:C1_00090W_B:C1_00090W_B/nr-description: Sporulation-specific 73 [Scheffersomyces stipitis CBS 6054]
Ssc_01	CLC	ORF	139440	140012	.	-	.	name=Ssc_0488; ID=Ssc_01_ORF_complement(139440..140012); alias=Sc:--NA--:/Ca:--NA--:/nr-description: --NA--
Ssc_01	CLC	ORF	136704	138356	.	-	.	name=Ssc_0489; ID=Ssc_01_ORF_complement(136704..138356); alias=Sc:--NA--:/Ca:--NA--:/nr-description: --NA--
Ssc_01	CLC	Gene	127764	129995	.	-	.	name=Ssc_0490; ID=Ssc_01_ORF_complement(127764..129995); alias=Sc:YDL028C:MPS1/Ca:CR_08960C_A:MPS1/nr-description: kinase [Cyberlindnera jadinii NRRL Y-1542]
Ssc_01	CLC	Gene	119871	121670	.	-	.	name=Ssc_0491; ID=Ssc_01_ORF_complement(119871..121670); alias=Sc:YBR093C:PHO5/Ca:CR_02400W_B:CR_02400W_B/nr-description: 3-phytase A [Pichia kudriavzevii]
Ssc_01	CLC	Gene	115047	119108	.	-	.	name=Ssc_0492; ID=Ssc_01_ORF_complement(115047..119108); alias=Sc:YDR326C:YSP2/Ca:C1_07440W_A:C1_07440W_A/nr-description: CIC11C00000004620 [
Ssc_01	CLC	ORF	113694	114503	.	-	.	name=Ssc_0493; ID=Ssc_01_ORF_complement(113694..114503); alias=Sc:--NA--:/Ca:--NA--:/nr-description: --NA--
Ssc_01	CLC	ORF	94671	96089	.	-	.	name=Ssc_0494; ID=Ssc_01_ORF_complement(94671..96089); alias=Sc:--NA--:/Ca:--NA--:/nr-description: --NA--
Ssc_01	CLC	ORF	92136	92444	.	-	.	name=Ssc_0495; ID=Ssc_01_ORF_complement(92136..92444); alias=Sc:--NA--:/Ca:--NA--:/nr-description: --NA--
Ssc_01	CLC	Gene	81828	83177	.	-	.	name=Ssc_0496; ID=Ssc_01_ORF_complement(81828..83177); alias=Sc:YKR048C:NAP1/Ca:CR_00320C_A:NAP1/nr-description: nucleosome assembly [Candida orthopsilosis Co 90-125]
Ssc_01	CLC	Gene	73341	75773	.	-	.	name=Ssc_0497; ID=Ssc_01_ORF_complement(73341..75773); alias=Sc:YER171W:RAD3/Ca:C7_00050C_A:RAD3/nr-description: DNA excision repair [Wickerhamomyces ciferrii]
Ssc_01	CLC	Gene	70683	71219	.	-	.	name=Ssc_0498; ID=Ssc_01_ORF_complement(70683..71219); alias=Sc:YML078W:CPR3/Ca:C7_02380C_B:C7_02380C_B/nr-description: Peptidyl-prolyl cis-trans isomerase C, mitochondrial [[Candida] glabrata]
Ssc_01	CLC	ORF	52338	52691	.	-	.	name=Ssc_0499; ID=Ssc_01_ORF_complement(52338..52691); alias=Sc:--NA--:/Ca:--NA--:/nr-description: hypothetical protein ASCRUDRAFT_74557 [Ascoidea rubescens DSM 1968]
Ssc_01	CLC	Gene	47199	48464	.	-	.	name=Ssc_0500; ID=Ssc_01_ORF_complement(47199..48464); alias=Sc:YOR209C:NPT1/Ca:C7_04040C_B:C7_04040C_B/nr-description: Nicotinate phosphoribosyltransferase
Ssc_01	CLC	ORF	1248	2216	.	-	.	name=Ssc_0501; ID=Ssc_01_ORF_complement(1248..2216); alias=Sc:--NA--:/Ca:--NA--:/nr-description: --NA--
Ssc_01	CLC	ORF	1416680	1417384	.	-	.	name=Ssc_0502; ID=Ssc_01_ORF_complement(1416680..1417384); alias=Sc:--NA--:/Ca:--NA--:/nr-description: --NA--
Ssc_01	CLC	Gene	1400726	1403650	.	-	.	name=Ssc_0503; ID=Ssc_01_ORF_complement(1400726..1403650); alias=Sc:YJL141C:YAK1/Ca:C1_12120W_B:C1_12120W_B/nr-description: dual-specificity tyrosine-(Y)-phosphorylation regulated kinase
Ssc_01	CLC	Gene	1386215	1389697	.	-	.	name=Ssc_0504; ID=Ssc_01_ORF_complement(1386215..1389697); alias=Sc:YPR055W:SEC8/Ca:C6_00780W_B:C6_00780W_B/nr-description: DEHA2F15136p [Debaryomyces hansenii CBS767]
Ssc_01	CLC	Gene	1371752	1374001	.	-	.	name=Ssc_0505; ID=Ssc_01_ORF_complement(1371752..1374001); alias=Sc:YKL188C:PXA2/Ca:C1_12100C_A:PXA2/nr-description: Peroxisomal long-chain fatty acid import 1 [[Candida] glabrata]
Ssc_01	CLC	ORF	1354706	1355077	.	-	.	name=Ssc_0506; ID=Ssc_01_ORF_complement(1354706..1355077); alias=Sc:--NA--:/Ca:--NA--:/nr-description: lipoate- ligase A family member [Komagataella phaffii GS115]
Ssc_01	CLC	Gene	1335272	1336744	.	-	.	name=Ssc_0507; ID=Ssc_01_ORF_complement(1335272..1336744); alias=Sc:YJR013W:GPI14/Ca:C4_02100C_A:GPI14/nr-description: glycosyltransferase family 50 [Ascoidea rubescens DSM 1968]
Ssc_01	CLC	ORF	1334711	1335055	.	-	.	name=Ssc_0508; ID=Ssc_01_ORF_complement(1334711..1335055); alias=Sc:--NA--:/Ca:--NA--:/nr-description: --NA--
Ssc_01	CLC	Gene	1318367	1319557	.	-	.	name=Ssc_0509; ID=Ssc_01_ORF_complement(1318367..1319557); alias=Sc:YNR015W:SMM1/Ca:C2_09890W_A:SMM1/nr-description: dihydrouridine synthase [Ascoidea rubescens DSM 1968]
Ssc_01	CLC	Gene	1307270	1308250	.	-	.	name=Ssc_0510; ID=Ssc_01_ORF_complement(1307270..1308250); alias=Sc:YMR127C:SAS2/Ca:C2_00440W_A:SAS2/nr-description: histone acetyltransferase catalytic subunit of the SAS complex (Sas2p-Sas4p-Sas5p) [Ascoidea rubescens DSM 1968]
Ssc_01	CLC	Gene	1289561	1293574	.	-	.	name=Ssc_0511; ID=Ssc_01_ORF_complement(1289561..1293574); alias=Sc:YGL133W:ITC1/Ca:C6_02430W_B:C6_02430W_B/nr-description: Mitochondrial required for assembly of ubiquinol cytochrome-c reductase complex (cytochrome [Komagataella phaffii GS115]
Ssc_01	CLC	Gene	1288205	1289137	.	-	.	name=Ssc_0512; ID=Ssc_01_ORF_complement(1288205..1289137); alias=Sc:YAR015W:ADE1/Ca:CR_00510C_A:ADE1/nr-description: Phosphoribosylaminoimidazole-succinocarboxamide synthase [Spathaspora passalidarum NRRL Y-27907]
Ssc_01	CLC	Gene	1280186	1282267	.	-	.	name=Ssc_0513; ID=Ssc_01_ORF_complement(1280186..1282267); alias=Sc:YDR207C:UME6/Ca:C1_06280C_A:UME6/nr-description: Transcriptional regulatory UME6
Ssc_01	CLC	ORF	1268798	1269181	.	-	.	name=Ssc_0514; ID=Ssc_01_ORF_complement(1268798..1269181); alias=Sc:--NA--:/Ca:--NA--:/nr-description: --NA--
Ssc_01	CLC	ORF	1266821	1267171	.	-	.	name=Ssc_0515; ID=Ssc_01_ORF_complement(1266821..1267171); alias=Sc:--NA--:/Ca:--NA--:/nr-description: --NA--
Ssc_01	CLC	Gene	1260095	1262194	.	-	.	name=Ssc_0516; ID=Ssc_01_ORF_complement(1260095..1262194); alias=Sc:YOR356W:CIR2/Ca:C5_01960C_B:C5_01960C_B/nr-description: electron-transferring-flavo dehydrogenase [Wickerhamomyces ciferrii]
Ssc_01	CLC	Gene	1257698	1258306	.	-	.	name=Ssc_0517; ID=Ssc_01_ORF_complement(1257698..1258306); alias=Sc:YLR009W:RLP24/Ca:C4_00510C_B:C4_00510C_B/nr-description: Ribosome biogenesis RLP24 [Ogataea parapolymorpha DL-1]
Ssc_01	CLC	Gene	1249868	1254862	.	-	.	name=Ssc_0518; ID=Ssc_01_ORF_complement(1249868..1254862); alias=Sc:YOR341W:RPA190/Ca:C1_10670C_A:RPA190/nr-description: Rpa190p
Ssc_01	CLC	ORF	1244345	1244830	.	-	.	name=Ssc_0519; ID=Ssc_01_ORF_complement(1244345..1244830); alias=Sc:--NA--:/Ca:--NA--:/nr-description: --NA--
Ssc_01	CLC	Gene	1242695	1243303	.	-	.	name=Ssc_0520; ID=Ssc_01_ORF_complement(1242695..1243303); alias=Sc:YDL046W:NPC2/Ca:CR_01280C_A:CR_01280C_A/nr-description: Npc2 [Candida orthopsilosis Co 90-125]
Ssc_01	CLC	Gene	1235039	1236709	.	-	.	name=Ssc_0521; ID=Ssc_01_ORF_complement(1235039..1236709); alias=Sc:YDR536W:STL1/Ca:C6_03790C_A:HGT10/nr-description: general substrate transporter [Candida tanzawaensis NRRL Y-17324]
Ssc_01	CLC	ORF	1230911	1231441	.	-	.	name=Ssc_0522; ID=Ssc_01_ORF_complement(1230911..1231441); alias=Sc:--NA--:/Ca:--NA--:/nr-description: --NA--
Ssc_01	CLC	Gene	1212068	1213336	.	-	.	name=Ssc_0523; ID=Ssc_01_ORF_complement(1212068..1213336); alias=Sc:--NA--:/Ca:C2_05040C_B:C2_05040C_B/nr-description: hypothetical membrane , conserved [Candida dubliniensis CD36]
Ssc_01	CLC	Gene	1206236	1208047	.	-	.	name=Ssc_0524; ID=Ssc_01_ORF_complement(1206236..1208047); alias=Sc:YBR223C:TDP1/Ca:--NA--:/nr-description: DEHA2G01584p [Debaryomyces hansenii CBS767]
Ssc_01	CLC	Gene	1201070	1203742	.	-	.	name=Ssc_0525; ID=Ssc_01_ORF_complement(1201070..1203742); alias=Sc:YOR022C:YOR022C/Ca:C2_03140C_B:C2_03140C_B/nr-description: phospholipase, mitochondrial precursor, [Candida dubliniensis CD36]
Ssc_01	CLC	Gene	1189037	1189819	.	-	.	name=Ssc_0526; ID=Ssc_01_ORF_complement(1189037..1189819); alias=Sc:YER100W:UBC6/Ca:C3_05680W_B:C3_05680W_B/nr-description: ubiquitin-conjugating enzyme E2 6
Ssc_01	CLC	ORF	1185395	1186798	.	-	.	name=Ssc_0527; ID=Ssc_01_ORF_complement(1185395..1186798); alias=Sc:--NA--:/Ca:--NA--:/nr-description: ribonuclease E
Ssc_01	CLC	ORF	1177943	1178395	.	-	.	name=Ssc_0528; ID=Ssc_01_ORF_complement(1177943..1178395); alias=Sc:--NA--:/Ca:--NA--:/nr-description: --NA--
Ssc_01	CLC	ORF	1177226	1177633	.	-	.	name=Ssc_0529; ID=Ssc_01_ORF_complement(1177226..1177633); alias=Sc:--NA--:/Ca:--NA--:/nr-description: --NA--
Ssc_01	CLC	ORF	1173458	1173817	.	-	.	name=Ssc_0530; ID=Ssc_01_ORF_complement(1173458..1173817); alias=Sc:--NA--:/Ca:--NA--:/nr-description: --NA--
Ssc_01	CLC	Gene	1171841	1172917	.	-	.	name=Ssc_0531; ID=Ssc_01_ORF_complement(1171841..1172917); alias=Sc:YPR080W:TEF1/Ca:C2_08370C_A:TEF1/nr-description: translation elongation factor 1-alpha, partial
Ssc_01	CLC	Gene	1145381	1146394	.	-	.	name=Ssc_0532; ID=Ssc_01_ORF_complement(1145381..1146394); alias=Sc:YMR146C:TIF34/Ca:C1_02790W_A:TIF34/nr-description: subunit of the core complex of translation initiation factor [Ascoidea rubescens DSM 1968]
Ssc_01	CLC	ORF	1134530	1134910	.	-	.	name=Ssc_0533; ID=Ssc_01_ORF_complement(1134530..1134910); alias=Sc:--NA--:/Ca:--NA--:/nr-description: TFIID-18kDa-domain-containing [Ascoidea rubescens DSM 1968]
Ssc_01	CLC	Gene	1132877	1133203	.	-	.	name=Ssc_0534; ID=Ssc_01_ORF_complement(1132877..1133203); alias=Sc:--NA--:/Ca:C1_08060W_B:C1_08060W_B/nr-description: YCII super family
Ssc_01	CLC	ORF	1116428	1116769	.	-	.	name=Ssc_0535; ID=Ssc_01_ORF_complement(1116428..1116769); alias=Sc:--NA--:/Ca:--NA--:/nr-description: --NA--
Ssc_01	CLC	Gene	1100438	1101991	.	-	.	name=Ssc_0536; ID=Ssc_01_ORF_complement(1100438..1101991); alias=Sc:YGL035C:MIG1/Ca:C5_02940C_A:MIG1/nr-description: DNA-binding , partial [Candida tanzawaensis NRRL Y-17324]
Ssc_01	CLC	Gene	1076120	1077553	.	-	.	name=Ssc_0537; ID=Ssc_01_ORF_complement(1076120..1077553); alias=Sc:YMR033W:ARP9/Ca:C3_01030W_A:ARP9/nr-description: chromatin remodeling Snf Swi complex subunit [Cyberlindnera jadinii NRRL Y-1542]
Ssc_01	CLC	Gene	1056827	1057195	.	-	.	name=Ssc_0538; ID=Ssc_01_ORF_complement(1056827..1057195); alias=Sc:YPL013C:MRPS16/Ca:C7_01020C_A:C7_01020C_A/nr-description: mitochondrial 37S ribosomal MRPS16 [Sugiyamaella lignohabitans]
Ssc_01	CLC	Gene	1036649	1039585	.	-	.	name=Ssc_0539; ID=Ssc_01_ORF_complement(1036649..1039585); alias=Sc:YJL102W:MEF2/Ca:C1_07000W_B:C1_07000W_B/nr-description: P-loop containing nucleoside triphosphate hydrolase [Ascoidea rubescens DSM 1968]
Ssc_01	CLC	ORF	1035251	1036327	.	-	.	name=Ssc_0540; ID=Ssc_01_ORF_complement(1035251..1036327); alias=Sc:--NA--:/Ca:--NA--:/nr-description: --NA--
Ssc_01	CLC	Gene	1004957	1009414	.	-	.	name=Ssc_0541; ID=Ssc_01_ORF_complement(1004957..1009414); alias=Sc:YOR153W:PDR5/Ca:C1_08070W_A:CDR4/nr-description: ABC transporter CDR4
Ssc_01	CLC	ORF	1000169	1000591	.	-	.	name=Ssc_0542; ID=Ssc_01_ORF_complement(1000169..1000591); alias=Sc:--NA--:/Ca:--NA--:/nr-description: --NA--
Ssc_01	CLC	ORF	993065	993379	.	-	.	name=Ssc_0543; ID=Ssc_01_ORF_complement(993065..993379); alias=Sc:--NA--:/Ca:--NA--:/nr-description: --NA--
Ssc_01	CLC	Gene	989861	990550	.	-	.	name=Ssc_0544; ID=Ssc_01_ORF_complement(989861..990550); alias=Sc:YLL027W:ISA1/Ca:C6_02520W_A:ISA1/nr-description: Isa1 [Candida orthopsilosis]
Ssc_01	CLC	ORF	968546	969103	.	-	.	name=Ssc_0545; ID=Ssc_01_ORF_complement(968546..969103); alias=Sc:--NA--:/Ca:--NA--:/nr-description: --NA--
Ssc_01	CLC	Gene	950006	951475	.	-	.	name=Ssc_0546; ID=Ssc_01_ORF_complement(950006..951475); alias=Sc:YDL133W:SRF1/Ca:C3_01690W_A:C3_01690W_A/nr-description: DEHA2D15422p [Debaryomyces hansenii CBS767]
Ssc_01	CLC	Gene	937556	938068	.	-	.	name=Ssc_0547; ID=Ssc_01_ORF_complement(937556..938068); alias=Sc:YML056C:IMD4/Ca:C2_06390C_B:C2_06390C_B/nr-description: inosine-5 -monophosphate dehydrogenase IMD4 [Wickerhamomyces ciferrii]
Ssc_01	CLC	Gene	900233	901426	.	-	.	name=Ssc_0548; ID=Ssc_01_ORF_complement(900233..901426); alias=Sc:YOR084W:LPX1/Ca:CR_02570C_A:CR_02570C_A/nr-description: Oleic acid-inducible, peroxisomal matrix localized lipase [Komagataella phaffii GS115]
Ssc_01	CLC	Gene	879707	883252	.	-	.	name=Ssc_0549; ID=Ssc_01_ORF_complement(879707..883252); alias=Sc:YNL321W:VNX1/Ca:CR_10800C_B:CR_10800C_B/nr-description: Low affinity vacuolar membrane localized monovalent cation H+ antiporter [Ogataea parapolymorpha DL-1]
Ssc_01	CLC	Gene	870545	872398	.	-	.	name=Ssc_0550; ID=Ssc_01_ORF_complement(870545..872398); alias=Sc:YOR104W:PIN2/Ca:--NA--:/nr-description: DEHA2F11792p [Debaryomyces hansenii CBS767]
Ssc_01	CLC	Gene	867770	869869	.	-	.	name=Ssc_0551; ID=Ssc_01_ORF_complement(867770..869869); alias=Sc:YNL101W:AVT4/Ca:C1_11750W_A:AVT4/nr-description: vacuolar transporter [Candida orthopsilosis Co 90-125]
Ssc_01	CLC	Gene	864761	866794	.	-	.	name=Ssc_0552; ID=Ssc_01_ORF_complement(864761..866794); alias=Sc:YFR034C:PHO4/Ca:C4_05680W_B:C4_05680W_B/nr-description: myc-family transcription factor [Scheffersomyces stipitis CBS 6054]
Ssc_01	CLC	ORF	847523	847978	.	-	.	name=Ssc_0553; ID=Ssc_01_ORF_complement(847523..847978); alias=Sc:--NA--:/Ca:--NA--:/nr-description: --NA--
Ssc_01	CLC	ORF	801008	801391	.	-	.	name=Ssc_0554; ID=Ssc_01_ORF_complement(801008..801391); alias=Sc:--NA--:/Ca:--NA--:/nr-description: --NA--
Ssc_01	CLC	Gene	794540	794932	.	-	.	name=Ssc_0555; ID=Ssc_01_ORF_complement(794540..794932); alias=Sc:YDR469W:SDC1/Ca:--NA--:/nr-description: ZYRO0C06710p [Zygosaccharomyces rouxii]
Ssc_01	CLC	Gene	779279	780178	.	-	.	name=Ssc_0556; ID=Ssc_01_ORF_complement(779279..780178); alias=Sc:YOL073C:DSC2/Ca:C3_05110W_A:C3_05110W_A/nr-description: UBA domain-containing [Wickerhamomyces ciferrii]
Ssc_01	CLC	Gene	772952	775636	.	-	.	name=Ssc_0557; ID=Ssc_01_ORF_complement(772952..775636); alias=Sc:YFL009W:CDC4/Ca:CR_01680C_A:CDC4/nr-description: Cdc4 F-box subunit of SCF(CDC4) ubiquitin ligase [Candida orthopsilosis Co 90-125]
Ssc_01	CLC	ORF	751685	752002	.	-	.	name=Ssc_0558; ID=Ssc_01_ORF_complement(751685..752002); alias=Sc:--NA--:/Ca:--NA--:/nr-description: --NA--
Ssc_01	CLC	Gene	736253	737812	.	-	.	name=Ssc_0559; ID=Ssc_01_ORF_complement(736253..737812); alias=Sc:YMR136W:GAT2/Ca:C2_02530W_A:C2_02530W_A/nr-description: Gat2p [Sugiyamaella lignohabitans]
Ssc_01	CLC	Gene	735194	735907	.	-	.	name=Ssc_0560; ID=Ssc_01_ORF_complement(735194..735907); alias=Sc:YGR036C:CAX4/Ca:C1_02250W_B:C1_02250W_B/nr-description: Dolichyldiphosphatase [[Candida] glabrata]
Ssc_01	CLC	ORF	732152	732475	.	-	.	name=Ssc_0561; ID=Ssc_01_ORF_complement(732152..732475); alias=Sc:--NA--:/Ca:--NA--:/nr-description: --NA--
Ssc_01	CLC	ORF	730310	730657	.	-	.	name=Ssc_0562; ID=Ssc_01_ORF_complement(730310..730657); alias=Sc:--NA--:/Ca:--NA--:/nr-description: --NA--
Ssc_01	CLC	ORF	729245	729724	.	-	.	name=Ssc_0563; ID=Ssc_01_ORF_complement(729245..729724); alias=Sc:--NA--:/Ca:--NA--:/nr-description: --NA--
Ssc_01	CLC	ORF	728471	728779	.	-	.	name=Ssc_0564; ID=Ssc_01_ORF_complement(728471..728779); alias=Sc:--NA--:/Ca:--NA--:/nr-description: --NA--
Ssc_01	CLC	ORF	725858	726325	.	-	.	name=Ssc_0565; ID=Ssc_01_ORF_complement(725858..726325); alias=Sc:--NA--:/Ca:--NA--:/nr-description: --NA--
Ssc_01	CLC	Gene	704948	707902	.	-	.	name=Ssc_0566; ID=Ssc_01_ORF_complement(704948..707902); alias=Sc:--NA--:/Ca:C1_03050W_B:C1_03050W_B/nr-description: HGL209Wp [Eremothecium sinecaudum]
Ssc_01	CLC	Gene	700652	701641	.	-	.	name=Ssc_0567; ID=Ssc_01_ORF_complement(700652..701641); alias=Sc:YKL181W:PRS1/Ca:C5_00260W_B:C5_00260W_B/nr-description: ribose-phosphate pyrophosphokinase 1
Ssc_01	CLC	ORF	699719	700144	.	-	.	name=Ssc_0568; ID=Ssc_01_ORF_complement(699719..700144); alias=Sc:--NA--:/Ca:--NA--:/nr-description: --NA--
Ssc_01	CLC	ORF	699215	699676	.	-	.	name=Ssc_0569; ID=Ssc_01_ORF_complement(699215..699676); alias=Sc:--NA--:/Ca:--NA--:/nr-description: --NA--
Ssc_01	CLC	Gene	687293	688981	.	-	.	name=Ssc_0570; ID=Ssc_01_ORF_complement(687293..688981); alias=Sc:--NA--:/Ca:--NA--:/nr-description: hypothetical protein PGUG_00273
Ssc_01	CLC	Gene	667172	668542	.	-	.	name=Ssc_0571; ID=Ssc_01_ORF_complement(667172..668542); alias=Sc:--NA--:/Ca:--NA--:/nr-description: cyclin [Phycomyces blakesleeanus NRRL 1555(-)]
Ssc_01	CLC	Gene	654368	657217	.	-	.	name=Ssc_0572; ID=Ssc_01_ORF_complement(654368..657217); alias=Sc:YFR027W:ECO1/Ca:C1_07830C_A:C1_07830C_A/nr-description: N-acetyltransferase ECO1 [Candida tanzawaensis NRRL Y-17324]
Ssc_01	CLC	Gene	644081	645346	.	-	.	name=Ssc_0573; ID=Ssc_01_ORF_complement(644081..645346); alias=Sc:YOL058W:ARG1/Ca:CR_00620C_A:ARG1/nr-description: Arg1 argininosuccinate synthase [Candida orthopsilosis Co 90-125]
Ssc_01	CLC	Gene	633221	634594	.	-	.	name=Ssc_0574; ID=Ssc_01_ORF_complement(633221..634594); alias=Sc:YDL127W:PCL2/Ca:C1_08570C_A:PCL2/nr-description: cyclin [Cyberlindnera jadinii NRRL Y-1542]
Ssc_01	CLC	ORF	627713	628111	.	-	.	name=Ssc_0575; ID=Ssc_01_ORF_complement(627713..628111); alias=Sc:--NA--:/Ca:--NA--:/nr-description: --NA--
Ssc_01	CLC	Gene	624371	625297	.	-	.	name=Ssc_0576; ID=Ssc_01_ORF_complement(624371..625297); alias=Sc:YJL180C:ATP12/Ca:C1_02290C_A:C1_02290C_A/nr-description: HDL400Cp [Eremothecium sinecaudum]
Ssc_01	CLC	Gene	604994	608197	.	-	.	name=Ssc_0577; ID=Ssc_01_ORF_complement(604994..608197); alias=Sc:YJL176C:SWI3/Ca:C2_04620W_A:C2_04620W_A/nr-description: SWIRM-domain-containing [Cyberlindnera jadinii NRRL Y-1542]
Ssc_01	CLC	Gene	601310	602389	.	-	.	name=Ssc_0578; ID=Ssc_01_ORF_complement(601310..602389); alias=Sc:YIL044C:AGE2/Ca:C2_09580W_B:C2_09580W_B/nr-description: ADP-ribosylation factor (ARF) GTPase activating (GAP) effector [Komagataella phaffii GS115]
Ssc_01	CLC	Gene	596564	597685	.	-	.	name=Ssc_0579; ID=Ssc_01_ORF_complement(596564..597685); alias=Sc:YJR107W:YJR107W/Ca:C4_01120C_B:C4_01120C_B/nr-description: triacylglycerol lipase precursor [[Candida] tenuis ATCC 10573]
Ssc_01	CLC	ORF	591851	592300	.	-	.	name=Ssc_0580; ID=Ssc_01_ORF_complement(591851..592300); alias=Sc:--NA--:/Ca:--NA--:/nr-description: --NA--
Ssc_01	CLC	Gene	585956	587338	.	-	.	name=Ssc_0581; ID=Ssc_01_ORF_complement(585956..587338); alias=Sc:YOR272W:YTM1/Ca:C1_09510W_A:YTM1/nr-description: Ribosome biogenesis YTM1
Ssc_01	CLC	Gene	583562	584107	.	-	.	name=Ssc_0582; ID=Ssc_01_ORF_complement(583562..584107); alias=Sc:YDL120W:YFH1/Ca:C4_04340C_A:YFH1/nr-description: DEHA2C10604p [Debaryomyces hansenii CBS767]
Ssc_01	CLC	Gene	563324	564664	.	-	.	name=Ssc_0583; ID=Ssc_01_ORF_complement(563324..564664); alias=Sc:YGR110W:CLD1/Ca:C7_04090C_A:C7_04090C_A/nr-description: alpha beta-hydrolase [Ascoidea rubescens DSM 1968]
Ssc_01	CLC	ORF	555380	555979	.	-	.	name=Ssc_0584; ID=Ssc_01_ORF_complement(555380..555979); alias=Sc:--NA--:/Ca:--NA--:/nr-description: --NA--
Ssc_01	CLC	Gene	551141	554422	.	-	.	name=Ssc_0585; ID=Ssc_01_ORF_complement(551141..554422); alias=Sc:YDL190C:UFD2/Ca:C3_04970C_A:C3_04970C_A/nr-description: ubiquitin conjugation factor E4 B
Ssc_01	CLC	Gene	511748	512737	.	-	.	name=Ssc_0586; ID=Ssc_01_ORF_complement(511748..512737); alias=Sc:--NA--:/Ca:C1_04160C_B:C1_04160C_B/nr-description: macro domain
Ssc_01	CLC	Gene	505532	507088	.	-	.	name=Ssc_0587; ID=Ssc_01_ORF_complement(505532..507088); alias=Sc:YHR170W:NMD3/Ca:CR_06720W_B:CR_06720W_B/nr-description: NMD3-domain-containing [Metschnikowia bicuspidata bicuspidata NRRL YB-4993]
Ssc_01	CLC	ORF	492050	492418	.	-	.	name=Ssc_0588; ID=Ssc_01_ORF_complement(492050..492418); alias=Sc:--NA--:/Ca:--NA--:/nr-description: --NA--
Ssc_01	CLC	ORF	480587	480958	.	-	.	name=Ssc_0589; ID=Ssc_01_ORF_complement(480587..480958); alias=Sc:--NA--:/Ca:--NA--:/nr-description: --NA--
Ssc_01	CLC	Gene	476972	480571	.	-	.	name=Ssc_0590; ID=Ssc_01_ORF_complement(476972..480571); alias=Sc:YBL100W-B:YBL100W-B/Ca:C7_02600C_A:C7_02600C_A/nr-description: Transposon Ty1-A Gag-Pol poly [Wickerhamomyces ciferrii]
Ssc_01	CLC	Gene	464273	465763	.	-	.	name=Ssc_0591; ID=Ssc_01_ORF_complement(464273..465763); alias=Sc:YJR006W:POL31/Ca:C5_04740C_B:C5_04740C_B/nr-description: DNA polymerase delta subunit 2 [Wickerhamomyces ciferrii]
Ssc_01	CLC	Gene	460154	460657	.	-	.	name=Ssc_0592; ID=Ssc_01_ORF_complement(460154..460657); alias=Sc:YPL252C:YAH1/Ca:C3_03390C_A:YAH1/nr-description: mitochondrial matrix iron-sulfur [Spathaspora passalidarum NRRL Y-27907]
Ssc_01	CLC	Gene	410768	412162	.	-	.	name=Ssc_0593; ID=Ssc_01_ORF_complement(410768..412162); alias=Sc:YJR032W:CPR7/Ca:C3_00950C_B:C3_00950C_B/nr-description: DEHA2A11902p [Debaryomyces hansenii CBS767]
Ssc_01	CLC	Gene	401456	404323	.	-	.	name=Ssc_0594; ID=Ssc_01_ORF_complement(401456..404323); alias=Sc:--NA--:/Ca:C3_04610W_B:C3_04610W_B/nr-description: spindle pole body interacting [Hyphopichia burtonii NRRL Y-1933]
Ssc_01	CLC	Gene	394730	397885	.	-	.	name=Ssc_0595; ID=Ssc_01_ORF_complement(394730..397885); alias=Sc:--NA--:/Ca:C1_12740W_A:C1_12740W_A/nr-description: hypothetical protein I503_01255, partial
Ssc_01	CLC	ORF	361832	362242	.	-	.	name=Ssc_0596; ID=Ssc_01_ORF_complement(361832..362242); alias=Sc:--NA--:/Ca:--NA--:/nr-description: Na(+) H(+) antiporter [Wickerhamomyces ciferrii]
Ssc_01	CLC	ORF	355100	355441	.	-	.	name=Ssc_0597; ID=Ssc_01_ORF_complement(355100..355441); alias=Sc:--NA--:/Ca:--NA--:/nr-description: --NA--
Ssc_01	CLC	Gene	347906	349501	.	-	.	name=Ssc_0598; ID=Ssc_01_ORF_complement(347906..349501); alias=Sc:YJL091C:GWT1/Ca:C2_05730C_A:GWT1/nr-description: GPI-anchored wall transfer 1 [Wickerhamomyces ciferrii]
Ssc_01	CLC	Gene	343142	346237	.	-	.	name=Ssc_0599; ID=Ssc_01_ORF_complement(343142..346237); alias=Sc:YOL098C:YOL098C/Ca:C7_03610C_B:C7_03610C_B/nr-description: Presequence protease, mitochondrial [Pichia kudriavzevii]
Ssc_01	CLC	ORF	341402	341773	.	-	.	name=Ssc_0600; ID=Ssc_01_ORF_complement(341402..341773); alias=Sc:--NA--:/Ca:--NA--:/nr-description: --NA--
Ssc_01	CLC	ORF	338429	338785	.	-	.	name=Ssc_0601; ID=Ssc_01_ORF_complement(338429..338785); alias=Sc:--NA--:/Ca:--NA--:/nr-description: --NA--
Ssc_01	CLC	Gene	335474	337810	.	-	.	name=Ssc_0602; ID=Ssc_01_ORF_complement(335474..337810); alias=Sc:--NA--:/Ca:C1_01140C_B:C1_01140C_B/nr-description: carbohydrate-binding module family 21 [Wickerhamomyces anomalus NRRL Y-366-8]
Ssc_01	CLC	ORF	293324	298075	.	-	.	name=Ssc_0603; ID=Ssc_01_ORF_complement(293324..298075); alias=Sc:--NA--:/Ca:--NA--:/nr-description: --NA--
Ssc_01	CLC	ORF	265622	265981	.	-	.	name=Ssc_0604; ID=Ssc_01_ORF_complement(265622..265981); alias=Sc:--NA--:/Ca:--NA--:/nr-description: --NA--
Ssc_01	CLC	ORF	264074	264535	.	-	.	name=Ssc_0605; ID=Ssc_01_ORF_complement(264074..264535); alias=Sc:--NA--:/Ca:--NA--:/nr-description: --NA--
Ssc_01	CLC	ORF	263630	263959	.	-	.	name=Ssc_0606; ID=Ssc_01_ORF_complement(263630..263959); alias=Sc:--NA--:/Ca:--NA--:/nr-description: --NA--
Ssc_01	CLC	Gene	249083	250156	.	-	.	name=Ssc_0607; ID=Ssc_01_ORF_complement(249083..250156); alias=Sc:YLR212C:TUB4/Ca:C4_05570C_A:TUB4/nr-description: tubulin nucleotide-binding domain [Cyberlindnera jadinii NRRL Y-1542]
Ssc_01	CLC	Gene	244379	245413	.	-	.	name=Ssc_0608; ID=Ssc_01_ORF_complement(244379..245413); alias=Sc:YPL177C:CUP9/Ca:C7_02040C_A:CUP9/nr-description: Homeobox Hox-A11a [Wickerhamomyces ciferrii]
Ssc_01	CLC	Gene	234113	235162	.	-	.	name=Ssc_0609; ID=Ssc_01_ORF_complement(234113..235162); alias=Sc:YBR065C:ECM2/Ca:C2_10810W_A:C2_10810W_A/nr-description: Zinc finger CCCH domain-containing 49 [Wickerhamomyces ciferrii]
Ssc_01	CLC	Gene	221510	222535	.	-	.	name=Ssc_0610; ID=Ssc_01_ORF_complement(221510..222535); alias=Sc:YPR110C:RPC40/Ca:C2_05340C_A:RPC40/nr-description: RNA polymerase III (C) subunit [Spathaspora passalidarum NRRL Y-27907]
Ssc_01	CLC	ORF	218813	219124	.	-	.	name=Ssc_0611; ID=Ssc_01_ORF_complement(218813..219124); alias=Sc:--NA--:/Ca:--NA--:/nr-description: --NA--
Ssc_01	CLC	Gene	175712	177832	.	-	.	name=Ssc_0612; ID=Ssc_01_ORF_complement(175712..177832); alias=Sc:YDR172W:SUP35/Ca:C2_09720W_B:C2_09720W_B/nr-description: eukaryotic peptide chain release factor GTP-binding subunit
Ssc_01	CLC	Gene	123350	123835	.	-	.	name=Ssc_0613; ID=Ssc_01_ORF_complement(123350..123835); alias=Sc:--NA--:/Ca:--NA--:/nr-description: Ribosome biogenesis [Wickerhamomyces ciferrii]
Ssc_01	CLC	Gene	112679	113224	.	-	.	name=Ssc_0614; ID=Ssc_01_ORF_complement(112679..113224); alias=Sc:YPL211W:NIP7/Ca:C6_02360W_A:NIP7/nr-description: 60S ribosome subunit biogenesis NIP7 [[Candida] glabrata]
Ssc_01	CLC	ORF	107534	107836	.	-	.	name=Ssc_0615; ID=Ssc_01_ORF_complement(107534..107836); alias=Sc:--NA--:/Ca:--NA--:/nr-description: --NA--
Ssc_01	CLC	Gene	94655	95725	.	-	.	name=Ssc_0616; ID=Ssc_01_ORF_complement(94655..95725); alias=Sc:YGR119C:NUP57/Ca:--NA--:/nr-description: Nucleoporin NUP57 [[Candida] glabrata]
Ssc_01	CLC	Gene	83738	89401	.	-	.	name=Ssc_0617; ID=Ssc_01_ORF_complement(83738..89401); alias=Sc:YBR208C:DUR1,2/Ca:C1_04660W_A:DUR1,2/nr-description: urea amidolyase
Ssc_01	CLC	Gene	76448	78298	.	-	.	name=Ssc_0618; ID=Ssc_01_ORF_complement(76448..78298); alias=Sc:YDR292C:SRP101/Ca:C5_04670W_A:SRP101/nr-description: Signal recognition particle receptor subunit alpha [Pichia kudriavzevii]
Ssc_01	CLC	Gene	66041	69322	.	-	.	name=Ssc_0619; ID=Ssc_01_ORF_complement(66041..69322); alias=Sc:YML076C:WAR1/Ca:C1_03740W_A:WAR1/nr-description: WAR1 transcription factor activity [Scheffersomyces stipitis CBS 6054]
Ssc_01	CLC	ORF	58589	59056	.	-	.	name=Ssc_0620; ID=Ssc_01_ORF_complement(58589..59056); alias=Sc:--NA--:/Ca:--NA--:/nr-description: --NA--
Ssc_01	CLC	Gene	45260	46129	.	-	.	name=Ssc_0621; ID=Ssc_01_ORF_complement(45260..46129); alias=Sc:YDR005C:MAF1/Ca:C2_08120W_B:C2_08120W_B/nr-description: repressor of RNA polymerase III transcription MAF1
Ssc_01	CLC	ORF	39167	39472	.	-	.	name=Ssc_0622; ID=Ssc_01_ORF_complement(39167..39472); alias=Sc:--NA--:/Ca:--NA--:/nr-description: --NA--
Ssc_01	CLC	Gene	29900	31441	.	-	.	name=Ssc_0623; ID=Ssc_01_ORF_complement(29900..31441); alias=Sc:YDL210W:UGA4/Ca:C1_05080W_B:C1_05080W_B/nr-description: amino acid permease
Ssc_01	CLC	ORF	16886	17236	.	-	.	name=Ssc_0624; ID=Ssc_01_ORF_complement(16886..17236); alias=Sc:--NA--:/Ca:--NA--:/nr-description: --NA--
Ssc_01	CLC	ORF	2390	5821	.	-	.	name=Ssc_0625; ID=Ssc_01_ORF_complement(2390..5821); alias=Sc:--NA--:/Ca:--NA--:/nr-description: --NA--
Ssc_01	CLC	Gene	1414780	1416306	.	-	.	name=Ssc_0626; ID=Ssc_01_ORF_complement(1414780..1416306); alias=Sc:YER078C:ICP55/Ca:C3_03560W_A:C3_03560W_A/nr-description: uncharacterized peptidase YER078C
Ssc_01	CLC	ORF	1399471	1399809	.	-	.	name=Ssc_0627; ID=Ssc_01_ORF_complement(1399471..1399809); alias=Sc:--NA--:/Ca:--NA--:/nr-description: --NA--
Ssc_01	CLC	Gene	1390180	1392660	.	-	.	name=Ssc_0628; ID=Ssc_01_ORF_complement(1390180..1392660); alias=Sc:YLR241W:CSC1/Ca:C1_06270W_B:C1_06270W_B/nr-description: membrane [Wickerhamomyces ciferrii]
Ssc_01	CLC	Gene	1385347	1385946	.	-	.	name=Ssc_0629; ID=Ssc_01_ORF_complement(1385347..1385946); alias=Sc:YJR069C:HAM1/Ca:C5_03860W_B:C5_03860W_B/nr-description: inosine triphosphate pyrophosphatase [Hyphopichia burtonii NRRL Y-1933]
Ssc_01	CLC	Gene	1369963	1371444	.	-	.	name=Ssc_0630; ID=Ssc_01_ORF_complement(1369963..1371444); alias=Sc:YGL017W:ATE1/Ca:C2_00230W_B:C2_00230W_B/nr-description: arginine-tRNA- transferase [Ogataea parapolymorpha DL-1]
Ssc_01	CLC	ORF	1364269	1364598	.	-	.	name=Ssc_0631; ID=Ssc_01_ORF_complement(1364269..1364598); alias=Sc:--NA--:/Ca:--NA--:/nr-description: --NA--
Ssc_01	CLC	Gene	1355119	1356141	.	-	.	name=Ssc_0632; ID=Ssc_01_ORF_complement(1355119..1356141); alias=Sc:YHR199C:AIM46/Ca:C3_07940W_A:C3_07940W_A/nr-description: Altered inheritance of mitochondria 18, mitochondrial [[Candida] glabrata]
Ssc_01	CLC	Gene	1330669	1332708	.	-	.	name=Ssc_0633; ID=Ssc_01_ORF_complement(1330669..1332708); alias=Sc:YGR276C:RNH70/Ca:C1_07090C_A:C1_07090C_A/nr-description: DEHA2F26708p [Debaryomyces hansenii CBS767]
Ssc_01	CLC	ORF	1320217	1320540	.	-	.	name=Ssc_0634; ID=Ssc_01_ORF_complement(1320217..1320540); alias=Sc:--NA--:/Ca:--NA--:/nr-description: --NA--
Ssc_01	CLC	ORF	1309390	1309707	.	-	.	name=Ssc_0635; ID=Ssc_01_ORF_complement(1309390..1309707); alias=Sc:--NA--:/Ca:--NA--:/nr-description: GTP-binding protein
Ssc_01	CLC	ORF	1274242	1274640	.	-	.	name=Ssc_0636; ID=Ssc_01_ORF_complement(1274242..1274640); alias=Sc:--NA--:/Ca:--NA--:/nr-description: hypothetical protein ASCRUDRAFT_24138, partial [Ascoidea rubescens DSM 1968]
Ssc_01	CLC	ORF	1255285	1255683	.	-	.	name=Ssc_0637; ID=Ssc_01_ORF_complement(1255285..1255683); alias=Sc:--NA--:/Ca:--NA--:/nr-description: --NA--
Ssc_01	CLC	Gene	1248694	1249353	.	-	.	name=Ssc_0638; ID=Ssc_01_ORF_complement(1248694..1249353); alias=Sc:YBR143C:SUP45/Ca:C2_05100C_B:C2_05100C_B/nr-description: Polypeptide release factor involved in translation termination [Komagataella phaffii GS115]
Ssc_01	CLC	Gene	1247947	1248555	.	-	.	name=Ssc_0639; ID=Ssc_01_ORF_complement(1247947..1248555); alias=Sc:YBR143C:SUP45/Ca:C2_05100C_B:C2_05100C_B/nr-description: polypeptide release factor [Ascoidea rubescens DSM 1968]
Ssc_01	CLC	Gene	1247137	1247448	.	-	.	name=Ssc_0640; ID=Ssc_01_ORF_complement(1247137..1247448); alias=Sc:YDR510W:SMT3/Ca:C1_11330C_B:C1_11330C_B/nr-description: ubiquitin [Ascoidea rubescens DSM 1968]
Ssc_01	CLC	ORF	1232884	1233465	.	-	.	name=Ssc_0641; ID=Ssc_01_ORF_complement(1232884..1233465); alias=Sc:--NA--:/Ca:--NA--:/nr-description: --NA--
Ssc_01	CLC	Gene	1217956	1219113	.	-	.	name=Ssc_0642; ID=Ssc_01_ORF_complement(1217956..1219113); alias=Sc:YPL118W:MRP51/Ca:C2_04790C_B:C2_04790C_B/nr-description: mitochondrial ribosomal L51 [Metschnikowia bicuspidata bicuspidata NRRL YB-4993]
Ssc_01	CLC	Gene	1204321	1205133	.	-	.	name=Ssc_0643; ID=Ssc_01_ORF_complement(1204321..1205133); alias=Sc:YDR090C:YDR090C/Ca:C3_07670W_B:C3_07670W_B/nr-description: uncharacterized membrane ydr090c homologue, [Candida dubliniensis CD36]
Ssc_01	CLC	ORF	1199257	1199841	.	-	.	name=Ssc_0644; ID=Ssc_01_ORF_complement(1199257..1199841); alias=Sc:--NA--:/Ca:--NA--:/nr-description: --NA--
Ssc_01	CLC	Gene	1195078	1196451	.	-	.	name=Ssc_0645; ID=Ssc_01_ORF_complement(1195078..1196451); alias=Sc:YBL069W:AST1/Ca:C2_03750W_B:C2_03750W_B/nr-description: AST1 [[Candida] glabrata]
Ssc_01	CLC	Gene	1190230	1193676	.	-	.	name=Ssc_0646; ID=Ssc_01_ORF_complement(1190230..1193676); alias=Sc:YBL067C:UBP13/Ca:C2_00970C_A:UBP13/nr-description: cysteine ase, partial [Ascoidea rubescens DSM 1968]
Ssc_01	CLC	Gene	1179469	1180947	.	-	.	name=Ssc_0647; ID=Ssc_01_ORF_complement(1179469..1180947); alias=Sc:YHR113W:APE4/Ca:C1_10820C_A:C1_10820C_A/nr-description: aspartyl aminopeptidase [Candida orthopsilosis Co 90-125]
Ssc_01	CLC	Gene	1168600	1171467	.	-	.	name=Ssc_0648; ID=Ssc_01_ORF_complement(1168600..1171467); alias=Sc:YPL128C:TBF1/Ca:C2_04200W_B:C2_04200W_B/nr-description: TBF1 [Ogataea parapolymorpha DL-1]
Ssc_01	CLC	Gene	1155616	1156572	.	-	.	name=Ssc_0649; ID=Ssc_01_ORF_complement(1155616..1156572); alias=Sc:YNR003C:RPC34/Ca:C6_03210C_B:C6_03210C_B/nr-description: DNA-directed RNA polymerase III subunit RPC6 [[Candida] glabrata]
Ssc_01	CLC	Gene	1140115	1143807	.	-	.	name=Ssc_0650; ID=Ssc_01_ORF_complement(1140115..1143807); alias=Sc:YDR027C:VPS54/Ca:C2_01170C_B:C2_01170C_B/nr-description: Vps54-domain-containing [Ascoidea rubescens DSM 1968]
Ssc_01	CLC	Gene	1112560	1114524	.	-	.	name=Ssc_0651; ID=Ssc_01_ORF_complement(1112560..1114524); alias=Sc:YHR194W:MDM31/Ca:C1_02960C_B:C1_02960C_B/nr-description: Mitochondrial distribution and morphology 31 [Wickerhamomyces ciferrii]
Ssc_01	CLC	Gene	1108981	1110123	.	-	.	name=Ssc_0652; ID=Ssc_01_ORF_complement(1108981..1110123); alias=Sc:YKL114C:APN1/Ca:C3_06430W_A:APN1/nr-description: DNA-(apurinic or apyrimidinic site) lyase 1 [[Candida] glabrata]
Ssc_01	CLC	ORF	1107238	1108209	.	-	.	name=Ssc_0653; ID=Ssc_01_ORF_complement(1107238..1108209); alias=Sc:--NA--:/Ca:--NA--:/nr-description: --NA--
Ssc_01	CLC	ORF	1102432	1102737	.	-	.	name=Ssc_0654; ID=Ssc_01_ORF_complement(1102432..1102737); alias=Sc:--NA--:/Ca:--NA--:/nr-description: --NA--
Ssc_01	CLC	Gene	1091416	1092156	.	-	.	name=Ssc_0655; ID=Ssc_01_ORF_complement(1091416..1092156); alias=Sc:YMR038C:CCS1/Ca:C1_07180W_B:C1_07180W_B/nr-description: Cu,Zn superoxide dismutase [Cyberlindnera jadinii NRRL Y-1542]
Ssc_01	CLC	Gene	1073059	1073406	.	-	.	name=Ssc_0656; ID=Ssc_01_ORF_complement(1073059..1073406); alias=Sc:YHL015W:RPS20/Ca:CR_08150W_A:RPS20/nr-description: ribosomal 40S subunit S20 [Candida albicans SC5314]
Ssc_01	CLC	Gene	1066981	1068495	.	-	.	name=Ssc_0657; ID=Ssc_01_ORF_complement(1066981..1068495); alias=Sc:YNL142W:MEP2/Ca:C4_00430W_A:MEP2/nr-description: ammonium permease [Ascoidea rubescens DSM 1968]
Ssc_01	CLC	ORF	1063057	1063533	.	-	.	name=Ssc_0658; ID=Ssc_01_ORF_complement(1063057..1063533); alias=Sc:YPL012W:RRP12/Ca:C7_01030C_A:C7_01030C_A/nr-description: ribosomal RNA-processing 12
Ssc_01	CLC	ORF	1060240	1062042	.	-	.	name=Ssc_0659; ID=Ssc_01_ORF_complement(1060240..1062042); alias=Sc:--NA--:/Ca:--NA--:/nr-description: --NA--
Ssc_01	CLC	Gene	1040125	1041465	.	-	.	name=Ssc_0660; ID=Ssc_01_ORF_complement(1040125..1041465); alias=Sc:YDL147W:RPN5/Ca:C5_05380W_A:RPN5/nr-description: PCI-domain-containing [Cyberlindnera jadinii NRRL Y-1542]
Ssc_01	CLC	Gene	1029346	1034340	.	-	.	name=Ssc_0661; ID=Ssc_01_ORF_complement(1029346..1034340); alias=Sc:YGL206C:CHC1/Ca:C6_02120W_B:C6_02120W_B/nr-description: clathrin heavy chain, partial [Candida albicans SC5314]
Ssc_01	CLC	ORF	1024270	1024584	.	-	.	name=Ssc_0662; ID=Ssc_01_ORF_complement(1024270..1024584); alias=Sc:--NA--:/Ca:--NA--:/nr-description: --NA--
Ssc_01	CLC	ORF	1022716	1023027	.	-	.	name=Ssc_0663; ID=Ssc_01_ORF_complement(1022716..1023027); alias=Sc:--NA--:/Ca:--NA--:/nr-description: --NA--
Ssc_01	CLC	ORF	1005646	1006167	.	-	.	name=Ssc_0664; ID=Ssc_01_ORF_complement(1005646..1006167); alias=Sc:--NA--:/Ca:--NA--:/nr-description: --NA--
Ssc_01	CLC	Gene	987706	988698	.	-	.	name=Ssc_0665; ID=Ssc_01_ORF_complement(987706..988698); alias=Sc:--NA--:/Ca:--NA--:/nr-description: heat shock hsp20
Ssc_01	CLC	ORF	984175	985692	.	-	.	name=Ssc_0666; ID=Ssc_01_ORF_complement(984175..985692); alias=Sc:--NA--:/Ca:--NA--:/nr-description: --NA--
Ssc_01	CLC	ORF	978286	978720	.	-	.	name=Ssc_0667; ID=Ssc_01_ORF_complement(978286..978720); alias=Sc:--NA--:/Ca:--NA--:/nr-description: --NA--
Ssc_01	CLC	ORF	977932	978240	.	-	.	name=Ssc_0668; ID=Ssc_01_ORF_complement(977932..978240); alias=Sc:--NA--:/Ca:--NA--:/nr-description: --NA--
Ssc_01	CLC	Gene	972616	974187	.	-	.	name=Ssc_0669; ID=Ssc_01_ORF_complement(972616..974187); alias=Sc:YBL015W:ACH1/Ca:C5_02000C_B:C5_02000C_B/nr-description: Acetyl- hydrolase [Debaryomyces fabryi]
Ssc_01	CLC	ORF	970057	971094	.	-	.	name=Ssc_0670; ID=Ssc_01_ORF_complement(970057..971094); alias=Sc:--NA--:/Ca:--NA--:/nr-description: --NA--
Ssc_01	CLC	Gene	967045	967692	.	-	.	name=Ssc_0671; ID=Ssc_01_ORF_complement(967045..967692); alias=Sc:YML012W:ERV25/Ca:C3_06250W_A:ERV25/nr-description: membrane [Wickerhamomyces ciferrii]
Ssc_01	CLC	ORF	953857	954222	.	-	.	name=Ssc_0672; ID=Ssc_01_ORF_complement(953857..954222); alias=Sc:--NA--:/Ca:--NA--:/nr-description: --NA--
Ssc_01	CLC	ORF	952351	953823	.	-	.	name=Ssc_0673; ID=Ssc_01_ORF_complement(952351..953823); alias=Sc:--NA--:/Ca:--NA--:/nr-description: --NA--
Ssc_01	CLC	ORF	940030	940344	.	-	.	name=Ssc_0674; ID=Ssc_01_ORF_complement(940030..940344); alias=Sc:--NA--:/Ca:--NA--:/nr-description: --NA--
Ssc_01	CLC	ORF	939202	939648	.	-	.	name=Ssc_0675; ID=Ssc_01_ORF_complement(939202..939648); alias=Sc:--NA--:/Ca:--NA--:/nr-description: --NA--
Ssc_01	CLC	Gene	927820	929313	.	-	.	name=Ssc_0676; ID=Ssc_01_ORF_complement(927820..929313); alias=Sc:YKR063C:LAS1/Ca:C2_06000W_B:C2_06000W_B/nr-description: LAS1 [[Candida] glabrata]
Ssc_01	CLC	Gene	913915	916344	.	-	.	name=Ssc_0677; ID=Ssc_01_ORF_complement(913915..916344); alias=Sc:YAL053W:FLC2/Ca:C2_07830W_A:FLC3/nr-description: flavin carrier 3 [Wickerhamomyces ciferrii]
Ssc_01	CLC	Gene	910612	912783	.	-	.	name=Ssc_0678; ID=Ssc_01_ORF_complement(910612..912783); alias=Sc:YLL035W:GRC3/Ca:CR_06450W_B:CR_06450W_B/nr-description: Polynucleotide 5 -hydroxyl-kinase GRC3 [[Candida] glabrata]
Ssc_01	CLC	Gene	908206	909936	.	-	.	name=Ssc_0679; ID=Ssc_01_ORF_complement(908206..909936); alias=Sc:YLR081W:GAL2/Ca:C2_01000W_A:HGT7/nr-description: Pc13g10850 [Penicillium rubens Wisconsin 54-1255]
Ssc_01	CLC	ORF	890902	891327	.	-	.	name=Ssc_0680; ID=Ssc_01_ORF_complement(890902..891327); alias=Sc:--NA--:/Ca:--NA--:/nr-description: --NA--
Ssc_01	CLC	Gene	888706	890223	.	-	.	name=Ssc_0681; ID=Ssc_01_ORF_complement(888706..890223); alias=Sc:YPL003W:ULA1/Ca:C5_01590W_B:C5_01590W_B/nr-description: amyloid beta precursor -binding 1 [Dictyostelium discoideum AX4]
Ssc_01	CLC	Gene	886543	888348	.	-	.	name=Ssc_0682; ID=Ssc_01_ORF_complement(886543..888348); alias=Sc:YOR181W:LAS17/Ca:CR_09650W_A:WAL1/nr-description: Piso0_004396 [Millerozyma farinosa CBS 7064]
Ssc_01	CLC	Gene	883855	885237	.	-	.	name=Ssc_0683; ID=Ssc_01_ORF_complement(883855..885237); alias=Sc:YHR111W:UBA4/Ca:C1_10930C_B:C1_10930C_B/nr-description: Adenylyltransferase and sulfurtransferase UBA4
Ssc_01	CLC	Gene	876007	876321	.	-	.	name=Ssc_0684; ID=Ssc_01_ORF_complement(876007..876321); alias=Sc:YJR085C:YJR085C/Ca:CR_04730W_B:CR_04730W_B/nr-description: TMEM14-domain-containing [[Candida] tenuis ATCC 10573]
Ssc_01	CLC	Gene	849439	850638	.	-	.	name=Ssc_0685; ID=Ssc_01_ORF_complement(849439..850638); alias=Sc:--NA--:/Ca:--NA--:/nr-description: DEHA2F07326p [Debaryomyces hansenii CBS767]
Ssc_01	CLC	ORF	843805	844140	.	-	.	name=Ssc_0686; ID=Ssc_01_ORF_complement(843805..844140); alias=Sc:--NA--:/Ca:--NA--:/nr-description: --NA--
Ssc_01	CLC	ORF	842074	842457	.	-	.	name=Ssc_0687; ID=Ssc_01_ORF_complement(842074..842457); alias=Sc:--NA--:/Ca:--NA--:/nr-description: --NA--
Ssc_01	CLC	Gene	834559	835635	.	-	.	name=Ssc_0688; ID=Ssc_01_ORF_complement(834559..835635); alias=Sc:YBR141C:BMT2/Ca:C2_05080C_A:C2_05080C_A/nr-description: Piso0_004518 [Millerozyma farinosa CBS 7064]
Ssc_01	CLC	ORF	819724	820041	.	-	.	name=Ssc_0689; ID=Ssc_01_ORF_complement(819724..820041); alias=Sc:--NA--:/Ca:--NA--:/nr-description: --NA--
Ssc_01	CLC	Gene	811981	814206	.	-	.	name=Ssc_0690; ID=Ssc_01_ORF_complement(811981..814206); alias=Sc:YDR484W:VPS52/Ca:CR_10710C_B:CR_10710C_B/nr-description: Vacuolar sorting-associated 52 [[Candida] glabrata]
Ssc_01	CLC	ORF	789310	790023	.	-	.	name=Ssc_0691; ID=Ssc_01_ORF_complement(789310..790023); alias=Sc:--NA--:/Ca:--NA--:/nr-description: --NA--
Ssc_01	CLC	ORF	780868	781176	.	-	.	name=Ssc_0692; ID=Ssc_01_ORF_complement(780868..781176); alias=Sc:--NA--:/Ca:--NA--:/nr-description: --NA--
Ssc_01	CLC	ORF	761071	761394	.	-	.	name=Ssc_0693; ID=Ssc_01_ORF_complement(761071..761394); alias=Sc:--NA--:/Ca:--NA--:/nr-description: --NA--
Ssc_01	CLC	Gene	756487	757770	.	-	.	name=Ssc_0694; ID=Ssc_01_ORF_complement(756487..757770); alias=Sc:--NA--:/Ca:C4_03340C_A:C4_03340C_A/nr-description: FAD NAD(P)-binding domain-containing [Candida tanzawaensis NRRL Y-17324]
Ssc_01	CLC	ORF	752923	754236	.	-	.	name=Ssc_0695; ID=Ssc_01_ORF_complement(752923..754236); alias=Sc:--NA--:/Ca:--NA--:/nr-description: --NA--
Ssc_01	CLC	Gene	720925	721524	.	-	.	name=Ssc_0696; ID=Ssc_01_ORF_complement(720925..721524); alias=Sc:--NA--:/Ca:--NA--:/nr-description: dna repair nse1 [Diplodia corticola]
Ssc_01	CLC	Gene	708226	712659	.	-	.	name=Ssc_0697; ID=Ssc_01_ORF_complement(708226..712659); alias=Sc:YNL088W:TOP2/Ca:C4_06600W_B:C4_06600W_B/nr-description: DNA topoisomerase 2 [[Candida] glabrata]
Ssc_01	CLC	Gene	695116	699072	.	-	.	name=Ssc_0698; ID=Ssc_01_ORF_complement(695116..699072); alias=Sc:--NA--:/Ca:C7_03480W_A:C7_03480W_A/nr-description: SEC7 [Ascoidea rubescens DSM 1968]
Ssc_01	CLC	ORF	662776	663132	.	-	.	name=Ssc_0699; ID=Ssc_01_ORF_complement(662776..663132); alias=Sc:--NA--:/Ca:--NA--:/nr-description: --NA--
Ssc_01	CLC	Gene	660013	661173	.	-	.	name=Ssc_0700; ID=Ssc_01_ORF_complement(660013..661173); alias=Sc:YLR420W:URA4/Ca:C5_00900C_B:C5_00900C_B/nr-description: DEHA2D10780p [Debaryomyces hansenii CBS767]
Ssc_01	CLC	Gene	657778	658539	.	-	.	name=Ssc_0701; ID=Ssc_01_ORF_complement(657778..658539); alias=Sc:YLR022C:SDO1/Ca:C4_02880C_B:C4_02880C_B/nr-description: Shwachman-Bodian-diamond syndrome [Cyberlindnera jadinii NRRL Y-1542]
Ssc_01	CLC	Gene	648769	652146	.	-	.	name=Ssc_0702; ID=Ssc_01_ORF_complement(648769..652146); alias=Sc:YBR059C:AKL1/Ca:C2_10750C_B:C2_10750C_B/nr-description: Ser-Thr kinase, member (with Ark1p and Prk1p) of the Ark kinase family [Komagataella phaffii GS115]
Ssc_01	CLC	ORF	646057	646923	.	-	.	name=Ssc_0703; ID=Ssc_01_ORF_complement(646057..646923); alias=Sc:--NA--:/Ca:--NA--:/nr-description: --NA--
Ssc_01	CLC	Gene	625777	626337	.	-	.	name=Ssc_0704; ID=Ssc_01_ORF_complement(625777..626337); alias=Sc:YOR252W:TMA16/Ca:C1_09330W_A:C1_09330W_A/nr-description: Translation machinery-associated 16
Ssc_01	CLC	Gene	604036	604734	.	-	.	name=Ssc_0705; ID=Ssc_01_ORF_complement(604036..604734); alias=Sc:--NA--:/Ca:CR_07640C_B:CR_07640C_B/nr-description: DUF1742-domain-containing [Ascoidea rubescens DSM 1968]
Ssc_01	CLC	ORF	578710	579141	.	-	.	name=Ssc_0706; ID=Ssc_01_ORF_complement(578710..579141); alias=Sc:--NA--:/Ca:--NA--:/nr-description: --NA--
Ssc_01	CLC	Gene	569776	572364	.	-	.	name=Ssc_0707; ID=Ssc_01_ORF_complement(569776..572364); alias=Sc:YBL063W:KIP1/Ca:C1_12010C_B:C1_12010C_B/nr-description: kinesin heavy chain
Ssc_01	CLC	Gene	556528	557505	.	-	.	name=Ssc_0708; ID=Ssc_01_ORF_complement(556528..557505); alias=Sc:--NA--:/Ca:--NA--:/nr-description: hypothetical protein ASCRUDRAFT_77856 [Ascoidea rubescens DSM 1968]
Ssc_01	CLC	ORF	532954	533307	.	-	.	name=Ssc_0709; ID=Ssc_01_ORF_complement(532954..533307); alias=Sc:--NA--:/Ca:--NA--:/nr-description: --NA--
Ssc_01	CLC	Gene	518821	519399	.	-	.	name=Ssc_0710; ID=Ssc_01_ORF_complement(518821..519399); alias=Sc:YDR013W:PSF1/Ca:C7_01300C_B:C7_01300C_B/nr-description: DNA replication complex GINS [Wickerhamomyces ciferrii]
Ssc_01	CLC	Gene	503062	504060	.	-	.	name=Ssc_0711; ID=Ssc_01_ORF_complement(503062..504060); alias=Sc:YGR187C:HGH1/Ca:C4_02050W_B:C4_02050W_B/nr-description: DUF383-domain-containing [Candida tanzawaensis NRRL Y-17324]
Ssc_01	CLC	Gene	500245	502374	.	-	.	name=Ssc_0712; ID=Ssc_01_ORF_complement(500245..502374); alias=Sc:YGR186W:TFG1/Ca:C4_02060C_B:C4_02060C_B/nr-description: transcription initiation factor TFIIF subunit alpha
Ssc_01	CLC	ORF	496087	496443	.	-	.	name=Ssc_0713; ID=Ssc_01_ORF_complement(496087..496443); alias=Sc:--NA--:/Ca:--NA--:/nr-description: --NA--
Ssc_01	CLC	Gene	489082	489834	.	-	.	name=Ssc_0714; ID=Ssc_01_ORF_complement(489082..489834); alias=Sc:YGR271C-A:EFG1/Ca:C5_04910W_A:C5_04910W_A/nr-description: rRNA-processing [Wickerhamomyces ciferrii]
Ssc_01	CLC	ORF	470941	471387	.	-	.	name=Ssc_0715; ID=Ssc_01_ORF_complement(470941..471387); alias=Sc:--NA--:/Ca:--NA--:/nr-description: --NA--
Ssc_01	CLC	Gene	456706	457509	.	-	.	name=Ssc_0716; ID=Ssc_01_ORF_complement(456706..457509); alias=Sc:--NA--:/Ca:--NA--:/nr-description: hypothetical protein ASCRUDRAFT_76999 [Ascoidea rubescens DSM 1968]
Ssc_01	CLC	Gene	438976	439719	.	-	.	name=Ssc_0717; ID=Ssc_01_ORF_complement(438976..439719); alias=Sc:--NA--:/Ca:--NA--:/nr-description: Vacuolar sorting-associated [Wickerhamomyces ciferrii]
Ssc_01	CLC	Gene	434806	435801	.	-	.	name=Ssc_0718; ID=Ssc_01_ORF_complement(434806..435801); alias=Sc:YMR166C:YMR166C/Ca:C4_00820W_B:C4_00820W_B/nr-description: mitochondrial carrier [[Candida] glabrata]
Ssc_01	CLC	ORF	427267	427806	.	-	.	name=Ssc_0719; ID=Ssc_01_ORF_complement(427267..427806); alias=Sc:--NA--:/Ca:--NA--:/nr-description: --NA--
Ssc_01	CLC	ORF	405184	405492	.	-	.	name=Ssc_0720; ID=Ssc_01_ORF_complement(405184..405492); alias=Sc:--NA--:/Ca:--NA--:/nr-description: --NA--
Ssc_01	CLC	Gene	392164	393828	.	-	.	name=Ssc_0721; ID=Ssc_01_ORF_complement(392164..393828); alias=Sc:YMR020W:FMS1/Ca:CR_09270C_B:CR_09270C_B/nr-description: AChain A, Crystal Structures Of Fms1 In Complex With Its Inhibitors
Ssc_01	CLC	Gene	379000	379314	.	-	.	name=Ssc_0722; ID=Ssc_01_ORF_complement(379000..379314); alias=Sc:YBL028C:YBL028C/Ca:C3_04510W_A:C3_04510W_A/nr-description: UPF0642 [[Candida] glabrata]
Ssc_01	CLC	Gene	374515	377277	.	-	.	name=Ssc_0723; ID=Ssc_01_ORF_complement(374515..377277); alias=Sc:YOR032C:HMS1/Ca:C6_00280W_B:C6_00280W_B/nr-description: Basic helix-loop-helix (bHLH) with similarity to myc-family transcription factors [Komagataella phaffii GS115]
Ssc_01	CLC	Gene	327625	329475	.	-	.	name=Ssc_0724; ID=Ssc_01_ORF_complement(327625..329475); alias=Sc:YDR536W:STL1/Ca:CR_03850W_B:CR_03850W_B/nr-description: sugar porter
Ssc_01	CLC	ORF	325066	326217	.	-	.	name=Ssc_0725; ID=Ssc_01_ORF_complement(325066..326217); alias=Sc:--NA--:/Ca:--NA--:/nr-description: --NA--
Ssc_01	CLC	Gene	302854	308226	.	-	.	name=Ssc_0726; ID=Ssc_01_ORF_complement(302854..308226); alias=Sc:YKL014C:URB1/Ca:C1_07660W_A:C1_07660W_A/nr-description: Nucleolar pre-ribosomal-associated 1
Ssc_01	CLC	Gene	290464	292104	.	-	.	name=Ssc_0727; ID=Ssc_01_ORF_complement(290464..292104); alias=Sc:YBL020W:RFT1/Ca:CR_04280C_B:CR_04280C_B/nr-description: Rft-1-domain-containing [Cyberlindnera jadinii NRRL Y-1542]
Ssc_01	CLC	Gene	274825	276579	.	-	.	name=Ssc_0728; ID=Ssc_01_ORF_complement(274825..276579); alias=Sc:YGL116W:CDC20/Ca:C6_01150W_B:C6_01150W_B/nr-description: WD40 repeat [Ascoidea rubescens DSM 1968]
Ssc_01	CLC	ORF	223147	223509	.	-	.	name=Ssc_0729; ID=Ssc_01_ORF_complement(223147..223509); alias=Sc:--NA--:/Ca:--NA--:/nr-description: --NA--
Ssc_01	CLC	Gene	210997	212493	.	-	.	name=Ssc_0730; ID=Ssc_01_ORF_complement(210997..212493); alias=Sc:YER122C:GLO3/Ca:C3_00240C_B:C3_00240C_B/nr-description: ADP-ribosylation factor GTPase-activating 2 3
Ssc_01	CLC	ORF	197017	197418	.	-	.	name=Ssc_0731; ID=Ssc_01_ORF_complement(197017..197418); alias=Sc:--NA--:/Ca:--NA--:/nr-description: --NA--
Ssc_01	CLC	Gene	184531	187686	.	-	.	name=Ssc_0732; ID=Ssc_01_ORF_complement(184531..187686); alias=Sc:YKL116C:PRR1/Ca:C5_03150W_B:C5_03150W_B/nr-description: kinase , partial [Cyberlindnera jadinii NRRL Y-1542]
Ssc_01	CLC	ORF	183415	183912	.	-	.	name=Ssc_0733; ID=Ssc_01_ORF_complement(183415..183912); alias=Sc:--NA--:/Ca:--NA--:/nr-description: --NA--
Ssc_01	CLC	ORF	177373	177762	.	-	.	name=Ssc_0734; ID=Ssc_01_ORF_complement(177373..177762); alias=Sc:--NA--:/Ca:--NA--:/nr-description: --NA--
Ssc_01	CLC	Gene	172681	173460	.	-	.	name=Ssc_0735; ID=Ssc_01_ORF_complement(172681..173460); alias=Sc:YDR337W:MRPS28/Ca:CR_01370C_A:CR_01370C_A/nr-description: 37S ribosomal S28, mitochondrial [[Candida] glabrata]
Ssc_01	CLC	ORF	165070	166056	.	-	.	name=Ssc_0736; ID=Ssc_01_ORF_complement(165070..166056); alias=Sc:--NA--:/Ca:--NA--:/nr-description: --NA--
Ssc_01	CLC	Gene	150937	151953	.	-	.	name=Ssc_0737; ID=Ssc_01_ORF_complement(150937..151953); alias=Sc:YIL035C:CKA1/Ca:CR_10660W_B:CR_10660W_B/nr-description: Pkinase-domain-containing [Ascoidea rubescens DSM 1968]
Ssc_01	CLC	ORF	136165	136635	.	-	.	name=Ssc_0738; ID=Ssc_01_ORF_complement(136165..136635); alias=Sc:--NA--:/Ca:--NA--:/nr-description: --NA--
Ssc_01	CLC	Gene	108379	110091	.	-	.	name=Ssc_0739; ID=Ssc_01_ORF_complement(108379..110091); alias=Sc:--NA--:/Ca:CR_07120C_A:CR_07120C_A/nr-description: DEHA2E03916p [Debaryomyces hansenii CBS767]
Ssc_01	CLC	ORF	103114	106461	.	-	.	name=Ssc_0740; ID=Ssc_01_ORF_complement(103114..106461); alias=Sc:--NA--:/Ca:--NA--:/nr-description: --NA--
Ssc_01	CLC	Gene	93736	94665	.	-	.	name=Ssc_0741; ID=Ssc_01_ORF_complement(93736..94665); alias=Sc:YJL041W:NSP1/Ca:C2_03280W_A:NSP1/nr-description: Nsp1p
Ssc_01	CLC	Gene	80980	81411	.	-	.	name=Ssc_0742; ID=Ssc_01_ORF_complement(80980..81411); alias=Sc:YOR224C:RPB8/Ca:CR_04780W_B:CR_04780W_B/nr-description: DNA-directed RNA polymerase II subunit H [Ogataea parapolymorpha DL-1]
Ssc_01	CLC	Gene	51400	53037	.	-	.	name=Ssc_0743; ID=Ssc_01_ORF_complement(51400..53037); alias=Sc:--NA--:/Ca:--NA--:/nr-description: RCC1 domain [Rhizoctonia solani AG-3 Rhs1AP]
Ssc_01	CLC	Gene	40588	42408	.	-	.	name=Ssc_0744; ID=Ssc_01_ORF_complement(40588..42408); alias=Sc:YML013W:UBX2/Ca:C4_06740C_B:C4_06740C_B/nr-description: involved in ER-associated degradation [Komagataella phaffii GS115]
Ssc_01	CLC	Gene	33838	35730	.	-	.	name=Ssc_0745; ID=Ssc_01_ORF_complement(33838..35730); alias=Sc:YHR045W:YHR045W/Ca:C5_05200C_B:C5_05200C_B/nr-description: secreted [Wickerhamomyces ciferrii]
Ssc_01	CLC	Gene	33040	33585	.	-	.	name=Ssc_0746; ID=Ssc_01_ORF_complement(33040..33585); alias=Sc:--NA--:/Ca:--NA--:/nr-description: Uncharacterized -related
Ssc_01	CLC	Gene	27721	29163	.	-	.	name=Ssc_0747; ID=Ssc_01_ORF_complement(27721..29163); alias=Sc:YHR176W:FMO1/Ca:C1_01190C_B:C1_01190C_B/nr-description: FAD NAD(P)-binding domain-containing [Hyphopichia burtonii NRRL Y-1933]
Ssc_01	CLC	Gene	22891	24114	.	-	.	name=Ssc_0748; ID=Ssc_01_ORF_complement(22891..24114); alias=Sc:--NA--:/Ca:C2_09850C_A:C2_09850C_A/nr-description: Clavaminate synthase [Hyphopichia burtonii NRRL Y-1933]
Ssc_01	CLC	ORF	12094	12555	.	-	.	name=Ssc_0749; ID=Ssc_01_ORF_complement(12094..12555); alias=Sc:--NA--:/Ca:--NA--:/nr-description: --NA--
Ssc_01	CLC	ORF	11245	11589	.	-	.	name=Ssc_0750; ID=Ssc_01_ORF_complement(11245..11589); alias=Sc:--NA--:/Ca:--NA--:/nr-description: --NA--
Ssc_01	CLC	ORF	10363	10725	.	-	.	name=Ssc_0751; ID=Ssc_01_ORF_complement(10363..10725); alias=Sc:--NA--:/Ca:--NA--:/nr-description: --NA--
Ssc_01	CLC	ORF	9496	9861	.	-	.	name=Ssc_0752; ID=Ssc_01_ORF_complement(9496..9861); alias=Sc:--NA--:/Ca:--NA--:/nr-description: --NA--
Ssc_01	CLC	Gene	1470685	1471992	.	+	.	name=Ssc_0753; ID=Ssc_01_ORF_1470685..1471992; alias=Sc:YBR029C:CDS1/Ca:C5_04100W_B:C5_04100W_B/nr-description: phosphatidate cytidylyltransferase [Candida albicans SC5314]
Ssc_01	CLC	ORF	1472383	1472688	.	+	.	name=Ssc_0754; ID=Ssc_01_ORF_1472383..1472688; alias=Sc:--NA--:/Ca:--NA--:/nr-description: --NA--
Ssc_01	CLC	ORF	1478785	1479096	.	+	.	name=Ssc_0755; ID=Ssc_01_ORF_1478785..1479096; alias=Sc:--NA--:/Ca:--NA--:/nr-description: --NA--
Ssc_01	CLC	Gene	1484458	1485645	.	+	.	name=Ssc_0756; ID=Ssc_01_ORF_1484458..1485645; alias=Sc:YPL092W:SSU1/Ca:CR_09170C_B:CR_09170C_B/nr-description: membrane transporter ( ) [Schizosaccharomyces pombe 972h-]
Ssc_01	CLC	Gene	1486951	1488144	.	+	.	name=Ssc_0757; ID=Ssc_01_ORF_1486951..1488144; alias=Sc:YLR121C:YPS3/Ca:C3_02510C_A:SAP8/nr-description: Asp-domain-containing [Hyphopichia burtonii NRRL Y-1933]
Ssc_01	CLC	Gene	1491295	1492710	.	+	.	name=Ssc_0758; ID=Ssc_01_ORF_1491295..1492710; alias=Sc:--NA--:/Ca:C2_03450W_B:C2_03450W_B/nr-description: DEHA2E13046p [Debaryomyces hansenii CBS767]
Ssc_01	CLC	Gene	1502236	1504944	.	+	.	name=Ssc_0759; ID=Ssc_01_ORF_1502236..1504944; alias=Sc:YOR141C:ARP8/Ca:C1_01700W_B:C1_01700W_B/nr-description: actin-like ATPase domain-containing , partial [Ascoidea rubescens DSM 1968]
Ssc_01	CLC	Gene	1514494	1518180	.	+	.	name=Ssc_0760; ID=Ssc_01_ORF_1514494..1518180; alias=Sc:--NA--:/Ca:--NA--:/nr-description: dynein assembly factor 3, axonemal homolog isoform X1
Ssc_01	CLC	ORF	1536292	1536603	.	+	.	name=Ssc_0761; ID=Ssc_01_ORF_1536292..1536603; alias=Sc:--NA--:/Ca:--NA--:/nr-description: --NA--
Ssc_01	CLC	ORF	1540216	1540548	.	+	.	name=Ssc_0762; ID=Ssc_01_ORF_1540216..1540548; alias=Sc:--NA--:/Ca:--NA--:/nr-description: --NA--
Ssc_01	CLC	Gene	1545544	1547628	.	+	.	name=Ssc_0763; ID=Ssc_01_ORF_1545544..1547628; alias=Sc:YKL104C:GFA1/Ca:C3_02280C_B:C3_02280C_B/nr-description: Glutamine--fructose-6-phosphate aminotransferase [[Candida] glabrata]
Ssc_01	CLC	ORF	1566121	1568106	.	+	.	name=Ssc_0764; ID=Ssc_01_ORF_1566121..1568106; alias=Sc:--NA--:/Ca:--NA--:/nr-description: --NA--
Ssc_01	CLC	Gene	1570246	1570794	.	+	.	name=Ssc_0765; ID=Ssc_01_ORF_1570246..1570794; alias=Sc:YHR193C:EGD2/Ca:C3_04140C_B:C3_04140C_B/nr-description: nascent polypeptide-associated complex subunit alpha, partial [Ascoidea rubescens DSM 1968]
Ssc_01	CLC	ORF	1571194	1572297	.	+	.	name=Ssc_0766; ID=Ssc_01_ORF_1571194..1572297; alias=Sc:--NA--:/Ca:--NA--:/nr-description: --NA--
Ssc_01	CLC	Gene	1576003	1577154	.	+	.	name=Ssc_0767; ID=Ssc_01_ORF_1576003..1577154; alias=Sc:YOR123C:LEO1/Ca:C7_00070C_A:C7_00070C_A/nr-description: RNA polymerase-associated LEO1 [[Candida] glabrata]
Ssc_01	CLC	ORF	1590205	1594038	.	+	.	name=Ssc_0768; ID=Ssc_01_ORF_1590205..1594038; alias=Sc:--NA--:/Ca:--NA--:/nr-description: --NA--
Ssc_01	CLC	ORF	1598719	1601193	.	+	.	name=Ssc_0769; ID=Ssc_01_ORF_1598719..1601193; alias=Sc:--NA--:/Ca:--NA--:/nr-description: --NA--
Ssc_01	CLC	Gene	1609987	1611546	.	+	.	name=Ssc_0770; ID=Ssc_01_ORF_1609987..1611546; alias=Sc:YGR223C:HSV2/Ca:C4_05350W_A:C4_05350W_A/nr-description: WD40 repeat [Ascoidea rubescens DSM 1968]
Ssc_01	CLC	ORF	1615324	1615743	.	+	.	name=Ssc_0771; ID=Ssc_01_ORF_1615324..1615743; alias=Sc:--NA--:/Ca:--NA--:/nr-description: --NA--
Ssc_01	CLC	Gene	1617388	1620966	.	+	.	name=Ssc_0772; ID=Ssc_01_ORF_1617388..1620966; alias=Sc:YDL019C:OSH2/Ca:C1_08180C_A:C1_08180C_A/nr-description: Piso0_002949 [Millerozyma farinosa CBS 7064]
Ssc_01	CLC	Gene	1624723	1625919	.	+	.	name=Ssc_0773; ID=Ssc_01_ORF_1624723..1625919; alias=Sc:YAL012W:CYS3/Ca:CR_08340W_B:CR_08340W_B/nr-description: Cystathionine gamma-lyase [[Candida] glabrata]
Ssc_01	CLC	Gene	1649647	1651161	.	+	.	name=Ssc_0774; ID=Ssc_01_ORF_1649647..1651161; alias=Sc:YDR364C:CDC40/Ca:C1_12750C_B:C1_12750C_B/nr-description: WD40 repeat [Hyphopichia burtonii NRRL Y-1933]
Ssc_01	CLC	Gene	1656013	1659744	.	+	.	name=Ssc_0775; ID=Ssc_01_ORF_1656013..1659744; alias=Sc:YGL156W:AMS1/Ca:C4_02360W_B:C4_02360W_B/nr-description: glycoside hydrolase family 38 [Ascoidea rubescens DSM 1968]
Ssc_01	CLC	ORF	1687615	1687926	.	+	.	name=Ssc_0776; ID=Ssc_01_ORF_1687615..1687926; alias=Sc:--NA--:/Ca:--NA--:/nr-description: --NA--
Ssc_01	CLC	Gene	1701142	1702050	.	+	.	name=Ssc_0777; ID=Ssc_01_ORF_1701142..1702050; alias=Sc:YGL221C:NIF3/Ca:C4_05960W_A:NIF3/nr-description: family dinuclear metal center
Ssc_01	CLC	Gene	1702522	1705305	.	+	.	name=Ssc_0778; ID=Ssc_01_ORF_1702522..1705305; alias=Sc:YBR017C:KAP104/Ca:C2_05270W_A:C2_05270W_A/nr-description: Transportin, cytosolic karyopherin beta 2 [Ogataea parapolymorpha DL-1]
Ssc_01	CLC	ORF	1706683	1707105	.	+	.	name=Ssc_0779; ID=Ssc_01_ORF_1706683..1707105; alias=Sc:--NA--:/Ca:--NA--:/nr-description: --NA--
Ssc_01	CLC	Gene	1707877	1708812	.	+	.	name=Ssc_0780; ID=Ssc_01_ORF_1707877..1708812; alias=Sc:--NA--:/Ca:C2_00180C_A:C2_00180C_A/nr-description: Uricase [Ogataea parapolymorpha DL-1]
Ssc_01	CLC	Gene	1745068	1750881	.	+	.	name=Ssc_0781; ID=Ssc_01_ORF_1745068..1750881; alias=Sc:YLR422W:YLR422W/Ca:C2_04050C_B:C2_04050C_B/nr-description: DOCK [Wickerhamomyces ciferrii]
Ssc_01	CLC	Gene	1751173	1752048	.	+	.	name=Ssc_0782; ID=Ssc_01_ORF_1751173..1752048; alias=Sc:--NA--:/Ca:--NA--:/nr-description: zf-C3HC-domain-containing [Cyberlindnera jadinii NRRL Y-1542]
Ssc_01	CLC	Gene	1752874	1754850	.	+	.	name=Ssc_0783; ID=Ssc_01_ORF_1752874..1754850; alias=Sc:YNR038W:DBP6/Ca:CR_07750C_B:CR_07750C_B/nr-description: ATP-dependent RNA helicase DBP6
Ssc_01	CLC	Gene	1762624	1765164	.	+	.	name=Ssc_0784; ID=Ssc_01_ORF_1762624..1765164; alias=Sc:YLR001C:YLR001C/Ca:C7_00260C_A:C7_00260C_A/nr-description: FAS1 domain-containing [Wickerhamomyces ciferrii]
Ssc_01	CLC	ORF	1767889	1768236	.	+	.	name=Ssc_0785; ID=Ssc_01_ORF_1767889..1768236; alias=Sc:--NA--:/Ca:--NA--:/nr-description: --NA--
Ssc_01	CLC	ORF	1768708	1769070	.	+	.	name=Ssc_0786; ID=Ssc_01_ORF_1768708..1769070; alias=Sc:--NA--:/Ca:--NA--:/nr-description: --NA--
Ssc_01	CLC	ORF	1771228	1771626	.	+	.	name=Ssc_0787; ID=Ssc_01_ORF_1771228..1771626; alias=Sc:--NA--:/Ca:--NA--:/nr-description: --NA--
Ssc_01	CLC	Gene	1778602	1780119	.	+	.	name=Ssc_0788; ID=Ssc_01_ORF_1778602..1780119; alias=Sc:YMR285C:NGL2/Ca:C6_02580W_B:C6_02580W_B/nr-description: RNA exonuclease NGL3 [Wickerhamomyces ciferrii]
Ssc_01	CLC	Gene	1789702	1791450	.	+	.	name=Ssc_0789; ID=Ssc_01_ORF_1789702..1791450; alias=Sc:--NA--:/Ca:--NA--:/nr-description: HCR011Wp [Eremothecium sinecaudum]
Ssc_01	CLC	ORF	1816345	1816785	.	+	.	name=Ssc_0790; ID=Ssc_01_ORF_1816345..1816785; alias=Sc:--NA--:/Ca:--NA--:/nr-description: --NA--
Ssc_01	CLC	ORF	1822816	1823151	.	+	.	name=Ssc_0791; ID=Ssc_01_ORF_1822816..1823151; alias=Sc:--NA--:/Ca:--NA--:/nr-description: --NA--
Ssc_01	CLC	ORF	1840093	1843110	.	+	.	name=Ssc_0792; ID=Ssc_01_ORF_1840093..1843110; alias=Sc:--NA--:/Ca:--NA--:/nr-description: --NA--
Ssc_01	CLC	Gene	1843972	1846026	.	+	.	name=Ssc_0793; ID=Ssc_01_ORF_1843972..1846026; alias=Sc:--NA--:/Ca:--NA--:/nr-description: Bud emergence 4
Ssc_01	CLC	Gene	1855636	1857288	.	+	.	name=Ssc_0794; ID=Ssc_01_ORF_1855636..1857288; alias=Sc:YHR086W:NAM8/Ca:C2_07520C_A:C2_07520C_A/nr-description: RNA-binding domain-containing , partial [Ascoidea rubescens DSM 1968]
Ssc_01	CLC	Gene	1858369	1860384	.	+	.	name=Ssc_0795; ID=Ssc_01_ORF_1858369..1860384; alias=Sc:YPR031W:NTO1/Ca:C3_04540C_B:C3_04540C_B/nr-description: Subunit of the 3 histone acetyltransferase complex that acetylates histone H3 [Komagataella phaffii GS115]
Ssc_01	CLC	Gene	1872580	1874562	.	+	.	name=Ssc_0796; ID=Ssc_01_ORF_1872580..1874562; alias=Sc:--NA--:/Ca:--NA--:/nr-description: Ydl063c [Candida orthopsilosis]
Ssc_01	CLC	ORF	1877113	1877736	.	+	.	name=Ssc_0797; ID=Ssc_01_ORF_1877113..1877736; alias=Sc:--NA--:/Ca:--NA--:/nr-description: --NA--
Ssc_01	CLC	ORF	1885219	1885647	.	+	.	name=Ssc_0798; ID=Ssc_01_ORF_1885219..1885647; alias=Sc:--NA--:/Ca:--NA--:/nr-description: --NA--
Ssc_01	CLC	Gene	1886656	1887741	.	+	.	name=Ssc_0799; ID=Ssc_01_ORF_1886656..1887741; alias=Sc:YKL060C:FBA1/Ca:C4_01750C_B:C4_01750C_B/nr-description: Fructose-bisphosphate aldolase [[Candida] glabrata]
Ssc_01	CLC	ORF	1896619	1897707	.	+	.	name=Ssc_0800; ID=Ssc_01_ORF_1896619..1897707; alias=Sc:--NA--:/Ca:--NA--:/nr-description: --NA--
Ssc_01	CLC	ORF	1907236	1907640	.	+	.	name=Ssc_0801; ID=Ssc_01_ORF_1907236..1907640; alias=Sc:--NA--:/Ca:--NA--:/nr-description: --NA--
Ssc_01	CLC	ORF	1910116	1910478	.	+	.	name=Ssc_0802; ID=Ssc_01_ORF_1910116..1910478; alias=Sc:--NA--:/Ca:--NA--:/nr-description: --NA--
Ssc_01	CLC	Gene	1913890	1916187	.	+	.	name=Ssc_0803; ID=Ssc_01_ORF_1913890..1916187; alias=Sc:YML035C:AMD1/Ca:C2_03360W_B:C2_03360W_B/nr-description: AMP deaminase [Wickerhamomyces ciferrii]
Ssc_01	CLC	ORF	1929226	1929789	.	+	.	name=Ssc_0804; ID=Ssc_01_ORF_1929226..1929789; alias=Sc:--NA--:/Ca:--NA--:/nr-description: --NA--
Ssc_01	CLC	ORF	1934251	1934736	.	+	.	name=Ssc_0805; ID=Ssc_01_ORF_1934251..1934736; alias=Sc:--NA--:/Ca:--NA--:/nr-description: --NA--
Ssc_01	CLC	Gene	1940407	1941723	.	+	.	name=Ssc_0806; ID=Ssc_01_ORF_1940407..1941723; alias=Sc:--NA--:/Ca:--NA--:/nr-description: Cyclin pch1
Ssc_01	CLC	ORF	1950787	1951203	.	+	.	name=Ssc_0807; ID=Ssc_01_ORF_1950787..1951203; alias=Sc:--NA--:/Ca:--NA--:/nr-description: --NA--
Ssc_01	CLC	Gene	1951594	1953378	.	+	.	name=Ssc_0808; ID=Ssc_01_ORF_1951594..1953378; alias=Sc:YER036C:ARB1/Ca:C2_08000C_B:C2_08000C_B/nr-description: ATP-binding cassette [Spathaspora passalidarum NRRL Y-27907]
Ssc_01	CLC	Gene	1966957	1967643	.	+	.	name=Ssc_0809; ID=Ssc_01_ORF_1966957..1967643; alias=Sc:YMR079W:SEC14/Ca:C5_00480C_B:C5_00480C_B/nr-description: SEC14 cytosolic factor [Wickerhamomyces ciferrii]
Ssc_01	CLC	Gene	1976446	1978089	.	+	.	name=Ssc_0810; ID=Ssc_01_ORF_1976446..1978089; alias=Sc:YOR378W:AMF1/Ca:C1_10710C_A:C1_10710C_A/nr-description: Aminotriazole resistance [Ogataea parapolymorpha DL-1]
Ssc_01	CLC	Gene	1980940	1981890	.	+	.	name=Ssc_0811; ID=Ssc_01_ORF_1980940..1981890; alias=Sc:--NA--:/Ca:--NA--:/nr-description: Saccharomyces cerevisiae YPL233W NSL1 Essential component of the MIND kinetochore complex
Ssc_01	CLC	Gene	1983253	1984689	.	+	.	name=Ssc_0812; ID=Ssc_01_ORF_1983253..1984689; alias=Sc:YLR058C:SHM2/Ca:C6_03760C_A:SHM2/nr-description: serine hydroxymethyltransferase [Cyberlindnera jadinii NRRL Y-1542]
Ssc_01	CLC	Gene	1989265	1990017	.	+	.	name=Ssc_0813; ID=Ssc_01_ORF_1989265..1990017; alias=Sc:YKR076W:ECM4/Ca:CR_02130W_A:ECM4/nr-description: extracellular matrix 4 [Ascoidea rubescens DSM 1968]
Ssc_01	CLC	Gene	2009317	2010285	.	+	.	name=Ssc_0814; ID=Ssc_01_ORF_2009317..2010285; alias=Sc:YNR054C:ESF2/Ca:C5_02070C_B:C5_02070C_B/nr-description: Pre-rRNA-processing [Wickerhamomyces ciferrii]
Ssc_01	CLC	Gene	2010853	2011566	.	+	.	name=Ssc_0815; ID=Ssc_01_ORF_2010853..2011566; alias=Sc:YHR147C:MRPL6/Ca:CR_00480W_B:CR_00480W_B/nr-description: 54S ribosomal L6, mitochondrial [[Candida] glabrata]
Ssc_01	CLC	Gene	2023471	2025168	.	+	.	name=Ssc_0816; ID=Ssc_01_ORF_2023471..2025168; alias=Sc:--NA--:/Ca:--NA--:/nr-description: Dynactin subunit 4 [Wickerhamomyces ciferrii]
Ssc_01	CLC	Gene	2050498	2051010	.	+	.	name=Ssc_0817; ID=Ssc_01_ORF_2050498..2051010; alias=Sc:--NA--:/Ca:--NA--:/nr-description: DASH complex subunit DAD3 [[Candida] glabrata]
Ssc_01	CLC	Gene	2059459	2060040	.	+	.	name=Ssc_0818; ID=Ssc_01_ORF_2059459..2060040; alias=Sc:YOR287C:RRP36/Ca:CR_07030C_B:CR_07030C_B/nr-description: rRNA biogenesis RRP36
Ssc_01	CLC	Gene	2075125	2076801	.	+	.	name=Ssc_0819; ID=Ssc_01_ORF_2075125..2076801; alias=Sc:YDR232W:HEM1/Ca:CR_02000C_A:HEM1/nr-description: 5-aminolevulinate synthase, mitochondrial
Ssc_01	CLC	Gene	2082562	2084061	.	+	.	name=Ssc_0820; ID=Ssc_01_ORF_2082562..2084061; alias=Sc:YFR006W:YFR006W/Ca:C1_14450C_B:C1_14450C_B/nr-description: X-Pro aminopeptidase [Komagataella phaffii GS115]
Ssc_01	CLC	Gene	2089054	2092194	.	+	.	name=Ssc_0821; ID=Ssc_01_ORF_2089054..2092194; alias=Sc:YHR120W:MSH1/Ca:CR_04120C_B:CR_04120C_B/nr-description: DNA mismatch repair MSH1
Ssc_01	CLC	ORF	2099251	2099934	.	+	.	name=Ssc_0822; ID=Ssc_01_ORF_2099251..2099934; alias=Sc:--NA--:/Ca:--NA--:/nr-description: --NA--
Ssc_01	CLC	ORF	2114371	2115996	.	+	.	name=Ssc_0823; ID=Ssc_01_ORF_2114371..2115996; alias=Sc:--NA--:/Ca:--NA--:/nr-description: --NA--
Ssc_01	CLC	Gene	2117713	2118660	.	+	.	name=Ssc_0824; ID=Ssc_01_ORF_2117713..2118660; alias=Sc:--NA--:/Ca:C2_00110W_B:C2_00110W_B/nr-description: NADH-dependent oxidoreductase [Candida tanzawaensis NRRL Y-17324]
Ssc_01	CLC	Gene	2128261	2129043	.	+	.	name=Ssc_0825; ID=Ssc_01_ORF_2128261..2129043; alias=Sc:YMR193W:MRPL24/Ca:C2_03950W_B:C2_03950W_B/nr-description: 54S ribosomal L24, mitochondrial [[Candida] glabrata]
Ssc_01	CLC	Gene	2136103	2138430	.	+	.	name=Ssc_0826; ID=Ssc_01_ORF_2136103..2138430; alias=Sc:YDL095W:PMT1/Ca:C7_02890C_B:C7_02890C_B/nr-description: glycosyltransferase family 39 [Wickerhamomyces anomalus NRRL Y-366-8]
Ssc_01	CLC	ORF	2151331	2151693	.	+	.	name=Ssc_0827; ID=Ssc_01_ORF_2151331..2151693; alias=Sc:--NA--:/Ca:--NA--:/nr-description: --NA--
Ssc_01	CLC	Gene	2176402	2177994	.	+	.	name=Ssc_0828; ID=Ssc_01_ORF_2176402..2177994; alias=Sc:YHR146W:CRP1/Ca:C1_14290C_A:MDG1/nr-description: carbohydrate-binding module family 48 [Babjeviella inositovora NRRL Y-12698]
Ssc_01	CLC	ORF	2180128	2180910	.	+	.	name=Ssc_0829; ID=Ssc_01_ORF_2180128..2180910; alias=Sc:--NA--:/Ca:--NA--:/nr-description: --NA--
Ssc_01	CLC	Gene	2199004	2201163	.	+	.	name=Ssc_0830; ID=Ssc_01_ORF_2199004..2201163; alias=Sc:YDL106C:PHO2/Ca:C5_05080W_B:C5_05080W_B/nr-description: Regulatory PHO2
Ssc_01	CLC	Gene	2206972	2207808	.	+	.	name=Ssc_0831; ID=Ssc_01_ORF_2206972..2207808; alias=Sc:YKL040C:NFU1/Ca:CR_07670W_A:CR_07670W_A/nr-description: HIRA-interacting 5 [Ascoidea rubescens DSM 1968]
Ssc_01	CLC	Gene	2214967	2216547	.	+	.	name=Ssc_0832; ID=Ssc_01_ORF_2214967..2216547; alias=Sc:YER073W:ALD5/Ca:C2_02970C_A:ALD5/nr-description: aldehyde dehydrogenase [Ascoidea rubescens DSM 1968]
Ssc_01	CLC	ORF	2246887	2248098	.	+	.	name=Ssc_0833; ID=Ssc_01_ORF_2246887..2248098; alias=Sc:--NA--:/Ca:--NA--:/nr-description: --NA--
Ssc_01	CLC	Gene	2249929	2250771	.	+	.	name=Ssc_0834; ID=Ssc_01_ORF_2249929..2250771; alias=Sc:YKR059W:TIF1/Ca:C1_01350C_B:C1_01350C_B/nr-description: eukaryotic initiation factor 4A [Candida tropicalis MYA-3404]
Ssc_01	CLC	ORF	2251318	2251782	.	+	.	name=Ssc_0835; ID=Ssc_01_ORF_2251318..2251782; alias=Sc:--NA--:/Ca:--NA--:/nr-description: --NA--
Ssc_01	CLC	Gene	2258461	2259333	.	+	.	name=Ssc_0836; ID=Ssc_01_ORF_2258461..2259333; alias=Sc:YBR291C:CTP1/Ca:C3_04270C_A:CTP1/nr-description: citrate transport [Spathaspora passalidarum NRRL Y-27907]
Ssc_01	CLC	ORF	2272771	2274132	.	+	.	name=Ssc_0837; ID=Ssc_01_ORF_2272771..2274132; alias=Sc:--NA--:/Ca:--NA--:/nr-description: --NA--
Ssc_01	CLC	Gene	2282176	2286438	.	+	.	name=Ssc_0838; ID=Ssc_01_ORF_2282176..2286438; alias=Sc:YPR189W:SKI3/Ca:C1_09830W_A:SKI3/nr-description: superkiller 3
Ssc_01	CLC	ORF	2299201	2299530	.	+	.	name=Ssc_0839; ID=Ssc_01_ORF_2299201..2299530; alias=Sc:--NA--:/Ca:--NA--:/nr-description: --NA--
Ssc_01	CLC	Gene	2309830	2311251	.	+	.	name=Ssc_0840; ID=Ssc_01_ORF_2309830..2311251; alias=Sc:YLR300W:EXG1/Ca:C1_02990C_B:C1_02990C_B/nr-description: glucan 1,3-beta-glucosidase [Candida albicans SC5314]
Ssc_01	CLC	Gene	2320018	2320608	.	+	.	name=Ssc_0841; ID=Ssc_01_ORF_2320018..2320608; alias=Sc:YDL135C:RDI1/Ca:C3_05000W_A:RDI1/nr-description: Rho GDP-dissociation inhibitor [Pichia kudriavzevii]
Ssc_01	CLC	ORF	2322244	2322840	.	+	.	name=Ssc_0842; ID=Ssc_01_ORF_2322244..2322840; alias=Sc:--NA--:/Ca:--NA--:/nr-description: --NA--
Ssc_01	CLC	ORF	2323906	2324268	.	+	.	name=Ssc_0843; ID=Ssc_01_ORF_2323906..2324268; alias=Sc:--NA--:/Ca:--NA--:/nr-description: --NA--
Ssc_01	CLC	ORF	2344921	2345376	.	+	.	name=Ssc_0844; ID=Ssc_01_ORF_2344921..2345376; alias=Sc:--NA--:/Ca:--NA--:/nr-description: --NA--
Ssc_01	CLC	ORF	2346019	2346372	.	+	.	name=Ssc_0845; ID=Ssc_01_ORF_2346019..2346372; alias=Sc:--NA--:/Ca:--NA--:/nr-description: Mitochondrial ribosomal of the large subunit [Komagataella phaffii GS115]
Ssc_01	CLC	Gene	2350777	2351868	.	+	.	name=Ssc_0846; ID=Ssc_01_ORF_2350777..2351868; alias=Sc:--NA--:/Ca:C3_05170W_B:C3_05170W_B/nr-description: Mediator of RNA polymerase II transcription subunit 23 [Wickerhamomyces ciferrii]
Ssc_01	CLC	ORF	2352895	2353215	.	+	.	name=Ssc_0847; ID=Ssc_01_ORF_2352895..2353215; alias=Sc:--NA--:/Ca:--NA--:/nr-description: --NA--
Ssc_01	CLC	ORF	2354458	2354877	.	+	.	name=Ssc_0848; ID=Ssc_01_ORF_2354458..2354877; alias=Sc:--NA--:/Ca:--NA--:/nr-description: --NA--
Ssc_01	CLC	ORF	2355472	2355954	.	+	.	name=Ssc_0849; ID=Ssc_01_ORF_2355472..2355954; alias=Sc:--NA--:/Ca:--NA--:/nr-description: --NA--
Ssc_01	CLC	Gene	2362876	2364471	.	+	.	name=Ssc_0850; ID=Ssc_01_ORF_2362876..2364471; alias=Sc:YML038C:YMD8/Ca:C7_02310C_A:C7_02310C_A/nr-description: transporter [Wickerhamomyces ciferrii]
Ssc_01	CLC	Gene	2367481	2368953	.	+	.	name=Ssc_0851; ID=Ssc_01_ORF_2367481..2368953; alias=Sc:YDR202C:RAV2/Ca:C6_02850W_B:C6_02850W_B/nr-description: related to Regulator of V-ATPase in vacuolar membrane 2
Ssc_01	CLC	Gene	2369251	2370993	.	+	.	name=Ssc_0852; ID=Ssc_01_ORF_2369251..2370993; alias=Sc:YER014W:HEM14/Ca:C1_08880W_A:HEM14/nr-description: Protoporphyrinogen oxidase
Ssc_01	CLC	ORF	2383531	2383998	.	+	.	name=Ssc_0853; ID=Ssc_01_ORF_2383531..2383998; alias=Sc:--NA--:/Ca:--NA--:/nr-description: --NA--
Ssc_01	CLC	Gene	2385904	2386437	.	+	.	name=Ssc_0854; ID=Ssc_01_ORF_2385904..2386437; alias=Sc:--NA--:/Ca:--NA--:/nr-description: hypothetical protein WICANDRAFT_60895 [Wickerhamomyces anomalus NRRL Y-366-8]
Ssc_01	CLC	Gene	2386894	2387688	.	+	.	name=Ssc_0855; ID=Ssc_01_ORF_2386894..2387688; alias=Sc:YDR246W:TRS23/Ca:C1_02160W_A:C1_02160W_A/nr-description: DEHA2C02420p [Debaryomyces hansenii CBS767]
Ssc_01	CLC	ORF	2396770	2398656	.	+	.	name=Ssc_0856; ID=Ssc_01_ORF_2396770..2398656; alias=Sc:--NA--:/Ca:--NA--:/nr-description: --NA--
Ssc_01	CLC	ORF	2461258	2461911	.	+	.	name=Ssc_0857; ID=Ssc_01_ORF_2461258..2461911; alias=Sc:--NA--:/Ca:--NA--:/nr-description: --NA--
Ssc_01	CLC	ORF	2462467	2464593	.	+	.	name=Ssc_0858; ID=Ssc_01_ORF_2462467..2464593; alias=Sc:--NA--:/Ca:--NA--:/nr-description: --NA--
Ssc_01	CLC	ORF	2466604	2466951	.	+	.	name=Ssc_0859; ID=Ssc_01_ORF_2466604..2466951; alias=Sc:--NA--:/Ca:--NA--:/nr-description: --NA--
Ssc_01	CLC	Gene	2467231	2468583	.	+	.	name=Ssc_0860; ID=Ssc_01_ORF_2467231..2468583; alias=Sc:YOR197W:MCA1/Ca:C3_05190C_B:C3_05190C_B/nr-description: DEHA2G22176p [Debaryomyces hansenii CBS767]
Ssc_01	CLC	Gene	2482798	2484861	.	+	.	name=Ssc_0861; ID=Ssc_01_ORF_2482798..2484861; alias=Sc:YDR456W:NHX1/Ca:C6_00570C_A:NHX1/nr-description: endosomal Na+ H+ exchanger [Cyberlindnera jadinii NRRL Y-1542]
Ssc_01	CLC	Gene	2509027	2510871	.	+	.	name=Ssc_0862; ID=Ssc_01_ORF_2509027..2510871; alias=Sc:YLR403W:SFP1/Ca:C3_04860W_A:SFP1/nr-description: split zinc finger [Candida tanzawaensis NRRL Y-17324]
Ssc_01	CLC	ORF	2547358	2549100	.	+	.	name=Ssc_0863; ID=Ssc_01_ORF_2547358..2549100; alias=Sc:--NA--:/Ca:--NA--:/nr-description: --NA--
Ssc_01	CLC	ORF	2554417	2554755	.	+	.	name=Ssc_0864; ID=Ssc_01_ORF_2554417..2554755; alias=Sc:--NA--:/Ca:--NA--:/nr-description: --NA--
Ssc_01	CLC	ORF	2565067	2565750	.	+	.	name=Ssc_0865; ID=Ssc_01_ORF_2565067..2565750; alias=Sc:--NA--:/Ca:--NA--:/nr-description: --NA--
Ssc_01	CLC	Gene	2571907	2573850	.	+	.	name=Ssc_0866; ID=Ssc_01_ORF_2571907..2573850; alias=Sc:--NA--:/Ca:C4_01960C_B:C4_01960C_B/nr-description: Topoisomerase I damage affected 11 [Debaryomyces fabryi]
Ssc_01	CLC	ORF	2582857	2583189	.	+	.	name=Ssc_0867; ID=Ssc_01_ORF_2582857..2583189; alias=Sc:--NA--:/Ca:--NA--:/nr-description: --NA--
Ssc_01	CLC	ORF	2583328	2583753	.	+	.	name=Ssc_0868; ID=Ssc_01_ORF_2583328..2583753; alias=Sc:--NA--:/Ca:--NA--:/nr-description: --NA--
Ssc_01	CLC	Gene	2590006	2590875	.	+	.	name=Ssc_0869; ID=Ssc_01_ORF_2590006..2590875; alias=Sc:--NA--:/Ca:C3_04130W_B:C3_04130W_B/nr-description: membrane [Wickerhamomyces ciferrii]
Ssc_01	CLC	ORF	2611387	2612541	.	+	.	name=Ssc_0870; ID=Ssc_01_ORF_2611387..2612541; alias=Sc:--NA--:/Ca:--NA--:/nr-description: --NA--
Ssc_01	CLC	Gene	2617741	2618943	.	+	.	name=Ssc_0871; ID=Ssc_01_ORF_2617741..2618943; alias=Sc:YHR179W:OYE2/Ca:CR_00380W_A:CR_00380W_A/nr-description: Widely conserved NADPH oxidoreductase containing flavin mononucleotide (FMN) [Komagataella phaffii GS115]
Ssc_01	CLC	Gene	2623909	2627916	.	+	.	name=Ssc_0872; ID=Ssc_01_ORF_2623909..2627916; alias=Sc:YHL009W-B:YHL009W-B/Ca:--NA--:/nr-description: uncharacterized mitochondrial g00810-like [Ziziphus jujuba]
Ssc_01	CLC	ORF	2629501	2629803	.	+	.	name=Ssc_0873; ID=Ssc_01_ORF_2629501..2629803; alias=Sc:--NA--:/Ca:--NA--:/nr-description: --NA--
Ssc_01	CLC	ORF	2632159	2632524	.	+	.	name=Ssc_0874; ID=Ssc_01_ORF_2632159..2632524; alias=Sc:--NA--:/Ca:--NA--:/nr-description: --NA--
Ssc_01	CLC	Gene	2646934	2647989	.	+	.	name=Ssc_0875; ID=Ssc_01_ORF_2646934..2647989; alias=Sc:YGL212W:VAM7/Ca:C6_00240C_A:C6_00240C_A/nr-description: Phox [Cyberlindnera jadinii NRRL Y-1542]
Ssc_01	CLC	ORF	2650507	2650830	.	+	.	name=Ssc_0876; ID=Ssc_01_ORF_2650507..2650830; alias=Sc:--NA--:/Ca:--NA--:/nr-description: hypothetical protein METBIDRAFT_75905 [Metschnikowia bicuspidata var. bicuspidata NRRL YB-4993]
Ssc_01	CLC	ORF	2658199	2658723	.	+	.	name=Ssc_0877; ID=Ssc_01_ORF_2658199..2658723; alias=Sc:--NA--:/Ca:--NA--:/nr-description: --NA--
Ssc_01	CLC	Gene	2659888	2661444	.	+	.	name=Ssc_0878; ID=Ssc_01_ORF_2659888..2661444; alias=Sc:YER019W:ISC1/Ca:CR_05830C_A:ISC1/nr-description: DNase I [Cyberlindnera jadinii NRRL Y-1542]
Ssc_01	CLC	Gene	2665090	2665437	.	+	.	name=Ssc_0879; ID=Ssc_01_ORF_2665090..2665437; alias=Sc:--NA--:/Ca:--NA--:/nr-description: ZYRO0D06644p [Zygosaccharomyces rouxii]
Ssc_01	CLC	Gene	2670466	2673525	.	+	.	name=Ssc_0880; ID=Ssc_01_ORF_2670466..2673525; alias=Sc:--NA--:/Ca:CR_06240C_B:CR_06240C_B/nr-description: Zcf19 zinc-finger [Candida orthopsilosis]
Ssc_01	CLC	Gene	2674240	2676054	.	+	.	name=Ssc_0881; ID=Ssc_01_ORF_2674240..2676054; alias=Sc:YDR389W:SAC7/Ca:C7_00080C_A:SAC7/nr-description: -domain-containing [Metschnikowia bicuspidata bicuspidata NRRL YB-4993]
Ssc_01	CLC	Gene	2684446	2685588	.	+	.	name=Ssc_0882; ID=Ssc_01_ORF_2684446..2685588; alias=Sc:YGL105W:ARC1/Ca:CR_03060W_A:ARC1/nr-description: methionine-tRNA ligase, beta subunit
Ssc_01	CLC	Gene	2719609	2720760	.	+	.	name=Ssc_0883; ID=Ssc_01_ORF_2719609..2720760; alias=Sc:YGR156W:PTI1/Ca:CR_08900C_B:CR_08900C_B/nr-description: Piso0_003565 [Millerozyma farinosa CBS 7064]
Ssc_01	CLC	Gene	2734417	2736462	.	+	.	name=Ssc_0884; ID=Ssc_01_ORF_2734417..2736462; alias=Sc:YOR033C:EXO1/Ca:C5_00630C_A:EXO1/nr-description: Exonuclease 1 [Wickerhamomyces ciferrii]
Ssc_01	CLC	Gene	2738035	2738487	.	+	.	name=Ssc_0885; ID=Ssc_01_ORF_2738035..2738487; alias=Sc:YML094W:GIM5/Ca:C1_05810W_B:C1_05810W_B/nr-description: Subunit of the heterohexameric cochaperone prefoldin complex which binds specifically to cytosolic c [Komagataella phaffii GS115]
Ssc_01	CLC	ORF	2753923	2755059	.	+	.	name=Ssc_0886; ID=Ssc_01_ORF_2753923..2755059; alias=Sc:--NA--:/Ca:--NA--:/nr-description: --NA--
Ssc_01	CLC	Gene	2762416	2764662	.	+	.	name=Ssc_0887; ID=Ssc_01_ORF_2762416..2764662; alias=Sc:YDR221W:GTB1/Ca:CR_00690C_A:CR_00690C_A/nr-description: glucosidase 2 subunit beta [Phialocephala scopiformis]
Ssc_01	CLC	ORF	2782825	2783244	.	+	.	name=Ssc_0888; ID=Ssc_01_ORF_2782825..2783244; alias=Sc:--NA--:/Ca:--NA--:/nr-description: --NA--
Ssc_01	CLC	Gene	2792539	2794056	.	+	.	name=Ssc_0889; ID=Ssc_01_ORF_2792539..2794056; alias=Sc:YNL227C:JJJ1/Ca:CR_03240C_A:CR_03240C_A/nr-description: DEHA2A07788p [Debaryomyces hansenii CBS767]
Ssc_01	CLC	ORF	2802463	2802771	.	+	.	name=Ssc_0890; ID=Ssc_01_ORF_2802463..2802771; alias=Sc:--NA--:/Ca:--NA--:/nr-description: --NA--
Ssc_01	CLC	Gene	2813932	2823462	.	+	.	name=Ssc_0891; ID=Ssc_01_ORF_2813932..2823462; alias=Sc:YLL040C:VPS13/Ca:C4_06060W_B:C4_06060W_B/nr-description: vacuolar sorting [Scheffersomyces stipitis CBS 6054]
Ssc_01	CLC	Gene	2827051	2830281	.	+	.	name=Ssc_0892; ID=Ssc_01_ORF_2827051..2830281; alias=Sc:YOR048C:RAT1/Ca:C4_01080W_B:C4_01080W_B/nr-description: 5 -3 exoribonuclease 2
Ssc_01	CLC	Gene	1423652	1424521	.	+	.	name=Ssc_0893; ID=Ssc_01_ORF_1423652..1424521; alias=Sc:YIR009W:MSL1/Ca:C1_08890C_A:C1_08890C_A/nr-description: RNA-binding domain-containing [Gloeophyllum trabeum ATCC 11539]
Ssc_01	CLC	Gene	1425011	1425487	.	+	.	name=Ssc_0894; ID=Ssc_01_ORF_1425011..1425487; alias=Sc:YBR252W:DUT1/Ca:C1_01330C_A:DUT1/nr-description: deoxyuridine 5 -triphosphate nucleotidohydrolase [Cyberlindnera jadinii NRRL Y-1542]
Ssc_01	CLC	ORF	1428833	1429222	.	+	.	name=Ssc_0895; ID=Ssc_01_ORF_1428833..1429222; alias=Sc:--NA--:/Ca:--NA--:/nr-description: --NA--
Ssc_01	CLC	Gene	1440122	1443514	.	+	.	name=Ssc_0896; ID=Ssc_01_ORF_1440122..1443514; alias=Sc:YKL064W:MNR2/Ca:C4_00400W_A:MNR2/nr-description: ZYRO0F00924p [Zygosaccharomyces rouxii]
Ssc_01	CLC	Gene	1454354	1457056	.	+	.	name=Ssc_0897; ID=Ssc_01_ORF_1454354..1457056; alias=Sc:YDR416W:SYF1/Ca:C4_06410W_B:C4_06410W_B/nr-description: pre-mRNA-splicing factor syf1
Ssc_01	CLC	Gene	1460924	1461535	.	+	.	name=Ssc_0898; ID=Ssc_01_ORF_1460924..1461535; alias=Sc:--NA--:/Ca:--NA--:/nr-description: hypothetical protein SPAPADRAFT_144303 [Spathaspora passalidarum NRRL Y-27907]
Ssc_01	CLC	Gene	1474925	1476403	.	+	.	name=Ssc_0899; ID=Ssc_01_ORF_1474925..1476403; alias=Sc:YGL028C:SCW11/Ca:C5_04110W_A:SCW11/nr-description: related to family 17 glucosidase SCW11 [Zygosaccharomyces bailii ISA1307]
Ssc_01	CLC	Gene	1488566	1490938	.	+	.	name=Ssc_0900; ID=Ssc_01_ORF_1488566..1490938; alias=Sc:YGR261C:APL6/Ca:C4_03560W_B:C4_03560W_B/nr-description: ARM repeat-containing [Cyberlindnera jadinii NRRL Y-1542]
Ssc_01	CLC	Gene	1498628	1500046	.	+	.	name=Ssc_0901; ID=Ssc_01_ORF_1498628..1500046; alias=Sc:YOL069W:NUF2/Ca:C5_01280C_A:NUF2/nr-description: Nuf2-domain-containing [Cyberlindnera jadinii NRRL Y-1542]
Ssc_01	CLC	ORF	1558499	1558879	.	+	.	name=Ssc_0902; ID=Ssc_01_ORF_1558499..1558879; alias=Sc:--NA--:/Ca:--NA--:/nr-description: Conserved oligomeric Golgi complex subunit 8 [Ogataea parapolymorpha DL-1]
Ssc_01	CLC	Gene	1577642	1578778	.	+	.	name=Ssc_0903; ID=Ssc_01_ORF_1577642..1578778; alias=Sc:YKR030W:GMH1/Ca:C1_14200W_B:C1_14200W_B/nr-description: GMH1 [Pichia kudriavzevii]
Ssc_01	CLC	Gene	1594538	1598311	.	+	.	name=Ssc_0904; ID=Ssc_01_ORF_1594538..1598311; alias=Sc:YPR097W:YPR097W/Ca:C6_03330C_A:C6_03330C_A/nr-description: K7_Ypr097wp [Saccharomyces cerevisiae Kyokai 7]
Ssc_01	CLC	Gene	1654154	1655056	.	+	.	name=Ssc_0905; ID=Ssc_01_ORF_1654154..1655056; alias=Sc:YKL154W:SRP102/Ca:CR_07660C_A:CR_07660C_A/nr-description: P-loop containing nucleoside triphosphate hydrolase [Ascoidea rubescens DSM 1968]
Ssc_01	CLC	Gene	1662659	1664293	.	+	.	name=Ssc_0906; ID=Ssc_01_ORF_1662659..1664293; alias=Sc:YML007W:YAP1/Ca:C3_02220W_B:C3_02220W_B/nr-description: AP-1-like transcription factor [Cyberlindnera jadinii NRRL Y-1542]
Ssc_01	CLC	Gene	1670444	1673011	.	+	.	name=Ssc_0907; ID=Ssc_01_ORF_1670444..1673011; alias=Sc:YGR200C:ELP2/Ca:C4_02850W_B:C4_02850W_B/nr-description: elongator complex [Wickerhamomyces ciferrii]
Ssc_01	CLC	Gene	1673486	1674391	.	+	.	name=Ssc_0908; ID=Ssc_01_ORF_1673486..1674391; alias=Sc:YOL135C:MED7/Ca:C3_02440C_B:C3_02440C_B/nr-description: mediator of RNA polymerase II transcription subunit 7 [Hyphopichia burtonii NRRL Y-1933]
Ssc_01	CLC	Gene	1685783	1687078	.	+	.	name=Ssc_0909; ID=Ssc_01_ORF_1685783..1687078; alias=Sc:YLR286C:CTS1/Ca:CR_10110W_A:CHT3/nr-description: carbohydrate-binding module family 19 [Wickerhamomyces anomalus NRRL Y-366-8]
Ssc_01	CLC	Gene	1687877	1689004	.	+	.	name=Ssc_0910; ID=Ssc_01_ORF_1687877..1689004; alias=Sc:YNL274C:GOR1/Ca:C1_02980W_B:C1_02980W_B/nr-description: AFR675Wp [Eremothecium gossypii ATCC 10895]
Ssc_01	CLC	Gene	1693091	1694899	.	+	.	name=Ssc_0911; ID=Ssc_01_ORF_1693091..1694899; alias=Sc:YBR043C:QDR3/Ca:C6_01290C_A:QDR3/nr-description: MFS general substrate transporter [Ascoidea rubescens DSM 1968]
Ssc_01	CLC	ORF	1713677	1713994	.	+	.	name=Ssc_0912; ID=Ssc_01_ORF_1713677..1713994; alias=Sc:--NA--:/Ca:--NA--:/nr-description: 3-mercaptopyruvate sulfurtransferase [Wickerhamomyces ciferrii]
Ssc_01	CLC	Gene	1730849	1731562	.	+	.	name=Ssc_0913; ID=Ssc_01_ORF_1730849..1731562; alias=Sc:YOR232W:MGE1/Ca:CR_01390W_A:MGE1/nr-description: -domain-containing [Candida tanzawaensis NRRL Y-17324]
Ssc_01	CLC	Gene	1732313	1735894	.	+	.	name=Ssc_0914; ID=Ssc_01_ORF_1732313..1735894; alias=Sc:YPL183C:RTT10/Ca:C6_04530C_B:C6_04530C_B/nr-description: WD40 repeat [Ascoidea rubescens DSM 1968]
Ssc_01	CLC	ORF	1737842	1739953	.	+	.	name=Ssc_0915; ID=Ssc_01_ORF_1737842..1739953; alias=Sc:--NA--:/Ca:--NA--:/nr-description: --NA--
Ssc_01	CLC	ORF	1786499	1786885	.	+	.	name=Ssc_0916; ID=Ssc_01_ORF_1786499..1786885; alias=Sc:--NA--:/Ca:--NA--:/nr-description: --NA--
Ssc_01	CLC	Gene	1795781	1798765	.	+	.	name=Ssc_0917; ID=Ssc_01_ORF_1795781..1798765; alias=Sc:--NA--:/Ca:--NA--:/nr-description: Hydantoin utilization A [Ogataea parapolymorpha DL-1]
Ssc_01	CLC	ORF	1806257	1806613	.	+	.	name=Ssc_0918; ID=Ssc_01_ORF_1806257..1806613; alias=Sc:--NA--:/Ca:--NA--:/nr-description: --NA--
Ssc_01	CLC	Gene	1807130	1808284	.	+	.	name=Ssc_0919; ID=Ssc_01_ORF_1807130..1808284; alias=Sc:--NA--:/Ca:C1_04490W_A:C1_04490W_A/nr-description: NASP-related sim3 [Ogataea parapolymorpha DL-1]
Ssc_01	CLC	ORF	1809527	1810084	.	+	.	name=Ssc_0920; ID=Ssc_01_ORF_1809527..1810084; alias=Sc:--NA--:/Ca:--NA--:/nr-description: --NA--
Ssc_01	CLC	ORF	1823927	1824433	.	+	.	name=Ssc_0921; ID=Ssc_01_ORF_1823927..1824433; alias=Sc:--NA--:/Ca:--NA--:/nr-description: --NA--
Ssc_01	CLC	Gene	1835885	1837666	.	+	.	name=Ssc_0922; ID=Ssc_01_ORF_1835885..1837666; alias=Sc:YKL212W:SAC1/Ca:C1_09990W_A:SAC1/nr-description: Phosphoinositide phosphatase SAC1 [Pichia kudriavzevii]
Ssc_01	CLC	ORF	1847501	1849618	.	+	.	name=Ssc_0923; ID=Ssc_01_ORF_1847501..1849618; alias=Sc:YHL016C:DUR3/Ca:C1_04650W_A:DUR3/nr-description: Urea active transporter [Pichia kudriavzevii]
Ssc_01	CLC	ORF	1850657	1851433	.	+	.	name=Ssc_0924; ID=Ssc_01_ORF_1850657..1851433; alias=Sc:--NA--:/Ca:--NA--:/nr-description: --NA--
Ssc_01	CLC	Gene	1870094	1871038	.	+	.	name=Ssc_0925; ID=Ssc_01_ORF_1870094..1871038; alias=Sc:YPR056W:TFB4/Ca:C6_00640C_A:C6_00640C_A/nr-description: Tfb4-domain-containing [Ascoidea rubescens DSM 1968]
Ssc_01	CLC	Gene	1875101	1876798	.	+	.	name=Ssc_0926; ID=Ssc_01_ORF_1875101..1876798; alias=Sc:YDL174C:DLD1/Ca:C1_00630W_A:C1_00630W_A/nr-description: D-lactate dehydrogenase [cytochrome],mitochondrial [Wickerhamomyces ciferrii]
Ssc_01	CLC	Gene	1898837	1900069	.	+	.	name=Ssc_0927; ID=Ssc_01_ORF_1898837..1900069; alias=Sc:--NA--:/Ca:--NA--:/nr-description: hypothetical protein PACTADRAFT_50089
Ssc_01	CLC	Gene	1903931	1906222	.	+	.	name=Ssc_0928; ID=Ssc_01_ORF_1903931..1906222; alias=Sc:YIL067C:YIL067C/Ca:C2_03150C_B:C2_03150C_B/nr-description: DEHA2G05632p [Debaryomyces hansenii CBS767]
Ssc_01	CLC	Gene	1912139	1913392	.	+	.	name=Ssc_0929; ID=Ssc_01_ORF_1912139..1913392; alias=Sc:YKL211C:TRP3/Ca:C1_12210W_A:TRP3/nr-description: Trp3p
Ssc_01	CLC	ORF	1918649	1919008	.	+	.	name=Ssc_0930; ID=Ssc_01_ORF_1918649..1919008; alias=Sc:--NA--:/Ca:--NA--:/nr-description: --NA--
Ssc_01	CLC	Gene	1919915	1922833	.	+	.	name=Ssc_0931; ID=Ssc_01_ORF_1919915..1922833; alias=Sc:--NA--:/Ca:C5_03260C_B:C5_03260C_B/nr-description: DEHA2E13112p [Debaryomyces hansenii CBS767]
Ssc_01	CLC	Gene	1923563	1925044	.	+	.	name=Ssc_0932; ID=Ssc_01_ORF_1923563..1925044; alias=Sc:YMR091C:NPL6/Ca:C2_00710W_B:C2_00710W_B/nr-description: nuclear localization Npl6
Ssc_01	CLC	Gene	1926692	1927987	.	+	.	name=Ssc_0933; ID=Ssc_01_ORF_1926692..1927987; alias=Sc:YIL033C:BCY1/Ca:C2_01110C_B:C2_01110C_B/nr-description: cAMP-dependent kinase regulatory subunit [Ogataea parapolymorpha DL-1]
Ssc_01	CLC	Gene	1935428	1935808	.	+	.	name=Ssc_0934; ID=Ssc_01_ORF_1935428..1935808; alias=Sc:YGR020C:VMA7/Ca:C2_04150C_A:VMA7/nr-description: V-type proton ATPase subunit F [[Candida] glabrata]
Ssc_01	CLC	Gene	1936808	1938163	.	+	.	name=Ssc_0935; ID=Ssc_01_ORF_1936808..1938163; alias=Sc:YHR075C:PPE1/Ca:C2_01520W_A:PPE1/nr-description: phosphatase methylesterase, partial [Cyberlindnera jadinii NRRL Y-1542]
Ssc_01	CLC	Gene	1939010	1939975	.	+	.	name=Ssc_0936; ID=Ssc_01_ORF_1939010..1939975; alias=Sc:YPL266W:DIM1/Ca:C1_13730C_A:DIM1/nr-description: Dimethyladenosine transferase [[Candida] glabrata]
Ssc_01	CLC	Gene	1942142	1943512	.	+	.	name=Ssc_0937; ID=Ssc_01_ORF_1942142..1943512; alias=Sc:YIL079C:AIR1/Ca:C1_09790C_A:C1_09790C_A/nr-description: RING finger that interacts with the arginine methyltransferase Hmt1p [Komagataella phaffii GS115]
Ssc_01	CLC	Gene	1956554	1957528	.	+	.	name=Ssc_0938; ID=Ssc_01_ORF_1956554..1957528; alias=Sc:YOR221C:MCT1/Ca:CR_05690W_B:CR_05690W_B/nr-description: [acyl-carrier- ] S-malonyltransferase
Ssc_01	CLC	ORF	1960925	1961263	.	+	.	name=Ssc_0939; ID=Ssc_01_ORF_1960925..1961263; alias=Sc:--NA--:/Ca:--NA--:/nr-description: --NA--
Ssc_01	CLC	ORF	1963175	1965016	.	+	.	name=Ssc_0940; ID=Ssc_01_ORF_1963175..1965016; alias=Sc:--NA--:/Ca:--NA--:/nr-description: --NA--
Ssc_01	CLC	Gene	1968188	1969648	.	+	.	name=Ssc_0941; ID=Ssc_01_ORF_1968188..1969648; alias=Sc:YKL145W:RPT1/Ca:C1_05240C_B:C1_05240C_B/nr-description: 26S protease regulatory subunit 7 [[Candida] glabrata]
Ssc_01	CLC	ORF	1973723	1974079	.	+	.	name=Ssc_0942; ID=Ssc_01_ORF_1973723..1974079; alias=Sc:--NA--:/Ca:--NA--:/nr-description: --NA--
Ssc_01	CLC	Gene	1974416	1975279	.	+	.	name=Ssc_0943; ID=Ssc_01_ORF_1974416..1975279; alias=Sc:YLR090W:XDJ1/Ca:C4_06590W_B:C4_06590W_B/nr-description: DEHA2E01716p [Debaryomyces hansenii CBS767]
Ssc_01	CLC	ORF	1997480	1998481	.	+	.	name=Ssc_0944; ID=Ssc_01_ORF_1997480..1998481; alias=Sc:--NA--:/Ca:--NA--:/nr-description: --NA--
Ssc_01	CLC	Gene	2001647	2002102	.	+	.	name=Ssc_0945; ID=Ssc_01_ORF_2001647..2002102; alias=Sc:YPL225W:YPL225W/Ca:CR_09240C_B:CR_09240C_B/nr-description: PBDC1 [Pichia kudriavzevii]
Ssc_01	CLC	Gene	2003282	2005447	.	+	.	name=Ssc_0946; ID=Ssc_01_ORF_2003282..2005447; alias=Sc:--NA--:/Ca:--NA--:/nr-description: hypothetical protein ASCRUDRAFT_87650 [Ascoidea rubescens DSM 1968]
Ssc_01	CLC	ORF	2021546	2021923	.	+	.	name=Ssc_0947; ID=Ssc_01_ORF_2021546..2021923; alias=Sc:--NA--:/Ca:--NA--:/nr-description: Cog6 [Candida orthopsilosis Co 90-125]
Ssc_01	CLC	Gene	2031131	2032450	.	+	.	name=Ssc_0948; ID=Ssc_01_ORF_2031131..2032450; alias=Sc:YDL104C:QRI7/Ca:C4_00810C_B:C4_00810C_B/nr-description: ZYRO0A07326p [Zygosaccharomyces rouxii]
Ssc_01	CLC	Gene	2032835	2033644	.	+	.	name=Ssc_0949; ID=Ssc_01_ORF_2032835..2033644; alias=Sc:YGR220C:MRPL9/Ca:CR_00490W_A:CR_00490W_A/nr-description: 50S ribosomal L3 [Wickerhamomyces ciferrii]
Ssc_01	CLC	Gene	2034500	2035795	.	+	.	name=Ssc_0950; ID=Ssc_01_ORF_2034500..2035795; alias=Sc:YGR210C:YGR210C/Ca:C1_09810W_B:C1_09810W_B/nr-description: YGR210Cp [Ascoidea rubescens DSM 1968]
Ssc_01	CLC	Gene	2042288	2044609	.	+	.	name=Ssc_0951; ID=Ssc_01_ORF_2042288..2044609; alias=Sc:--NA--:/Ca:C2_07690W_B:C2_07690W_B/nr-description: YALI0B09449p [Yarrowia lipolytica]
Ssc_01	CLC	Gene	2085071	2085976	.	+	.	name=Ssc_0952; ID=Ssc_01_ORF_2085071..2085976; alias=Sc:YKL033W-A:YKL033W-A/Ca:--NA--:/nr-description: HAD [Hyphopichia burtonii NRRL Y-1933]
Ssc_01	CLC	Gene	2087318	2088658	.	+	.	name=Ssc_0953; ID=Ssc_01_ORF_2087318..2088658; alias=Sc:YNL119W:NCS2/Ca:CR_03550W_A:NCS2/nr-description: Cytoplasmic tRNA 2-thiolation 2 [[Candida] glabrata]
Ssc_01	CLC	Gene	2100395	2101255	.	+	.	name=Ssc_0954; ID=Ssc_01_ORF_2100395..2101255; alias=Sc:YDR498C:SEC20/Ca:C6_02570C_A:SEC20/nr-description: transporter SEC20
Ssc_01	CLC	Gene	2105837	2107390	.	+	.	name=Ssc_0955; ID=Ssc_01_ORF_2105837..2107390; alias=Sc:YGR252W:GCN5/Ca:CR_06710C_B:CR_06710C_B/nr-description: Histone acetyltransferase GCN5 [[Candida] glabrata]
Ssc_01	CLC	ORF	2109713	2110282	.	+	.	name=Ssc_0956; ID=Ssc_01_ORF_2109713..2110282; alias=Sc:--NA--:/Ca:--NA--:/nr-description: --NA--
Ssc_01	CLC	Gene	2112218	2112814	.	+	.	name=Ssc_0957; ID=Ssc_01_ORF_2112218..2112814; alias=Sc:--NA--:/Ca:--NA--:/nr-description: hypothetical protein ASCRUDRAFT_74322 [Ascoidea rubescens DSM 1968]
Ssc_01	CLC	ORF	2118869	2119237	.	+	.	name=Ssc_0958; ID=Ssc_01_ORF_2118869..2119237; alias=Sc:--NA--:/Ca:--NA--:/nr-description: --NA--
Ssc_01	CLC	Gene	2119379	2120728	.	+	.	name=Ssc_0959; ID=Ssc_01_ORF_2119379..2120728; alias=Sc:YER043C:SAH1/Ca:C5_04270C_A:SAH1/nr-description: adenosylhomocysteinase [Candida albicans SC5314]
Ssc_01	CLC	Gene	2144282	2148580	.	+	.	name=Ssc_0960; ID=Ssc_01_ORF_2144282..2148580; alias=Sc:YDR122W:KIN1/Ca:CR_00260W_B:CR_00260W_B/nr-description: =-serine threonine kinase
Ssc_01	CLC	ORF	2157062	2157418	.	+	.	name=Ssc_0961; ID=Ssc_01_ORF_2157062..2157418; alias=Sc:--NA--:/Ca:--NA--:/nr-description: --NA--
Ssc_01	CLC	Gene	2162273	2163553	.	+	.	name=Ssc_0962; ID=Ssc_01_ORF_2162273..2163553; alias=Sc:YMR140W:SIP5/Ca:C1_05910W_B:C1_05910W_B/nr-description: SIP5
Ssc_01	CLC	Gene	2164952	2165275	.	+	.	name=Ssc_0963; ID=Ssc_01_ORF_2164952..2165275; alias=Sc:YDL081C:RPP1A/Ca:--NA--:/nr-description: RPP1A [Saccharomyces eubayanus]
Ssc_01	CLC	Gene	2181188	2182921	.	+	.	name=Ssc_0964; ID=Ssc_01_ORF_2181188..2182921; alias=Sc:YHL027W:RIM101/Ca:C1_14340C_B:C1_14340C_B/nr-description: Zinc finger [Wickerhamomyces ciferrii]
Ssc_01	CLC	ORF	2187941	2188312	.	+	.	name=Ssc_0965; ID=Ssc_01_ORF_2187941..2188312; alias=Sc:--NA--:/Ca:--NA--:/nr-description: --NA--
Ssc_01	CLC	Gene	2211590	2212873	.	+	.	name=Ssc_0966; ID=Ssc_01_ORF_2211590..2212873; alias=Sc:YMR166C:YMR166C/Ca:C4_00820W_B:C4_00820W_B/nr-description: mitochondrial carrier [[Candida] glabrata]
Ssc_01	CLC	ORF	2217287	2217874	.	+	.	name=Ssc_0967; ID=Ssc_01_ORF_2217287..2217874; alias=Sc:--NA--:/Ca:--NA--:/nr-description: --NA--
Ssc_01	CLC	Gene	2221151	2223376	.	+	.	name=Ssc_0968; ID=Ssc_01_ORF_2221151..2223376; alias=Sc:YNL152W:INN1/Ca:CR_02740W_A:INN1/nr-description: Essential that associates with the contractile actomyosin ring [Komagataella phaffii GS115]
Ssc_01	CLC	Gene	2225429	2226541	.	+	.	name=Ssc_0969; ID=Ssc_01_ORF_2225429..2226541; alias=Sc:YLR090W:XDJ1/Ca:C5_00350C_A:C5_00350C_A/nr-description: subfamily A member [Scheffersomyces stipitis CBS 6054]
Ssc_01	CLC	Gene	2237393	2237950	.	+	.	name=Ssc_0970; ID=Ssc_01_ORF_2237393..2237950; alias=Sc:YOL120C:RPL18A/Ca:C3_05100C_A:RPL18/nr-description: 60S ribosomal L18 [Candida tropicalis MYA-3404]
Ssc_01	CLC	Gene	2242745	2245177	.	+	.	name=Ssc_0971; ID=Ssc_01_ORF_2242745..2245177; alias=Sc:--NA--:/Ca:--NA--:/nr-description: PXA domain-containing [Coccidioides immitis RS]
Ssc_01	CLC	ORF	2250557	2250898	.	+	.	name=Ssc_0972; ID=Ssc_01_ORF_2250557..2250898; alias=Sc:--NA--:/Ca:--NA--:/nr-description: --NA--
Ssc_01	CLC	Gene	2252129	2253103	.	+	.	name=Ssc_0973; ID=Ssc_01_ORF_2252129..2253103; alias=Sc:YPL111W:CAR1/Ca:C5_04490C_B:C5_04490C_B/nr-description: arginase [Cyberlindnera jadinii NRRL Y-1542]
Ssc_01	CLC	ORF	2267294	2267602	.	+	.	name=Ssc_0974; ID=Ssc_01_ORF_2267294..2267602; alias=Sc:--NA--:/Ca:--NA--:/nr-description: --NA--
Ssc_01	CLC	Gene	2279771	2281873	.	+	.	name=Ssc_0975; ID=Ssc_01_ORF_2279771..2281873; alias=Sc:YMR224C:MRE11/Ca:C7_01340W_B:C7_01340W_B/nr-description: DNA repair (mre11)
Ssc_01	CLC	Gene	2289935	2290921	.	+	.	name=Ssc_0976; ID=Ssc_01_ORF_2289935..2290921; alias=Sc:YDR297W:SUR2/Ca:C2_02860W_B:C2_02860W_B/nr-description: Sur2 ceramide hydroxylase [Candida orthopsilosis Co 90-125]
Ssc_01	CLC	Gene	2294774	2295787	.	+	.	name=Ssc_0977; ID=Ssc_01_ORF_2294774..2295787; alias=Sc:YDR347W:MRP1/Ca:C3_01850W_B:C3_01850W_B/nr-description: 37S ribosomal MRP1, mitochondrial [Wickerhamomyces ciferrii]
Ssc_01	CLC	Gene	2325656	2326411	.	+	.	name=Ssc_0978; ID=Ssc_01_ORF_2325656..2326411; alias=Sc:--NA--:/Ca:--NA--:/nr-description: hypothetical protein ASCRUDRAFT_70640 [Ascoidea rubescens DSM 1968]
Ssc_01	CLC	Gene	2326721	2328691	.	+	.	name=Ssc_0979; ID=Ssc_01_ORF_2326721..2328691; alias=Sc:YDR338C:YDR338C/Ca:C2_00540W_A:C2_00540W_A/nr-description: transporter [Wickerhamomyces ciferrii]
Ssc_01	CLC	ORF	2332913	2333383	.	+	.	name=Ssc_0980; ID=Ssc_01_ORF_2332913..2333383; alias=Sc:--NA--:/Ca:--NA--:/nr-description: --NA--
Ssc_01	CLC	ORF	2340428	2340940	.	+	.	name=Ssc_0981; ID=Ssc_01_ORF_2340428..2340940; alias=Sc:--NA--:/Ca:--NA--:/nr-description: --NA--
Ssc_01	CLC	ORF	2341451	2341927	.	+	.	name=Ssc_0982; ID=Ssc_01_ORF_2341451..2341927; alias=Sc:--NA--:/Ca:--NA--:/nr-description: --NA--
Ssc_01	CLC	ORF	2346161	2346487	.	+	.	name=Ssc_0983; ID=Ssc_01_ORF_2346161..2346487; alias=Sc:--NA--:/Ca:--NA--:/nr-description: Mitochondrial ribosomal of the large subunit [Komagataella phaffii GS115]
Ssc_01	CLC	ORF	2356043	2356399	.	+	.	name=Ssc_0984; ID=Ssc_01_ORF_2356043..2356399; alias=Sc:--NA--:/Ca:--NA--:/nr-description: --NA--
Ssc_01	CLC	Gene	2357669	2359144	.	+	.	name=Ssc_0985; ID=Ssc_01_ORF_2357669..2359144; alias=Sc:YDR465C:RMT2/Ca:C5_00680W_B:C5_00680W_B/nr-description: arginine N-methyltransferase 2 [Candida tanzawaensis NRRL Y-17324]
Ssc_01	CLC	ORF	2366366	2366731	.	+	.	name=Ssc_0986; ID=Ssc_01_ORF_2366366..2366731; alias=Sc:--NA--:/Ca:--NA--:/nr-description: --NA--
Ssc_01	CLC	Gene	2375579	2376208	.	+	.	name=Ssc_0987; ID=Ssc_01_ORF_2375579..2376208; alias=Sc:YPL051W:ARL3/Ca:C1_11190W_A:ARL3/nr-description: ARF SAR superfamily [Ascoidea rubescens DSM 1968]
Ssc_01	CLC	ORF	2376488	2376823	.	+	.	name=Ssc_0988; ID=Ssc_01_ORF_2376488..2376823; alias=Sc:--NA--:/Ca:--NA--:/nr-description: --NA--
Ssc_01	CLC	Gene	2384594	2385607	.	+	.	name=Ssc_0989; ID=Ssc_01_ORF_2384594..2385607; alias=Sc:YPL215W:CBP3/Ca:C6_02460C_B:C6_02460C_B/nr-description: CBP3, mitochondrial
Ssc_01	CLC	Gene	2389541	2391562	.	+	.	name=Ssc_0990; ID=Ssc_01_ORF_2389541..2391562; alias=Sc:YML130C:ERO1/Ca:C1_10040W_B:C1_10040W_B/nr-description: endoplasmic oxidoreductin [Ascoidea rubescens DSM 1968]
Ssc_01	CLC	Gene	2430044	2430706	.	+	.	name=Ssc_0991; ID=Ssc_01_ORF_2430044..2430706; alias=Sc:YML106W:URA5/Ca:CR_01650W_A:URA5/nr-description: orotate phosphoribosyltransferase [Metschnikowia bicuspidata bicuspidata NRRL YB-4993]
Ssc_01	CLC	Gene	2431832	2436028	.	+	.	name=Ssc_0992; ID=Ssc_01_ORF_2431832..2436028; alias=Sc:YKL038W:RGT1/Ca:C4_02540W_B:C4_02540W_B/nr-description: Glucose transport transcription regulator RGT1 [Pichia kudriavzevii]
Ssc_01	CLC	ORF	2447543	2447932	.	+	.	name=Ssc_0993; ID=Ssc_01_ORF_2447543..2447932; alias=Sc:--NA--:/Ca:--NA--:/nr-description: --NA--
Ssc_01	CLC	ORF	2464265	2464609	.	+	.	name=Ssc_0994; ID=Ssc_01_ORF_2464265..2464609; alias=Sc:--NA--:/Ca:--NA--:/nr-description: --NA--
Ssc_01	CLC	ORF	2467301	2467708	.	+	.	name=Ssc_0995; ID=Ssc_01_ORF_2467301..2467708; alias=Sc:--NA--:/Ca:--NA--:/nr-description: --NA--
Ssc_01	CLC	Gene	2486690	2491051	.	+	.	name=Ssc_0996; ID=Ssc_01_ORF_2486690..2491051; alias=Sc:YMR124W:EPO1/Ca:C2_05580W_A:C2_05580W_A/nr-description: Chromodomain-helicase-DNA-binding [Wickerhamomyces ciferrii]
Ssc_01	CLC	Gene	2498180	2499544	.	+	.	name=Ssc_0997; ID=Ssc_01_ORF_2498180..2499544; alias=Sc:--NA--:/Ca:--NA--:/nr-description: hypothetical protein BN7_5707 [Wickerhamomyces ciferrii]
Ssc_01	CLC	Gene	2504219	2506321	.	+	.	name=Ssc_0998; ID=Ssc_01_ORF_2504219..2506321; alias=Sc:YLR401C:DUS3/Ca:C2_02420C_B:C2_02420C_B/nr-description: FMN-linked oxidoreductase [Ascoidea rubescens DSM 1968]
Ssc_01	CLC	ORF	2514704	2515012	.	+	.	name=Ssc_0999; ID=Ssc_01_ORF_2514704..2515012; alias=Sc:--NA--:/Ca:--NA--:/nr-description: --NA--
Ssc_01	CLC	Gene	2529314	2529724	.	+	.	name=Ssc_1000; ID=Ssc_01_ORF_2529314..2529724; alias=Sc:YMR074C:YMR074C/Ca:CR_06530W_A:CR_06530W_A/nr-description: Piso0_004343 [Millerozyma farinosa CBS 7064]
Ssc_01	CLC	Gene	2549243	2553874	.	+	.	name=Ssc_1001; ID=Ssc_01_ORF_2549243..2553874; alias=Sc:YJL113W:YJL113W/Ca:C4_03230C_B:C4_03230C_B/nr-description: retrovirus-related Pol poly from transposon TNT 1-94
Ssc_01	CLC	Gene	2555549	2556214	.	+	.	name=Ssc_1002; ID=Ssc_01_ORF_2555549..2556214; alias=Sc:YDR121W:DPB4/Ca:C2_00430C_B:C2_00430C_B/nr-description: DNA polymerase epsilon subunit D [Candida orthopsilosis Co 90-125]
Ssc_01	CLC	Gene	2557085	2558485	.	+	.	name=Ssc_1003; ID=Ssc_01_ORF_2557085..2558485; alias=Sc:YCR079W:PTC6/Ca:CR_07770C_A:PTC6/nr-description: serine threonine phosphatase 2C [Ascoidea rubescens DSM 1968]
Ssc_01	CLC	Gene	2561714	2562868	.	+	.	name=Ssc_1004; ID=Ssc_01_ORF_2561714..2562868; alias=Sc:YHR068W:DYS1/Ca:C3_02180C_A:C3_02180C_A/nr-description: Deoxyhypusine synthase [[Candida] glabrata]
Ssc_01	CLC	ORF	2566574	2568586	.	+	.	name=Ssc_1005; ID=Ssc_01_ORF_2566574..2568586; alias=Sc:--NA--:/Ca:--NA--:/nr-description: --NA--
Ssc_01	CLC	ORF	2569169	2569519	.	+	.	name=Ssc_1006; ID=Ssc_01_ORF_2569169..2569519; alias=Sc:--NA--:/Ca:--NA--:/nr-description: --NA--
Ssc_01	CLC	Gene	2575955	2578582	.	+	.	name=Ssc_1007; ID=Ssc_01_ORF_2575955..2578582; alias=Sc:--NA--:/Ca:--NA--:/nr-description: DNA damage response [Xylona heveae TC161]
Ssc_01	CLC	Gene	2585036	2586427	.	+	.	name=Ssc_1008; ID=Ssc_01_ORF_2585036..2586427; alias=Sc:YDR318W:MCM21/Ca:C6_02130C_A:CTF5/nr-description: central kinetochore subunit Mal2 MCM21 [Ogataea parapolymorpha DL-1]
Ssc_01	CLC	Gene	2595734	2597248	.	+	.	name=Ssc_1009; ID=Ssc_01_ORF_2595734..2597248; alias=Sc:YNL161W:CBK1/Ca:C1_10380C_A:CBK1/nr-description: cbk1p
Ssc_01	CLC	ORF	2628974	2629342	.	+	.	name=Ssc_1010; ID=Ssc_01_ORF_2628974..2629342; alias=Sc:--NA--:/Ca:--NA--:/nr-description: --NA--
Ssc_01	CLC	Gene	2633138	2635363	.	+	.	name=Ssc_1011; ID=Ssc_01_ORF_2633138..2635363; alias=Sc:YIL005W:EPS1/Ca:C2_09620W_A:C2_09620W_A/nr-description: DEHA2B09306p [Debaryomyces hansenii CBS767]
Ssc_01	CLC	Gene	2637047	2638657	.	+	.	name=Ssc_1012; ID=Ssc_01_ORF_2637047..2638657; alias=Sc:YEL052W:AFG1/Ca:C4_06430C_A:C4_06430C_A/nr-description: Afg1p
Ssc_01	CLC	Gene	2639387	2640076	.	+	.	name=Ssc_1013; ID=Ssc_01_ORF_2639387..2640076; alias=Sc:--NA--:/Ca:CR_00160C_B:CR_00160C_B/nr-description: DEHA2E18260p [Debaryomyces hansenii CBS767]
Ssc_01	CLC	ORF	2655131	2655445	.	+	.	name=Ssc_1014; ID=Ssc_01_ORF_2655131..2655445; alias=Sc:--NA--:/Ca:--NA--:/nr-description: --NA--
Ssc_01	CLC	ORF	2655617	2655979	.	+	.	name=Ssc_1015; ID=Ssc_01_ORF_2655617..2655979; alias=Sc:--NA--:/Ca:--NA--:/nr-description: --NA--
Ssc_01	CLC	Gene	2661860	2662303	.	+	.	name=Ssc_1016; ID=Ssc_01_ORF_2661860..2662303; alias=Sc:YCR063W:BUD31/Ca:C1_09880C_A:BUD31/nr-description: G10 , [Plasmodium knowlesi strain H]
Ssc_01	CLC	Gene	2663780	2664391	.	+	.	name=Ssc_1017; ID=Ssc_01_ORF_2663780..2664391; alias=Sc:YKL196C:YKT6/Ca:C1_02860C_A:YKT6/nr-description: Synaptobrevin YKT6 [[Candida] glabrata]
Ssc_01	CLC	Gene	2695001	2696254	.	+	.	name=Ssc_1018; ID=Ssc_01_ORF_2695001..2696254; alias=Sc:YMR235C:RNA1/Ca:C3_01990W_B:C3_01990W_B/nr-description: Rna1 GTPase-activating [Candida orthopsilosis]
Ssc_01	CLC	Gene	2702717	2706010	.	+	.	name=Ssc_1019; ID=Ssc_01_ORF_2702717..2706010; alias=Sc:YDL117W:CYK3/Ca:C1_06700W_B:C1_06700W_B/nr-description: Cytokinesis 3 [Wickerhamomyces ciferrii]
Ssc_01	CLC	Gene	2708318	2709412	.	+	.	name=Ssc_1020; ID=Ssc_01_ORF_2708318..2709412; alias=Sc:YGR101W:PCP1/Ca:C3_02030W_A:C3_02030W_A/nr-description: Pcp1p
Ssc_01	CLC	Gene	2709917	2712724	.	+	.	name=Ssc_1021; ID=Ssc_01_ORF_2709917..2712724; alias=Sc:YAL035W:FUN12/Ca:C1_08090C_A:FUN12/nr-description: translation initiation factor aIF-2
Ssc_01	CLC	Gene	2713271	2714818	.	+	.	name=Ssc_1022; ID=Ssc_01_ORF_2713271..2714818; alias=Sc:YCL043C:PDI1/Ca:C7_03250C_B:C7_03250C_B/nr-description: secreted [Wickerhamomyces ciferrii]
Ssc_01	CLC	Gene	2748338	2749909	.	+	.	name=Ssc_1023; ID=Ssc_01_ORF_2748338..2749909; alias=Sc:YGR260W:TNA1/Ca:C5_03060C_A:TNA1/nr-description: High-affinity nicotinic acid transporter [Pichia kudriavzevii]
Ssc_01	CLC	Gene	2751512	2753131	.	+	.	name=Ssc_1024; ID=Ssc_01_ORF_2751512..2753131; alias=Sc:YGR260W:TNA1/Ca:C5_03060C_B:C5_03060C_B/nr-description: High-affinity nicotinic acid transporter [Pichia kudriavzevii]
Ssc_01	CLC	ORF	2760194	2760718	.	+	.	name=Ssc_1025; ID=Ssc_01_ORF_2760194..2760718; alias=Sc:--NA--:/Ca:--NA--:/nr-description: --NA--
Ssc_01	CLC	Gene	2761103	2761765	.	+	.	name=Ssc_1026; ID=Ssc_01_ORF_2761103..2761765; alias=Sc:YGL020C:GET1/Ca:C2_00320W_B:C2_00320W_B/nr-description: secreted [Wickerhamomyces ciferrii]
Ssc_01	CLC	Gene	2767670	2769415	.	+	.	name=Ssc_1027; ID=Ssc_01_ORF_2767670..2769415; alias=Sc:YBL039C:URA7/Ca:C5_04570C_A:URA7/nr-description: CTP synthase, [Candida dubliniensis CD36]
Ssc_01	CLC	Gene	2774123	2776633	.	+	.	name=Ssc_1028; ID=Ssc_01_ORF_2774123..2776633; alias=Sc:YDL095W:PMT1/Ca:C7_02890C_B:C7_02890C_B/nr-description: glycosyltransferase family 39 [Ascoidea rubescens DSM 1968]
Ssc_01	CLC	ORF	2829917	2830360	.	+	.	name=Ssc_1029; ID=Ssc_01_ORF_2829917..2830360; alias=Sc:--NA--:/Ca:--NA--:/nr-description: --NA--
Ssc_01	CLC	Gene	1445187	1447916	.	+	.	name=Ssc_1030; ID=Ssc_01_ORF_1445187..1447916; alias=Sc:--NA--:/Ca:C1_13740W_B:C1_13740W_B/nr-description: Kar9p [Candida albicans SC5314]
Ssc_01	CLC	ORF	1467171	1467497	.	+	.	name=Ssc_1031; ID=Ssc_01_ORF_1467171..1467497; alias=Sc:--NA--:/Ca:--NA--:/nr-description: --NA--
Ssc_01	CLC	Gene	1493088	1493852	.	+	.	name=Ssc_1032; ID=Ssc_01_ORF_1493088..1493852; alias=Sc:YNL111C:CYB5/Ca:C2_09570C_A:C2_09570C_A/nr-description: cytochrome b5, partial [Ascoidea rubescens DSM 1968]
Ssc_01	CLC	Gene	1548516	1550870	.	+	.	name=Ssc_1033; ID=Ssc_01_ORF_1548516..1550870; alias=Sc:YPL109C:YPL109C/Ca:C4_02160C_A:C4_02160C_A/nr-description: DEHA2G18062p [Debaryomyces hansenii CBS767]
Ssc_01	CLC	Gene	1552230	1556162	.	+	.	name=Ssc_1034; ID=Ssc_01_ORF_1552230..1556162; alias=Sc:YPL110C:GDE1/Ca:C5_04510W_A:GDE1/nr-description: glycerophosphodiester phosphodiesterase GDE1
Ssc_01	CLC	ORF	1556616	1557941	.	+	.	name=Ssc_1035; ID=Ssc_01_ORF_1556616..1557941; alias=Sc:--NA--:/Ca:--NA--:/nr-description: --NA--
Ssc_01	CLC	Gene	1572498	1575599	.	+	.	name=Ssc_1036; ID=Ssc_01_ORF_1572498..1575599; alias=Sc:--NA--:/Ca:--NA--:/nr-description: [Scheffersomyces stipitis CBS 6054]
Ssc_01	CLC	Gene	1612050	1614743	.	+	.	name=Ssc_1037; ID=Ssc_01_ORF_1612050..1614743; alias=Sc:YKL022C:CDC16/Ca:C4_05340W_A:C4_05340W_A/nr-description: anaphase-promoting complex component [Ascoidea rubescens DSM 1968]
Ssc_01	CLC	ORF	1652157	1652495	.	+	.	name=Ssc_1038; ID=Ssc_01_ORF_1652157..1652495; alias=Sc:--NA--:/Ca:--NA--:/nr-description: --NA--
Ssc_01	CLC	Gene	1660638	1661762	.	+	.	name=Ssc_1039; ID=Ssc_01_ORF_1660638..1661762; alias=Sc:YML008C:ERG6/Ca:C3_02150C_B:C3_02150C_B/nr-description: sterol 24-C-methyltransferase [Candida albicans SC5314]
Ssc_01	CLC	ORF	1675749	1676324	.	+	.	name=Ssc_1040; ID=Ssc_01_ORF_1675749..1676324; alias=Sc:--NA--:/Ca:--NA--:/nr-description: --NA--
Ssc_01	CLC	ORF	1683693	1684094	.	+	.	name=Ssc_1041; ID=Ssc_01_ORF_1683693..1684094; alias=Sc:--NA--:/Ca:--NA--:/nr-description: --NA--
Ssc_01	CLC	ORF	1686597	1686908	.	+	.	name=Ssc_1042; ID=Ssc_01_ORF_1686597..1686908; alias=Sc:--NA--:/Ca:--NA--:/nr-description: --NA--
Ssc_01	CLC	ORF	1689612	1689983	.	+	.	name=Ssc_1043; ID=Ssc_01_ORF_1689612..1689983; alias=Sc:--NA--:/Ca:--NA--:/nr-description: --NA--
Ssc_01	CLC	ORF	1691442	1692242	.	+	.	name=Ssc_1044; ID=Ssc_01_ORF_1691442..1692242; alias=Sc:--NA--:/Ca:--NA--:/nr-description: --NA--
Ssc_01	CLC	ORF	1710441	1710797	.	+	.	name=Ssc_1045; ID=Ssc_01_ORF_1710441..1710797; alias=Sc:--NA--:/Ca:--NA--:/nr-description: --NA--
Ssc_01	CLC	Gene	1711125	1713302	.	+	.	name=Ssc_1046; ID=Ssc_01_ORF_1711125..1713302; alias=Sc:YJL128C:PBS2/Ca:C3_06070C_B:C3_06070C_B/nr-description: mitogen-activated kinase kinase [Candida albicans SC5314]
Ssc_01	CLC	Gene	1729995	1730399	.	+	.	name=Ssc_1047; ID=Ssc_01_ORF_1729995..1730399; alias=Sc:--NA--:/Ca:C3_01420C_B:C3_01420C_B/nr-description: oleate-induced peroxisomal [Ascoidea rubescens DSM 1968]
Ssc_01	CLC	Gene	1740801	1744505	.	+	.	name=Ssc_1048; ID=Ssc_01_ORF_1740801..1744505; alias=Sc:YEL031W:SPF1/Ca:C2_06540C_B:C2_06540C_B/nr-description: HAD ATPase, P-type, family IC
Ssc_01	CLC	Gene	1770402	1772618	.	+	.	name=Ssc_1049; ID=Ssc_01_ORF_1770402..1772618; alias=Sc:YDR043C:NRG1/Ca:C7_04230W_B:C7_04230W_B/nr-description: Zinc finger and SCAN domain-containing 20 [Wickerhamomyces ciferrii]
Ssc_01	CLC	Gene	1811220	1811828	.	+	.	name=Ssc_1050; ID=Ssc_01_ORF_1811220..1811828; alias=Sc:YMR295C:YMR295C/Ca:C4_06470W_B:C4_06470W_B/nr-description: KLLA0A09933p [Kluyveromyces lactis]
Ssc_01	CLC	Gene	1812672	1814453	.	+	.	name=Ssc_1051; ID=Ssc_01_ORF_1812672..1814453; alias=Sc:YDR101C:ARX1/Ca:C1_03230C_A:ARX1/nr-description: metalloprotease ARX1 [[Candida] glabrata]
Ssc_01	CLC	Gene	1820832	1821365	.	+	.	name=Ssc_1052; ID=Ssc_01_ORF_1820832..1821365; alias=Sc:YLR370C:ARC18/Ca:C6_01140C_A:ARC18/nr-description: ARP2 3 complex, 21 kDa p21-Arc subunit [Ascoidea rubescens DSM 1968]
Ssc_01	CLC	Gene	1826055	1827113	.	+	.	name=Ssc_1053; ID=Ssc_01_ORF_1826055..1827113; alias=Sc:--NA--:/Ca:C2_04750W_B:C2_04750W_B/nr-description: Multidrug resistance efflux transporter [Glarea lozoyensis ATCC 20868]
Ssc_01	CLC	Gene	1838049	1839632	.	+	.	name=Ssc_1054; ID=Ssc_01_ORF_1838049..1839632; alias=Sc:YPL202C:AFT2/Ca:C2_07170C_A:AFT2/nr-description: Aft2 transcription factor [Candida orthopsilosis]
Ssc_01	CLC	Gene	1851819	1854476	.	+	.	name=Ssc_1055; ID=Ssc_01_ORF_1851819..1854476; alias=Sc:YPR003C:YPR003C/Ca:C6_04550C_A:C6_04550C_A/nr-description: sulfate transporter [Scheffersomyces stipitis CBS 6054]
Ssc_01	CLC	Gene	1863051	1863959	.	+	.	name=Ssc_1056; ID=Ssc_01_ORF_1863051..1863959; alias=Sc:--NA--:/Ca:C1_05840W_A:PRN1/nr-description: Pirin [Wickerhamomyces ciferrii]
Ssc_01	CLC	Gene	1864389	1866296	.	+	.	name=Ssc_1057; ID=Ssc_01_ORF_1864389..1866296; alias=Sc:YKL212W:SAC1/Ca:C1_09990W_B:C1_09990W_B/nr-description: phosphoinositide phosphatase [Yarrowia lipolytica]
Ssc_01	CLC	Gene	1878357	1878716	.	+	.	name=Ssc_1058; ID=Ssc_01_ORF_1878357..1878716; alias=Sc:YER072W:VTC1/Ca:C3_00170C_A:C3_00170C_A/nr-description: Vacuolar transporter chaperon (VTC) involved in distributing V-ATPase and other membrane s [Komagataella phaffii GS115]
Ssc_01	CLC	Gene	1879320	1881848	.	+	.	name=Ssc_1059; ID=Ssc_01_ORF_1879320..1881848; alias=Sc:YIL068C:SEC6/Ca:C3_00110C_B:C3_00110C_B/nr-description: exocyst complex component Sec6, partial [Ascoidea rubescens DSM 1968]
Ssc_01	CLC	Gene	1888182	1890521	.	+	.	name=Ssc_1060; ID=Ssc_01_ORF_1888182..1890521; alias=Sc:YLR207W:HRD3/Ca:C6_00310W_A:C6_00310W_A/nr-description: Conserved hypothetical membrane [Ogataea parapolymorpha DL-1]
Ssc_01	CLC	Gene	1893297	1893722	.	+	.	name=Ssc_1061; ID=Ssc_01_ORF_1893297..1893722; alias=Sc:YDR064W:RPS13/Ca:C6_00650C_B:C6_00650C_B/nr-description: HGL028Wp [Eremothecium sinecaudum]
Ssc_01	CLC	ORF	1901886	1902212	.	+	.	name=Ssc_1062; ID=Ssc_01_ORF_1901886..1902212; alias=Sc:--NA--:/Ca:--NA--:/nr-description: --NA--
Ssc_01	CLC	Gene	1908741	1910498	.	+	.	name=Ssc_1063; ID=Ssc_01_ORF_1908741..1910498; alias=Sc:YIR028W:DAL4/Ca:C3_03610W_A:FUR4/nr-description: Allantoin permease [Komagataella phaffii GS115]
Ssc_01	CLC	ORF	1926828	1927133	.	+	.	name=Ssc_1064; ID=Ssc_01_ORF_1926828..1927133; alias=Sc:--NA--:/Ca:--NA--:/nr-description: --NA--
Ssc_01	CLC	Gene	1933695	1934141	.	+	.	name=Ssc_1065; ID=Ssc_01_ORF_1933695..1934141; alias=Sc:--NA--:/Ca:C2_08650W_B:C2_08650W_B/nr-description: NADH-ubiquinone oxidoreductase [[Candida] tenuis ATCC 10573]
Ssc_01	CLC	ORF	1943160	1943525	.	+	.	name=Ssc_1066; ID=Ssc_01_ORF_1943160..1943525; alias=Sc:--NA--:/Ca:--NA--:/nr-description: --NA--
Ssc_01	CLC	ORF	1944147	1944521	.	+	.	name=Ssc_1067; ID=Ssc_01_ORF_1944147..1944521; alias=Sc:--NA--:/Ca:--NA--:/nr-description: --NA--
Ssc_01	CLC	Gene	1948545	1949891	.	+	.	name=Ssc_1068; ID=Ssc_01_ORF_1948545..1949891; alias=Sc:YPL235W:RVB2/Ca:C7_01810W_B:C7_01810W_B/nr-description: 2 [Wickerhamomyces ciferrii]
Ssc_01	CLC	Gene	1957986	1958354	.	+	.	name=Ssc_1069; ID=Ssc_01_ORF_1957986..1958354; alias=Sc:--NA--:/Ca:C1_00700W_B:C1_00700W_B/nr-description: NADH-ubiquinone oxidoreductase B14 subunit (Complex I-B14) (CI-B14) [Scheffersomyces stipitis CBS 6054]
Ssc_01	CLC	Gene	1986843	1988411	.	+	.	name=Ssc_1070; ID=Ssc_01_ORF_1986843..1988411; alias=Sc:YER082C:UTP7/Ca:C1_09710C_B:C1_09710C_B/nr-description: DEHA2B10538p [Debaryomyces hansenii CBS767]
Ssc_01	CLC	Gene	1990422	1991696	.	+	.	name=Ssc_1071; ID=Ssc_01_ORF_1990422..1991696; alias=Sc:YLR006C:SSK1/Ca:C1_13930W_B:C1_13930W_B/nr-description: response regulator
Ssc_01	CLC	Gene	1999329	2001035	.	+	.	name=Ssc_1072; ID=Ssc_01_ORF_1999329..2001035; alias=Sc:YOL060C:MAM3/Ca:C3_05410W_A:C3_05410W_A/nr-description: Mam3p
Ssc_01	CLC	ORF	2004879	2005184	.	+	.	name=Ssc_1073; ID=Ssc_01_ORF_2004879..2005184; alias=Sc:--NA--:/Ca:--NA--:/nr-description: --NA--
Ssc_01	CLC	Gene	2019720	2020466	.	+	.	name=Ssc_1074; ID=Ssc_01_ORF_2019720..2020466; alias=Sc:--NA--:/Ca:C7_03880C_B:C7_03880C_B/nr-description: [Candida tropicalis MYA-3404]
Ssc_01	CLC	Gene	2026761	2028062	.	+	.	name=Ssc_1075; ID=Ssc_01_ORF_2026761..2028062; alias=Sc:--NA--:/Ca:--NA--:/nr-description: dynein light intermediate chain
Ssc_01	CLC	Gene	2039079	2039999	.	+	.	name=Ssc_1076; ID=Ssc_01_ORF_2039079..2039999; alias=Sc:YCL031C:RRP7/Ca:C2_02710C_B:C2_02710C_B/nr-description: Rrp7 [Candida orthopsilosis Co 90-125]
Ssc_01	CLC	ORF	2044299	2044643	.	+	.	name=Ssc_1077; ID=Ssc_01_ORF_2044299..2044643; alias=Sc:--NA--:/Ca:--NA--:/nr-description: --NA--
Ssc_01	CLC	ORF	2053425	2053745	.	+	.	name=Ssc_1078; ID=Ssc_01_ORF_2053425..2053745; alias=Sc:--NA--:/Ca:--NA--:/nr-description: --NA--
Ssc_01	CLC	Gene	2071266	2073347	.	+	.	name=Ssc_1079; ID=Ssc_01_ORF_2071266..2073347; alias=Sc:YNL124W:NAF1/Ca:CR_04110W_B:CR_04110W_B/nr-description: H ACA ribonucleo complex non-core subunit NAF1
Ssc_01	CLC	ORF	2097030	2099216	.	+	.	name=Ssc_1080; ID=Ssc_01_ORF_2097030..2099216; alias=Sc:--NA--:/Ca:--NA--:/nr-description: --NA--
Ssc_01	CLC	Gene	2104329	2105291	.	+	.	name=Ssc_1081; ID=Ssc_01_ORF_2104329..2105291; alias=Sc:YGR284C:ERV29/Ca:C4_02120W_B:C4_02120W_B/nr-description: SURF4-domain-containing [Ascoidea rubescens DSM 1968]
Ssc_01	CLC	Gene	2116395	2117033	.	+	.	name=Ssc_1082; ID=Ssc_01_ORF_2116395..2117033; alias=Sc:YKL122C:SRP21/Ca:--NA--:/nr-description: Signal recognition particle subunit SRP21 [Wickerhamomyces ciferrii]
Ssc_01	CLC	ORF	2124714	2125064	.	+	.	name=Ssc_1083; ID=Ssc_01_ORF_2124714..2125064; alias=Sc:--NA--:/Ca:--NA--:/nr-description: --NA--
Ssc_01	CLC	Gene	2126826	2127785	.	+	.	name=Ssc_1084; ID=Ssc_01_ORF_2126826..2127785; alias=Sc:--NA--:/Ca:C2_03970W_B:C2_03970W_B/nr-description: conserved hypothetical membrane
Ssc_01	CLC	Gene	2138958	2141105	.	+	.	name=Ssc_1085; ID=Ssc_01_ORF_2138958..2141105; alias=Sc:--NA--:/Ca:--NA--:/nr-description: [Clavispora lusitaniae ATCC 42720]
Ssc_01	CLC	ORF	2146311	2146628	.	+	.	name=Ssc_1086; ID=Ssc_01_ORF_2146311..2146628; alias=Sc:--NA--:/Ca:--NA--:/nr-description: --NA--
Ssc_01	CLC	ORF	2148012	2148356	.	+	.	name=Ssc_1087; ID=Ssc_01_ORF_2148012..2148356; alias=Sc:--NA--:/Ca:--NA--:/nr-description: --NA--
Ssc_01	CLC	Gene	2150526	2151689	.	+	.	name=Ssc_1088; ID=Ssc_01_ORF_2150526..2151689; alias=Sc:--NA--:/Ca:--NA--:/nr-description: small glutamine-rich tetratricopeptide repeat-containing beta
Ssc_01	CLC	Gene	2153094	2153564	.	+	.	name=Ssc_1089; ID=Ssc_01_ORF_2153094..2153564; alias=Sc:YMR158W:MRPS8/Ca:C2_02270C_B:C2_02270C_B/nr-description: ribosomal S8 [Hyphopichia burtonii NRRL Y-1933]
Ssc_01	CLC	ORF	2157540	2157914	.	+	.	name=Ssc_1090; ID=Ssc_01_ORF_2157540..2157914; alias=Sc:--NA--:/Ca:--NA--:/nr-description: --NA--
Ssc_01	CLC	Gene	2158131	2161010	.	+	.	name=Ssc_1091; ID=Ssc_01_ORF_2158131..2161010; alias=Sc:--NA--:/Ca:--NA--:/nr-description: hypothetical protein ASCRUDRAFT_5886 [Ascoidea rubescens DSM 1968]
Ssc_01	CLC	ORF	2182425	2182727	.	+	.	name=Ssc_1092; ID=Ssc_01_ORF_2182425..2182727; alias=Sc:--NA--:/Ca:--NA--:/nr-description: --NA--
Ssc_01	CLC	Gene	2183772	2184344	.	+	.	name=Ssc_1093; ID=Ssc_01_ORF_2183772..2184344; alias=Sc:YGR038W:ORM1/Ca:C6_03770C_A:ORM1/nr-description: Orm1 type endoplasmic reticulum [Ascoidea rubescens DSM 1968]
Ssc_01	CLC	ORF	2186043	2187446	.	+	.	name=Ssc_1094; ID=Ssc_01_ORF_2186043..2187446; alias=Sc:--NA--:/Ca:--NA--:/nr-description: --NA--
Ssc_01	CLC	Gene	2190324	2195597	.	+	.	name=Ssc_1095; ID=Ssc_01_ORF_2190324..2195597; alias=Sc:YMR162C:DNF3/Ca:C4_03110W_A:C4_03110W_A/nr-description: phospholipid-translocating P-type ATPase, partial [Ascoidea rubescens DSM 1968]
Ssc_01	CLC	Gene	2203785	2206628	.	+	.	name=Ssc_1096; ID=Ssc_01_ORF_2203785..2206628; alias=Sc:YCL045C:EMC1/Ca:C5_01410C_B:C5_01410C_B/nr-description: endoplasmic reticulum membrane [Wickerhamomyces ciferrii]
Ssc_01	CLC	Gene	2228712	2229881	.	+	.	name=Ssc_1097; ID=Ssc_01_ORF_2228712..2229881; alias=Sc:YGR012W:YGR012W/Ca:C6_02960W_A:C6_02960W_A/nr-description: pyridoxal phosphate-dependent enzyme, beta subunit [Ascoidea rubescens DSM 1968]
Ssc_01	CLC	Gene	2234325	2235209	.	+	.	name=Ssc_1098; ID=Ssc_01_ORF_2234325..2235209; alias=Sc:YML110C:COQ5/Ca:C2_05470W_B:C2_05470W_B/nr-description: ubiquinone menaquinone biosynthesis methyltransferase
Ssc_01	CLC	Gene	2238339	2239628	.	+	.	name=Ssc_1099; ID=Ssc_01_ORF_2238339..2239628; alias=Sc:--NA--:/Ca:--NA--:/nr-description: KLLA0D19580p [Kluyveromyces lactis]
Ssc_01	CLC	Gene	2254647	2256029	.	+	.	name=Ssc_1100; ID=Ssc_01_ORF_2254647..2256029; alias=Sc:--NA--:/Ca:CR_06970C_B:CR_06970C_B/nr-description: Midasin [Wickerhamomyces ciferrii]
Ssc_01	CLC	Gene	2275611	2277272	.	+	.	name=Ssc_1101; ID=Ssc_01_ORF_2275611..2277272; alias=Sc:YJL081C:ARP4/Ca:C6_03350C_B:C6_03350C_B/nr-description: Actin-1 [Wickerhamomyces ciferrii]
Ssc_01	CLC	Gene	2286738	2289449	.	+	.	name=Ssc_1102; ID=Ssc_01_ORF_2286738..2289449; alias=Sc:YFR002W:NIC96/Ca:C2_01220W_B:C2_01220W_B/nr-description: NIC-domain-containing [Ascoidea rubescens DSM 1968]
Ssc_01	CLC	Gene	2291643	2293316	.	+	.	name=Ssc_1103; ID=Ssc_01_ORF_2291643..2293316; alias=Sc:YDL174C:DLD1/Ca:C2_02980C_B:C2_02980C_B/nr-description: D-lactate dehydrogenase, mitochondrial [Wickerhamomyces ciferrii]
Ssc_01	CLC	ORF	2293959	2294288	.	+	.	name=Ssc_1104; ID=Ssc_01_ORF_2293959..2294288; alias=Sc:--NA--:/Ca:--NA--:/nr-description: --NA--
Ssc_01	CLC	Gene	2301849	2306939	.	+	.	name=Ssc_1105; ID=Ssc_01_ORF_2301849..2306939; alias=Sc:YIL112W:HOS4/Ca:C1_08700W_B:C1_08700W_B/nr-description: ankyrin [Ascoidea rubescens DSM 1968]
Ssc_01	CLC	Gene	2318208	2319323	.	+	.	name=Ssc_1106; ID=Ssc_01_ORF_2318208..2319323; alias=Sc:YPR021C:AGC1/Ca:CR_02940C_B:CR_02940C_B/nr-description: Calcium-binding mitochondrial carrier [Wickerhamomyces ciferrii]
Ssc_01	CLC	ORF	2322855	2323235	.	+	.	name=Ssc_1107; ID=Ssc_01_ORF_2322855..2323235; alias=Sc:--NA--:/Ca:--NA--:/nr-description: --NA--
Ssc_01	CLC	Gene	2323443	2325182	.	+	.	name=Ssc_1108; ID=Ssc_01_ORF_2323443..2325182; alias=Sc:YKR039W:GAP1/Ca:C3_05580C_A:GAP2/nr-description: histidine permease [Wickerhamomyces ciferrii]
Ssc_01	CLC	ORF	2332812	2333159	.	+	.	name=Ssc_1109; ID=Ssc_01_ORF_2332812..2333159; alias=Sc:--NA--:/Ca:--NA--:/nr-description: --NA--
Ssc_01	CLC	ORF	2334651	2335130	.	+	.	name=Ssc_1110; ID=Ssc_01_ORF_2334651..2335130; alias=Sc:--NA--:/Ca:--NA--:/nr-description: --NA--
Ssc_01	CLC	ORF	2342697	2344298	.	+	.	name=Ssc_1111; ID=Ssc_01_ORF_2342697..2344298; alias=Sc:--NA--:/Ca:--NA--:/nr-description: --NA--
Ssc_01	CLC	ORF	2353674	2354018	.	+	.	name=Ssc_1112; ID=Ssc_01_ORF_2353674..2354018; alias=Sc:--NA--:/Ca:--NA--:/nr-description: --NA--
Ssc_01	CLC	Gene	2360583	2362349	.	+	.	name=Ssc_1113; ID=Ssc_01_ORF_2360583..2362349; alias=Sc:YKR070W:YKR070W/Ca:C5_02380W_A:C5_02380W_A/nr-description: HAD-superfamily subfamily IIA hydrolase [Hyphopichia burtonii NRRL Y-1933]
Ssc_01	CLC	Gene	2377497	2382119	.	+	.	name=Ssc_1114; ID=Ssc_01_ORF_2377497..2382119; alias=Sc:YDR216W:ADR1/Ca:C4_02500C_B:C4_02500C_B/nr-description: zinc finger ADR1
Ssc_01	CLC	Gene	2382660	2384093	.	+	.	name=Ssc_1115; ID=Ssc_01_ORF_2382660..2384093; alias=Sc:YBR162C:TOS1/Ca:C3_01550C_A:TOS1/nr-description: ZYRO0F08844p [Zygosaccharomyces rouxii]
Ssc_01	CLC	Gene	2400564	2401766	.	+	.	name=Ssc_1116; ID=Ssc_01_ORF_2400564..2401766; alias=Sc:YMR097C:MTG1/Ca:CR_03380W_A:MTG1/nr-description: cell-wall L-asparaginase II [Cyberlindnera jadinii NRRL Y-1542]
Ssc_01	CLC	ORF	2420043	2420357	.	+	.	name=Ssc_1117; ID=Ssc_01_ORF_2420043..2420357; alias=Sc:--NA--:/Ca:--NA--:/nr-description: --NA--
Ssc_01	CLC	ORF	2429733	2430089	.	+	.	name=Ssc_1118; ID=Ssc_01_ORF_2429733..2430089; alias=Sc:--NA--:/Ca:--NA--:/nr-description: --NA--
Ssc_01	CLC	Gene	2436756	2437646	.	+	.	name=Ssc_1119; ID=Ssc_01_ORF_2436756..2437646; alias=Sc:YKL095W:YJU2/Ca:C3_00100W_A:C3_00100W_A/nr-description: CWC16 [[Candida] glabrata]
Ssc_01	CLC	ORF	2437947	2438291	.	+	.	name=Ssc_1120; ID=Ssc_01_ORF_2437947..2438291; alias=Sc:--NA--:/Ca:--NA--:/nr-description: pre-mrna splicing factor
Ssc_01	CLC	Gene	2449503	2450867	.	+	.	name=Ssc_1121; ID=Ssc_01_ORF_2449503..2450867; alias=Sc:YBR177C:EHT1/Ca:C1_03390W_B:C1_03390W_B/nr-description: AB-hydrolase [Ascoidea rubescens DSM 1968]
Ssc_01	CLC	Gene	2451834	2454113	.	+	.	name=Ssc_1122; ID=Ssc_01_ORF_2451834..2454113; alias=Sc:YLR103C:CDC45/Ca:CR_07720C_A:CDC45/nr-description: CDC45 [Ascoidea rubescens DSM 1968]
Ssc_01	CLC	Gene	2475753	2476649	.	+	.	name=Ssc_1123; ID=Ssc_01_ORF_2475753..2476649; alias=Sc:YOR043W:WHI2/Ca:C7_00810W_B:C7_00810W_B/nr-description: required, with binding partner Psr1p, for full activation of the general stress response [Ogataea parapolymorpha DL-1]
Ssc_01	CLC	ORF	2488479	2488856	.	+	.	name=Ssc_1124; ID=Ssc_01_ORF_2488479..2488856; alias=Sc:--NA--:/Ca:--NA--:/nr-description: --NA--
Ssc_01	CLC	ORF	2489511	2489924	.	+	.	name=Ssc_1125; ID=Ssc_01_ORF_2489511..2489924; alias=Sc:--NA--:/Ca:--NA--:/nr-description: --NA--
Ssc_01	CLC	ORF	2511627	2512700	.	+	.	name=Ssc_1126; ID=Ssc_01_ORF_2511627..2512700; alias=Sc:--NA--:/Ca:--NA--:/nr-description: --NA--
Ssc_01	CLC	ORF	2570622	2570972	.	+	.	name=Ssc_1127; ID=Ssc_01_ORF_2570622..2570972; alias=Sc:--NA--:/Ca:--NA--:/nr-description: --NA--
Ssc_01	CLC	Gene	2579010	2579327	.	+	.	name=Ssc_1128; ID=Ssc_01_ORF_2579010..2579327; alias=Sc:YNL259C:ATX1/Ca:CR_06950C_B:CR_06950C_B/nr-description: Mitochondrial substrate carrier family B [Pichia kudriavzevii]
Ssc_01	CLC	ORF	2584071	2584460	.	+	.	name=Ssc_1129; ID=Ssc_01_ORF_2584071..2584460; alias=Sc:--NA--:/Ca:--NA--:/nr-description: --NA--
Ssc_01	CLC	ORF	2613699	2614085	.	+	.	name=Ssc_1130; ID=Ssc_01_ORF_2613699..2614085; alias=Sc:--NA--:/Ca:--NA--:/nr-description: --NA--
Ssc_01	CLC	ORF	2622024	2623766	.	+	.	name=Ssc_1131; ID=Ssc_01_ORF_2622024..2623766; alias=Sc:--NA--:/Ca:--NA--:/nr-description: --NA--
Ssc_01	CLC	Gene	2648322	2649809	.	+	.	name=Ssc_1132; ID=Ssc_01_ORF_2648322..2649809; alias=Sc:YLR380W:CSR1/Ca:C6_03470W_B:C6_03470W_B/nr-description: Phosphatidylinositol transfer [Komagataella phaffii GS115]
Ssc_01	CLC	ORF	2653881	2654207	.	+	.	name=Ssc_1133; ID=Ssc_01_ORF_2653881..2654207; alias=Sc:--NA--:/Ca:--NA--:/nr-description: secreted [Wickerhamomyces ciferrii]
Ssc_01	CLC	ORF	2657166	2657486	.	+	.	name=Ssc_1134; ID=Ssc_01_ORF_2657166..2657486; alias=Sc:--NA--:/Ca:--NA--:/nr-description: --NA--
Ssc_01	CLC	Gene	2688105	2688617	.	+	.	name=Ssc_1135; ID=Ssc_01_ORF_2688105..2688617; alias=Sc:YLR043C:TRX1/Ca:CR_10350C_B:CR_10350C_B/nr-description: Thioredoxin-3, mitochondrial [[Candida] glabrata]
Ssc_01	CLC	Gene	2690943	2692739	.	+	.	name=Ssc_1136; ID=Ssc_01_ORF_2690943..2692739; alias=Sc:YGR103W:NOP7/Ca:C2_09320C_A:PES1/nr-description: Pescadillo [Debaryomyces fabryi]
Ssc_01	CLC	ORF	2710719	2711060	.	+	.	name=Ssc_1137; ID=Ssc_01_ORF_2710719..2711060; alias=Sc:--NA--:/Ca:--NA--:/nr-description: --NA--
Ssc_01	CLC	Gene	2721093	2724692	.	+	.	name=Ssc_1138; ID=Ssc_01_ORF_2721093..2724692; alias=Sc:YMR128W:ECM16/Ca:C2_00410C_B:C2_00410C_B/nr-description: ATP-dependent RNA helicase [Wickerhamomyces ciferrii]
Ssc_01	CLC	Gene	2725005	2730503	.	+	.	name=Ssc_1139; ID=Ssc_01_ORF_2725005..2730503; alias=Sc:YGR098C:ESP1/Ca:C1_01670C_A:ESP1/nr-description: Separin [Wickerhamomyces ciferrii]
Ssc_01	CLC	Gene	2755599	2757290	.	+	.	name=Ssc_1140; ID=Ssc_01_ORF_2755599..2757290; alias=Sc:YOR128C:ADE2/Ca:C3_04520C_B:C3_04520C_B/nr-description: phosphoribosylaminoimidazole carboxylase
Ssc_01	CLC	Gene	2758335	2759732	.	+	.	name=Ssc_1141; ID=Ssc_01_ORF_2758335..2759732; alias=Sc:--NA--:/Ca:--NA--:/nr-description: mandelate racemase [Thermothelomyces thermophila ATCC 42464]
Ssc_01	CLC	Gene	2765166	2766731	.	+	.	name=Ssc_1142; ID=Ssc_01_ORF_2765166..2766731; alias=Sc:YMR015C:ERG5/Ca:C7_02840C_A:ERG5/nr-description: cytochrome P450 61
Ssc_01	CLC	Gene	2769948	2771555	.	+	.	name=Ssc_1143; ID=Ssc_01_ORF_2769948..2771555; alias=Sc:YFR051C:RET2/Ca:C5_02300C_A:RET2/nr-description: Coatomer subunit delta [Pichia kudriavzevii]
Ssc_01	CLC	Gene	2772378	2773121	.	+	.	name=Ssc_1144; ID=Ssc_01_ORF_2772378..2773121; alias=Sc:--NA--:/Ca:C2_03630W_B:C2_03630W_B/nr-description: DEHA2D04356p [Debaryomyces hansenii CBS767]
Ssc_01	CLC	ORF	2780319	2780861	.	+	.	name=Ssc_1145; ID=Ssc_01_ORF_2780319..2780861; alias=Sc:--NA--:/Ca:--NA--:/nr-description: --NA--
Ssc_01	CLC	Gene	2790129	2791505	.	+	.	name=Ssc_1146; ID=Ssc_01_ORF_2790129..2791505; alias=Sc:YOL124C:TRM11/Ca:C3_05140C_B:C3_05140C_B/nr-description: tRNA (guanine10-N2)-methyltransferase
Ssc_01	CLC	Gene	2805795	2809601	.	+	.	name=Ssc_1147; ID=Ssc_01_ORF_2805795..2809601; alias=Sc:YAL011W:SWC3/Ca:C2_04780W_B:C2_04780W_B/nr-description: SWR1-complex 3
Ssc_01	CLC	ORF	2811702	2812022	.	+	.	name=Ssc_1148; ID=Ssc_01_ORF_2811702..2812022; alias=Sc:--NA--:/Ca:--NA--:/nr-description: --NA--
Ssc_01	CLC	Gene	2823852	2825543	.	+	.	name=Ssc_1149; ID=Ssc_01_ORF_2823852..2825543; alias=Sc:YJL008C:CCT8/Ca:C1_00110W_B:C1_00110W_B/nr-description: Subunit of the cytosolic chaperonin Cct ring complex, related to Tcp1p [Komagataella phaffii GS115]
Ssc_01	CLC	Gene	2831058	2833415	.	+	.	name=Ssc_1150; ID=Ssc_01_ORF_2831058..2833415; alias=Sc:YJL103C:GSM1/Ca:C1_07170C_A:ZCF23/nr-description: Glucose starvation modulator 1 [[Candida] glabrata]
Ssc_01	CLC	Gene	2834136	2835656	.	-	.	name=Ssc_1151; ID=Ssc_01_ORF_complement(2834136..2835656); alias=Sc:YOL013C:HRD1/Ca:CR_06470W_B:CR_06470W_B/nr-description: E3 ubiquitin- ligase [Wickerhamomyces ciferrii]
Ssc_01	CLC	Gene	2825850	2826494	.	-	.	name=Ssc_1152; ID=Ssc_01_ORF_complement(2825850..2826494); alias=Sc:YMR264W:CUE1/Ca:C5_03570W_B:C5_03570W_B/nr-description: Autocrine motility factor receptor [Wickerhamomyces ciferrii]
Ssc_01	CLC	ORF	2812188	2812997	.	-	.	name=Ssc_1153; ID=Ssc_01_ORF_complement(2812188..2812997); alias=Sc:--NA--:/Ca:--NA--:/nr-description: --NA--
Ssc_01	CLC	Gene	2799039	2803400	.	-	.	name=Ssc_1154; ID=Ssc_01_ORF_complement(2799039..2803400); alias=Sc:YJL187C:SWE1/Ca:C1_10010C_B:C1_10010C_B/nr-description: kinase [Ascoidea rubescens DSM 1968]
Ssc_01	CLC	Gene	2794341	2796188	.	-	.	name=Ssc_1155; ID=Ssc_01_ORF_complement(2794341..2796188); alias=Sc:YGR225W:AMA1/Ca:C3_04870W_B:C3_04870W_B/nr-description: WD40 repeat , partial [Ascoidea rubescens DSM 1968]
Ssc_01	CLC	Gene	2791557	2792294	.	-	.	name=Ssc_1156; ID=Ssc_01_ORF_complement(2791557..2792294); alias=Sc:YOR174W:MED4/Ca:C2_07500C_A:MED4/nr-description: Mediator of RNA polymerase II transcription subunit 4 [[Candida] glabrata]
Ssc_01	CLC	Gene	2787459	2789057	.	-	.	name=Ssc_1157; ID=Ssc_01_ORF_complement(2787459..2789057); alias=Sc:YOL123W:HRP1/Ca:C3_05150W_B:C3_05150W_B/nr-description: Subunit of cleavage factor I [Komagataella phaffii GS115]
Ssc_01	CLC	Gene	2782839	2784365	.	-	.	name=Ssc_1158; ID=Ssc_01_ORF_complement(2782839..2784365); alias=Sc:YDL002C:NHP10/Ca:C3_01210C_B:C3_01210C_B/nr-description: DEHA2F18194p [Debaryomyces hansenii CBS767]
Ssc_01	CLC	ORF	2776005	2776358	.	-	.	name=Ssc_1159; ID=Ssc_01_ORF_complement(2776005..2776358); alias=Sc:--NA--:/Ca:--NA--:/nr-description: --NA--
Ssc_01	CLC	ORF	2765277	2765684	.	-	.	name=Ssc_1160; ID=Ssc_01_ORF_complement(2765277..2765684); alias=Sc:--NA--:/Ca:--NA--:/nr-description: --NA--
Ssc_01	CLC	ORF	2763867	2764175	.	-	.	name=Ssc_1161; ID=Ssc_01_ORF_complement(2763867..2764175); alias=Sc:--NA--:/Ca:--NA--:/nr-description: --NA--
Ssc_01	CLC	Gene	2743275	2744153	.	-	.	name=Ssc_1162; ID=Ssc_01_ORF_complement(2743275..2744153); alias=Sc:YML052W:SUR7/Ca:C6_01720C_B:C6_01720C_B/nr-description: Sur7p [Candida albicans SC5314]
Ssc_01	CLC	Gene	2736516	2737727	.	-	.	name=Ssc_1163; ID=Ssc_01_ORF_complement(2736516..2737727); alias=Sc:YPR118W:MRI1/Ca:C2_01160W_A:C2_01160W_A/nr-description: Methylthioribose-1-phosphate isomerase [Ascoidea rubescens DSM 1968]
Ssc_01	CLC	Gene	2730660	2733701	.	-	.	name=Ssc_1164; ID=Ssc_01_ORF_complement(2730660..2733701); alias=Sc:YNL106C:INP52/Ca:C2_09770C_B:C2_09770C_B/nr-description: DNase I , partial [Ascoidea rubescens DSM 1968]
Ssc_01	CLC	ORF	2719581	2719952	.	-	.	name=Ssc_1165; ID=Ssc_01_ORF_complement(2719581..2719952); alias=Sc:--NA--:/Ca:--NA--:/nr-description: --NA--
Ssc_01	CLC	Gene	2697663	2701160	.	-	.	name=Ssc_1166; ID=Ssc_01_ORF_complement(2697663..2701160); alias=Sc:YOR349W:CIN1/Ca:C3_01070C_A:C3_01070C_A/nr-description: Tubulin folding factor D [Komagataella phaffii GS115]
Ssc_01	CLC	ORF	2686821	2687234	.	-	.	name=Ssc_1167; ID=Ssc_01_ORF_complement(2686821..2687234); alias=Sc:--NA--:/Ca:--NA--:/nr-description: --NA--
Ssc_01	CLC	ORF	2672535	2672966	.	-	.	name=Ssc_1168; ID=Ssc_01_ORF_complement(2672535..2672966); alias=Sc:--NA--:/Ca:--NA--:/nr-description: --NA--
Ssc_01	CLC	Gene	2665791	2669939	.	-	.	name=Ssc_1169; ID=Ssc_01_ORF_complement(2665791..2669939); alias=Sc:YBL047C:EDE1/Ca:C1_11540C_B:C1_11540C_B/nr-description: CYFA0S01e19658g1_1
Ssc_01	CLC	ORF	2659986	2660393	.	-	.	name=Ssc_1170; ID=Ssc_01_ORF_complement(2659986..2660393); alias=Sc:--NA--:/Ca:--NA--:/nr-description: --NA--
Ssc_01	CLC	Gene	2650347	2652467	.	-	.	name=Ssc_1171; ID=Ssc_01_ORF_complement(2650347..2652467); alias=Sc:YBL011W:SCT1/Ca:C3_00820W_B:C3_00820W_B/nr-description: Glycerol-3-phosphate O-acyltransferase 1 [[Candida] glabrata]
Ssc_01	CLC	ORF	2646867	2647589	.	-	.	name=Ssc_1172; ID=Ssc_01_ORF_complement(2646867..2647589); alias=Sc:--NA--:/Ca:--NA--:/nr-description: Phox [Cyberlindnera jadinii NRRL Y-1542]
Ssc_01	CLC	Gene	2643639	2646407	.	-	.	name=Ssc_1173; ID=Ssc_01_ORF_complement(2643639..2646407); alias=Sc:YGR003W:CUL3/Ca:CR_00370W_A:CR_00370W_A/nr-description: Cullin [Ogataea parapolymorpha DL-1]
Ssc_01	CLC	Gene	2642085	2642738	.	-	.	name=Ssc_1174; ID=Ssc_01_ORF_complement(2642085..2642738); alias=Sc:YLR268W:SEC22/Ca:CR_03970C_A:SEC22/nr-description: DEHA2F14674p [Debaryomyces hansenii CBS767]
Ssc_01	CLC	Gene	2607306	2609018	.	-	.	name=Ssc_1175; ID=Ssc_01_ORF_complement(2607306..2609018); alias=Sc:--NA--:/Ca:C6_01770W_A:RAD18/nr-description: [Candida tropicalis MYA-3404]
Ssc_01	CLC	Gene	2600094	2601659	.	-	.	name=Ssc_1176; ID=Ssc_01_ORF_complement(2600094..2601659); alias=Sc:YLR121C:YPS3/Ca:C4_04470W_A:SAP10/nr-description: Yps3p
Ssc_01	CLC	Gene	2579568	2583383	.	-	.	name=Ssc_1177; ID=Ssc_01_ORF_complement(2579568..2583383); alias=Sc:--NA--:/Ca:--NA--:/nr-description: unnamed protein product
Ssc_01	CLC	ORF	2572617	2572940	.	-	.	name=Ssc_1178; ID=Ssc_01_ORF_complement(2572617..2572940); alias=Sc:--NA--:/Ca:--NA--:/nr-description: [Candida tropicalis MYA-3404]
Ssc_01	CLC	Gene	2570295	2571278	.	-	.	name=Ssc_1179; ID=Ssc_01_ORF_complement(2570295..2571278); alias=Sc:YMR201C:RAD14/Ca:C7_02020W_B:C7_02020W_B/nr-description: DNA repair RAD14
Ssc_01	CLC	Gene	2558634	2559191	.	-	.	name=Ssc_1180; ID=Ssc_01_ORF_complement(2558634..2559191); alias=Sc:YER042W:MXR1/Ca:C2_00960C_B:C2_00960C_B/nr-description: peptide methionine sulfoxide reductase [Ogataea parapolymorpha DL-1]
Ssc_01	CLC	Gene	2539821	2544146	.	-	.	name=Ssc_1181; ID=Ssc_01_ORF_complement(2539821..2544146); alias=Sc:YER093C:TSC11/Ca:CR_07580C_A:TSC11/nr-description: cytosolic regulator Pianissimo [Blastomyces gilchristii SLH14081]
Ssc_01	CLC	Gene	2538333	2539340	.	-	.	name=Ssc_1182; ID=Ssc_01_ORF_complement(2538333..2539340); alias=Sc:YPL227C:ALG5/Ca:CR_02790C_B:CR_02790C_B/nr-description: glycosyltransferase family 2 [Ascoidea rubescens DSM 1968]
Ssc_01	CLC	Gene	2536254	2537945	.	-	.	name=Ssc_1183; ID=Ssc_01_ORF_complement(2536254..2537945); alias=Sc:YIL104C:SHQ1/Ca:C2_05830C_B:C2_05830C_B/nr-description: SHQ1-domain-containing [Hyphopichia burtonii NRRL Y-1933]
Ssc_01	CLC	ORF	2516241	2516780	.	-	.	name=Ssc_1184; ID=Ssc_01_ORF_complement(2516241..2516780); alias=Sc:--NA--:/Ca:--NA--:/nr-description: --NA--
Ssc_01	CLC	ORF	2508846	2509196	.	-	.	name=Ssc_1185; ID=Ssc_01_ORF_complement(2508846..2509196); alias=Sc:--NA--:/Ca:--NA--:/nr-description: --NA--
Ssc_01	CLC	Gene	2495550	2497622	.	-	.	name=Ssc_1186; ID=Ssc_01_ORF_complement(2495550..2497622); alias=Sc:--NA--:/Ca:C2_05370C_A:RXT3/nr-description: Rxt3-domain-containing [Cyberlindnera jadinii NRRL Y-1542]
Ssc_01	CLC	Gene	2493465	2494496	.	-	.	name=Ssc_1187; ID=Ssc_01_ORF_complement(2493465..2494496); alias=Sc:YKR071C:DRE2/Ca:CR_02650C_B:CR_02650C_B/nr-description: ZYRO0B15840p [Zygosaccharomyces rouxii]
Ssc_01	CLC	ORF	2483136	2483453	.	-	.	name=Ssc_1188; ID=Ssc_01_ORF_complement(2483136..2483453); alias=Sc:--NA--:/Ca:--NA--:/nr-description: --NA--
Ssc_01	CLC	Gene	2471532	2475317	.	-	.	name=Ssc_1189; ID=Ssc_01_ORF_complement(2471532..2475317); alias=Sc:YDR128W:MTC5/Ca:CR_01130W_A:CR_01130W_A/nr-description: WD40 repeat [Cyberlindnera jadinii NRRL Y-1542]
Ssc_01	CLC	Gene	2468769	2471051	.	-	.	name=Ssc_1190; ID=Ssc_01_ORF_complement(2468769..2471051); alias=Sc:YDR523C:SPS1/Ca:C6_02160W_B:C6_02160W_B/nr-description: kinase , partial [Ascoidea rubescens DSM 1968]
Ssc_01	CLC	Gene	2456835	2458025	.	-	.	name=Ssc_1191; ID=Ssc_01_ORF_complement(2456835..2458025); alias=Sc:YLR121C:YPS3/Ca:C6_03490C_A:SAP1/nr-description: Asp-domain-containing [Hyphopichia burtonii NRRL Y-1933]
Ssc_01	CLC	Gene	2454471	2455547	.	-	.	name=Ssc_1192; ID=Ssc_01_ORF_complement(2454471..2455547); alias=Sc:YJR009C:TDH2/Ca:C3_06870W_B:C3_06870W_B/nr-description: glyceraldehyde 3-phosphate dehydrogenase [Cyberlindnera jadinii NRRL Y-1542]
Ssc_01	CLC	ORF	2449080	2449406	.	-	.	name=Ssc_1193; ID=Ssc_01_ORF_complement(2449080..2449406); alias=Sc:--NA--:/Ca:--NA--:/nr-description: --NA--
Ssc_01	CLC	Gene	2445012	2445941	.	-	.	name=Ssc_1194; ID=Ssc_01_ORF_complement(2445012..2445941); alias=Sc:YBR176W:ECM31/Ca:C1_00510W_B:C1_00510W_B/nr-description: 3-methyl-2-oxobutanoate hydroxymethyltransferase [Candida albicans SC5314]
Ssc_01	CLC	Gene	2423385	2428781	.	-	.	name=Ssc_1195; ID=Ssc_01_ORF_complement(2423385..2428781); alias=Sc:YHR164C:DNA2/Ca:C6_00320C_A:DNA2/nr-description:
Ssc_01	CLC	ORF	2406069	2406524	.	-	.	name=Ssc_1196; ID=Ssc_01_ORF_complement(2406069..2406524); alias=Sc:--NA--:/Ca:--NA--:/nr-description: --NA--
Ssc_01	CLC	Gene	2401854	2405519	.	-	.	name=Ssc_1197; ID=Ssc_01_ORF_complement(2401854..2405519); alias=Sc:YLR071C:RGR1/Ca:C5_03160W_A:MED14/nr-description: DEHA2E12958p [Debaryomyces hansenii CBS767]
Ssc_01	CLC	Gene	2392092	2394209	.	-	.	name=Ssc_1198; ID=Ssc_01_ORF_complement(2392092..2394209); alias=Sc:YBR200W:BEM1/Ca:C4_01410W_A:BEM1/nr-description: scd2 ral3 [Moesziomyces antarcticus]
Ssc_01	CLC	Gene	2387859	2388821	.	-	.	name=Ssc_1199; ID=Ssc_01_ORF_complement(2387859..2388821); alias=Sc:YKR026C:GCN3/Ca:C7_01220W_B:C7_01220W_B/nr-description: DEHA2F21934p [Debaryomyces hansenii CBS767]
Ssc_01	CLC	Gene	2373498	2374649	.	-	.	name=Ssc_1200; ID=Ssc_01_ORF_complement(2373498..2374649); alias=Sc:YLR180W:SAM1/Ca:C1_11450C_A:SAM2/nr-description: Sam2 S-adenosylmethionine synthetase [Candida orthopsilosis Co 90-125]
Ssc_01	CLC	Gene	2371056	2372876	.	-	.	name=Ssc_1201; ID=Ssc_01_ORF_complement(2371056..2372876); alias=Sc:--NA--:/Ca:C1_09570W_A:C1_09570W_A/nr-description: DUF185-domain-containing , partial [Ascoidea rubescens DSM 1968]
Ssc_01	CLC	ORF	2363643	2363981	.	-	.	name=Ssc_1202; ID=Ssc_01_ORF_complement(2363643..2363981); alias=Sc:--NA--:/Ca:--NA--:/nr-description: --NA--
Ssc_01	CLC	ORF	2360439	2361299	.	-	.	name=Ssc_1203; ID=Ssc_01_ORF_complement(2360439..2361299); alias=Sc:--NA--:/Ca:--NA--:/nr-description: --NA--
Ssc_01	CLC	Gene	2352792	2354951	.	-	.	name=Ssc_1204; ID=Ssc_01_ORF_complement(2352792..2354951); alias=Sc:YDR463W:STP1/Ca:C1_13350W_A:STP2/nr-description: Zinc finger [Wickerhamomyces ciferrii]
Ssc_01	CLC	ORF	2351571	2351873	.	-	.	name=Ssc_1205; ID=Ssc_01_ORF_complement(2351571..2351873); alias=Sc:--NA--:/Ca:--NA--:/nr-description: --NA--
Ssc_01	CLC	ORF	2350515	2350859	.	-	.	name=Ssc_1206; ID=Ssc_01_ORF_complement(2350515..2350859); alias=Sc:--NA--:/Ca:--NA--:/nr-description: --NA--
Ssc_01	CLC	Gene	2334585	2336429	.	-	.	name=Ssc_1207; ID=Ssc_01_ORF_complement(2334585..2336429); alias=Sc:YNL275W:BOR1/Ca:C4_06370C_B:C4_06370C_B/nr-description: boron efflux transporter of the plasma membrane [Ascoidea rubescens DSM 1968]
Ssc_01	CLC	ORF	2323728	2324186	.	-	.	name=Ssc_1208; ID=Ssc_01_ORF_complement(2323728..2324186); alias=Sc:--NA--:/Ca:--NA--:/nr-description: --NA--
Ssc_01	CLC	Gene	2313303	2314901	.	-	.	name=Ssc_1209; ID=Ssc_01_ORF_complement(2313303..2314901); alias=Sc:YGR260W:TNA1/Ca:C5_03060C_B:C5_03060C_B/nr-description: High-affinity nicotinic acid transporter [Wickerhamomyces ciferrii]
Ssc_01	CLC	Gene	2299110	2300012	.	-	.	name=Ssc_1210; ID=Ssc_01_ORF_complement(2299110..2300012); alias=Sc:YJR116W:TDA4/Ca:C1_03490W_A:C1_03490W_A/nr-description: membrane [Wickerhamomyces ciferrii]
Ssc_01	CLC	ORF	2268486	2270861	.	-	.	name=Ssc_1211; ID=Ssc_01_ORF_complement(2268486..2270861); alias=Sc:--NA--:/Ca:--NA--:/nr-description: --NA--
Ssc_01	CLC	Gene	2262753	2264921	.	-	.	name=Ssc_1212; ID=Ssc_01_ORF_complement(2262753..2264921); alias=Sc:YJR110W:YMR1/Ca:C1_08860C_B:C1_08860C_B/nr-description: Myotubularin-related 2 [Wickerhamomyces ciferrii]
Ssc_01	CLC	Gene	2259633	2260493	.	-	.	name=Ssc_1213; ID=Ssc_01_ORF_complement(2259633..2260493); alias=Sc:YBR290W:BSD2/Ca:C3_04260W_A:C3_04260W_A/nr-description: [Scheffersomyces stipitis CBS 6054]
Ssc_01	CLC	ORF	2255676	2256041	.	-	.	name=Ssc_1214; ID=Ssc_01_ORF_complement(2255676..2256041); alias=Sc:--NA--:/Ca:--NA--:/nr-description: CD2 antigen cytoplasmic tail-binding 2
Ssc_01	CLC	Gene	2253255	2254406	.	-	.	name=Ssc_1215; ID=Ssc_01_ORF_complement(2253255..2254406); alias=Sc:--NA--:/Ca:--NA--:/nr-description: peptidyl-prolyl cis-trans isomerase-like 4
Ssc_01	CLC	ORF	2247486	2247890	.	-	.	name=Ssc_1216; ID=Ssc_01_ORF_complement(2247486..2247890); alias=Sc:--NA--:/Ca:--NA--:/nr-description: --NA--
Ssc_01	CLC	ORF	2233254	2233958	.	-	.	name=Ssc_1217; ID=Ssc_01_ORF_complement(2233254..2233958); alias=Sc:--NA--:/Ca:--NA--:/nr-description: --NA--
Ssc_01	CLC	Gene	2230095	2231153	.	-	.	name=Ssc_1218; ID=Ssc_01_ORF_complement(2230095..2231153); alias=Sc:--NA--:/Ca:--NA--:/nr-description: hypothetical protein PACTADRAFT_48179
Ssc_01	CLC	Gene	2227197	2228462	.	-	.	name=Ssc_1219; ID=Ssc_01_ORF_complement(2227197..2228462); alias=Sc:YGL143C:MRF1/Ca:C4_03750C_A:C4_03750C_A/nr-description: ZYRO0A07040p [Zygosaccharomyces rouxii]
Ssc_01	CLC	ORF	2223588	2224499	.	-	.	name=Ssc_1220; ID=Ssc_01_ORF_complement(2223588..2224499); alias=Sc:--NA--:/Ca:--NA--:/nr-description: --NA--
Ssc_01	CLC	Gene	2208015	2209520	.	-	.	name=Ssc_1221; ID=Ssc_01_ORF_complement(2208015..2209520); alias=Sc:YBR056W:YBR056W/Ca:C1_14060W_B:C1_14060W_B/nr-description: glycoside hydrolase family 5 [Ascoidea rubescens DSM 1968]
Ssc_01	CLC	ORF	2207007	2207354	.	-	.	name=Ssc_1222; ID=Ssc_01_ORF_complement(2207007..2207354); alias=Sc:--NA--:/Ca:--NA--:/nr-description: --NA--
Ssc_01	CLC	ORF	2176566	2177990	.	-	.	name=Ssc_1223; ID=Ssc_01_ORF_complement(2176566..2177990); alias=Sc:--NA--:/Ca:--NA--:/nr-description: 5 -AMP-activated kinase [Tetrahymena thermophila SB210]
Ssc_01	CLC	ORF	2167332	2167763	.	-	.	name=Ssc_1224; ID=Ssc_01_ORF_complement(2167332..2167763); alias=Sc:--NA--:/Ca:--NA--:/nr-description: --NA--
Ssc_01	CLC	ORF	2160162	2160635	.	-	.	name=Ssc_1225; ID=Ssc_01_ORF_complement(2160162..2160635); alias=Sc:--NA--:/Ca:--NA--:/nr-description: --NA--
Ssc_01	CLC	Gene	2141223	2142452	.	-	.	name=Ssc_1226; ID=Ssc_01_ORF_complement(2141223..2142452); alias=Sc:--NA--:/Ca:C1_06720C_B:C1_06720C_B/nr-description: L-2-hydroxyglutarate dehydrogenase,mitochondrial [Wickerhamomyces ciferrii]
Ssc_01	CLC	ORF	2136813	2137154	.	-	.	name=Ssc_1227; ID=Ssc_01_ORF_complement(2136813..2137154); alias=Sc:--NA--:/Ca:--NA--:/nr-description: dolichyl-phosphate-mannose- mannosyltransferase PMT1 [Sugiyamaella lignohabitans]
Ssc_01	CLC	Gene	2107512	2108504	.	-	.	name=Ssc_1228; ID=Ssc_01_ORF_complement(2107512..2108504); alias=Sc:YGL091C:NBP35/Ca:C4_05170C_B:C4_05170C_B/nr-description: Cytosolic Fe-S cluster assembling factor [Wickerhamomyces ciferrii]
Ssc_01	CLC	ORF	2081316	2081723	.	-	.	name=Ssc_1229; ID=Ssc_01_ORF_complement(2081316..2081723); alias=Sc:--NA--:/Ca:--NA--:/nr-description: --NA--
Ssc_01	CLC	Gene	2077524	2079494	.	-	.	name=Ssc_1230; ID=Ssc_01_ORF_complement(2077524..2079494); alias=Sc:YGL125W:MET13/Ca:C2_10460C_A:C2_10460C_A/nr-description: methylenetetrahydrofolate reduct [Ascoidea rubescens DSM 1968]
Ssc_01	CLC	ORF	2072751	2073089	.	-	.	name=Ssc_1231; ID=Ssc_01_ORF_complement(2072751..2073089); alias=Sc:--NA--:/Ca:--NA--:/nr-description: --NA--
Ssc_01	CLC	Gene	2070303	2070953	.	-	.	name=Ssc_1232; ID=Ssc_01_ORF_complement(2070303..2070953); alias=Sc:YHR122W:CIA2/Ca:C7_02550C_A:C7_02550C_A/nr-description: MIP18 family [Ogataea parapolymorpha DL-1]
Ssc_01	CLC	Gene	2062725	2067743	.	-	.	name=Ssc_1233; ID=Ssc_01_ORF_complement(2062725..2067743); alias=Sc:YBL034C:STU1/Ca:C1_07360W_A:C1_07360W_A/nr-description: HEAT repeat containing
Ssc_01	CLC	Gene	2056299	2057861	.	-	.	name=Ssc_1234; ID=Ssc_01_ORF_complement(2056299..2057861); alias=Sc:YJL153C:INO1/Ca:CR_10100C_A:INO1/nr-description: inositol-3-phosphate synthase [Candida albicans SC5314]
Ssc_01	CLC	Gene	2052651	2054942	.	-	.	name=Ssc_1235; ID=Ssc_01_ORF_complement(2052651..2054942); alias=Sc:--NA--:/Ca:CR_02910W_B:CR_02910W_B/nr-description: ZYRO0D00924p [Zygosaccharomyces rouxii]
Ssc_01	CLC	ORF	2051394	2051741	.	-	.	name=Ssc_1236; ID=Ssc_01_ORF_complement(2051394..2051741); alias=Sc:--NA--:/Ca:--NA--:/nr-description: --NA--
Ssc_01	CLC	Gene	2048865	2049932	.	-	.	name=Ssc_1237; ID=Ssc_01_ORF_complement(2048865..2049932); alias=Sc:YGR026W:YGR026W/Ca:CR_06170W_B:CR_06170W_B/nr-description: membrane [Wickerhamomyces ciferrii]
Ssc_01	CLC	Gene	2044959	2047565	.	-	.	name=Ssc_1238; ID=Ssc_01_ORF_complement(2044959..2047565); alias=Sc:YLR248W:RCK2/Ca:C2_07130C_A:RCK2/nr-description: Pkinase-domain-containing [Ascoidea rubescens DSM 1968]
Ssc_01	CLC	Gene	2040402	2041925	.	-	.	name=Ssc_1239; ID=Ssc_01_ORF_complement(2040402..2041925); alias=Sc:--NA--:/Ca:--NA--:/nr-description: Piso0_001140 [Millerozyma farinosa CBS 7064]
Ssc_01	CLC	Gene	1991919	1996469	.	-	.	name=Ssc_1240; ID=Ssc_01_ORF_complement(1991919..1996469); alias=Sc:YGR233C:PHO81/Ca:CR_00590W_B:CR_00590W_B/nr-description: Pho81 [Candida orthopsilosis Co 90-125]
Ssc_01	CLC	ORF	1984959	1986275	.	-	.	name=Ssc_1241; ID=Ssc_01_ORF_complement(1984959..1986275); alias=Sc:--NA--:/Ca:--NA--:/nr-description: --NA--
Ssc_01	CLC	Gene	1971828	1972706	.	-	.	name=Ssc_1242; ID=Ssc_01_ORF_complement(1971828..1972706); alias=Sc:YEL009C:GCN4/Ca:C2_09940W_B:C2_09940W_B/nr-description: Gcn4p [Saccharomyces cerevisiae]
Ssc_01	CLC	Gene	1958829	1959818	.	-	.	name=Ssc_1243; ID=Ssc_01_ORF_complement(1958829..1959818); alias=Sc:YLR026C:SED5/Ca:C1_00660C_B:C1_00660C_B/nr-description: t-SNARE [Ascoidea rubescens DSM 1968]
Ssc_01	CLC	Gene	1953570	1955540	.	-	.	name=Ssc_1244; ID=Ssc_01_ORF_complement(1953570..1955540); alias=Sc:YNL218W:MGS1/Ca:C1_03260W_B:C1_03260W_B/nr-description: ATPase WRNIP1-like [Megachile rotundata]
Ssc_01	CLC	ORF	1951965	1952285	.	-	.	name=Ssc_1245; ID=Ssc_01_ORF_complement(1951965..1952285); alias=Sc:--NA--:/Ca:--NA--:/nr-description: --NA--
Ssc_01	CLC	Gene	1945506	1946027	.	-	.	name=Ssc_1246; ID=Ssc_01_ORF_complement(1945506..1946027); alias=Sc:--NA--:/Ca:--NA--:/nr-description: DEHA2D10318p [Debaryomyces hansenii CBS767]
Ssc_01	CLC	ORF	1933647	1934120	.	-	.	name=Ssc_1247; ID=Ssc_01_ORF_complement(1933647..1934120); alias=Sc:--NA--:/Ca:--NA--:/nr-description: --NA--
Ssc_01	CLC	ORF	1910079	1910423	.	-	.	name=Ssc_1248; ID=Ssc_01_ORF_complement(1910079..1910423); alias=Sc:--NA--:/Ca:--NA--:/nr-description: --NA--
Ssc_01	CLC	ORF	1908528	1909178	.	-	.	name=Ssc_1249; ID=Ssc_01_ORF_complement(1908528..1909178); alias=Sc:--NA--:/Ca:--NA--:/nr-description: --NA--
Ssc_01	CLC	ORF	1906953	1907300	.	-	.	name=Ssc_1250; ID=Ssc_01_ORF_complement(1906953..1907300); alias=Sc:--NA--:/Ca:--NA--:/nr-description: --NA--
Ssc_01	CLC	ORF	1906314	1906676	.	-	.	name=Ssc_1251; ID=Ssc_01_ORF_complement(1906314..1906676); alias=Sc:--NA--:/Ca:--NA--:/nr-description: --NA--
Ssc_01	CLC	ORF	1884264	1885562	.	-	.	name=Ssc_1252; ID=Ssc_01_ORF_complement(1884264..1885562); alias=Sc:--NA--:/Ca:--NA--:/nr-description: --NA--
Ssc_01	CLC	Gene	1883418	1883729	.	-	.	name=Ssc_1253; ID=Ssc_01_ORF_complement(1883418..1883729); alias=Sc:YGR209C:TRX2/Ca:CR_10350C_B:CR_10350C_B/nr-description: Thioredoxin-1 [[Candida] glabrata]
Ssc_01	CLC	ORF	1876968	1877837	.	-	.	name=Ssc_1254; ID=Ssc_01_ORF_complement(1876968..1877837); alias=Sc:--NA--:/Ca:--NA--:/nr-description: --NA--
Ssc_01	CLC	Gene	1866315	1868495	.	-	.	name=Ssc_1255; ID=Ssc_01_ORF_complement(1866315..1868495); alias=Sc:--NA--:/Ca:--NA--:/nr-description: related to Dynactin 1
Ssc_01	CLC	Gene	1860921	1861901	.	-	.	name=Ssc_1256; ID=Ssc_01_ORF_complement(1860921..1861901); alias=Sc:YMR024W:MRPL3/Ca:C1_07910C_B:C1_07910C_B/nr-description: 54S ribosomal L3, mitochondrial [Wickerhamomyces ciferrii]
Ssc_01	CLC	ORF	1842000	1842431	.	-	.	name=Ssc_1257; ID=Ssc_01_ORF_complement(1842000..1842431); alias=Sc:--NA--:/Ca:--NA--:/nr-description: --NA--
Ssc_01	CLC	Gene	1830969	1832828	.	-	.	name=Ssc_1258; ID=Ssc_01_ORF_complement(1830969..1832828); alias=Sc:YER080W:AIM9/Ca:C1_01250W_B:C1_01250W_B/nr-description: Altered inheritance of mitochondria 9, mitochondrial [Debaryomyces fabryi]
Ssc_01	CLC	Gene	1827492	1830626	.	-	.	name=Ssc_1259; ID=Ssc_01_ORF_complement(1827492..1830626); alias=Sc:YCR011C:ADP1/Ca:CR_05950C_B:CR_05950C_B/nr-description: ATP-dependent permease of the ABC transporter family of [Ascoidea rubescens DSM 1968]
Ssc_01	CLC	ORF	1824423	1825526	.	-	.	name=Ssc_1260; ID=Ssc_01_ORF_complement(1824423..1825526); alias=Sc:--NA--:/Ca:--NA--:/nr-description: --NA--
Ssc_01	CLC	Gene	1815990	1819967	.	-	.	name=Ssc_1261; ID=Ssc_01_ORF_complement(1815990..1819967); alias=Sc:YLR371W:ROM2/Ca:C2_03240C_B:C2_03240C_B/nr-description: CNH-domain-containing [Ascoidea rubescens DSM 1968]
Ssc_01	CLC	ORF	1810524	1810907	.	-	.	name=Ssc_1262; ID=Ssc_01_ORF_complement(1810524..1810907); alias=Sc:--NA--:/Ca:--NA--:/nr-description: --NA--
Ssc_01	CLC	ORF	1791888	1792730	.	-	.	name=Ssc_1263; ID=Ssc_01_ORF_complement(1791888..1792730); alias=Sc:YLR237W:THI7/Ca:C3_03610W_A:FUR4/nr-description: Thiamine Metabolism [Scheffersomyces stipitis CBS 6054]
Ssc_01	CLC	Gene	1780419	1781429	.	-	.	name=Ssc_1264; ID=Ssc_01_ORF_complement(1780419..1781429); alias=Sc:YKL018W:SWD2/Ca:C1_07550W_A:SWD2/nr-description: subunit of the compass complex, which methylates histone H3 on lys 4 [Ascoidea rubescens DSM 1968]
Ssc_01	CLC	Gene	1774830	1778108	.	-	.	name=Ssc_1265; ID=Ssc_01_ORF_complement(1774830..1778108); alias=Sc:YDR395W:SXM1/Ca:C2_02720W_A:C2_02720W_A/nr-description: ARM repeat-containing [Metschnikowia bicuspidata bicuspidata NRRL YB-4993]
Ssc_01	CLC	Gene	1773483	1774148	.	-	.	name=Ssc_1266; ID=Ssc_01_ORF_complement(1773483..1774148); alias=Sc:YDR399W:HPT1/Ca:C2_02740C_A:HPT1/nr-description: PRTase [Hyphopichia burtonii NRRL Y-1933]
Ssc_01	CLC	ORF	1770513	1770896	.	-	.	name=Ssc_1267; ID=Ssc_01_ORF_complement(1770513..1770896); alias=Sc:--NA--:/Ca:--NA--:/nr-description:
Ssc_01	CLC	Gene	1767312	1769141	.	-	.	name=Ssc_1268; ID=Ssc_01_ORF_complement(1767312..1769141); alias=Sc:YDR091C:RLI1/Ca:C1_03350C_B:C1_03350C_B/nr-description:
Ssc_01	CLC	Gene	1724514	1725962	.	-	.	name=Ssc_1269; ID=Ssc_01_ORF_complement(1724514..1725962); alias=Sc:YLR113W:HOG1/Ca:C2_03330C_A:HOG1/nr-description:
Ssc_01	CLC	ORF	1705872	1706333	.	-	.	name=Ssc_1270; ID=Ssc_01_ORF_complement(1705872..1706333); alias=Sc:--NA--:/Ca:--NA--:/nr-description: --NA--
Ssc_01	CLC	Gene	1698618	1700792	.	-	.	name=Ssc_1271; ID=Ssc_01_ORF_complement(1698618..1700792); alias=Sc:--NA--:/Ca:--NA--:/nr-description: Muscle M-line assembly unc-89 [Wickerhamomyces ciferrii]
Ssc_01	CLC	Gene	1677414	1680344	.	-	.	name=Ssc_1272; ID=Ssc_01_ORF_complement(1677414..1680344); alias=Sc:YOR335C:ALA1/Ca:C6_03720W_A:ALA1/nr-description: alanyl-tRNA synthetase
Ssc_01	CLC	Gene	1668486	1669718	.	-	.	name=Ssc_1273; ID=Ssc_01_ORF_complement(1668486..1669718); alias=Sc:--NA--:/Ca:C3_02120W_B:C3_02120W_B/nr-description: acyl- -binding (ACBP) diazepam binding inhibitor (DBI) endozepine (EP), [Candida dubliniensis CD36]
Ssc_01	CLC	ORF	1660617	1660967	.	-	.	name=Ssc_1274; ID=Ssc_01_ORF_complement(1660617..1660967); alias=Sc:--NA--:/Ca:--NA--:/nr-description: --NA--
Ssc_01	CLC	Gene	1639737	1641308	.	-	.	name=Ssc_1275; ID=Ssc_01_ORF_complement(1639737..1641308); alias=Sc:YLR083C:EMP70/Ca:CR_01260W_B:CR_01260W_B/nr-description: endosomal transmembrane [Candida orthopsilosis Co 90-125]
Ssc_01	CLC	Gene	1636743	1638929	.	-	.	name=Ssc_1276; ID=Ssc_01_ORF_complement(1636743..1638929); alias=Sc:YDL194W:SNF3/Ca:C3_04930C_B:C3_04930C_B/nr-description: High-affinity glucose transporter [Wickerhamomyces ciferrii]
Ssc_01	CLC	Gene	1633077	1633550	.	-	.	name=Ssc_1277; ID=Ssc_01_ORF_complement(1633077..1633550); alias=Sc:--NA--:/Ca:--NA--:/nr-description: DEHA2F12166p [Debaryomyces hansenii CBS767]
Ssc_01	CLC	Gene	1622346	1622750	.	-	.	name=Ssc_1278; ID=Ssc_01_ORF_complement(1622346..1622750); alias=Sc:YKL192C:ACP1/Ca:C1_06060C_A:ACP1/nr-description: NADH dehydrogenase (ubiquinone) 1 alpha beta subcomplex 1 [Fusarium verticillioides 7600]
Ssc_01	CLC	Gene	1615182	1616138	.	-	.	name=Ssc_1279; ID=Ssc_01_ORF_complement(1615182..1616138); alias=Sc:YAL025C:MAK16/Ca:C2_06360C_B:C2_06360C_B/nr-description: Mak16 [Cyberlindnera jadinii NRRL Y-1542]
Ssc_01	CLC	ORF	1547220	1547531	.	-	.	name=Ssc_1280; ID=Ssc_01_ORF_complement(1547220..1547531); alias=Sc:--NA--:/Ca:--NA--:/nr-description: --NA--
Ssc_01	CLC	Gene	1543629	1544216	.	-	.	name=Ssc_1281; ID=Ssc_01_ORF_complement(1543629..1544216); alias=Sc:--NA--:/Ca:C1_05220C_B:C1_05220C_B/nr-description: Piso0_004292 [Millerozyma farinosa CBS 7064]
Ssc_01	CLC	Gene	1539378	1543265	.	-	.	name=Ssc_1282; ID=Ssc_01_ORF_complement(1539378..1543265); alias=Sc:YDR505C:PSP1/Ca:C1_11310C_B:C1_11310C_B/nr-description: Psp1 [Candida orthopsilosis Co 90-125]
Ssc_01	CLC	Gene	1537035	1537961	.	-	.	name=Ssc_1283; ID=Ssc_01_ORF_complement(1537035..1537961); alias=Sc:YDR284C:DPP1/Ca:C1_11640C_A:DPP2/nr-description: Dpp2 [Candida orthopsilosis Co 90-125]
Ssc_01	CLC	Gene	1527609	1529408	.	-	.	name=Ssc_1284; ID=Ssc_01_ORF_complement(1527609..1529408); alias=Sc:YLR324W:PEX30/Ca:C2_00190C_B:C2_00190C_B/nr-description: peroxisomal integral membrane [Cyberlindnera jadinii NRRL Y-1542]
Ssc_01	CLC	Gene	1522473	1523165	.	-	.	name=Ssc_1285; ID=Ssc_01_ORF_complement(1522473..1523165); alias=Sc:YOR145C:PNO1/Ca:CR_10410C_B:CR_10410C_B/nr-description: Pre-rRNA-processing PNO1 [[Candida] glabrata]
Ssc_01	CLC	Gene	1518279	1518707	.	-	.	name=Ssc_1286; ID=Ssc_01_ORF_complement(1518279..1518707); alias=Sc:--NA--:/Ca:--NA--:/nr-description: YGL041W-A [Zygosaccharomyces parabailii]
Ssc_01	CLC	ORF	1516230	1517159	.	-	.	name=Ssc_1287; ID=Ssc_01_ORF_complement(1516230..1517159); alias=Sc:--NA--:/Ca:--NA--:/nr-description: dynein assembly factor 3, axonemal homolog isoform X1
Ssc_01	CLC	Gene	1481133	1482908	.	-	.	name=Ssc_1288; ID=Ssc_01_ORF_complement(1481133..1482908); alias=Sc:YPL260W:YPL260W/Ca:C1_09850C_B:C1_09850C_B/nr-description: UPF0662 [[Candida] glabrata]
Ssc_01	CLC	Gene	1478034	1480796	.	-	.	name=Ssc_1289; ID=Ssc_01_ORF_complement(1478034..1480796); alias=Sc:YLR127C:APC2/Ca:C3_06810W_A:C3_06810W_A/nr-description: anaphase-promoting complex subunit Apc2 [Schizosaccharomyces japonicus yFS275]
Ssc_01	CLC	Gene	1453068	1453925	.	-	.	name=Ssc_1290; ID=Ssc_01_ORF_complement(1453068..1453925); alias=Sc:YEL051W:VMA8/Ca:C4_06400C_A:VMA8/nr-description: vacuolar ATP synthase subunit D [Ascoidea rubescens DSM 1968]
Ssc_01	CLC	Gene	1437048	1437962	.	-	.	name=Ssc_1291; ID=Ssc_01_ORF_complement(1437048..1437962); alias=Sc:YDL124W:YDL124W/Ca:C7_03350C_A:C7_03350C_A/nr-description: Aldo-keto reductase family 1 member [Wickerhamomyces ciferrii]
Ssc_01	CLC	Gene	1425855	1427180	.	-	.	name=Ssc_1292; ID=Ssc_01_ORF_complement(1425855..1427180); alias=Sc:YOL027C:MDM38/Ca:C1_01320W_B:C1_01320W_B/nr-description: Mitochondrial inner membrane [Komagataella phaffii GS115]
Ssc_01	CLC	ORF	2810651	2811616	.	-	.	name=Ssc_1293; ID=Ssc_01_ORF_complement(2810651..2811616); alias=Sc:--NA--:/Ca:--NA--:/nr-description: --NA--
Ssc_01	CLC	ORF	2808305	2808847	.	-	.	name=Ssc_1294; ID=Ssc_01_ORF_complement(2808305..2808847); alias=Sc:--NA--:/Ca:--NA--:/nr-description: SWR1-complex [Wickerhamomyces ciferrii]
Ssc_01	CLC	ORF	2802869	2803183	.	-	.	name=Ssc_1295; ID=Ssc_01_ORF_complement(2802869..2803183); alias=Sc:--NA--:/Ca:--NA--:/nr-description: --NA--
Ssc_01	CLC	ORF	2802275	2802580	.	-	.	name=Ssc_1296; ID=Ssc_01_ORF_complement(2802275..2802580); alias=Sc:--NA--:/Ca:--NA--:/nr-description: --NA--
Ssc_01	CLC	Gene	2779448	2782261	.	-	.	name=Ssc_1297; ID=Ssc_01_ORF_complement(2779448..2782261); alias=Sc:YBR084W:MIS1/Ca:CR_07010W_B:CR_07010W_B/nr-description: C1-tetrahydrofolate synthase [Wickerhamomyces ciferrii]
Ssc_01	CLC	ORF	2765153	2765644	.	-	.	name=Ssc_1298; ID=Ssc_01_ORF_complement(2765153..2765644); alias=Sc:--NA--:/Ca:--NA--:/nr-description: --NA--
Ssc_01	CLC	ORF	2721533	2721916	.	-	.	name=Ssc_1299; ID=Ssc_01_ORF_complement(2721533..2721916); alias=Sc:--NA--:/Ca:--NA--:/nr-description: --NA--
Ssc_01	CLC	Gene	2718590	2719171	.	-	.	name=Ssc_1300; ID=Ssc_01_ORF_complement(2718590..2719171); alias=Sc:--NA--:/Ca:--NA--:/nr-description: hypothetical protein ASCRUDRAFT_72918 [Ascoidea rubescens DSM 1968]
Ssc_01	CLC	Gene	2716577	2717407	.	-	.	name=Ssc_1301; ID=Ssc_01_ORF_complement(2716577..2717407); alias=Sc:YPL123C:RNY1/Ca:C5_04400W_A:RNY11/nr-description: ribonuclease T2 [Coniophora puteana RWD-64-598 SS2]
Ssc_01	CLC	Gene	2715089	2715832	.	-	.	name=Ssc_1302; ID=Ssc_01_ORF_complement(2715089..2715832); alias=Sc:--NA--:/Ca:--NA--:/nr-description: Vacuolar sorting-associated 51 [[Candida] glabrata]
Ssc_01	CLC	Gene	2696987	2697292	.	-	.	name=Ssc_1303; ID=Ssc_01_ORF_complement(2696987..2697292); alias=Sc:YJL179W:PFD1/Ca:--NA--:/nr-description: Prefoldin subunit 1 [Ascoidea rubescens DSM 1968]
Ssc_01	CLC	Gene	2692955	2694286	.	-	.	name=Ssc_1304; ID=Ssc_01_ORF_complement(2692955..2694286); alias=Sc:YMR062C:ARG7/Ca:C7_02150C_B:C7_02150C_B/nr-description: Mitochondrial ornithine acetyltransferase [Komagataella phaffii GS115]
Ssc_01	CLC	Gene	2689196	2690017	.	-	.	name=Ssc_1305; ID=Ssc_01_ORF_complement(2689196..2690017); alias=Sc:YGR104C:SRB5/Ca:C2_09300W_B:C2_09300W_B/nr-description: ZYRO0C12826p [Zygosaccharomyces rouxii]
Ssc_01	CLC	Gene	2678105	2680198	.	-	.	name=Ssc_1306; ID=Ssc_01_ORF_complement(2678105..2680198); alias=Sc:--NA--:/Ca:--NA--:/nr-description: Crt10 [Candida orthopsilosis]
Ssc_01	CLC	ORF	2669543	2669911	.	-	.	name=Ssc_1307; ID=Ssc_01_ORF_complement(2669543..2669911); alias=Sc:--NA--:/Ca:--NA--:/nr-description: --NA--
Ssc_01	CLC	Gene	2657057	2657698	.	-	.	name=Ssc_1308; ID=Ssc_01_ORF_complement(2657057..2657698); alias=Sc:YBR171W:SEC66/Ca:C4_04440W_B:C4_04440W_B/nr-description: Non-essential subunit of Sec63 complex (Sec63p, Sec62p, Sec66p and Sec72p) [Komagataella phaffii GS115]
Ssc_01	CLC	Gene	2653322	2655010	.	-	.	name=Ssc_1309; ID=Ssc_01_ORF_complement(2653322..2655010); alias=Sc:--NA--:/Ca:--NA--:/nr-description: secreted [Wickerhamomyces ciferrii]
Ssc_01	CLC	Gene	2631626	2632045	.	-	.	name=Ssc_1310; ID=Ssc_01_ORF_complement(2631626..2632045); alias=Sc:YIL004C:BET1/Ca:C2_09680W_A:C2_09680W_A/nr-description: HDL008Cp [Eremothecium sinecaudum]
Ssc_01	CLC	Gene	2630549	2631004	.	-	.	name=Ssc_1311; ID=Ssc_01_ORF_complement(2630549..2631004); alias=Sc:YKL167C:MRP49/Ca:--NA--:/nr-description: 54S ribosomal , mitochondrial [Komagataella phaffii CBS 7435]
Ssc_01	CLC	ORF	2620007	2620693	.	-	.	name=Ssc_1312; ID=Ssc_01_ORF_complement(2620007..2620693); alias=Sc:--NA--:/Ca:--NA--:/nr-description: --NA--
Ssc_01	CLC	Gene	2612834	2615905	.	-	.	name=Ssc_1313; ID=Ssc_01_ORF_complement(2612834..2615905); alias=Sc:YNL258C:DSL1/Ca:CR_06940W_A:DSL1/nr-description: Dsl1p [Candida albicans SC5314]
Ssc_01	CLC	Gene	2604791	2606752	.	-	.	name=Ssc_1314; ID=Ssc_01_ORF_complement(2604791..2606752); alias=Sc:--NA--:/Ca:C5_00530W_A:C5_00530W_A/nr-description:
Ssc_01	CLC	ORF	2602382	2603536	.	-	.	name=Ssc_1315; ID=Ssc_01_ORF_complement(2602382..2603536); alias=Sc:--NA--:/Ca:--NA--:/nr-description:
Ssc_01	CLC	Gene	2597792	2599456	.	-	.	name=Ssc_1316; ID=Ssc_01_ORF_complement(2597792..2599456); alias=Sc:YLR121C:YPS3/Ca:C1_04870W_A:SAP7/nr-description: related to aspartic ase OPSB
Ssc_01	CLC	ORF	2592632	2593060	.	-	.	name=Ssc_1317; ID=Ssc_01_ORF_complement(2592632..2593060); alias=Sc:--NA--:/Ca:--NA--:/nr-description: --NA--
Ssc_01	CLC	Gene	2586587	2589550	.	-	.	name=Ssc_1318; ID=Ssc_01_ORF_complement(2586587..2589550); alias=Sc:YGR100W:MDR1/Ca:C4_05600W_B:C4_05600W_B/nr-description: GTPase activating , partial [Ascoidea rubescens DSM 1968]
Ssc_01	CLC	ORF	2583569	2584072	.	-	.	name=Ssc_1319; ID=Ssc_01_ORF_complement(2583569..2584072); alias=Sc:--NA--:/Ca:--NA--:/nr-description: --NA--
Ssc_01	CLC	Gene	2559644	2560201	.	-	.	name=Ssc_1320; ID=Ssc_01_ORF_complement(2559644..2560201); alias=Sc:YER042W:MXR1/Ca:C2_00960C_B:C2_00960C_B/nr-description: peptide methionine sulfoxide reductase [Ogataea parapolymorpha DL-1]
Ssc_01	CLC	ORF	2545610	2545915	.	-	.	name=Ssc_1321; ID=Ssc_01_ORF_complement(2545610..2545915); alias=Sc:--NA--:/Ca:--NA--:/nr-description: --NA--
Ssc_01	CLC	ORF	2533118	2536027	.	-	.	name=Ssc_1322; ID=Ssc_01_ORF_complement(2533118..2536027); alias=Sc:--NA--:/Ca:--NA--:/nr-description: --NA--
Ssc_01	CLC	Gene	2529827	2532733	.	-	.	name=Ssc_1323; ID=Ssc_01_ORF_complement(2529827..2532733); alias=Sc:YGL238W:CSE1/Ca:C1_07690C_A:C1_07690C_A/nr-description: Cse1 [Candida orthopsilosis Co 90-125]
Ssc_01	CLC	Gene	2527421	2529031	.	-	.	name=Ssc_1324; ID=Ssc_01_ORF_complement(2527421..2529031); alias=Sc:YPL072W:UBP16/Ca:C1_02040C_A:C1_02040C_A/nr-description: Ubiquitin carboxyl-terminal hydrolase 16 [[Candida] glabrata]
Ssc_01	CLC	Gene	2521454	2526472	.	-	.	name=Ssc_1325; ID=Ssc_01_ORF_complement(2521454..2526472); alias=Sc:--NA--:/Ca:C3_05320W_A:C3_05320W_A/nr-description: DEHA2D11792p [Debaryomyces hansenii CBS767]
Ssc_01	CLC	ORF	2507972	2508310	.	-	.	name=Ssc_1326; ID=Ssc_01_ORF_complement(2507972..2508310); alias=Sc:--NA--:/Ca:--NA--:/nr-description: --NA--
Ssc_01	CLC	ORF	2507378	2507896	.	-	.	name=Ssc_1327; ID=Ssc_01_ORF_complement(2507378..2507896); alias=Sc:--NA--:/Ca:--NA--:/nr-description: --NA--
Ssc_01	CLC	Gene	2506763	2507302	.	-	.	name=Ssc_1328; ID=Ssc_01_ORF_complement(2506763..2507302); alias=Sc:YDL072C:YET3/Ca:C2_02410W_A:C2_02410W_A/nr-description: endoplasmic reticulum transmembrane [Ogataea parapolymorpha DL-1]
Ssc_01	CLC	Gene	2502890	2504008	.	-	.	name=Ssc_1329; ID=Ssc_01_ORF_complement(2502890..2504008); alias=Sc:YLR405W:DUS4/Ca:C5_00290W_B:C5_00290W_B/nr-description: dihydrouridine synthase [Cyberlindnera jadinii NRRL Y-1542]
Ssc_01	CLC	ORF	2487479	2488066	.	-	.	name=Ssc_1330; ID=Ssc_01_ORF_complement(2487479..2488066); alias=Sc:--NA--:/Ca:--NA--:/nr-description: , partial [Nematostella vectensis]
Ssc_01	CLC	Gene	2477063	2480734	.	-	.	name=Ssc_1331; ID=Ssc_01_ORF_complement(2477063..2480734); alias=Sc:YDL077C:VAM6/Ca:C2_02440W_B:C2_02440W_B/nr-description: Vam6p [Sugiyamaella lignohabitans]
Ssc_01	CLC	ORF	2465096	2466142	.	-	.	name=Ssc_1332; ID=Ssc_01_ORF_complement(2465096..2466142); alias=Sc:--NA--:/Ca:--NA--:/nr-description: --NA--
Ssc_01	CLC	Gene	2437658	2438950	.	-	.	name=Ssc_1333; ID=Ssc_01_ORF_complement(2437658..2438950); alias=Sc:YJL203W:PRP21/Ca:C4_01280C_A:C4_01280C_A/nr-description: splicing factor 3A subunit 1
Ssc_01	CLC	Gene	2419514	2422888	.	-	.	name=Ssc_1334; ID=Ssc_01_ORF_complement(2419514..2422888); alias=Sc:YBL007C:SLA1/Ca:C2_01640W_A:SLA1/nr-description: Actin cytoskeleton-regulatory complex SLA1 [[Candida] glabrata]
Ssc_01	CLC	Gene	2415086	2418343	.	-	.	name=Ssc_1335; ID=Ssc_01_ORF_complement(2415086..2418343); alias=Sc:YOL004W:SIN3/Ca:C1_00930C_B:C1_00930C_B/nr-description: Transcriptional regulatory [Wickerhamomyces ciferrii]
Ssc_01	CLC	Gene	2399363	2400241	.	-	.	name=Ssc_1336; ID=Ssc_01_ORF_complement(2399363..2400241); alias=Sc:YKL110C:KTI12/Ca:CR_03370C_A:KTI12/nr-description: chromatin associated KTI12 [Hyphopichia burtonii NRRL Y-1933]
Ssc_01	CLC	ORF	2374928	2375248	.	-	.	name=Ssc_1337; ID=Ssc_01_ORF_complement(2374928..2375248); alias=Sc:--NA--:/Ca:--NA--:/nr-description: --NA--
Ssc_01	CLC	ORF	2358929	2359237	.	-	.	name=Ssc_1338; ID=Ssc_01_ORF_complement(2358929..2359237); alias=Sc:--NA--:/Ca:--NA--:/nr-description: --NA--
Ssc_01	CLC	Gene	2347598	2348329	.	-	.	name=Ssc_1339; ID=Ssc_01_ORF_complement(2347598..2348329); alias=Sc:YDL225W:SHS1/Ca:C5_02540C_A:SPR28/nr-description: Sporulation-regulated 28
Ssc_01	CLC	ORF	2343557	2344081	.	-	.	name=Ssc_1340; ID=Ssc_01_ORF_complement(2343557..2344081); alias=Sc:--NA--:/Ca:--NA--:/nr-description: --NA--
Ssc_01	CLC	ORF	2332736	2333749	.	-	.	name=Ssc_1341; ID=Ssc_01_ORF_complement(2332736..2333749); alias=Sc:--NA--:/Ca:--NA--:/nr-description: --NA--
Ssc_01	CLC	Gene	2300435	2301217	.	-	.	name=Ssc_1342; ID=Ssc_01_ORF_complement(2300435..2301217); alias=Sc:YLR290C:YLR290C/Ca:C7_00300W_B:C7_00300W_B/nr-description: HHR121Cp [Eremothecium sinecaudum]
Ssc_01	CLC	Gene	2293535	2294266	.	-	.	name=Ssc_1343; ID=Ssc_01_ORF_complement(2293535..2294266); alias=Sc:YNL110C:NOP15/Ca:C7_00690W_A:NOP15/nr-description: nucleolar 15
Ssc_01	CLC	Gene	2277407	2279467	.	-	.	name=Ssc_1344; ID=Ssc_01_ORF_complement(2277407..2279467); alias=Sc:YKR017C:HEL1/Ca:C1_14170W_A:C1_14170W_A/nr-description: E3 ubiquitin- ligase ARI5 [Wickerhamomyces ciferrii]
Ssc_01	CLC	Gene	2274419	2275135	.	-	.	name=Ssc_1345; ID=Ssc_01_ORF_complement(2274419..2275135); alias=Sc:YKR014C:YPT52/Ca:C1_14100W_A:YPT52/nr-description: GTP-binding ypt5 [Ascoidea rubescens DSM 1968]
Ssc_01	CLC	Gene	2271935	2272333	.	-	.	name=Ssc_1346; ID=Ssc_01_ORF_complement(2271935..2272333); alias=Sc:YJR044C:VPS55/Ca:C7_03970C_B:C7_03970C_B/nr-description: late endosomal [Ascoidea rubescens DSM 1968]
Ssc_01	CLC	Gene	2231672	2232274	.	-	.	name=Ssc_1347; ID=Ssc_01_ORF_complement(2231672..2232274); alias=Sc:YOR026W:BUB3/Ca:--NA--:/nr-description: WD repeat-containing [Wickerhamomyces ciferrii]
Ssc_01	CLC	Gene	2210237	2210716	.	-	.	name=Ssc_1348; ID=Ssc_01_ORF_complement(2210237..2210716); alias=Sc:--NA--:/Ca:--NA--:/nr-description: DEHA2G20944p [Debaryomyces hansenii CBS767]
Ssc_01	CLC	Gene	2201378	2203444	.	-	.	name=Ssc_1349; ID=Ssc_01_ORF_complement(2201378..2203444); alias=Sc:--NA--:/Ca:--NA--:/nr-description: Mitochondrial distribution and morphology 30 [Wickerhamomyces ciferrii]
Ssc_01	CLC	ORF	2193971	2194303	.	-	.	name=Ssc_1350; ID=Ssc_01_ORF_complement(2193971..2194303); alias=Sc:--NA--:/Ca:--NA--:/nr-description: --NA--
Ssc_01	CLC	ORF	2193119	2193502	.	-	.	name=Ssc_1351; ID=Ssc_01_ORF_complement(2193119..2193502); alias=Sc:--NA--:/Ca:--NA--:/nr-description: --NA--
Ssc_01	CLC	ORF	2192399	2192839	.	-	.	name=Ssc_1352; ID=Ssc_01_ORF_complement(2192399..2192839); alias=Sc:--NA--:/Ca:--NA--:/nr-description: --NA--
Ssc_01	CLC	ORF	2182571	2182894	.	-	.	name=Ssc_1353; ID=Ssc_01_ORF_complement(2182571..2182894); alias=Sc:--NA--:/Ca:--NA--:/nr-description: --NA--
Ssc_01	CLC	ORF	2180723	2181142	.	-	.	name=Ssc_1354; ID=Ssc_01_ORF_complement(2180723..2181142); alias=Sc:--NA--:/Ca:--NA--:/nr-description: --NA--
Ssc_01	CLC	ORF	2170550	2172628	.	-	.	name=Ssc_1355; ID=Ssc_01_ORF_complement(2170550..2172628); alias=Sc:--NA--:/Ca:--NA--:/nr-description: --NA--
Ssc_01	CLC	Gene	2154020	2154478	.	-	.	name=Ssc_1356; ID=Ssc_01_ORF_complement(2154020..2154478); alias=Sc:--NA--:/Ca:--NA--:/nr-description: CYFA0S14e02740g1_1 [Cyberlindnera fabianii]
Ssc_01	CLC	ORF	2144774	2145082	.	-	.	name=Ssc_1357; ID=Ssc_01_ORF_complement(2144774..2145082); alias=Sc:--NA--:/Ca:--NA--:/nr-description: --NA--
Ssc_01	CLC	Gene	2133860	2134477	.	-	.	name=Ssc_1358; ID=Ssc_01_ORF_complement(2133860..2134477); alias=Sc:--NA--:/Ca:--NA--:/nr-description: Pga1p
Ssc_01	CLC	Gene	2113310	2113852	.	-	.	name=Ssc_1359; ID=Ssc_01_ORF_complement(2113310..2113852); alias=Sc:YDL217C:TIM22/Ca:C2_08310W_B:C2_08310W_B/nr-description: DEHA2D03872p [Debaryomyces hansenii CBS767]
Ssc_01	CLC	Gene	2110559	2111773	.	-	.	name=Ssc_1360; ID=Ssc_01_ORF_complement(2110559..2111773); alias=Sc:YMR310C:YMR310C/Ca:C4_02260C_A:C4_02260C_A/nr-description: DUF171-domain-containing [Ascoidea rubescens DSM 1968]
Ssc_01	CLC	Gene	2095502	2096284	.	-	.	name=Ssc_1361; ID=Ssc_01_ORF_complement(2095502..2096284); alias=Sc:YOR238W:YOR238W/Ca:C1_05100W_B:C1_05100W_B/nr-description: DEHA2A04752p [Debaryomyces hansenii CBS767]
Ssc_01	CLC	Gene	2092298	2094859	.	-	.	name=Ssc_1362; ID=Ssc_01_ORF_complement(2092298..2094859); alias=Sc:YPL147W:PXA1/Ca:CR_00330C_A:PXA1/nr-description: Lipid A export ATP-binding permease msbA [Wickerhamomyces ciferrii]
Ssc_01	CLC	ORF	2071868	2072212	.	-	.	name=Ssc_1363; ID=Ssc_01_ORF_complement(2071868..2072212); alias=Sc:--NA--:/Ca:--NA--:/nr-description: hypothetical protein PACTADRAFT_50471
Ssc_01	CLC	ORF	2071181	2071720	.	-	.	name=Ssc_1364; ID=Ssc_01_ORF_complement(2071181..2071720); alias=Sc:--NA--:/Ca:--NA--:/nr-description: --NA--
Ssc_01	CLC	ORF	2061551	2061889	.	-	.	name=Ssc_1365; ID=Ssc_01_ORF_complement(2061551..2061889); alias=Sc:--NA--:/Ca:--NA--:/nr-description: --NA--
Ssc_01	CLC	Gene	2060366	2061160	.	-	.	name=Ssc_1366; ID=Ssc_01_ORF_complement(2060366..2061160); alias=Sc:YJL148W:RPA34/Ca:C1_10260C_B:C1_10260C_B/nr-description: DNA-directed RNA polymerase I subunit RPA34
Ssc_01	CLC	Gene	2035967	2038318	.	-	.	name=Ssc_1367; ID=Ssc_01_ORF_complement(2035967..2038318); alias=Sc:YDL132W:CDC53/Ca:C3_01700W_B:C3_01700W_B/nr-description: Cullin-1 [Wickerhamomyces ciferrii]
Ssc_01	CLC	Gene	2028179	2030662	.	-	.	name=Ssc_1368; ID=Ssc_01_ORF_complement(2028179..2030662); alias=Sc:YGL234W:ADE5,7/Ca:C1_07890C_B:C1_07890C_B/nr-description: phosphoribosylamine--glycine ligase [Cyberlindnera jadinii NRRL Y-1542]
Ssc_01	CLC	ORF	2027738	2028043	.	-	.	name=Ssc_1369; ID=Ssc_01_ORF_complement(2027738..2028043); alias=Sc:--NA--:/Ca:--NA--:/nr-description: --NA--
Ssc_01	CLC	Gene	2025389	2026450	.	-	.	name=Ssc_1370; ID=Ssc_01_ORF_complement(2025389..2026450); alias=Sc:YOL093W:TRM10/Ca:C2_06480W_B:C2_06480W_B/nr-description: tRNA (guanine(9)-N1)-methyltransferase [[Candida] glabrata]
Ssc_01	CLC	Gene	2011832	2014777	.	-	.	name=Ssc_1371; ID=Ssc_01_ORF_complement(2011832..2014777); alias=Sc:YOL021C:DIS3/Ca:C1_12350W_B:C1_12350W_B/nr-description: RNB-domain-containing [Hyphopichia burtonii NRRL Y-1933]
Ssc_01	CLC	Gene	2005832	2006386	.	-	.	name=Ssc_1372; ID=Ssc_01_ORF_complement(2005832..2006386); alias=Sc:YHR148W:IMP3/Ca:CR_00460C_B:CR_00460C_B/nr-description: Imp3 [Candida orthopsilosis Co 90-125]
Ssc_01	CLC	ORF	1999496	1999810	.	-	.	name=Ssc_1373; ID=Ssc_01_ORF_complement(1999496..1999810); alias=Sc:--NA--:/Ca:--NA--:/nr-description: --NA--
Ssc_01	CLC	ORF	1991252	1991590	.	-	.	name=Ssc_1374; ID=Ssc_01_ORF_complement(1991252..1991590); alias=Sc:--NA--:/Ca:--NA--:/nr-description: --NA--
Ssc_01	CLC	Gene	1943648	1944469	.	-	.	name=Ssc_1375; ID=Ssc_01_ORF_complement(1943648..1944469); alias=Sc:YPL237W:SUI3/Ca:C7_04130C_A:SUI3/nr-description: HER134Cp [Eremothecium sinecaudum]
Ssc_01	CLC	Gene	1932179	1932814	.	-	.	name=Ssc_1376; ID=Ssc_01_ORF_complement(1932179..1932814); alias=Sc:--NA--:/Ca:--NA--:/nr-description: hypothetical protein BABINDRAFT_113357 [Babjeviella inositovora NRRL Y-12698]
Ssc_01	CLC	ORF	1930514	1931737	.	-	.	name=Ssc_1377; ID=Ssc_01_ORF_complement(1930514..1931737); alias=Sc:--NA--:/Ca:--NA--:/nr-description: --NA--
Ssc_01	CLC	Gene	1925309	1925782	.	-	.	name=Ssc_1378; ID=Ssc_01_ORF_complement(1925309..1925782); alias=Sc:YJL096W:MRPL49/Ca:C7_03000C_B:C7_03000C_B/nr-description: Mitochondrial ribosomal of the large subunit [Komagataella phaffii GS115]
Ssc_01	CLC	ORF	1909175	1909693	.	-	.	name=Ssc_1379; ID=Ssc_01_ORF_complement(1909175..1909693); alias=Sc:--NA--:/Ca:--NA--:/nr-description: --NA--
Ssc_01	CLC	ORF	1908800	1909105	.	-	.	name=Ssc_1380; ID=Ssc_01_ORF_complement(1908800..1909105); alias=Sc:--NA--:/Ca:--NA--:/nr-description: --NA--
Ssc_01	CLC	Gene	1900277	1903063	.	-	.	name=Ssc_1381; ID=Ssc_01_ORF_complement(1900277..1903063); alias=Sc:YGR178C:PBP1/Ca:C3_00130C_A:C3_00130C_A/nr-description: DEHA2G03652p [Debaryomyces hansenii CBS767]
Ssc_01	CLC	Gene	1894049	1896037	.	-	.	name=Ssc_1382; ID=Ssc_01_ORF_complement(1894049..1896037); alias=Sc:YDR341C:YDR341C/Ca:C1_01530C_B:C1_01530C_B/nr-description: arginyl-tRNA synthetase [Scheffersomyces stipitis CBS 6054]
Ssc_01	CLC	ORF	1839092	1839433	.	-	.	name=Ssc_1383; ID=Ssc_01_ORF_complement(1839092..1839433); alias=Sc:--NA--:/Ca:--NA--:/nr-description: --NA--
Ssc_01	CLC	ORF	1809752	1810132	.	-	.	name=Ssc_1384; ID=Ssc_01_ORF_complement(1809752..1810132); alias=Sc:--NA--:/Ca:--NA--:/nr-description: --NA--
Ssc_01	CLC	ORF	1809083	1809427	.	-	.	name=Ssc_1385; ID=Ssc_01_ORF_complement(1809083..1809427); alias=Sc:--NA--:/Ca:--NA--:/nr-description: --NA--
Ssc_01	CLC	Gene	1800959	1803580	.	-	.	name=Ssc_1386; ID=Ssc_01_ORF_complement(1800959..1803580); alias=Sc:YAL063C:FLO9/Ca:C6_03710W_A:ALS9/nr-description: DEHA2B02244p [Debaryomyces hansenii CBS767]
Ssc_01	CLC	ORF	1769633	1770169	.	-	.	name=Ssc_1387; ID=Ssc_01_ORF_complement(1769633..1770169); alias=Sc:--NA--:/Ca:--NA--:/nr-description: --NA--
Ssc_01	CLC	Gene	1765463	1766473	.	-	.	name=Ssc_1388; ID=Ssc_01_ORF_complement(1765463..1766473); alias=Sc:YOR120W:GCY1/Ca:C3_07340W_B:C3_07340W_B/nr-description: Glycerol 2-dehydrogenase (NADP(+)) [[Candida] glabrata]
Ssc_01	CLC	Gene	1755005	1755613	.	-	.	name=Ssc_1389; ID=Ssc_01_ORF_complement(1755005..1755613); alias=Sc:YIR001C:SGN1/Ca:C7_00250C_B:C7_00250C_B/nr-description: related to poly(a) binding II
Ssc_01	CLC	Gene	1735982	1737508	.	-	.	name=Ssc_1390; ID=Ssc_01_ORF_complement(1735982..1737508); alias=Sc:YAR019C:CDC15/Ca:C2_05140W_B:C2_05140W_B/nr-description: cell division control CDC15
Ssc_01	CLC	Gene	1728356	1729429	.	-	.	name=Ssc_1391; ID=Ssc_01_ORF_complement(1728356..1729429); alias=Sc:YPR023C:EAF3/Ca:C2_08280W_A:EAF3/nr-description: MRG-domain-containing [Cyberlindnera jadinii NRRL Y-1542]
Ssc_01	CLC	Gene	1718600	1720075	.	-	.	name=Ssc_1392; ID=Ssc_01_ORF_complement(1718600..1720075); alias=Sc:YDR330W:UBX5/Ca:C1_07390W_A:C1_07390W_A/nr-description: UBX domain-containing 7 [Aureobasidium namibiae CBS ]
Ssc_01	CLC	ORF	1711445	1711852	.	-	.	name=Ssc_1393; ID=Ssc_01_ORF_complement(1711445..1711852); alias=Sc:--NA--:/Ca:--NA--:/nr-description: --NA--
Ssc_01	CLC	ORF	1709669	1710001	.	-	.	name=Ssc_1394; ID=Ssc_01_ORF_complement(1709669..1710001); alias=Sc:--NA--:/Ca:--NA--:/nr-description: --NA--
Ssc_01	CLC	ORF	1705859	1706161	.	-	.	name=Ssc_1395; ID=Ssc_01_ORF_complement(1705859..1706161); alias=Sc:--NA--:/Ca:--NA--:/nr-description: --NA--
Ssc_01	CLC	Gene	1689482	1690687	.	-	.	name=Ssc_1396; ID=Ssc_01_ORF_complement(1689482..1690687); alias=Sc:YDR019C:GCV1/Ca:C6_02500C_A:GCV1/nr-description: glycine cleavage system T [Ascoidea rubescens DSM 1968]
Ssc_01	CLC	Gene	1680851	1684471	.	-	.	name=Ssc_1397; ID=Ssc_01_ORF_complement(1680851..1684471); alias=Sc:YER176W:ECM32/Ca:CR_06680C_B:CR_06680C_B/nr-description: DEHA2E21780p [Debaryomyces hansenii CBS767]
Ssc_01	CLC	ORF	1673633	1673998	.	-	.	name=Ssc_1398; ID=Ssc_01_ORF_complement(1673633..1673998); alias=Sc:--NA--:/Ca:--NA--:/nr-description: --NA--
Ssc_01	CLC	Gene	1664630	1668055	.	-	.	name=Ssc_1399; ID=Ssc_01_ORF_complement(1664630..1668055); alias=Sc:YOR330C:MIP1/Ca:C6_01550C_B:C6_01550C_B/nr-description: ZYRO0D04246p [Zygosaccharomyces rouxii]
Ssc_01	CLC	ORF	1654796	1655128	.	-	.	name=Ssc_1400; ID=Ssc_01_ORF_complement(1654796..1655128); alias=Sc:--NA--:/Ca:--NA--:/nr-description: P-loop containing nucleoside triphosphate hydrolase [Ascoidea rubescens DSM 1968]
Ssc_01	CLC	Gene	1651361	1652665	.	-	.	name=Ssc_1401; ID=Ssc_01_ORF_complement(1651361..1652665); alias=Sc:YOR117W:RPT5/Ca:C4_06870W_B:C4_06870W_B/nr-description: 26S proteasome subunit P45 [Ascoidea rubescens DSM 1968]
Ssc_01	CLC	Gene	1645034	1649230	.	-	.	name=Ssc_1402; ID=Ssc_01_ORF_complement(1645034..1649230); alias=Sc:YMR129W:POM152/Ca:C2_00470W_B:C2_00470W_B/nr-description: Titin [Wickerhamomyces ciferrii]
Ssc_01	CLC	ORF	1631129	1631527	.	-	.	name=Ssc_1403; ID=Ssc_01_ORF_complement(1631129..1631527); alias=Sc:--NA--:/Ca:--NA--:/nr-description: --NA--
Ssc_01	CLC	Gene	1584941	1587238	.	-	.	name=Ssc_1404; ID=Ssc_01_ORF_complement(1584941..1587238); alias=Sc:YJL110C:GZF3/Ca:CR_02850C_B:CR_02850C_B/nr-description: DNA-directed RNA polymerase II subunit [Wickerhamomyces ciferrii]
Ssc_01	CLC	Gene	1579055	1583854	.	-	.	name=Ssc_1405; ID=Ssc_01_ORF_complement(1579055..1583854); alias=Sc:YBR097W:VPS15/Ca:C6_01190C_B:C6_01190C_B/nr-description: phosphoinositide-3-kinase, regulatory subunit 4, p150
Ssc_01	CLC	Gene	1559891	1562188	.	-	.	name=Ssc_1406; ID=Ssc_01_ORF_complement(1559891..1562188); alias=Sc:YCL057W:PRD1/Ca:C1_05300C_B:C1_05300C_B/nr-description: Zinc metalloendopeptidase, found in the cytoplasm and intermembrane space of mitochondria [Komagataella phaffii GS115]
Ssc_01	CLC	ORF	1555562	1555906	.	-	.	name=Ssc_1407; ID=Ssc_01_ORF_complement(1555562..1555906); alias=Sc:--NA--:/Ca:--NA--:/nr-description: --NA--
Ssc_01	CLC	ORF	1552508	1552858	.	-	.	name=Ssc_1408; ID=Ssc_01_ORF_complement(1552508..1552858); alias=Sc:--NA--:/Ca:--NA--:/nr-description: --NA--
Ssc_01	CLC	Gene	1531544	1535821	.	-	.	name=Ssc_1409; ID=Ssc_01_ORF_complement(1531544..1535821); alias=Sc:YDR507C:GIN4/Ca:C1_11400C_A:GIN4/nr-description: DEHA2E14080p [Debaryomyces hansenii CBS767]
Ssc_01	CLC	Gene	1526006	1527157	.	-	.	name=Ssc_1410; ID=Ssc_01_ORF_complement(1526006..1527157); alias=Sc:YBR026C:ETR1/Ca:C3_00200C_A:ETR1/nr-description: 2-enoyl thioester reductase, member of the medium chain dehydrogenase reductase family [Komagataella phaffii GS115]
Ssc_01	CLC	Gene	1523672	1524706	.	-	.	name=Ssc_1411; ID=Ssc_01_ORF_complement(1523672..1524706); alias=Sc:YEL046C:GLY1/Ca:CR_04880W_B:CR_04880W_B/nr-description: Low-specificity L-threonine aldolase [Ogataea parapolymorpha DL-1]
Ssc_01	CLC	Gene	1519076	1520509	.	-	.	name=Ssc_1412; ID=Ssc_01_ORF_complement(1519076..1520509); alias=Sc:--NA--:/Ca:--NA--:/nr-description: clr-1 [Rasamsonia emersonii CBS ]
Ssc_01	CLC	Gene	1508390	1510261	.	-	.	name=Ssc_1413; ID=Ssc_01_ORF_complement(1508390..1510261); alias=Sc:YBR015C:MNN2/Ca:CR_05300C_B:CR_05300C_B/nr-description: glycosyltransferase family 71 , partial [Ascoidea rubescens DSM 1968]
Ssc_01	CLC	Gene	1505162	1506016	.	-	.	name=Ssc_1414; ID=Ssc_01_ORF_complement(1505162..1506016); alias=Sc:YJL174W:KRE9/Ca:C3_04180W_A:KRE9/nr-description: cell wall synthesis KRE9KNH1 [Cyberlindnera jadinii NRRL Y-1542]
Ssc_01	CLC	Gene	1500455	1501213	.	-	.	name=Ssc_1415; ID=Ssc_01_ORF_complement(1500455..1501213); alias=Sc:YGR267C:FOL2/Ca:C5_04720C_A:C5_04720C_A/nr-description: GTP-cyclohydrolase I [Cyberlindnera jadinii NRRL Y-1542]
Ssc_01	CLC	Gene	1494971	1498135	.	-	.	name=Ssc_1416; ID=Ssc_01_ORF_complement(1494971..1498135); alias=Sc:YPR032W:SRO7/Ca:C6_00410C_B:C6_00410C_B/nr-description: KLTH0C05456p [Lachancea thermotolerans]
Ssc_01	CLC	ORF	1483337	1483909	.	-	.	name=Ssc_1417; ID=Ssc_01_ORF_complement(1483337..1483909); alias=Sc:--NA--:/Ca:--NA--:/nr-description: --NA--
Ssc_01	CLC	Gene	1476602	1477708	.	-	.	name=Ssc_1418; ID=Ssc_01_ORF_complement(1476602..1477708); alias=Sc:--NA--:/Ca:C5_04120C_A:C5_04120C_A/nr-description: inositol oxygenase 1
Ssc_01	CLC	Gene	1463864	1467292	.	-	.	name=Ssc_1419; ID=Ssc_01_ORF_complement(1463864..1467292); alias=Sc:YGL006W:PMC1/Ca:C3_01250W_A:PMC1/nr-description: calcium-translocating P-type ATPase, PMCA-type
Ssc_01	CLC	ORF	1461944	1462309	.	-	.	name=Ssc_1420; ID=Ssc_01_ORF_complement(1461944..1462309); alias=Sc:--NA--:/Ca:--NA--:/nr-description: --NA--
Ssc_01	CLC	ORF	1461023	1461862	.	-	.	name=Ssc_1421; ID=Ssc_01_ORF_complement(1461023..1461862); alias=Sc:--NA--:/Ca:--NA--:/nr-description: hypothetical protein PACTADRAFT_35867
Ssc_01	CLC	ORF	1447052	1447636	.	-	.	name=Ssc_1422; ID=Ssc_01_ORF_complement(1447052..1447636); alias=Sc:--NA--:/Ca:--NA--:/nr-description: --NA--
Ssc_01	CLC	Gene	1431848	1434610	.	-	.	name=Ssc_1423; ID=Ssc_01_ORF_complement(1431848..1434610); alias=Sc:YPR185W:ATG13/Ca:CR_02910W_A:CR_02910W_A/nr-description: autophagy-related 13
Ssc_01	CLC	ORF	1428746	1429360	.	-	.	name=Ssc_1424; ID=Ssc_01_ORF_complement(1428746..1429360); alias=Sc:--NA--:/Ca:--NA--:/nr-description: --NA--
Ssc_01	CLC	Gene	1419026	1422085	.	-	.	name=Ssc_1425; ID=Ssc_01_ORF_complement(1419026..1422085); alias=Sc:YGL207W:SPT16/Ca:C4_06500W_A:CDC68/nr-description: global regulator of transcription [Scheffersomyces stipitis CBS 6054]
Ssc_01	CLC	Gene	2797105	2798433	.	-	.	name=Ssc_1426; ID=Ssc_01_ORF_complement(2797105..2798433); alias=Sc:YNL304W:YPT11/Ca:C1_03500W_B:C1_03500W_B/nr-description: Ras-related [Wickerhamomyces ciferrii]
Ssc_01	CLC	Gene	2785057	2785371	.	-	.	name=Ssc_1427; ID=Ssc_01_ORF_complement(2785057..2785371); alias=Sc:YNL302C:RPS19B/Ca:C3_05200W_A:RPS19A/nr-description: Rps19a ribosomal S19 [Candida orthopsilosis]
Ssc_01	CLC	Gene	2776909	2778975	.	-	.	name=Ssc_1428; ID=Ssc_01_ORF_complement(2776909..2778975); alias=Sc:YPL228W:CET1/Ca:CR_02090C_A:CET1/nr-description: mRNA-capping enzyme subunit beta
Ssc_01	CLC	ORF	2754505	2754834	.	-	.	name=Ssc_1429; ID=Ssc_01_ORF_complement(2754505..2754834); alias=Sc:--NA--:/Ca:--NA--:/nr-description: --NA--
Ssc_01	CLC	ORF	2748424	2748747	.	-	.	name=Ssc_1430; ID=Ssc_01_ORF_complement(2748424..2748747); alias=Sc:--NA--:/Ca:--NA--:/nr-description: High-affinity nicotinic acid transporter [Pichia kudriavzevii]
Ssc_01	CLC	ORF	2744041	2744373	.	-	.	name=Ssc_1431; ID=Ssc_01_ORF_complement(2744041..2744373); alias=Sc:--NA--:/Ca:--NA--:/nr-description: --NA--
Ssc_01	CLC	Gene	2740153	2742396	.	-	.	name=Ssc_1432; ID=Ssc_01_ORF_complement(2740153..2742396); alias=Sc:YFR009W:GCN20/Ca:C1_00480C_B:C1_00480C_B/nr-description: GCN20 [[Candida] glabrata]
Ssc_01	CLC	Gene	2706238	2706648	.	-	.	name=Ssc_1433; ID=Ssc_01_ORF_complement(2706238..2706648); alias=Sc:--NA--:/Ca:C3_02010C_B:C3_02010C_B/nr-description: DEHA2D17336p [Debaryomyces hansenii CBS767]
Ssc_01	CLC	ORF	2681932	2684007	.	-	.	name=Ssc_1434; ID=Ssc_01_ORF_complement(2681932..2684007); alias=Sc:--NA--:/Ca:--NA--:/nr-description: --NA--
Ssc_01	CLC	Gene	2680771	2681424	.	-	.	name=Ssc_1435; ID=Ssc_01_ORF_complement(2680771..2681424); alias=Sc:YDR296W:MHR1/Ca:C1_05270C_B:C1_05270C_B/nr-description: mitochondrial like- recombination , partial [Ascoidea rubescens DSM 1968]
Ssc_01	CLC	Gene	2676616	2677143	.	-	.	name=Ssc_1436; ID=Ssc_01_ORF_complement(2676616..2677143); alias=Sc:YBR095C:RXT2/Ca:C4_01780C_A:C4_01780C_A/nr-description: Transcriptional regulatory RXT2 [Ogataea parapolymorpha DL-1]
Ssc_01	CLC	Gene	2662432	2663622	.	-	.	name=Ssc_1437; ID=Ssc_01_ORF_complement(2662432..2663622); alias=Sc:YLR239C:LIP2/Ca:C1_03180W_A:C1_03180W_A/nr-description: Octanoyltransferase, mitochondrial [[Candida] glabrata]
Ssc_01	CLC	ORF	2660302	2660610	.	-	.	name=Ssc_1438; ID=Ssc_01_ORF_complement(2660302..2660610); alias=Sc:--NA--:/Ca:--NA--:/nr-description: --NA--
Ssc_01	CLC	ORF	2659396	2659818	.	-	.	name=Ssc_1439; ID=Ssc_01_ORF_complement(2659396..2659818); alias=Sc:--NA--:/Ca:--NA--:/nr-description: --NA--
Ssc_01	CLC	ORF	2658316	2658732	.	-	.	name=Ssc_1440; ID=Ssc_01_ORF_complement(2658316..2658732); alias=Sc:--NA--:/Ca:--NA--:/nr-description: --NA--
Ssc_01	CLC	ORF	2655733	2656050	.	-	.	name=Ssc_1441; ID=Ssc_01_ORF_complement(2655733..2656050); alias=Sc:--NA--:/Ca:--NA--:/nr-description: --NA--
Ssc_01	CLC	ORF	2640667	2641446	.	-	.	name=Ssc_1442; ID=Ssc_01_ORF_complement(2640667..2641446); alias=Sc:--NA--:/Ca:--NA--:/nr-description: --NA--
Ssc_01	CLC	Gene	2609461	2610444	.	-	.	name=Ssc_1443; ID=Ssc_01_ORF_complement(2609461..2610444); alias=Sc:YLR372W:ELO3/Ca:C1_12790C_A:FEN1/nr-description: HBL374Cp [Eremothecium sinecaudum]
Ssc_01	CLC	ORF	2605120	2605437	.	-	.	name=Ssc_1444; ID=Ssc_01_ORF_complement(2605120..2605437); alias=Sc:--NA--:/Ca:--NA--:/nr-description: --NA--
Ssc_01	CLC	Gene	2593351	2595033	.	-	.	name=Ssc_1445; ID=Ssc_01_ORF_complement(2593351..2595033); alias=Sc:YOL148C:SPT20/Ca:C1_05430W_A:SPT20/nr-description: Transcription factor SPT20
Ssc_01	CLC	Gene	2574118	2575284	.	-	.	name=Ssc_1446; ID=Ssc_01_ORF_complement(2574118..2575284); alias=Sc:--NA--:/Ca:C6_02020C_A:C6_02020C_A/nr-description: hypothetical protein SPAPADRAFT_63273 [Spathaspora passalidarum NRRL Y-27907]
Ssc_01	CLC	Gene	2563426	2563845	.	-	.	name=Ssc_1447; ID=Ssc_01_ORF_complement(2563426..2563845); alias=Sc:--NA--:/Ca:C3_02190C_A:C3_02190C_A/nr-description: NADH:ubiquinone oxidoreductase kd subunit [Ascoidea rubescens DSM 1968]
Ssc_01	CLC	Gene	2518351	2520561	.	-	.	name=Ssc_1448; ID=Ssc_01_ORF_complement(2518351..2520561); alias=Sc:YDL074C:BRE1/Ca:C5_00210C_B:C5_00210C_B/nr-description: E3 ubiquitin- ligase BRE1
Ssc_01	CLC	Gene	2512918	2517729	.	-	.	name=Ssc_1449; ID=Ssc_01_ORF_complement(2512918..2517729); alias=Sc:YCR033W:SNT1/Ca:C1_12230W_A:SNT1/nr-description: HCL561Cp [Eremothecium sinecaudum]
Ssc_01	CLC	ORF	2509171	2509533	.	-	.	name=Ssc_1450; ID=Ssc_01_ORF_complement(2509171..2509533); alias=Sc:--NA--:/Ca:--NA--:/nr-description: --NA--
Ssc_01	CLC	ORF	2508604	2508972	.	-	.	name=Ssc_1451; ID=Ssc_01_ORF_complement(2508604..2508972); alias=Sc:--NA--:/Ca:--NA--:/nr-description: --NA--
Ssc_01	CLC	ORF	2507923	2508225	.	-	.	name=Ssc_1452; ID=Ssc_01_ORF_complement(2507923..2508225); alias=Sc:--NA--:/Ca:--NA--:/nr-description: --NA--
Ssc_01	CLC	Gene	2491165	2491866	.	-	.	name=Ssc_1453; ID=Ssc_01_ORF_complement(2491165..2491866); alias=Sc:YER004W:FMP52/Ca:C1_10280C_A:C1_10280C_A/nr-description: FMP52, mitochondrial [Cyberlindnera jadinii NRRL Y-1542]
Ssc_01	CLC	Gene	2481268	2482029	.	-	.	name=Ssc_1454; ID=Ssc_01_ORF_complement(2481268..2482029); alias=Sc:YFL045C:SEC53/Ca:C1_02480W_B:C1_02480W_B/nr-description: phosphomannomutase [Candida albicans SC5314]
Ssc_01	CLC	Gene	2446249	2448129	.	-	.	name=Ssc_1455; ID=Ssc_01_ORF_complement(2446249..2448129); alias=Sc:YMR091C:NPL6/Ca:C2_00710W_A:NPL6/nr-description: Chromatin structure-remodeling complex subunit rsc7
Ssc_01	CLC	Gene	2443582	2444565	.	-	.	name=Ssc_1456; ID=Ssc_01_ORF_complement(2443582..2444565); alias=Sc:YJL137C:GLG2/Ca:C3_06450W_A:GLG2/nr-description: glycosyltransferase family 8 [Wickerhamomyces anomalus NRRL Y-366-8]
Ssc_01	CLC	Gene	2439256	2443128	.	-	.	name=Ssc_1457; ID=Ssc_01_ORF_complement(2439256..2443128); alias=Sc:YAL002W:VPS8/Ca:C3_00700W_B:C3_00700W_B/nr-description: Vacuolar sorting-associated 8 [Ogataea parapolymorpha DL-1]
Ssc_01	CLC	ORF	2422069	2422392	.	-	.	name=Ssc_1458; ID=Ssc_01_ORF_complement(2422069..2422392); alias=Sc:--NA--:/Ca:--NA--:/nr-description: --NA--
Ssc_01	CLC	Gene	2407591	2414736	.	-	.	name=Ssc_1459; ID=Ssc_01_ORF_complement(2407591..2414736); alias=Sc:YBR136W:MEC1/Ca:C5_04060C_A:MEC1/nr-description: Serine threonine- kinase [Wickerhamomyces ciferrii]
Ssc_01	CLC	ORF	2406415	2406894	.	-	.	name=Ssc_1460; ID=Ssc_01_ORF_complement(2406415..2406894); alias=Sc:--NA--:/Ca:--NA--:/nr-description: --NA--
Ssc_01	CLC	Gene	2364601	2367090	.	-	.	name=Ssc_1461; ID=Ssc_01_ORF_complement(2364601..2367090); alias=Sc:YLR222C:UTP13/Ca:C5_02550C_B:C5_02550C_B/nr-description: U3 small nucleolar RNA-associated 13
Ssc_01	CLC	ORF	2358184	2358603	.	-	.	name=Ssc_1462; ID=Ssc_01_ORF_complement(2358184..2358603); alias=Sc:--NA--:/Ca:--NA--:/nr-description: --NA--
Ssc_01	CLC	Gene	2346073	2346825	.	-	.	name=Ssc_1463; ID=Ssc_01_ORF_complement(2346073..2346825); alias=Sc:YLR312W-A:MRPL15/Ca:C1_12610W_A:C1_12610W_A/nr-description: Mitochondrial ribosomal of the large subunit [Komagataella phaffii GS115]
Ssc_01	CLC	Gene	2344927	2345418	.	-	.	name=Ssc_1464; ID=Ssc_01_ORF_complement(2344927..2345418); alias=Sc:YDR155C:CPR1/Ca:C7_02380C_B:C7_02380C_B/nr-description: Peptidyl-prolyl cis-trans isomerase [Debaryomyces fabryi]
Ssc_01	CLC	Gene	2341279	2342016	.	-	.	name=Ssc_1465; ID=Ssc_01_ORF_complement(2341279..2342016); alias=Sc:YDR152W:GIR2/Ca:C7_01420W_B:C7_01420W_B/nr-description: RWD-domain-containing [Cyberlindnera jadinii NRRL Y-1542]
Ssc_01	CLC	ORF	2337088	2339286	.	-	.	name=Ssc_1466; ID=Ssc_01_ORF_complement(2337088..2339286); alias=Sc:--NA--:/Ca:--NA--:/nr-description: --NA--
Ssc_01	CLC	Gene	2330098	2332341	.	-	.	name=Ssc_1467; ID=Ssc_01_ORF_complement(2330098..2332341); alias=Sc:YLR035C:MLH2/Ca:C2_09470C_A:PMS1/nr-description: DNA mismatch repair MLH2 [[Candida] glabrata]
Ssc_01	CLC	ORF	2328013	2328411	.	-	.	name=Ssc_1468; ID=Ssc_01_ORF_complement(2328013..2328411); alias=Sc:--NA--:/Ca:--NA--:/nr-description: --NA--
Ssc_01	CLC	ORF	2322544	2322852	.	-	.	name=Ssc_1469; ID=Ssc_01_ORF_complement(2322544..2322852); alias=Sc:--NA--:/Ca:--NA--:/nr-description: --NA--
Ssc_01	CLC	Gene	2297590	2298054	.	-	.	name=Ssc_1470; ID=Ssc_01_ORF_complement(2297590..2298054); alias=Sc:YNL052W:COX5A/Ca:C1_09030C_B:C1_09030C_B/nr-description: Cytochrome c oxidase polypeptide 5A, mitochondrial [[Candida] glabrata]
Ssc_01	CLC	Gene	2265547	2267919	.	-	.	name=Ssc_1471; ID=Ssc_01_ORF_complement(2265547..2267919); alias=Sc:--NA--:/Ca:CR_09230C_A:CR_09230C_A/nr-description: striatin-domain-containing [[Candida] auris]
Ssc_01	CLC	Gene	2256823	2258145	.	-	.	name=Ssc_1472; ID=Ssc_01_ORF_complement(2256823..2258145); alias=Sc:YBR004C:GPI18/Ca:C1_04280C_B:C1_04280C_B/nr-description: glycosyltransferase family 76 , partial [Ascoidea rubescens DSM 1968]
Ssc_01	CLC	Gene	2245633	2246148	.	-	.	name=Ssc_1473; ID=Ssc_01_ORF_complement(2245633..2246148); alias=Sc:--NA--:/Ca:--NA--:/nr-description: hypothetical protein WICANDRAFT_90813, partial [Wickerhamomyces anomalus NRRL Y-366-8]
Ssc_01	CLC	Gene	2239699	2241936	.	-	.	name=Ssc_1474; ID=Ssc_01_ORF_complement(2239699..2241936); alias=Sc:YMR167W:MLH1/Ca:C4_00790C_A:MLH1/nr-description: MLH1 [Saccharomyces cerevisiae]
Ssc_01	CLC	Gene	2235808	2236257	.	-	.	name=Ssc_1475; ID=Ssc_01_ORF_complement(2235808..2236257); alias=Sc:YGR078C:PAC10/Ca:C3_05120C_B:C3_05120C_B/nr-description: Prefoldin, subunit 3 [Cyberlindnera jadinii NRRL Y-1542]
Ssc_01	CLC	Gene	2216956	2220444	.	-	.	name=Ssc_1476; ID=Ssc_01_ORF_complement(2216956..2220444); alias=Sc:YGL141W:HUL5/Ca:C4_00500W_B:C4_00500W_B/nr-description: ubiquitin- ligase E3 C
Ssc_01	CLC	ORF	2215591	2215911	.	-	.	name=Ssc_1477; ID=Ssc_01_ORF_complement(2215591..2215911); alias=Sc:--NA--:/Ca:--NA--:/nr-description: --NA--
Ssc_01	CLC	Gene	2187874	2189580	.	-	.	name=Ssc_1478; ID=Ssc_01_ORF_complement(2187874..2189580); alias=Sc:YMR171C:EAR1/Ca:C4_02920W_A:C4_02920W_A/nr-description: SPRY-domain-containing [Cyberlindnera jadinii NRRL Y-1542]
Ssc_01	CLC	Gene	2156290	2156988	.	-	.	name=Ssc_1479; ID=Ssc_01_ORF_complement(2156290..2156988); alias=Sc:YDL098C:SNU23/Ca:C2_02300W_A:C2_02300W_A/nr-description: Zinc finger RNA-binding [Wickerhamomyces ciferrii]
Ssc_01	CLC	Gene	2151757	2152551	.	-	.	name=Ssc_1480; ID=Ssc_01_ORF_complement(2151757..2152551); alias=Sc:YMR156C:TPP1/Ca:C2_02290C_B:C2_02290C_B/nr-description: Tpp1 [Candida orthopsilosis Co 90-125]
Ssc_01	CLC	Gene	2149438	2150010	.	-	.	name=Ssc_1481; ID=Ssc_01_ORF_complement(2149438..2150010); alias=Sc:YDR236C:FMN1/Ca:CR_03740C_A:CR_03740C_A/nr-description: riboflavin kinase [[Candida] tenuis ATCC 10573]
Ssc_01	CLC	Gene	2134765	2135694	.	-	.	name=Ssc_1482; ID=Ssc_01_ORF_complement(2134765..2135694); alias=Sc:YDL108W:KIN28/Ca:C1_06710W_A:C1_06710W_A/nr-description: serine threonine kinase [Candida orthopsilosis Co 90-125]
Ssc_01	CLC	Gene	2132647	2133624	.	-	.	name=Ssc_1483; ID=Ssc_01_ORF_complement(2132647..2133624); alias=Sc:--NA--:/Ca:C4_04280C_A:C4_04280C_A/nr-description: increased recombination centers 6
Ssc_01	CLC	Gene	2121259	2125041	.	-	.	name=Ssc_1484; ID=Ssc_01_ORF_complement(2121259..2125041); alias=Sc:YFR040W:SAP155/Ca:CR_05120W_A:CR_05120W_A/nr-description: SIT4-associating SAP155 [[Candida] glabrata]
Ssc_01	CLC	ORF	2105881	2106291	.	-	.	name=Ssc_1485; ID=Ssc_01_ORF_complement(2105881..2106291); alias=Sc:--NA--:/Ca:--NA--:/nr-description: --NA--
Ssc_01	CLC	ORF	2086294	2086917	.	-	.	name=Ssc_1486; ID=Ssc_01_ORF_complement(2086294..2086917); alias=Sc:--NA--:/Ca:--NA--:/nr-description: --NA--
Ssc_01	CLC	ORF	2082547	2082864	.	-	.	name=Ssc_1487; ID=Ssc_01_ORF_complement(2082547..2082864); alias=Sc:--NA--:/Ca:--NA--:/nr-description: --NA--
Ssc_01	CLC	Gene	2073577	2074107	.	-	.	name=Ssc_1488; ID=Ssc_01_ORF_complement(2073577..2074107); alias=Sc:--NA--:/Ca:--NA--:/nr-description: HFR040Wp [Eremothecium sinecaudum]
Ssc_01	CLC	Gene	2068036	2069922	.	-	.	name=Ssc_1489; ID=Ssc_01_ORF_complement(2068036..2069922); alias=Sc:YOL078W:AVO1/Ca:C1_12430W_A:C1_12430W_A/nr-description: Target of rapamycin complex 2 subunit AVO1 [[Candida] glabrata]
Ssc_01	CLC	ORF	2031595	2032005	.	-	.	name=Ssc_1490; ID=Ssc_01_ORF_complement(2031595..2032005); alias=Sc:--NA--:/Ca:--NA--:/nr-description: --NA--
Ssc_01	CLC	Gene	2020576	2023170	.	-	.	name=Ssc_1491; ID=Ssc_01_ORF_complement(2020576..2023170); alias=Sc:YNL041C:COG6/Ca:C2_05850C_B:C2_05850C_B/nr-description: Cog6 [Candida orthopsilosis Co 90-125]
Ssc_01	CLC	Gene	2018518	2019366	.	-	.	name=Ssc_1492; ID=Ssc_01_ORF_complement(2018518..2019366); alias=Sc:YOR004W:UTP23/Ca:CR_02420W_A:CR_02420W_A/nr-description: rRNA-processing UTP23 [[Candida] glabrata]
Ssc_01	CLC	Gene	2015518	2017575	.	-	.	name=Ssc_1493; ID=Ssc_01_ORF_complement(2015518..2017575); alias=Sc:YOR188W:MSB1/Ca:C1_03710C_A:MSB1/nr-description: DUF1708-domain-containing [Ascoidea rubescens DSM 1968]
Ssc_01	CLC	ORF	2008894	2009199	.	-	.	name=Ssc_1494; ID=Ssc_01_ORF_complement(2008894..2009199); alias=Sc:--NA--:/Ca:--NA--:/nr-description: --NA--
Ssc_01	CLC	Gene	2006833	2008476	.	-	.	name=Ssc_1495; ID=Ssc_01_ORF_complement(2006833..2008476); alias=Sc:YLR023C:IZH3/Ca:C6_03800C_A:C6_03800C_A/nr-description: DEHA2E01408p [Debaryomyces hansenii CBS767]
Ssc_01	CLC	ORF	1990933	1991250	.	-	.	name=Ssc_1496; ID=Ssc_01_ORF_complement(1990933..1991250); alias=Sc:--NA--:/Ca:--NA--:/nr-description: --NA--
Ssc_01	CLC	Gene	1979017	1979763	.	-	.	name=Ssc_1497; ID=Ssc_01_ORF_complement(1979017..1979763); alias=Sc:YKL071W:YKL071W/Ca:C1_04430C_A:C1_04430C_A/nr-description: DEHA2C04598p [Debaryomyces hansenii CBS767]
Ssc_01	CLC	Gene	1973509	1974033	.	-	.	name=Ssc_1498; ID=Ssc_01_ORF_complement(1973509..1974033); alias=Sc:YKL190W:CNB1/Ca:C5_05160C_A:CNB1/nr-description: Calcineurin subunit B
Ssc_01	CLC	Gene	1970068	1971198	.	-	.	name=Ssc_1499; ID=Ssc_01_ORF_complement(1970068..1971198); alias=Sc:YMR272C:SCS7/Ca:C4_04590W_A:SCS7/nr-description: membrane [Ascoidea rubescens DSM 1968]
Ssc_01	CLC	ORF	1968448	1968759	.	-	.	name=Ssc_1500; ID=Ssc_01_ORF_complement(1968448..1968759); alias=Sc:--NA--:/Ca:--NA--:/nr-description: --NA--
Ssc_01	CLC	Gene	1960171	1962486	.	-	.	name=Ssc_1501; ID=Ssc_01_ORF_complement(1960171..1962486); alias=Sc:YKR024C:DBP7/Ca:C7_01200C_A:DBP7/nr-description: ATP-dependent RNA helicase DBP7
Ssc_01	CLC	Gene	1950265	1950681	.	-	.	name=Ssc_1502; ID=Ssc_01_ORF_complement(1950265..1950681); alias=Sc:YPL234C:VMA11/Ca:C7_01820C_B:C7_01820C_B/nr-description: V-type proton ATPase 16 kDa proteolipid subunit 2 [Ascoidea rubescens DSM 1968]
Ssc_01	CLC	Gene	1946566	1947945	.	-	.	name=Ssc_1503; ID=Ssc_01_ORF_complement(1946566..1947945); alias=Sc:YPL236C:ENV7/Ca:C7_04110W_A:ENV7/nr-description: serine threonine kinase ENV7 [Sugiyamaella lignohabitans]
Ssc_01	CLC	ORF	1937749	1938153	.	-	.	name=Ssc_1504; ID=Ssc_01_ORF_complement(1937749..1938153); alias=Sc:--NA--:/Ca:--NA--:/nr-description: --NA--
Ssc_01	CLC	Gene	1928818	1929930	.	-	.	name=Ssc_1505; ID=Ssc_01_ORF_complement(1928818..1929930); alias=Sc:YPR035W:GLN1/Ca:CR_05050W_B:CR_05050W_B/nr-description: Glutamine synthetase (GS), synthesizes glutamine from glutamate and ammonia [Komagataella phaffii GS115]
Ssc_01	CLC	ORF	1924684	1924995	.	-	.	name=Ssc_1506; ID=Ssc_01_ORF_complement(1924684..1924995); alias=Sc:--NA--:/Ca:--NA--:/nr-description: NPL6 (YMR091C)
Ssc_01	CLC	ORF	1919194	1919754	.	-	.	name=Ssc_1507; ID=Ssc_01_ORF_complement(1919194..1919754); alias=Sc:--NA--:/Ca:--NA--:/nr-description: --NA--
Ssc_01	CLC	Gene	1916701	1919094	.	-	.	name=Ssc_1508; ID=Ssc_01_ORF_complement(1916701..1919094); alias=Sc:YDR479C:PEX29/Ca:C5_01350W_A:C5_01350W_A/nr-description: Peroxisomal membrane PEX29 [[Candida] glabrata]
Ssc_01	CLC	ORF	1906918	1907610	.	-	.	name=Ssc_1509; ID=Ssc_01_ORF_complement(1906918..1907610); alias=Sc:--NA--:/Ca:--NA--:/nr-description: --NA--
Ssc_01	CLC	Gene	1891105	1892073	.	-	.	name=Ssc_1510; ID=Ssc_01_ORF_complement(1891105..1892073); alias=Sc:YGR208W:SER2/Ca:C2_02690W_A:SER2/nr-description: phosphoserine phosphatase [Candida albicans SC5314]
Ssc_01	CLC	ORF	1886941	1887411	.	-	.	name=Ssc_1511; ID=Ssc_01_ORF_complement(1886941..1887411); alias=Sc:--NA--:/Ca:--NA--:/nr-description: --NA--
Ssc_01	CLC	Gene	1868854	1869561	.	-	.	name=Ssc_1512; ID=Ssc_01_ORF_complement(1868854..1869561); alias=Sc:YBR101C:FES1/Ca:C6_00760W_A:C6_00760W_A/nr-description: FES1 [Saccharomyces eubayanus]
Ssc_01	CLC	Gene	1833163	1835127	.	-	.	name=Ssc_1513; ID=Ssc_01_ORF_complement(1833163..1835127); alias=Sc:YER077C:YER077C/Ca:C2_10090C_B:C2_10090C_B/nr-description: EC1118_1E8_1959p [Saccharomyces cerevisiae EC1118]
Ssc_01	CLC	Gene	1807909	1808313	.	-	.	name=Ssc_1514; ID=Ssc_01_ORF_complement(1807909..1808313); alias=Sc:--NA--:/Ca:--NA--:/nr-description: HAT1-interacting factor 1 [Candida albicans SC5314]
Ssc_01	CLC	ORF	1801150	1801761	.	-	.	name=Ssc_1515; ID=Ssc_01_ORF_complement(1801150..1801761); alias=Sc:--NA--:/Ca:--NA--:/nr-description: Saposin 11 [Caenorhabditis elegans]
Ssc_01	CLC	Gene	1792675	1793778	.	-	.	name=Ssc_1516; ID=Ssc_01_ORF_complement(1792675..1793778); alias=Sc:YOR192C:THI72/Ca:C3_03610W_A:FUR4/nr-description: Thiamine Metabolism [Scheffersomyces stipitis CBS 6054]
Ssc_01	CLC	ORF	1786348	1787022	.	-	.	name=Ssc_1517; ID=Ssc_01_ORF_complement(1786348..1787022); alias=Sc:--NA--:/Ca:--NA--:/nr-description: --NA--
Ssc_01	CLC	Gene	1782370	1785354	.	-	.	name=Ssc_1518; ID=Ssc_01_ORF_complement(1782370..1785354); alias=Sc:YDR080W:VPS41/Ca:C1_09920W_A:VPS41/nr-description: vacuolar sorting-associated 41, partial [Ascoidea rubescens DSM 1968]
Ssc_01	CLC	Gene	1757500	1758051	.	-	.	name=Ssc_1519; ID=Ssc_01_ORF_complement(1757500..1758051); alias=Sc:--NA--:/Ca:--NA--:/nr-description: hypothetical protein PICMEDRAFT_74435 [Pichia membranifaciens NRRL Y-2026]
Ssc_01	CLC	Gene	1726567	1728015	.	-	.	name=Ssc_1520; ID=Ssc_01_ORF_complement(1726567..1728015); alias=Sc:YDL159W:STE7/Ca:CR_03900W_A:HST7/nr-description: Ste7p [Rhizophagus irregularis DAOM 197198w]
Ssc_01	CLC	Gene	1721602	1724034	.	-	.	name=Ssc_1521; ID=Ssc_01_ORF_complement(1721602..1724034); alias=Sc:YNR006W:VPS27/Ca:C1_00750C_A:VPS27/nr-description: Vacuolar sorting-associated 27
Ssc_01	CLC	Gene	1716829	1718280	.	-	.	name=Ssc_1522; ID=Ssc_01_ORF_complement(1716829..1718280); alias=Sc:YAL010C:MDM10/Ca:C2_04800C_B:C2_04800C_B/nr-description: mitochondrial distribution and morphology 10 [Hyphopichia burtonii NRRL Y-1933]
Ssc_01	CLC	Gene	1715605	1716522	.	-	.	name=Ssc_1523; ID=Ssc_01_ORF_complement(1715605..1716522); alias=Sc:YNL316C:PHA2/Ca:C3_02460C_A:PHA2/nr-description: prephenate dehydratase
Ssc_01	CLC	Gene	1713526	1714425	.	-	.	name=Ssc_1524; ID=Ssc_01_ORF_complement(1713526..1714425); alias=Sc:YOR251C:TUM1/Ca:C2_09960W_A:C2_09960W_A/nr-description: Rhodanese [Cyberlindnera jadinii NRRL Y-1542]
Ssc_01	CLC	ORF	1708186	1708689	.	-	.	name=Ssc_1525; ID=Ssc_01_ORF_complement(1708186..1708689); alias=Sc:--NA--:/Ca:--NA--:/nr-description: --NA--
Ssc_01	CLC	ORF	1673539	1674585	.	-	.	name=Ssc_1526; ID=Ssc_01_ORF_complement(1673539..1674585); alias=Sc:--NA--:/Ca:--NA--:/nr-description: --NA--
Ssc_01	CLC	ORF	1656037	1656360	.	-	.	name=Ssc_1527; ID=Ssc_01_ORF_complement(1656037..1656360); alias=Sc:--NA--:/Ca:--NA--:/nr-description: --NA--
Ssc_01	CLC	ORF	1654501	1654986	.	-	.	name=Ssc_1528; ID=Ssc_01_ORF_complement(1654501..1654986); alias=Sc:--NA--:/Ca:--NA--:/nr-description: --NA--
Ssc_01	CLC	Gene	1642225	1644642	.	-	.	name=Ssc_1529; ID=Ssc_01_ORF_complement(1642225..1644642); alias=Sc:--NA--:/Ca:--NA--:/nr-description: hypothetical protein ASCRUDRAFT_10031 [Ascoidea rubescens DSM 1968]
Ssc_01	CLC	Gene	1635040	1636062	.	-	.	name=Ssc_1530; ID=Ssc_01_ORF_complement(1635040..1636062); alias=Sc:YLR286C:CTS1/Ca:CR_10110W_A:CHT3/nr-description: Cts1p
Ssc_01	CLC	Gene	1629484	1630797	.	-	.	name=Ssc_1531; ID=Ssc_01_ORF_complement(1629484..1630797); alias=Sc:YHL021C:AIM17/Ca:C7_04310C_B:C7_04310C_B/nr-description: Clavaminate synthase [Ascoidea rubescens DSM 1968]
Ssc_01	CLC	ORF	1626361	1628625	.	-	.	name=Ssc_1532; ID=Ssc_01_ORF_complement(1626361..1628625); alias=Sc:--NA--:/Ca:--NA--:/nr-description: --NA--
Ssc_01	CLC	ORF	1609918	1610226	.	-	.	name=Ssc_1533; ID=Ssc_01_ORF_complement(1609918..1610226); alias=Sc:--NA--:/Ca:--NA--:/nr-description: --NA--
Ssc_01	CLC	Gene	1602277	1608783	.	-	.	name=Ssc_1534; ID=Ssc_01_ORF_complement(1602277..1608783); alias=Sc:YDL171C:GLT1/Ca:C1_06550W_B:C1_06550W_B/nr-description: glutamate synthase, NADH NADPH, small subunit
Ssc_01	CLC	ORF	1597786	1598094	.	-	.	name=Ssc_1535; ID=Ssc_01_ORF_complement(1597786..1598094); alias=Sc:--NA--:/Ca:--NA--:/nr-description: --NA--
Ssc_01	CLC	Gene	1557985	1559451	.	-	.	name=Ssc_1536; ID=Ssc_01_ORF_complement(1557985..1559451); alias=Sc:YML071C:COG8/Ca:C2_06620W_A:C2_06620W_A/nr-description: Conserved oligomeric Golgi complex subunit 8 [Ogataea parapolymorpha DL-1]
Ssc_01	CLC	ORF	1536349	1536867	.	-	.	name=Ssc_1537; ID=Ssc_01_ORF_complement(1536349..1536867); alias=Sc:--NA--:/Ca:--NA--:/nr-description: --NA--
Ssc_01	CLC	Gene	1520587	1521828	.	-	.	name=Ssc_1538; ID=Ssc_01_ORF_complement(1520587..1521828); alias=Sc:--NA--:/Ca:--NA--:/nr-description: Transcription factor
Ssc_01	CLC	Gene	1506613	1507995	.	-	.	name=Ssc_1539; ID=Ssc_01_ORF_complement(1506613..1507995); alias=Sc:YHR190W:ERG9/Ca:C2_08610W_B:C2_08610W_B/nr-description: Squalene synthase [[Candida] glabrata]
Ssc_01	CLC	ORF	1475170	1475514	.	-	.	name=Ssc_1540; ID=Ssc_01_ORF_complement(1475170..1475514); alias=Sc:--NA--:/Ca:--NA--:/nr-description: --NA--
Ssc_01	CLC	ORF	1460116	1460649	.	-	.	name=Ssc_1541; ID=Ssc_01_ORF_complement(1460116..1460649); alias=Sc:--NA--:/Ca:--NA--:/nr-description: --NA--
Ssc_01	CLC	Gene	1457146	1458915	.	-	.	name=Ssc_1542; ID=Ssc_01_ORF_complement(1457146..1458915); alias=Sc:YDR294C:DPL1/Ca:C3_03680W_B:C3_03680W_B/nr-description: Sphingosine-1-phosphate lyase [[Candida] glabrata]
Ssc_01	CLC	Gene	1451263	1452609	.	-	.	name=Ssc_1543; ID=Ssc_01_ORF_complement(1451263..1452609); alias=Sc:YDR415C:YDR415C/Ca:C1_05670W_A:C1_05670W_A/nr-description: Leucine aminopeptidase 1
Ssc_01	CLC	Gene	1429942	1431315	.	-	.	name=Ssc_1544; ID=Ssc_01_ORF_complement(1429942..1431315); alias=Sc:YOL119C:MCH4/Ca:C1_06510C_B:C1_06510C_B/nr-description: membrane [Ogataea parapolymorpha DL-1]
Ssc_01	CLC	ORF	1423819	1424160	.	-	.	name=Ssc_1545; ID=Ssc_01_ORF_complement(1423819..1424160); alias=Sc:--NA--:/Ca:--NA--:/nr-description: --NA--
Ssc_01	CLC	ORF	1422541	1423083	.	-	.	name=Ssc_1546; ID=Ssc_01_ORF_complement(1422541..1423083); alias=Sc:--NA--:/Ca:--NA--:/nr-description: --NA--
Ssc_02	CLC	Gene	1343030	1344589	.	+	.	name=Ssc_1547; ID=Ssc_02_ORF_1343030..1344589; alias=Sc:YGR119C:NUP57/Ca:CR_02610C_B:CR_02610C_B/nr-description: Nucleoporin [Wickerhamomyces ciferrii]
Ssc_02	CLC	Gene	1222	1917	.	+	.	name=Ssc_1548; ID=Ssc_02_ORF_1222..1917; alias=Sc:YLR025W:SNF7/Ca:C1_00650C_B:C1_00650C_B/nr-description: DEHA2D08844p [Debaryomyces hansenii CBS767]
Ssc_02	CLC	ORF	18184	18489	.	+	.	name=Ssc_1549; ID=Ssc_02_ORF_18184..18489; alias=Sc:--NA--:/Ca:--NA--:/nr-description: --NA--
Ssc_02	CLC	ORF	39454	42024	.	+	.	name=Ssc_1550; ID=Ssc_02_ORF_39454..42024; alias=Sc:--NA--:/Ca:--NA--:/nr-description: --NA--
Ssc_02	CLC	Gene	42457	43596	.	+	.	name=Ssc_1551; ID=Ssc_02_ORF_42457..43596; alias=Sc:YIL094C:LYS12/Ca:CR_01400W_A:LYS12/nr-description: homo-isocitrate dehydrogenase [Cyberlindnera jadinii NRRL Y-1542]
Ssc_02	CLC	ORF	47182	47496	.	+	.	name=Ssc_1552; ID=Ssc_02_ORF_47182..47496; alias=Sc:--NA--:/Ca:--NA--:/nr-description: --NA--
Ssc_02	CLC	Gene	48076	48972	.	+	.	name=Ssc_1553; ID=Ssc_02_ORF_48076..48972; alias=Sc:YKR081C:RPF2/Ca:C2_05230C_B:C2_05230C_B/nr-description: Rpf2 pre-rRNA processing [Candida orthopsilosis Co 90-125]
Ssc_02	CLC	Gene	51463	52158	.	+	.	name=Ssc_1554; ID=Ssc_02_ORF_51463..52158; alias=Sc:YCR004C:YCP4/Ca:CR_05380C_A:YCP4/nr-description: Flavo YCP4
Ssc_02	CLC	ORF	60673	61059	.	+	.	name=Ssc_1555; ID=Ssc_02_ORF_60673..61059; alias=Sc:--NA--:/Ca:--NA--:/nr-description: --NA--
Ssc_02	CLC	Gene	69802	71244	.	+	.	name=Ssc_1556; ID=Ssc_02_ORF_69802..71244; alias=Sc:YDR470C:UGO1/Ca:C5_04170W_A:C5_04170W_A/nr-description: mitochondrial carrier [Ascoidea rubescens DSM 1968]
Ssc_02	CLC	Gene	75331	77400	.	+	.	name=Ssc_1557; ID=Ssc_02_ORF_75331..77400; alias=Sc:YBL019W:APN2/Ca:C1_10650W_A:APN2/nr-description: Apn2p
Ssc_02	CLC	Gene	78292	79212	.	+	.	name=Ssc_1558; ID=Ssc_02_ORF_78292..79212; alias=Sc:YMR274C:RCE1/Ca:C4_04570W_B:C4_04570W_B/nr-description: Abi-domain-containing [Ascoidea rubescens DSM 1968]
Ssc_02	CLC	ORF	107461	108009	.	+	.	name=Ssc_1559; ID=Ssc_02_ORF_107461..108009; alias=Sc:--NA--:/Ca:--NA--:/nr-description: --NA--
Ssc_02	CLC	Gene	129106	129453	.	+	.	name=Ssc_1560; ID=Ssc_02_ORF_129106..129453; alias=Sc:YML026C:RPS18B/Ca:C7_00960W_A:RPS18/nr-description: 40S ribosomal S18-B [[Candida] glabrata]
Ssc_02	CLC	ORF	130006	130617	.	+	.	name=Ssc_1561; ID=Ssc_02_ORF_130006..130617; alias=Sc:--NA--:/Ca:--NA--:/nr-description: --NA--
Ssc_02	CLC	Gene	160780	164463	.	+	.	name=Ssc_1562; ID=Ssc_02_ORF_160780..164463; alias=Sc:YOR151C:RPB2/Ca:C1_01590C_B:C1_01590C_B/nr-description: beta and beta-prime subunits of DNA dependent RNA-polymerase [[Candida] tenuis ATCC 10573]
Ssc_02	CLC	ORF	186577	186879	.	+	.	name=Ssc_1563; ID=Ssc_02_ORF_186577..186879; alias=Sc:--NA--:/Ca:--NA--:/nr-description: --NA--
Ssc_02	CLC	ORF	187288	188832	.	+	.	name=Ssc_1564; ID=Ssc_02_ORF_187288..188832; alias=Sc:--NA--:/Ca:--NA--:/nr-description: --NA--
Ssc_02	CLC	Gene	193468	194808	.	+	.	name=Ssc_1565; ID=Ssc_02_ORF_193468..194808; alias=Sc:YER136W:GDI1/Ca:C1_14440C_A:GDI1/nr-description: rab GTPase activator [Ascoidea rubescens DSM 1968]
Ssc_02	CLC	Gene	219664	221499	.	+	.	name=Ssc_1566; ID=Ssc_02_ORF_219664..221499; alias=Sc:YDR390C:UBA2/Ca:C1_08020W_A:UBA2/nr-description: ubiquitin-like 1-activating enzyme E1 B
Ssc_02	CLC	Gene	235807	238041	.	+	.	name=Ssc_1567; ID=Ssc_02_ORF_235807..238041; alias=Sc:YJL112W:MDV1/Ca:C3_00500C_A:C3_00500C_A/nr-description: Mitochondrial division 1 [Wickerhamomyces ciferrii]
Ssc_02	CLC	ORF	242566	243090	.	+	.	name=Ssc_1568; ID=Ssc_02_ORF_242566..243090; alias=Sc:--NA--:/Ca:--NA--:/nr-description: --NA--
Ssc_02	CLC	Gene	243652	244416	.	+	.	name=Ssc_1569; ID=Ssc_02_ORF_243652..244416; alias=Sc:YHR140W:YHR140W/Ca:C5_00140C_B:C5_00140C_B/nr-description: Conserved hypothetical membrane [Ogataea parapolymorpha DL-1]
Ssc_02	CLC	Gene	246211	247098	.	+	.	name=Ssc_1570; ID=Ssc_02_ORF_246211..247098; alias=Sc:YNL107W:YAF9/Ca:C7_03770C_B:C7_03770C_B/nr-description: Subunit of both the 4 histone H4 acetyltransferase complex and the SWR1 complex [Ogataea parapolymorpha DL-1]
Ssc_02	CLC	Gene	249742	251586	.	+	.	name=Ssc_1571; ID=Ssc_02_ORF_249742..251586; alias=Sc:YAR007C:RFA1/Ca:C2_00380C_B:C2_00380C_B/nr-description: Replication A 70 kDa DNA-binding subunit [Wickerhamomyces ciferrii]
Ssc_02	CLC	Gene	260401	262224	.	+	.	name=Ssc_1572; ID=Ssc_02_ORF_260401..262224; alias=Sc:YLR253W:MCP2/Ca:C5_01490C_B:C5_01490C_B/nr-description: ABC1-domain-containing [Ascoidea rubescens DSM 1968]
Ssc_02	CLC	ORF	266002	267006	.	+	.	name=Ssc_1573; ID=Ssc_02_ORF_266002..267006; alias=Sc:--NA--:/Ca:--NA--:/nr-description: --NA--
Ssc_02	CLC	ORF	268570	270480	.	+	.	name=Ssc_1574; ID=Ssc_02_ORF_268570..270480; alias=Sc:--NA--:/Ca:--NA--:/nr-description: --NA--
Ssc_02	CLC	Gene	291457	291951	.	+	.	name=Ssc_1575; ID=Ssc_02_ORF_291457..291951; alias=Sc:YKL186C:MTR2/Ca:C2_10640C_A:MTR2/nr-description: NTF2 [Ascoidea rubescens DSM 1968]
Ssc_02	CLC	ORF	297940	298821	.	+	.	name=Ssc_1576; ID=Ssc_02_ORF_297940..298821; alias=Sc:--NA--:/Ca:--NA--:/nr-description: --NA--
Ssc_02	CLC	Gene	299200	301884	.	+	.	name=Ssc_1577; ID=Ssc_02_ORF_299200..301884; alias=Sc:YDL206W:YDL206W/Ca:C1_13490C_B:C1_13490C_B/nr-description: sodium calcium exchanger
Ssc_02	CLC	ORF	307804	308175	.	+	.	name=Ssc_1578; ID=Ssc_02_ORF_307804..308175; alias=Sc:--NA--:/Ca:--NA--:/nr-description: --NA--
Ssc_02	CLC	Gene	311878	315330	.	+	.	name=Ssc_1579; ID=Ssc_02_ORF_311878..315330; alias=Sc:YIL105C:SLM1/Ca:C6_02060W_B:C6_02060W_B/nr-description: Phosphatidylinositol 4,5-bisphosphate-binding SLM1 [[Candida] glabrata]
Ssc_02	CLC	ORF	329830	330186	.	+	.	name=Ssc_1580; ID=Ssc_02_ORF_329830..330186; alias=Sc:--NA--:/Ca:--NA--:/nr-description: --NA--
Ssc_02	CLC	Gene	340456	343953	.	+	.	name=Ssc_1581; ID=Ssc_02_ORF_340456..343953; alias=Sc:--NA--:/Ca:--NA--:/nr-description: KLLA0D15807p [Kluyveromyces lactis]
Ssc_02	CLC	Gene	363406	364578	.	+	.	name=Ssc_1582; ID=Ssc_02_ORF_363406..364578; alias=Sc:--NA--:/Ca:C7_01710W_A:C7_01710W_A/nr-description: DEHA2G24068p [Debaryomyces hansenii CBS767]
Ssc_02	CLC	Gene	365953	367764	.	+	.	name=Ssc_1583; ID=Ssc_02_ORF_365953..367764; alias=Sc:YNL291C:MID1/Ca:C5_03990W_A:MID1/nr-description: integral plasma membrane [Scheffersomyces stipitis CBS 6054]
Ssc_02	CLC	Gene	383245	385410	.	+	.	name=Ssc_1584; ID=Ssc_02_ORF_383245..385410; alias=Sc:--NA--:/Ca:C3_07560W_A:TCC1/nr-description: TPR [Candida tanzawaensis NRRL Y-17324]
Ssc_02	CLC	Gene	409717	411633	.	+	.	name=Ssc_1585; ID=Ssc_02_ORF_409717..411633; alias=Sc:--NA--:/Ca:--NA--:/nr-description: DEHA2E03938p [Debaryomyces hansenii CBS767]
Ssc_02	CLC	Gene	435955	440721	.	+	.	name=Ssc_1586; ID=Ssc_02_ORF_435955..440721; alias=Sc:YGL173C:XRN1/Ca:C1_13420C_B:C1_13420C_B/nr-description: 5 -3 exoribonuclease 1
Ssc_02	CLC	Gene	443743	445209	.	+	.	name=Ssc_1587; ID=Ssc_02_ORF_443743..445209; alias=Sc:YPR040W:TIP41/Ca:C5_04520W_B:C5_04520W_B/nr-description: TIP41-domain-containing [Ascoidea rubescens DSM 1968]
Ssc_02	CLC	ORF	448480	448809	.	+	.	name=Ssc_1588; ID=Ssc_02_ORF_448480..448809; alias=Sc:--NA--:/Ca:--NA--:/nr-description: --NA--
Ssc_02	CLC	ORF	461383	461787	.	+	.	name=Ssc_1589; ID=Ssc_02_ORF_461383..461787; alias=Sc:--NA--:/Ca:--NA--:/nr-description: --NA--
Ssc_02	CLC	ORF	468748	469572	.	+	.	name=Ssc_1590; ID=Ssc_02_ORF_468748..469572; alias=Sc:--NA--:/Ca:--NA--:/nr-description: --NA--
Ssc_02	CLC	Gene	479389	481404	.	+	.	name=Ssc_1591; ID=Ssc_02_ORF_479389..481404; alias=Sc:YLR352W:YLR352W/Ca:CR_07920W_B:CR_07920W_B/nr-description: F-box [Wickerhamomyces ciferrii]
Ssc_02	CLC	Gene	495673	498000	.	+	.	name=Ssc_1592; ID=Ssc_02_ORF_495673..498000; alias=Sc:YMR049C:ERB1/Ca:C1_04130W_A:ERB1/nr-description: ribosome biogenesis ERB1
Ssc_02	CLC	ORF	502600	503028	.	+	.	name=Ssc_1593; ID=Ssc_02_ORF_502600..503028; alias=Sc:--NA--:/Ca:--NA--:/nr-description: --NA--
Ssc_02	CLC	Gene	503650	504024	.	+	.	name=Ssc_1594; ID=Ssc_02_ORF_503650..504024; alias=Sc:YGL033W:HOP2/Ca:--NA--:/nr-description: DEHA2D12210p [Debaryomyces hansenii CBS767]
Ssc_02	CLC	ORF	524974	525414	.	+	.	name=Ssc_1595; ID=Ssc_02_ORF_524974..525414; alias=Sc:--NA--:/Ca:--NA--:/nr-description: --NA--
Ssc_02	CLC	Gene	535390	537669	.	+	.	name=Ssc_1596; ID=Ssc_02_ORF_535390..537669; alias=Sc:YDR264C:AKR1/Ca:C1_13220C_B:C1_13220C_B/nr-description: Palmitoyltransferase AKR1
Ssc_02	CLC	Gene	576160	577734	.	+	.	name=Ssc_1597; ID=Ssc_02_ORF_576160..577734; alias=Sc:YLR248W:RCK2/Ca:C2_07130C_A:RCK2/nr-description: Pkinase-domain-containing [Ascoidea rubescens DSM 1968]
Ssc_02	CLC	Gene	579505	583386	.	+	.	name=Ssc_1598; ID=Ssc_02_ORF_579505..583386; alias=Sc:YDR017C:KCS1/Ca:CR_05260C_B:CR_05260C_B/nr-description: SAICAR synthase , partial [Ascoidea rubescens DSM 1968]
Ssc_02	CLC	Gene	616861	620940	.	+	.	name=Ssc_1599; ID=Ssc_02_ORF_616861..620940; alias=Sc:YGR061C:ADE6/Ca:CR_04740C_A:ADE6/nr-description: Phosphoribosylformylglycinamidine synthase
Ssc_02	CLC	Gene	641617	644349	.	+	.	name=Ssc_1600; ID=Ssc_02_ORF_641617..644349; alias=Sc:--NA--:/Ca:--NA--:/nr-description: hypothetical protein ASCRUDRAFT_68932 [Ascoidea rubescens DSM 1968]
Ssc_02	CLC	ORF	646153	646455	.	+	.	name=Ssc_1601; ID=Ssc_02_ORF_646153..646455; alias=Sc:--NA--:/Ca:--NA--:/nr-description: --NA--
Ssc_02	CLC	Gene	647521	649434	.	+	.	name=Ssc_1602; ID=Ssc_02_ORF_647521..649434; alias=Sc:YLR120C:YPS1/Ca:C3_03870C_B:C3_03870C_B/nr-description: Aspartic ase 3 [[Candida] glabrata]
Ssc_02	CLC	Gene	687382	690051	.	+	.	name=Ssc_1603; ID=Ssc_02_ORF_687382..690051; alias=Sc:YDR034C:LYS14/Ca:C1_09200W_B:C1_09200W_B/nr-description: Lys14p [Sugiyamaella lignohabitans]
Ssc_02	CLC	Gene	700339	701943	.	+	.	name=Ssc_1604; ID=Ssc_02_ORF_700339..701943; alias=Sc:YEL058W:PCM1/Ca:C1_13760W_B:C1_13760W_B/nr-description: phosphoacetylglucosamine mutase
Ssc_02	CLC	Gene	725734	727242	.	+	.	name=Ssc_1605; ID=Ssc_02_ORF_725734..727242; alias=Sc:YKL217W:JEN1/Ca:C4_04030W_A:JEN2/nr-description: Carboxylic acid transporter [Wickerhamomyces ciferrii]
Ssc_02	CLC	Gene	742123	744720	.	+	.	name=Ssc_1606; ID=Ssc_02_ORF_742123..744720; alias=Sc:YER070W:RNR1/Ca:C2_03160C_A:RNR1/nr-description: One of two large regulatory subunits of ribonucleotide-diphosphate reductase [Komagataella phaffii GS115]
Ssc_02	CLC	Gene	749368	749868	.	+	.	name=Ssc_1607; ID=Ssc_02_ORF_749368..749868; alias=Sc:YMR073C:IRC21/Ca:C1_02030C_B:C1_02030C_B/nr-description: nitrate reductase [NADH] [Wickerhamomyces ciferrii]
Ssc_02	CLC	ORF	756511	758169	.	+	.	name=Ssc_1608; ID=Ssc_02_ORF_756511..758169; alias=Sc:--NA--:/Ca:--NA--:/nr-description: --NA--
Ssc_02	CLC	Gene	762475	764244	.	+	.	name=Ssc_1609; ID=Ssc_02_ORF_762475..764244; alias=Sc:YIL101C:XBP1/Ca:C2_05860C_A:C2_05860C_A/nr-description: Transcriptional repressor XBP1 [Ogataea parapolymorpha DL-1]
Ssc_02	CLC	Gene	765382	766143	.	+	.	name=Ssc_1610; ID=Ssc_02_ORF_765382..766143; alias=Sc:YOL038W:PRE6/Ca:CR_04550W_A:PRE6/nr-description: Pre6 alpha-4 subunit of the proteasome [Candida orthopsilosis]
Ssc_02	CLC	Gene	779896	781509	.	+	.	name=Ssc_1611; ID=Ssc_02_ORF_779896..781509; alias=Sc:YAR071W:PHO11/Ca:C4_02070W_A:PHO114/nr-description: 3-phytase A [Pichia kudriavzevii]
Ssc_02	CLC	Gene	784993	786525	.	+	.	name=Ssc_1612; ID=Ssc_02_ORF_784993..786525; alias=Sc:--NA--:/Ca:C5_01090C_B:C5_01090C_B/nr-description: Clavaminate synthase [Ascoidea rubescens DSM 1968]
Ssc_02	CLC	Gene	794668	795738	.	+	.	name=Ssc_1613; ID=Ssc_02_ORF_794668..795738; alias=Sc:YBR105C:VID24/Ca:C3_06560W_B:C3_06560W_B/nr-description: Vesicle-mediated transport Vid24 [Rasamsonia emersonii CBS ]
Ssc_02	CLC	ORF	796357	797823	.	+	.	name=Ssc_1614; ID=Ssc_02_ORF_796357..797823; alias=Sc:--NA--:/Ca:--NA--:/nr-description: --NA--
Ssc_02	CLC	Gene	797941	799308	.	+	.	name=Ssc_1615; ID=Ssc_02_ORF_797941..799308; alias=Sc:--NA--:/Ca:C2_07620W_B:C2_07620W_B/nr-description: Dbl homology domain-containing [Cyberlindnera jadinii NRRL Y-1542]
Ssc_02	CLC	ORF	823615	823935	.	+	.	name=Ssc_1616; ID=Ssc_02_ORF_823615..823935; alias=Sc:--NA--:/Ca:--NA--:/nr-description: Modification methylase
Ssc_02	CLC	Gene	824761	828765	.	+	.	name=Ssc_1617; ID=Ssc_02_ORF_824761..828765; alias=Sc:YIL126W:STH1/Ca:C3_02490C_A:C3_02490C_A/nr-description: ATP-dependent helicase STH1 SNF2 [Wickerhamomyces ciferrii]
Ssc_02	CLC	Gene	829162	829674	.	+	.	name=Ssc_1618; ID=Ssc_02_ORF_829162..829674; alias=Sc:YPL059W:GRX5/Ca:C1_07630W_B:C1_07630W_B/nr-description: Monothiol glutaredoxin-5, mitochondrial [[Candida] glabrata]
Ssc_02	CLC	ORF	831712	832119	.	+	.	name=Ssc_1619; ID=Ssc_02_ORF_831712..832119; alias=Sc:--NA--:/Ca:--NA--:/nr-description: --NA--
Ssc_02	CLC	ORF	832396	832752	.	+	.	name=Ssc_1620; ID=Ssc_02_ORF_832396..832752; alias=Sc:--NA--:/Ca:--NA--:/nr-description: --NA--
Ssc_02	CLC	ORF	832762	833073	.	+	.	name=Ssc_1621; ID=Ssc_02_ORF_832762..833073; alias=Sc:--NA--:/Ca:--NA--:/nr-description: --NA--
Ssc_02	CLC	Gene	845935	846609	.	+	.	name=Ssc_1622; ID=Ssc_02_ORF_845935..846609; alias=Sc:YNL200C:YNL200C/Ca:C1_02220C_A:C1_02220C_A/nr-description: N [Ascoidea rubescens DSM 1968]
Ssc_02	CLC	Gene	847222	850290	.	+	.	name=Ssc_1623; ID=Ssc_02_ORF_847222..850290; alias=Sc:YNL201C:PSY2/Ca:C1_02280C_A:PSY2/nr-description: DUF625-domain-containing , partial [Ascoidea rubescens DSM 1968]
Ssc_02	CLC	ORF	860887	861195	.	+	.	name=Ssc_1624; ID=Ssc_02_ORF_860887..861195; alias=Sc:--NA--:/Ca:--NA--:/nr-description: --NA--
Ssc_02	CLC	Gene	871888	872652	.	+	.	name=Ssc_1625; ID=Ssc_02_ORF_871888..872652; alias=Sc:YOR115C:TRS33/Ca:C7_02180C_A:TRS33/nr-description: transport particle 33 kDa subunit [Hyphopichia burtonii NRRL Y-1933]
Ssc_02	CLC	Gene	878911	883128	.	+	.	name=Ssc_1626; ID=Ssc_02_ORF_878911..883128; alias=Sc:YOR296W:YOR296W/Ca:C1_00920W_B:C1_00920W_B/nr-description: Piso0_004069 [Millerozyma farinosa CBS 7064]
Ssc_02	CLC	Gene	898462	900096	.	+	.	name=Ssc_1627; ID=Ssc_02_ORF_898462..900096; alias=Sc:YBR293W:VBA2/Ca:C4_03700W_A:C4_03700W_A/nr-description: Vacuolar membrane amino acid uptake transporter fnx2 [Pichia kudriavzevii]
Ssc_02	CLC	Gene	916954	918456	.	+	.	name=Ssc_1628; ID=Ssc_02_ORF_916954..918456; alias=Sc:YHR004C:NEM1/Ca:C4_01300W_A:C4_01300W_A/nr-description: CTD small phosphatase 2-B [Wickerhamomyces ciferrii]
Ssc_02	CLC	ORF	966766	967890	.	+	.	name=Ssc_1629; ID=Ssc_02_ORF_966766..967890; alias=Sc:--NA--:/Ca:--NA--:/nr-description: --NA--
Ssc_02	CLC	ORF	976270	976617	.	+	.	name=Ssc_1630; ID=Ssc_02_ORF_976270..976617; alias=Sc:--NA--:/Ca:--NA--:/nr-description: --NA--
Ssc_02	CLC	ORF	995758	996816	.	+	.	name=Ssc_1631; ID=Ssc_02_ORF_995758..996816; alias=Sc:--NA--:/Ca:--NA--:/nr-description: --NA--
Ssc_02	CLC	Gene	1005013	1007034	.	+	.	name=Ssc_1632; ID=Ssc_02_ORF_1005013..1007034; alias=Sc:YJR092W:BUD4/Ca:C5_02470W_B:C5_02470W_B/nr-description: bud site selection BUD4
Ssc_02	CLC	Gene	1007827	1010304	.	+	.	name=Ssc_1633; ID=Ssc_02_ORF_1007827..1010304; alias=Sc:YLL001W:DNM1/Ca:C3_05520C_B:C3_05520C_B/nr-description: HHR001Cp [Eremothecium sinecaudum]
Ssc_02	CLC	Gene	1010629	1011360	.	+	.	name=Ssc_1634; ID=Ssc_02_ORF_1010629..1011360; alias=Sc:YNR020C:ATP23/Ca:C2_06950C_B:C2_06950C_B/nr-description: Metalloprotease ATP23 [Zygosaccharomyces rouxii]
Ssc_02	CLC	Gene	1052830	1053366	.	+	.	name=Ssc_1635; ID=Ssc_02_ORF_1052830..1053366; alias=Sc:--NA--:/Ca:--NA--:/nr-description: DASH complex subunit [Wickerhamomyces ciferrii]
Ssc_02	CLC	Gene	1067254	1069170	.	+	.	name=Ssc_1636; ID=Ssc_02_ORF_1067254..1069170; alias=Sc:YDR052C:DBF4/Ca:C7_02950C_A:DBF4/nr-description: Dbf4 Cdc7p-Dbf4p kinase complex regulatory subunit [Candida orthopsilosis]
Ssc_02	CLC	Gene	1076722	1079637	.	+	.	name=Ssc_1637; ID=Ssc_02_ORF_1076722..1079637; alias=Sc:YML010W:SPT5/Ca:C2_01480W_A:SPT5/nr-description: Spt5 [Candida orthopsilosis Co 90-125]
Ssc_02	CLC	Gene	1098064	1098462	.	+	.	name=Ssc_1638; ID=Ssc_02_ORF_1098064..1098462; alias=Sc:YDR224C:HTB1/Ca:C1_04180W_A:C1_04180W_A/nr-description: Histone [[Candida] glabrata]
Ssc_02	CLC	Gene	1100065	1102401	.	+	.	name=Ssc_1639; ID=Ssc_02_ORF_1100065..1102401; alias=Sc:YJR040W:GEF1/Ca:C6_04370W_B:C6_04370W_B/nr-description: Chloride channel [Wickerhamomyces ciferrii]
Ssc_02	CLC	Gene	1114696	1121211	.	+	.	name=Ssc_1640; ID=Ssc_02_ORF_1114696..1121211; alias=Sc:YER172C:BRR2/Ca:C4_07100C_A:C4_07100C_A/nr-description: RNA-dependent ATPase RNA helicase [Ascoidea rubescens DSM 1968]
Ssc_02	CLC	ORF	1141951	1142412	.	+	.	name=Ssc_1641; ID=Ssc_02_ORF_1141951..1142412; alias=Sc:--NA--:/Ca:--NA--:/nr-description: --NA--
Ssc_02	CLC	Gene	1149358	1151304	.	+	.	name=Ssc_1642; ID=Ssc_02_ORF_1149358..1151304; alias=Sc:YEL042W:GDA1/Ca:C3_06120C_A:GDA1/nr-description: Guanosine-diphosphatase [Wickerhamomyces ciferrii]
Ssc_02	CLC	Gene	1153903	1155087	.	+	.	name=Ssc_1643; ID=Ssc_02_ORF_1153903..1155087; alias=Sc:YDR083W:RRP8/Ca:C2_08480W_B:C2_08480W_B/nr-description: RRP8 [Saccharomyces eubayanus]
Ssc_02	CLC	Gene	1205800	1208934	.	+	.	name=Ssc_1644; ID=Ssc_02_ORF_1205800..1208934; alias=Sc:YAL019W:FUN30/Ca:CR_07600W_B:CR_07600W_B/nr-description: whose overexpression affects chromosome stability, potential Cdc28p substrate [Komagataella phaffii GS115]
Ssc_02	CLC	ORF	1235443	1237185	.	+	.	name=Ssc_1645; ID=Ssc_02_ORF_1235443..1237185; alias=Sc:--NA--:/Ca:--NA--:/nr-description: --NA--
Ssc_02	CLC	ORF	1242502	1242927	.	+	.	name=Ssc_1646; ID=Ssc_02_ORF_1242502..1242927; alias=Sc:--NA--:/Ca:--NA--:/nr-description: --NA--
Ssc_02	CLC	Gene	1245901	1249290	.	+	.	name=Ssc_1647; ID=Ssc_02_ORF_1245901..1249290; alias=Sc:YDR028C:REG1/Ca:C2_01200C_A:REG1/nr-description: Midasin [Wickerhamomyces ciferrii]
Ssc_02	CLC	Gene	1258054	1259238	.	+	.	name=Ssc_1648; ID=Ssc_02_ORF_1258054..1259238; alias=Sc:YBR025C:OLA1/Ca:C1_04890W_B:C1_04890W_B/nr-description: GTP-dependent nucleic acid-binding engD [Ascoidea rubescens DSM 1968]
Ssc_02	CLC	Gene	1276792	1283376	.	+	.	name=Ssc_1649; ID=Ssc_02_ORF_1276792..1283376; alias=Sc:YLR305C:STT4/Ca:CR_07090W_B:CR_07090W_B/nr-description: phosphatidylinositol 4-kinase
Ssc_02	CLC	Gene	1299226	1300260	.	+	.	name=Ssc_1650; ID=Ssc_02_ORF_1299226..1300260; alias=Sc:--NA--:/Ca:--NA--:/nr-description: Transcriptionally regulated by iron and by yeast-hyphal switching
Ssc_02	CLC	Gene	1304815	1306023	.	+	.	name=Ssc_1651; ID=Ssc_02_ORF_1304815..1306023; alias=Sc:--NA--:/Ca:C6_01820C_A:FPG1/nr-description: Formamidopyrimidine DNA glycosylase, involved in repair of gamma-irradiated DNA
Ssc_02	CLC	Gene	1316638	1318236	.	+	.	name=Ssc_1652; ID=Ssc_02_ORF_1316638..1318236; alias=Sc:YOL105C:WSC3/Ca:C6_02670C_A:WSC2/nr-description: WSC-domain-containing [Hyphopichia burtonii NRRL Y-1933]
Ssc_02	CLC	Gene	1320967	1324203	.	+	.	name=Ssc_1653; ID=Ssc_02_ORF_1320967..1324203; alias=Sc:YMR185W:RTP1/Ca:C7_04150W_A:C7_04150W_A/nr-description: Piso0_003880 [Millerozyma farinosa CBS 7064]
Ssc_02	CLC	Gene	1324696	1327113	.	+	.	name=Ssc_1654; ID=Ssc_02_ORF_1324696..1327113; alias=Sc:YOR168W:GLN4/Ca:C7_00550C_A:GLN4/nr-description: Glutamine tRNA synthetase [Komagataella phaffii GS115]
Ssc_02	CLC	Gene	1331425	1335087	.	+	.	name=Ssc_1655; ID=Ssc_02_ORF_1331425..1335087; alias=Sc:YDR325W:YCG1/Ca:C3_02230C_B:C3_02230C_B/nr-description: Ycg1p [Sugiyamaella lignohabitans]
Ssc_02	CLC	ORF	1335919	1336308	.	+	.	name=Ssc_1656; ID=Ssc_02_ORF_1335919..1336308; alias=Sc:--NA--:/Ca:--NA--:/nr-description: --NA--
Ssc_02	CLC	Gene	1337686	1342578	.	+	.	name=Ssc_1657; ID=Ssc_02_ORF_1337686..1342578; alias=Sc:YML002W:YML002W/Ca:C2_02840C_B:C2_02840C_B/nr-description: U507_YEAS1 ame: Full=UPF0507 SCRG_01893
Ssc_02	CLC	ORF	5471	8446	.	+	.	name=Ssc_1658; ID=Ssc_02_ORF_5471..8446; alias=Sc:--NA--:/Ca:--NA--:/nr-description: --NA--
Ssc_02	CLC	ORF	21461	21883	.	+	.	name=Ssc_1659; ID=Ssc_02_ORF_21461..21883; alias=Sc:--NA--:/Ca:--NA--:/nr-description: --NA--
Ssc_02	CLC	Gene	37979	38827	.	+	.	name=Ssc_1660; ID=Ssc_02_ORF_37979..38827; alias=Sc:YIL093C:RSM25/Ca:C1_08920W_A:C1_08920W_A/nr-description: HDL222Wp [Eremothecium sinecaudum]
Ssc_02	CLC	ORF	46577	46963	.	+	.	name=Ssc_1661; ID=Ssc_02_ORF_46577..46963; alias=Sc:--NA--:/Ca:--NA--:/nr-description: --NA--
Ssc_02	CLC	Gene	71732	74980	.	+	.	name=Ssc_1662; ID=Ssc_02_ORF_71732..74980; alias=Sc:YOL034W:SMC5/Ca:CR_03100W_A:SMC5/nr-description: P-loop containing nucleoside triphosphate hydrolase [Ascoidea rubescens DSM 1968]
Ssc_02	CLC	Gene	98348	99508	.	+	.	name=Ssc_1663; ID=Ssc_02_ORF_98348..99508; alias=Sc:YLR286C:CTS1/Ca:CR_10110W_A:CHT3/nr-description: Cts1p
Ssc_02	CLC	Gene	102821	103873	.	+	.	name=Ssc_1664; ID=Ssc_02_ORF_102821..103873; alias=Sc:YNL035C:YNL035C/Ca:CR_01410C_B:CR_01410C_B/nr-description: WD repeat-containing [Wickerhamomyces ciferrii]
Ssc_02	CLC	ORF	107765	108277	.	+	.	name=Ssc_1665; ID=Ssc_02_ORF_107765..108277; alias=Sc:--NA--:/Ca:--NA--:/nr-description: STE-domain-containing , partial [Hyphopichia burtonii NRRL Y-1933]
Ssc_02	CLC	Gene	125393	126208	.	+	.	name=Ssc_1666; ID=Ssc_02_ORF_125393..126208; alias=Sc:YML025C:YML6/Ca:C7_00950W_A:YML6/nr-description: mitochondrial 54S ribosomal 6 TDEL_0A04300 [Torulaspora delbrueckii]
Ssc_02	CLC	Gene	137954	139060	.	+	.	name=Ssc_1667; ID=Ssc_02_ORF_137954..139060; alias=Sc:YNL141W:AAH1/Ca:C2_06970W_B:C2_06970W_B/nr-description: adenosine deaminase [Ascoidea rubescens DSM 1968]
Ssc_02	CLC	Gene	142337	144451	.	+	.	name=Ssc_1668; ID=Ssc_02_ORF_142337..144451; alias=Sc:YOR317W:FAA1/Ca:CR_10160W_A:FAA4/nr-description: long chain fatty acyl- synthetase [Ascoidea rubescens DSM 1968]
Ssc_02	CLC	ORF	155474	156022	.	+	.	name=Ssc_1669; ID=Ssc_02_ORF_155474..156022; alias=Sc:--NA--:/Ca:--NA--:/nr-description: --NA--
Ssc_02	CLC	Gene	157313	158530	.	+	.	name=Ssc_1670; ID=Ssc_02_ORF_157313..158530; alias=Sc:--NA--:/Ca:--NA--:/nr-description: HVA22 domain membrane [Aspergillus nomius NRRL 13137]
Ssc_02	CLC	Gene	166403	166918	.	+	.	name=Ssc_1671; ID=Ssc_02_ORF_166403..166918; alias=Sc:YDR404C:RPB7/Ca:C1_01570C_A:RPB7/nr-description: DNA-directed RNA polymerase II subunit rpb7
Ssc_02	CLC	Gene	190043	192139	.	+	.	name=Ssc_1672; ID=Ssc_02_ORF_190043..192139; alias=Sc:YPR021C:AGC1/Ca:C1_13400C_B:C1_13400C_B/nr-description: mitochondrial carrier [Candida tanzawaensis NRRL Y-17324]
Ssc_02	CLC	ORF	213875	215209	.	+	.	name=Ssc_1673; ID=Ssc_02_ORF_213875..215209; alias=Sc:--NA--:/Ca:--NA--:/nr-description: --NA--
Ssc_02	CLC	ORF	226163	226663	.	+	.	name=Ssc_1674; ID=Ssc_02_ORF_226163..226663; alias=Sc:--NA--:/Ca:--NA--:/nr-description: --NA--
Ssc_02	CLC	ORF	251807	252130	.	+	.	name=Ssc_1675; ID=Ssc_02_ORF_251807..252130; alias=Sc:--NA--:/Ca:--NA--:/nr-description: --NA--
Ssc_02	CLC	ORF	268613	268924	.	+	.	name=Ssc_1676; ID=Ssc_02_ORF_268613..268924; alias=Sc:--NA--:/Ca:--NA--:/nr-description: --NA--
Ssc_02	CLC	ORF	293945	296410	.	+	.	name=Ssc_1677; ID=Ssc_02_ORF_293945..296410; alias=Sc:--NA--:/Ca:--NA--:/nr-description: --NA--
Ssc_02	CLC	ORF	298097	298687	.	+	.	name=Ssc_1678; ID=Ssc_02_ORF_298097..298687; alias=Sc:--NA--:/Ca:--NA--:/nr-description: --NA--
Ssc_02	CLC	ORF	306272	307207	.	+	.	name=Ssc_1679; ID=Ssc_02_ORF_306272..307207; alias=Sc:--NA--:/Ca:--NA--:/nr-description: --NA--
Ssc_02	CLC	Gene	316307	319288	.	+	.	name=Ssc_1680; ID=Ssc_02_ORF_316307..319288; alias=Sc:YIL107C:PFK26/Ca:C1_08950W_B:C1_08950W_B/nr-description: 6-phosphofructo-2-kinase
Ssc_02	CLC	ORF	337754	338068	.	+	.	name=Ssc_1681; ID=Ssc_02_ORF_337754..338068; alias=Sc:--NA--:/Ca:--NA--:/nr-description: --NA--
Ssc_02	CLC	ORF	345998	347119	.	+	.	name=Ssc_1682; ID=Ssc_02_ORF_345998..347119; alias=Sc:--NA--:/Ca:--NA--:/nr-description: GQ67_00521T0 [Komagataella phaffii]
Ssc_02	CLC	Gene	359699	363070	.	+	.	name=Ssc_1683; ID=Ssc_02_ORF_359699..363070; alias=Sc:YOR363C:PIP2/Ca:C3_05920W_B:C3_05920W_B/nr-description: Multidrug resistance regulator 1 [Pichia kudriavzevii]
Ssc_02	CLC	Gene	380744	382582	.	+	.	name=Ssc_1684; ID=Ssc_02_ORF_380744..382582; alias=Sc:YNL295W:YNL295W/Ca:--NA--:/nr-description: ZYRO0C02244p [Zygosaccharomyces rouxii]
Ssc_02	CLC	Gene	386090	387388	.	+	.	name=Ssc_1685; ID=Ssc_02_ORF_386090..387388; alias=Sc:YLR203C:MSS51/Ca:CR_10010C_B:CR_10010C_B/nr-description: Nuclear encoded required for translation of COX1 mRNA [Komagataella phaffii GS115]
Ssc_02	CLC	Gene	388679	389209	.	+	.	name=Ssc_1686; ID=Ssc_02_ORF_388679..389209; alias=Sc:--NA--:/Ca:--NA--:/nr-description: DEHA2C12760p [Debaryomyces hansenii CBS767]
Ssc_02	CLC	ORF	399731	400138	.	+	.	name=Ssc_1687; ID=Ssc_02_ORF_399731..400138; alias=Sc:--NA--:/Ca:--NA--:/nr-description: --NA--
Ssc_02	CLC	Gene	407723	409255	.	+	.	name=Ssc_1688; ID=Ssc_02_ORF_407723..409255; alias=Sc:--NA--:/Ca:CR_07120C_B:CR_07120C_B/nr-description: DEHA2E03916p [Debaryomyces hansenii CBS767]
Ssc_02	CLC	ORF	409292	409621	.	+	.	name=Ssc_1689; ID=Ssc_02_ORF_409292..409621; alias=Sc:--NA--:/Ca:--NA--:/nr-description: --NA--
Ssc_02	CLC	Gene	412799	416224	.	+	.	name=Ssc_1690; ID=Ssc_02_ORF_412799..416224; alias=Sc:--NA--:/Ca:--NA--:/nr-description: LDB17 [Ogataea parapolymorpha DL-1]
Ssc_02	CLC	ORF	450806	451168	.	+	.	name=Ssc_1691; ID=Ssc_02_ORF_450806..451168; alias=Sc:--NA--:/Ca:--NA--:/nr-description: --NA--
Ssc_02	CLC	ORF	463208	463573	.	+	.	name=Ssc_1692; ID=Ssc_02_ORF_463208..463573; alias=Sc:--NA--:/Ca:--NA--:/nr-description: --NA--
Ssc_02	CLC	ORF	466964	467278	.	+	.	name=Ssc_1693; ID=Ssc_02_ORF_466964..467278; alias=Sc:--NA--:/Ca:--NA--:/nr-description: --NA--
Ssc_02	CLC	Gene	470969	472108	.	+	.	name=Ssc_1694; ID=Ssc_02_ORF_470969..472108; alias=Sc:YJR100C:AIM25/Ca:C5_04420W_A:C5_04420W_A/nr-description: AIM25 [Saccharomyces eubayanus]
Ssc_02	CLC	Gene	481997	483823	.	+	.	name=Ssc_1695; ID=Ssc_02_ORF_481997..483823; alias=Sc:YHL008C:YHL008C/Ca:C6_01780C_A:C6_01780C_A/nr-description: transporter [Wickerhamomyces ciferrii]
Ssc_02	CLC	Gene	487538	490837	.	+	.	name=Ssc_1696; ID=Ssc_02_ORF_487538..490837; alias=Sc:YDL102W:POL3/Ca:C7_02790C_A:POL3/nr-description: DNA polymerase delta catalytic subunit [Wickerhamomyces ciferrii]
Ssc_02	CLC	ORF	507152	507646	.	+	.	name=Ssc_1697; ID=Ssc_02_ORF_507152..507646; alias=Sc:--NA--:/Ca:--NA--:/nr-description: --NA--
Ssc_02	CLC	ORF	521171	521974	.	+	.	name=Ssc_1698; ID=Ssc_02_ORF_521171..521974; alias=Sc:--NA--:/Ca:--NA--:/nr-description: --NA--
Ssc_02	CLC	Gene	527933	530044	.	+	.	name=Ssc_1699; ID=Ssc_02_ORF_527933..530044; alias=Sc:--NA--:/Ca:C5_02780W_A:C5_02780W_A/nr-description: gata transcription factor [Grosmannia clavigera kw1407]
Ssc_02	CLC	Gene	540482	541678	.	+	.	name=Ssc_1700; ID=Ssc_02_ORF_540482..541678; alias=Sc:YCL055W:KAR4/Ca:CR_02330C_B:CR_02330C_B/nr-description: Karyogamy KAR4 [[Candida] glabrata]
Ssc_02	CLC	Gene	563189	566158	.	+	.	name=Ssc_1701; ID=Ssc_02_ORF_563189..566158; alias=Sc:YML091C:RPM2/Ca:C1_04950C_B:C1_04950C_B/nr-description: Ribonuclease P component, mitochondrial [Wickerhamomyces ciferrii]
Ssc_02	CLC	Gene	583790	584683	.	+	.	name=Ssc_1702; ID=Ssc_02_ORF_583790..584683; alias=Sc:--NA--:/Ca:C7_04170W_A:C7_04170W_A/nr-description: DEHA2D10142p [Debaryomyces hansenii CBS767]
Ssc_02	CLC	Gene	585005	586258	.	+	.	name=Ssc_1703; ID=Ssc_02_ORF_585005..586258; alias=Sc:--NA--:/Ca:C4_04750W_A:C4_04750W_A/nr-description: glucose-induced degradation 8 homolog
Ssc_02	CLC	Gene	591386	591742	.	+	.	name=Ssc_1704; ID=Ssc_02_ORF_591386..591742; alias=Sc:--NA--:/Ca:C2_08900W_A:C2_08900W_A/nr-description: DEHA2B13508p [Debaryomyces hansenii CBS767]
Ssc_02	CLC	ORF	598838	599443	.	+	.	name=Ssc_1705; ID=Ssc_02_ORF_598838..599443; alias=Sc:--NA--:/Ca:--NA--:/nr-description: --NA--
Ssc_02	CLC	Gene	601724	607927	.	+	.	name=Ssc_1706; ID=Ssc_02_ORF_601724..607927; alias=Sc:YKL182W:FAS1/Ca:C5_00190C_B:C5_00190C_B/nr-description: Fatty acid synthase subunit beta [Debaryomyces fabryi]
Ssc_02	CLC	Gene	608537	611458	.	+	.	name=Ssc_1707; ID=Ssc_02_ORF_608537..611458; alias=Sc:YDL031W:DBP10/Ca:C3_05160C_B:C3_05160C_B/nr-description: ATP-dependent RNA helicase DBP10 [[Candida] glabrata]
Ssc_02	CLC	ORF	627488	627829	.	+	.	name=Ssc_1708; ID=Ssc_02_ORF_627488..627829; alias=Sc:--NA--:/Ca:--NA--:/nr-description: --NA--
Ssc_02	CLC	ORF	651587	651940	.	+	.	name=Ssc_1709; ID=Ssc_02_ORF_651587..651940; alias=Sc:--NA--:/Ca:--NA--:/nr-description: --NA--
Ssc_02	CLC	Gene	652580	654610	.	+	.	name=Ssc_1710; ID=Ssc_02_ORF_652580..654610; alias=Sc:YNL039W:BDP1/Ca:CR_01420W_A:CR_01420W_A/nr-description: RNA polymerase III transcription factor (TFIIIB) subunit [Candida orthopsilosis Co 90-125]
Ssc_02	CLC	Gene	669578	670507	.	+	.	name=Ssc_1711; ID=Ssc_02_ORF_669578..670507; alias=Sc:YDR361C:BCP1/Ca:C1_12760W_A:C1_12760W_A/nr-description: DEHA2G10120p [Debaryomyces hansenii CBS767]
Ssc_02	CLC	Gene	693383	694123	.	+	.	name=Ssc_1712; ID=Ssc_02_ORF_693383..694123; alias=Sc:YLR150W:STM1/Ca:--NA--:/nr-description: Suppressor STM1 [Wickerhamomyces ciferrii]
Ssc_02	CLC	ORF	696689	697237	.	+	.	name=Ssc_1713; ID=Ssc_02_ORF_696689..697237; alias=Sc:--NA--:/Ca:--NA--:/nr-description: --NA--
Ssc_02	CLC	Gene	704213	706840	.	+	.	name=Ssc_1714; ID=Ssc_02_ORF_704213..706840; alias=Sc:YPL045W:VPS16/Ca:C1_04540C_A:VPS16/nr-description: vacuolar sorting-associated 16
Ssc_02	CLC	Gene	707831	708985	.	+	.	name=Ssc_1715; ID=Ssc_02_ORF_707831..708985; alias=Sc:YJL026W:RNR2/Ca:C2_03010C_B:C2_03010C_B/nr-description: small subunit of the ribonucleotide-diphosphate reductase complex [Cyberlindnera jadinii NRRL Y-1542]
Ssc_02	CLC	Gene	709763	712255	.	+	.	name=Ssc_1716; ID=Ssc_02_ORF_709763..712255; alias=Sc:YMR216C:SKY1/Ca:C1_06090C_A:C1_06090C_A/nr-description: kinase [Cyberlindnera jadinii NRRL Y-1542]
Ssc_02	CLC	Gene	713156	715960	.	+	.	name=Ssc_1717; ID=Ssc_02_ORF_713156..715960; alias=Sc:--NA--:/Ca:C5_02650C_A:IFH1/nr-description: Midasin [Wickerhamomyces ciferrii]
Ssc_02	CLC	Gene	717647	718240	.	+	.	name=Ssc_1718; ID=Ssc_02_ORF_717647..718240; alias=Sc:YPL010W:RET3/Ca:CR_03600C_B:CR_03600C_B/nr-description: AP complex, mu sigma subunit [Penicillium expansum]
Ssc_02	CLC	ORF	726596	726931	.	+	.	name=Ssc_1719; ID=Ssc_02_ORF_726596..726931; alias=Sc:--NA--:/Ca:--NA--:/nr-description: --NA--
Ssc_02	CLC	Gene	730667	732376	.	+	.	name=Ssc_1720; ID=Ssc_02_ORF_730667..732376; alias=Sc:YPL086C:ELP3/Ca:C3_06060W_A:ELP3/nr-description: Elongator complex 3 [Debaryomyces fabryi]
Ssc_02	CLC	Gene	732677	734413	.	+	.	name=Ssc_1721; ID=Ssc_02_ORF_732677..734413; alias=Sc:--NA--:/Ca:--NA--:/nr-description: hypothetical protein ASCRUDRAFT_76242 [Ascoidea rubescens DSM 1968]
Ssc_02	CLC	ORF	736931	738733	.	+	.	name=Ssc_1722; ID=Ssc_02_ORF_736931..738733; alias=Sc:--NA--:/Ca:--NA--:/nr-description: --NA--
Ssc_02	CLC	Gene	745181	748183	.	+	.	name=Ssc_1723; ID=Ssc_02_ORF_745181..748183; alias=Sc:YML065W:ORC1/Ca:C1_03070C_B:C1_03070C_B/nr-description: origin recognition complex subunit 1
Ssc_02	CLC	ORF	754286	755875	.	+	.	name=Ssc_1724; ID=Ssc_02_ORF_754286..755875; alias=Sc:--NA--:/Ca:--NA--:/nr-description: --NA--
Ssc_02	CLC	ORF	783368	784021	.	+	.	name=Ssc_1725; ID=Ssc_02_ORF_783368..784021; alias=Sc:--NA--:/Ca:--NA--:/nr-description: --NA--
Ssc_02	CLC	Gene	788906	791539	.	+	.	name=Ssc_1726; ID=Ssc_02_ORF_788906..791539; alias=Sc:YKL134C:OCT1/Ca:C6_00340C_B:C6_00340C_B/nr-description: zincin [Ascoidea rubescens DSM 1968]
Ssc_02	CLC	Gene	801932	803095	.	+	.	name=Ssc_1727; ID=Ssc_02_ORF_801932..803095; alias=Sc:YPR054W:SMK1/Ca:C1_14010W_A:CSK1/nr-description: middle sporulation-specific mitogen-activated kinase [Ascoidea rubescens DSM 1968]
Ssc_02	CLC	ORF	816947	817252	.	+	.	name=Ssc_1728; ID=Ssc_02_ORF_816947..817252; alias=Sc:--NA--:/Ca:--NA--:/nr-description: --NA--
Ssc_02	CLC	ORF	819851	820159	.	+	.	name=Ssc_1729; ID=Ssc_02_ORF_819851..820159; alias=Sc:--NA--:/Ca:--NA--:/nr-description: --NA--
Ssc_02	CLC	ORF	829904	830224	.	+	.	name=Ssc_1730; ID=Ssc_02_ORF_829904..830224; alias=Sc:--NA--:/Ca:--NA--:/nr-description: --NA--
Ssc_02	CLC	Gene	836561	837814	.	+	.	name=Ssc_1731; ID=Ssc_02_ORF_836561..837814; alias=Sc:YGR189C:CRH1/Ca:C4_02900C_B:C4_02900C_B/nr-description: glycoside hydrolase family 16
Ssc_02	CLC	Gene	838424	839821	.	+	.	name=Ssc_1732; ID=Ssc_02_ORF_838424..839821; alias=Sc:--NA--:/Ca:--NA--:/nr-description: CYFA0S15e00826g1_1
Ssc_02	CLC	Gene	841961	843055	.	+	.	name=Ssc_1733; ID=Ssc_02_ORF_841961..843055; alias=Sc:--NA--:/Ca:--NA--:/nr-description: hypothetical protein WICANDRAFT_80123 [Wickerhamomyces anomalus NRRL Y-366-8]
Ssc_02	CLC	Gene	843656	845047	.	+	.	name=Ssc_1734; ID=Ssc_02_ORF_843656..845047; alias=Sc:YBR241C:YBR241C/Ca:CR_03040C_B:CR_03040C_B/nr-description: general substrate transporter [Ascoidea rubescens DSM 1968]
Ssc_02	CLC	Gene	855866	857818	.	+	.	name=Ssc_1735; ID=Ssc_02_ORF_855866..857818; alias=Sc:YPL140C:MKK2/Ca:C7_02220C_A:C7_02220C_A/nr-description: kinase [[Candida] tenuis ATCC 10573]
Ssc_02	CLC	Gene	858890	860377	.	+	.	name=Ssc_1736; ID=Ssc_02_ORF_858890..860377; alias=Sc:YGR052W:FMP48/Ca:C1_07380C_B:C1_07380C_B/nr-description: kinase [Cyberlindnera jadinii NRRL Y-1542]
Ssc_02	CLC	Gene	863138	864160	.	+	.	name=Ssc_1737; ID=Ssc_02_ORF_863138..864160; alias=Sc:YKR025W:RPC37/Ca:C7_01210C_B:C7_01210C_B/nr-description: Rpc37p [Sugiyamaella lignohabitans]
Ssc_02	CLC	Gene	875213	876550	.	+	.	name=Ssc_1738; ID=Ssc_02_ORF_875213..876550; alias=Sc:YDL237W:AIM6/Ca:C3_04650W_A:C3_04650W_A/nr-description: Altered inheritance of mitochondria 6
Ssc_02	CLC	Gene	883544	884575	.	+	.	name=Ssc_1739; ID=Ssc_02_ORF_883544..884575; alias=Sc:--NA--:/Ca:C6_00900C_B:C6_00900C_B/nr-description: translocase subunit [Pichia kudriavzevii]
Ssc_02	CLC	Gene	896585	897829	.	+	.	name=Ssc_1740; ID=Ssc_02_ORF_896585..897829; alias=Sc:--NA--:/Ca:--NA--:/nr-description: Peptidase M20 domain-containing [Ogataea parapolymorpha DL-1]
Ssc_02	CLC	Gene	909518	911074	.	+	.	name=Ssc_1741; ID=Ssc_02_ORF_909518..911074; alias=Sc:YAL067C:SEO1/Ca:CR_06790C_B:CR_06790C_B/nr-description: DEHA2C00264p [Debaryomyces hansenii CBS767]
Ssc_02	CLC	Gene	924179	925267	.	+	.	name=Ssc_1742; ID=Ssc_02_ORF_924179..925267; alias=Sc:YBL103C:RTG3/Ca:C1_10990C_B:C1_10990C_B/nr-description: HLH-domain-containing [Ascoidea rubescens DSM 1968]
Ssc_02	CLC	Gene	925706	928744	.	+	.	name=Ssc_1743; ID=Ssc_02_ORF_925706..928744; alias=Sc:YBL104C:SEA4/Ca:C3_04460W_A:C3_04460W_A/nr-description: WD repeat-containing [Wickerhamomyces ciferrii]
Ssc_02	CLC	Gene	933842	934939	.	+	.	name=Ssc_1744; ID=Ssc_02_ORF_933842..934939; alias=Sc:--NA--:/Ca:--NA--:/nr-description: SPG5 (YMR191W) [Zygosaccharomyces parabailii]
Ssc_02	CLC	ORF	937169	937483	.	+	.	name=Ssc_1745; ID=Ssc_02_ORF_937169..937483; alias=Sc:--NA--:/Ca:--NA--:/nr-description: --NA--
Ssc_02	CLC	Gene	942680	943414	.	+	.	name=Ssc_1746; ID=Ssc_02_ORF_942680..943414; alias=Sc:YNL234W:YNL234W/Ca:C1_03870C_A:C1_03870C_A/nr-description: globin [[Candida] glabrata]
Ssc_02	CLC	ORF	943526	943867	.	+	.	name=Ssc_1747; ID=Ssc_02_ORF_943526..943867; alias=Sc:--NA--:/Ca:--NA--:/nr-description: --NA--
Ssc_02	CLC	Gene	944240	945340	.	+	.	name=Ssc_1748; ID=Ssc_02_ORF_944240..945340; alias=Sc:YOL010W:RCL1/Ca:C2_07450C_A:RCL1/nr-description: RNA terminal phosphate cyclase , [Candida dubliniensis CD36]
Ssc_02	CLC	Gene	948362	949420	.	+	.	name=Ssc_1749; ID=Ssc_02_ORF_948362..949420; alias=Sc:YDR288W:NSE3/Ca:--NA--:/nr-description: Non-structural maintenance of chromosome element 3 [Wickerhamomyces ciferrii]
Ssc_02	CLC	Gene	961727	963496	.	+	.	name=Ssc_1750; ID=Ssc_02_ORF_961727..963496; alias=Sc:YOR175C:ALE1/Ca:C2_07480W_B:C2_07480W_B/nr-description: lysophospholipid acyltransferase [Wickerhamomyces ciferrii]
Ssc_02	CLC	Gene	998675	999556	.	+	.	name=Ssc_1751; ID=Ssc_02_ORF_998675..999556; alias=Sc:YOR143C:THI80/Ca:C5_03840W_A:C5_03840W_A/nr-description: Thiamine pyrophosphokinase [Wickerhamomyces ciferrii]
Ssc_02	CLC	Gene	1014461	1015510	.	+	.	name=Ssc_1752; ID=Ssc_02_ORF_1014461..1015510; alias=Sc:YOR164C:GET4/Ca:C5_02210W_A:C5_02210W_A/nr-description: Golgi to ER traffic 4 [[Candida] glabrata]
Ssc_02	CLC	ORF	1015931	1016314	.	+	.	name=Ssc_1753; ID=Ssc_02_ORF_1015931..1016314; alias=Sc:--NA--:/Ca:--NA--:/nr-description: --NA--
Ssc_02	CLC	Gene	1019591	1020508	.	+	.	name=Ssc_1754; ID=Ssc_02_ORF_1019591..1020508; alias=Sc:--NA--:/Ca:--NA--:/nr-description: hypothetical protein ASCRUDRAFT_119594 [Ascoidea rubescens DSM 1968]
Ssc_02	CLC	Gene	1022915	1025245	.	+	.	name=Ssc_1755; ID=Ssc_02_ORF_1022915..1025245; alias=Sc:YNR060W:FRE4/Ca:C5_01360W_B:C5_01360W_B/nr-description: Ferric reductase transmembrane component [Wickerhamomyces ciferrii]
Ssc_02	CLC	Gene	1069442	1073968	.	+	.	name=Ssc_1756; ID=Ssc_02_ORF_1069442..1073968; alias=Sc:YER164W:CHD1/Ca:C1_03360W_A:C1_03360W_A/nr-description: DEHA2G12496p [Debaryomyces hansenii CBS767]
Ssc_02	CLC	ORF	1078904	1079659	.	+	.	name=Ssc_1757; ID=Ssc_02_ORF_1078904..1079659; alias=Sc:--NA--:/Ca:--NA--:/nr-description: --NA--
Ssc_02	CLC	Gene	1106192	1112527	.	+	.	name=Ssc_1758; ID=Ssc_02_ORF_1106192..1112527; alias=Sc:YPL085W:SEC16/Ca:C5_03140C_B:C5_03140C_B/nr-description: COPII coat assembly SEC16 [Pichia kudriavzevii]
Ssc_02	CLC	Gene	1113590	1114258	.	+	.	name=Ssc_1759; ID=Ssc_02_ORF_1113590..1114258; alias=Sc:YER170W:ADK2/Ca:C7_00060C_B:C7_00060C_B/nr-description: adenylate kinase [Ascoidea rubescens DSM 1968]
Ssc_02	CLC	ORF	1127201	1128181	.	+	.	name=Ssc_1760; ID=Ssc_02_ORF_1127201..1128181; alias=Sc:--NA--:/Ca:--NA--:/nr-description: --NA--
Ssc_02	CLC	Gene	1131482	1131877	.	+	.	name=Ssc_1761; ID=Ssc_02_ORF_1131482..1131877; alias=Sc:YDR225W:HTA1/Ca:C3_03910W_B:C3_03910W_B/nr-description: Histone [[Candida] glabrata]
Ssc_02	CLC	ORF	1139792	1140241	.	+	.	name=Ssc_1762; ID=Ssc_02_ORF_1139792..1140241; alias=Sc:--NA--:/Ca:--NA--:/nr-description: --NA--
Ssc_02	CLC	ORF	1152734	1153045	.	+	.	name=Ssc_1763; ID=Ssc_02_ORF_1152734..1153045; alias=Sc:--NA--:/Ca:--NA--:/nr-description: --NA--
Ssc_02	CLC	Gene	1161095	1161403	.	+	.	name=Ssc_1764; ID=Ssc_02_ORF_1161095..1161403; alias=Sc:YMR123W:PKR1/Ca:CR_03430W_B:CR_03430W_B/nr-description: Pkr1 [Candida orthopsilosis Co 90-125]
Ssc_02	CLC	Gene	1163099	1163800	.	+	.	name=Ssc_1765; ID=Ssc_02_ORF_1163099..1163800; alias=Sc:YER148W:SPT15/Ca:C1_10660W_A:TBP1/nr-description: Tbp1 transcription initiation factor [Candida orthopsilosis Co 90-125]
Ssc_02	CLC	Gene	1171994	1174279	.	+	.	name=Ssc_1766; ID=Ssc_02_ORF_1171994..1174279; alias=Sc:YKL198C:PTK1/Ca:C6_01710C_B:C6_01710C_B/nr-description: kinase [Ascoidea rubescens DSM 1968]
Ssc_02	CLC	Gene	1179629	1182436	.	+	.	name=Ssc_1767; ID=Ssc_02_ORF_1179629..1182436; alias=Sc:YNL192W:CHS1/Ca:CR_09020C_A:CHS2/nr-description: glycosyltransferase family 2 [Ascoidea rubescens DSM 1968]
Ssc_02	CLC	Gene	1185524	1186387	.	+	.	name=Ssc_1768; ID=Ssc_02_ORF_1185524..1186387; alias=Sc:--NA--:/Ca:--NA--:/nr-description: DEHA2D03652p [Debaryomyces hansenii CBS767]
Ssc_02	CLC	Gene	1190792	1191259	.	+	.	name=Ssc_1769; ID=Ssc_02_ORF_1190792..1191259; alias=Sc:--NA--:/Ca:C5_03560W_B:C5_03560W_B/nr-description: histone deacetylase complex subunit [Ascoidea rubescens DSM 1968]
Ssc_02	CLC	Gene	1191770	1195150	.	+	.	name=Ssc_1770; ID=Ssc_02_ORF_1191770..1195150; alias=Sc:YDR166C:SEC5/Ca:--NA--:/nr-description: Exocyst complex component [Wickerhamomyces ciferrii]
Ssc_02	CLC	Gene	1202279	1202629	.	+	.	name=Ssc_1771; ID=Ssc_02_ORF_1202279..1202629; alias=Sc:--NA--:/Ca:--NA--:/nr-description: Kre1 precursor homologue, [Candida dubliniensis CD36]
Ssc_02	CLC	Gene	1209896	1211083	.	+	.	name=Ssc_1772; ID=Ssc_02_ORF_1209896..1211083; alias=Sc:YIL006W:YIA6/Ca:C2_09610W_A:C2_09610W_A/nr-description: mitochondrial carrier [Ascoidea rubescens DSM 1968]
Ssc_02	CLC	Gene	1237328	1241959	.	+	.	name=Ssc_1773; ID=Ssc_02_ORF_1237328..1241959; alias=Sc:YJL113W:YJL113W/Ca:C4_03230C_B:C4_03230C_B/nr-description: retrovirus-related Pol poly from transposon TNT 1-94
Ssc_02	CLC	Gene	1249880	1253638	.	+	.	name=Ssc_1774; ID=Ssc_02_ORF_1249880..1253638; alias=Sc:YPL016W:SWI1/Ca:C4_00300C_A:SWI1/nr-description: SWI SNF chromatin-remodeling complex subunit SWI1
Ssc_02	CLC	Gene	1263980	1265032	.	+	.	name=Ssc_1775; ID=Ssc_02_ORF_1263980..1265032; alias=Sc:YIR011C:STS1/Ca:C1_09840C_B:C1_09840C_B/nr-description: nuclear envelope, partial [Ascoidea rubescens DSM 1968]
Ssc_02	CLC	ORF	1271729	1272253	.	+	.	name=Ssc_1776; ID=Ssc_02_ORF_1271729..1272253; alias=Sc:--NA--:/Ca:--NA--:/nr-description: --NA--
Ssc_02	CLC	Gene	1272830	1275424	.	+	.	name=Ssc_1777; ID=Ssc_02_ORF_1272830..1275424; alias=Sc:--NA--:/Ca:C3_01180C_A:C3_01180C_A/nr-description: Transcriptional regulator Medusa
Ssc_02	CLC	Gene	1289453	1290922	.	+	.	name=Ssc_1778; ID=Ssc_02_ORF_1289453..1290922; alias=Sc:YNL181W:YNL181W/Ca:C1_06770W_B:C1_06770W_B/nr-description: NAD(P)-binding [Ascoidea rubescens DSM 1968]
Ssc_02	CLC	ORF	1299821	1300192	.	+	.	name=Ssc_1779; ID=Ssc_02_ORF_1299821..1300192; alias=Sc:--NA--:/Ca:--NA--:/nr-description: --NA--
Ssc_02	CLC	Gene	1300208	1303807	.	+	.	name=Ssc_1780; ID=Ssc_02_ORF_1300208..1303807; alias=Sc:YBL100W-B:YBL100W-B/Ca:C7_02600C_A:C7_02600C_A/nr-description: Transposon Ty1-A Gag-Pol poly [Wickerhamomyces ciferrii]
Ssc_02	CLC	Gene	15159	17051	.	+	.	name=Ssc_1781; ID=Ssc_02_ORF_15159..17051; alias=Sc:YDR207C:UME6/Ca:C4_02560C_B:C4_02560C_B/nr-description: ATP synthase subunit beta [Wickerhamomyces ciferrii]
Ssc_02	CLC	ORF	18066	18554	.	+	.	name=Ssc_1782; ID=Ssc_02_ORF_18066..18554; alias=Sc:--NA--:/Ca:--NA--:/nr-description: --NA--
Ssc_02	CLC	Gene	19401	20213	.	+	.	name=Ssc_1783; ID=Ssc_02_ORF_19401..20213; alias=Sc:--NA--:/Ca:C1_00580W_B:C1_00580W_B/nr-description: mannosyltransferase [[Candida] tenuis ATCC 10573]
Ssc_02	CLC	ORF	22914	23240	.	+	.	name=Ssc_1784; ID=Ssc_02_ORF_22914..23240; alias=Sc:--NA--:/Ca:--NA--:/nr-description: --NA--
Ssc_02	CLC	ORF	24210	24527	.	+	.	name=Ssc_1785; ID=Ssc_02_ORF_24210..24527; alias=Sc:--NA--:/Ca:--NA--:/nr-description: --NA--
Ssc_02	CLC	ORF	45819	46199	.	+	.	name=Ssc_1786; ID=Ssc_02_ORF_45819..46199; alias=Sc:--NA--:/Ca:--NA--:/nr-description: --NA--
Ssc_02	CLC	Gene	49281	50261	.	+	.	name=Ssc_1787; ID=Ssc_02_ORF_49281..50261; alias=Sc:YKR080W:MTD1/Ca:C4_04720W_A:C4_04720W_A/nr-description: tetrahydrofolate dehydrogenase cyclohydrolase [Hyphopichia burtonii NRRL Y-1933]
Ssc_02	CLC	ORF	50307	50654	.	+	.	name=Ssc_1788; ID=Ssc_02_ORF_50307..50654; alias=Sc:--NA--:/Ca:--NA--:/nr-description: --NA--
Ssc_02	CLC	Gene	57225	57968	.	+	.	name=Ssc_1789; ID=Ssc_02_ORF_57225..57968; alias=Sc:YOR125C:CAT5/Ca:C5_01290C_B:C5_01290C_B/nr-description: COQ7-domain-containing [Ascoidea rubescens DSM 1968]
Ssc_02	CLC	Gene	61914	64874	.	+	.	name=Ssc_1790; ID=Ssc_02_ORF_61914..64874; alias=Sc:YNL313C:EMW1/Ca:C2_10740C_A:C2_10740C_A/nr-description: TPR [Hyphopichia burtonii NRRL Y-1933]
Ssc_02	CLC	Gene	65247	66818	.	+	.	name=Ssc_1791; ID=Ssc_02_ORF_65247..66818; alias=Sc:YCR053W:THR4/Ca:C5_02270W_B:C5_02270W_B/nr-description: Threonine synthase
Ssc_02	CLC	Gene	81318	82649	.	+	.	name=Ssc_1792; ID=Ssc_02_ORF_81318..82649; alias=Sc:YGR010W:NMA2/Ca:CR_00350W_A:CR_00350W_A/nr-description: nicotinamide-nucleotide adenylyltransferase [Wickerhamomyces ciferrii]
Ssc_02	CLC	ORF	84744	85121	.	+	.	name=Ssc_1793; ID=Ssc_02_ORF_84744..85121; alias=Sc:--NA--:/Ca:--NA--:/nr-description: --NA--
Ssc_02	CLC	Gene	90213	92987	.	+	.	name=Ssc_1794; ID=Ssc_02_ORF_90213..92987; alias=Sc:YDR409W:SIZ1/Ca:C1_01560W_B:C1_01560W_B/nr-description: SUMO Smt3 ligase that promotes the attachment of sumo (Smt3p [Komagataella phaffii GS115]
Ssc_02	CLC	Gene	119880	120941	.	+	.	name=Ssc_1795; ID=Ssc_02_ORF_119880..120941; alias=Sc:YLR426W:TDA5/Ca:C7_02130W_A:C7_02130W_A/nr-description: NAD(P)-binding , partial [Ascoidea rubescens DSM 1968]
Ssc_02	CLC	Gene	136824	137150	.	+	.	name=Ssc_1796; ID=Ssc_02_ORF_136824..137150; alias=Sc:YLR275W:SMD2/Ca:C2_06240W_B:C2_06240W_B/nr-description: small nuclear ribonucleo sm d2
Ssc_02	CLC	ORF	192579	193070	.	+	.	name=Ssc_1797; ID=Ssc_02_ORF_192579..193070; alias=Sc:--NA--:/Ca:--NA--:/nr-description: --NA--
Ssc_02	CLC	Gene	228381	229109	.	+	.	name=Ssc_1798; ID=Ssc_02_ORF_228381..229109; alias=Sc:YPR183W:DPM1/Ca:C1_08010W_B:C1_08010W_B/nr-description: Dpm1 dolichol phosphate mannose synthase [Candida orthopsilosis Co 90-125]
Ssc_02	CLC	Gene	233022	234398	.	+	.	name=Ssc_1799; ID=Ssc_02_ORF_233022..234398; alias=Sc:YGR110W:CLD1/Ca:C6_00490W_B:C6_00490W_B/nr-description: alpha beta-hydrolase [Ascoidea rubescens DSM 1968]
Ssc_02	CLC	ORF	234729	235055	.	+	.	name=Ssc_1800; ID=Ssc_02_ORF_234729..235055; alias=Sc:--NA--:/Ca:--NA--:/nr-description: --NA--
Ssc_02	CLC	Gene	245070	245822	.	+	.	name=Ssc_1801; ID=Ssc_02_ORF_245070..245822; alias=Sc:YHR140W:YHR140W/Ca:C5_00140C_B:C5_00140C_B/nr-description: uncharacterized integral membrane , [Candida dubliniensis CD36]
Ssc_02	CLC	Gene	254391	255044	.	+	.	name=Ssc_1802; ID=Ssc_02_ORF_254391..255044; alias=Sc:YGL037C:PNC1/Ca:C7_03520W_A:PNC1/nr-description: nad(+) salvage pathway [Ogataea parapolymorpha DL-1]
Ssc_02	CLC	Gene	262902	264389	.	+	.	name=Ssc_1803; ID=Ssc_02_ORF_262902..264389; alias=Sc:YLR149C:YLR149C/Ca:C7_03280C_A:C7_03280C_A/nr-description: WD40 repeat [Ascoidea rubescens DSM 1968]
Ssc_02	CLC	ORF	267852	268157	.	+	.	name=Ssc_1804; ID=Ssc_02_ORF_267852..268157; alias=Sc:--NA--:/Ca:--NA--:/nr-description: --NA--
Ssc_02	CLC	Gene	280944	282401	.	+	.	name=Ssc_1805; ID=Ssc_02_ORF_280944..282401; alias=Sc:YOL049W:GSH2/Ca:CR_08370W_A:GSH2/nr-description: glutathione synthetase
Ssc_02	CLC	ORF	287451	287852	.	+	.	name=Ssc_1806; ID=Ssc_02_ORF_287451..287852; alias=Sc:--NA--:/Ca:--NA--:/nr-description: --NA--
Ssc_02	CLC	ORF	325146	325595	.	+	.	name=Ssc_1807; ID=Ssc_02_ORF_325146..325595; alias=Sc:--NA--:/Ca:--NA--:/nr-description: --NA--
Ssc_02	CLC	ORF	328485	330341	.	+	.	name=Ssc_1808; ID=Ssc_02_ORF_328485..330341; alias=Sc:--NA--:/Ca:--NA--:/nr-description: --NA--
Ssc_02	CLC	Gene	344499	344816	.	+	.	name=Ssc_1809; ID=Ssc_02_ORF_344499..344816; alias=Sc:YBR254C:TRS20/Ca:C1_01260C_A:TRS20/nr-description: Sedlin [Ascoidea rubescens DSM 1968]
Ssc_02	CLC	Gene	354768	359216	.	+	.	name=Ssc_1810; ID=Ssc_02_ORF_354768..359216; alias=Sc:--NA--:/Ca:--NA--:/nr-description: DNA-binding REB1 [Pichia kudriavzevii]
Ssc_02	CLC	Gene	369630	371636	.	+	.	name=Ssc_1811; ID=Ssc_02_ORF_369630..371636; alias=Sc:YLR033W:RSC58/Ca:C2_00570W_B:C2_00570W_B/nr-description: Chromatin structure-remodeling complex RSC58 [Ogataea parapolymorpha DL-1]
Ssc_02	CLC	Gene	376491	377483	.	+	.	name=Ssc_1812; ID=Ssc_02_ORF_376491..377483; alias=Sc:YNL290W:RFC3/Ca:C5_04000W_A:RFC3/nr-description: P-loop containing nucleoside triphosphate hydrolase [Ascoidea rubescens DSM 1968]
Ssc_02	CLC	ORF	388269	388634	.	+	.	name=Ssc_1813; ID=Ssc_02_ORF_388269..388634; alias=Sc:--NA--:/Ca:--NA--:/nr-description: --NA--
Ssc_02	CLC	ORF	389622	390923	.	+	.	name=Ssc_1814; ID=Ssc_02_ORF_389622..390923; alias=Sc:--NA--:/Ca:--NA--:/nr-description: --NA--
Ssc_02	CLC	ORF	398049	398426	.	+	.	name=Ssc_1815; ID=Ssc_02_ORF_398049..398426; alias=Sc:--NA--:/Ca:--NA--:/nr-description: --NA--
Ssc_02	CLC	Gene	411837	412187	.	+	.	name=Ssc_1816; ID=Ssc_02_ORF_411837..412187; alias=Sc:--NA--:/Ca:--NA--:/nr-description: [Scheffersomyces stipitis CBS 6054]
Ssc_02	CLC	ORF	446448	446771	.	+	.	name=Ssc_1817; ID=Ssc_02_ORF_446448..446771; alias=Sc:--NA--:/Ca:--NA--:/nr-description: --NA--
Ssc_02	CLC	Gene	447711	449522	.	+	.	name=Ssc_1818; ID=Ssc_02_ORF_447711..449522; alias=Sc:--NA--:/Ca:--NA--:/nr-description: hypothetical protein HYPBUDRAFT_102629 [Hyphopichia burtonii NRRL Y-1933]
Ssc_02	CLC	ORF	463059	463616	.	+	.	name=Ssc_1819; ID=Ssc_02_ORF_463059..463616; alias=Sc:--NA--:/Ca:--NA--:/nr-description: --NA--
Ssc_02	CLC	Gene	464316	465053	.	+	.	name=Ssc_1820; ID=Ssc_02_ORF_464316..465053; alias=Sc:YBL041W:PRE7/Ca:C4_02470C_B:C4_02470C_B/nr-description: Proteasome subunit beta type-6 [[Candida] glabrata]
Ssc_02	CLC	Gene	473586	474242	.	+	.	name=Ssc_1821; ID=Ssc_02_ORF_473586..474242; alias=Sc:YCR105W:ADH7/Ca:C6_02480W_A:C6_02480W_A/nr-description: NADP-dependent alcohol dehydrogenase 6 [[Candida] glabrata]
Ssc_02	CLC	Gene	474741	475523	.	+	.	name=Ssc_1822; ID=Ssc_02_ORF_474741..475523; alias=Sc:--NA--:/Ca:--NA--:/nr-description: DEHA2B16412p [Debaryomyces hansenii CBS767]
Ssc_02	CLC	ORF	477426	477776	.	+	.	name=Ssc_1823; ID=Ssc_02_ORF_477426..477776; alias=Sc:--NA--:/Ca:--NA--:/nr-description: --NA--
Ssc_02	CLC	Gene	478182	479057	.	+	.	name=Ssc_1824; ID=Ssc_02_ORF_478182..479057; alias=Sc:--NA--:/Ca:C5_04430C_A:YUH2/nr-description: ubiquitin carboxyl-terminal hydrolase L5
Ssc_02	CLC	Gene	483651	484079	.	+	.	name=Ssc_1825; ID=Ssc_02_ORF_483651..484079; alias=Sc:--NA--:/Ca:--NA--:/nr-description: S-adenosyl-L-methionine-dependent methyltransferase [Ascoidea rubescens DSM 1968]
Ssc_02	CLC	Gene	498504	499199	.	+	.	name=Ssc_1826; ID=Ssc_02_ORF_498504..499199; alias=Sc:YHR008C:SOD2/Ca:C1_01520C_A:SOD2/nr-description: superoxide dismutase [Saccharomyces cerevisiae]
Ssc_02	CLC	Gene	514464	515585	.	+	.	name=Ssc_1827; ID=Ssc_02_ORF_514464..515585; alias=Sc:--NA--:/Ca:C4_06040W_A:C4_06040W_A/nr-description: [Scheffersomyces stipitis CBS 6054]
Ssc_02	CLC	ORF	516954	517472	.	+	.	name=Ssc_1828; ID=Ssc_02_ORF_516954..517472; alias=Sc:--NA--:/Ca:--NA--:/nr-description: --NA--
Ssc_02	CLC	Gene	530517	532124	.	+	.	name=Ssc_1829; ID=Ssc_02_ORF_530517..532124; alias=Sc:YPR084W:YPR084W/Ca:CR_05760C_B:CR_05760C_B/nr-description: , partial [Scheffersomyces stipitis CBS 6054]
Ssc_02	CLC	ORF	542418	542750	.	+	.	name=Ssc_1830; ID=Ssc_02_ORF_542418..542750; alias=Sc:--NA--:/Ca:--NA--:/nr-description: --NA--
Ssc_02	CLC	ORF	562536	562883	.	+	.	name=Ssc_1831; ID=Ssc_02_ORF_562536..562883; alias=Sc:--NA--:/Ca:--NA--:/nr-description: --NA--
Ssc_02	CLC	Gene	572109	573401	.	+	.	name=Ssc_1832; ID=Ssc_02_ORF_572109..573401; alias=Sc:YFL039C:ACT1/Ca:C1_13700W_B:C1_13700W_B/nr-description: actin-2-like [Lupinus angustifolius]
Ssc_02	CLC	Gene	590547	590990	.	+	.	name=Ssc_1833; ID=Ssc_02_ORF_590547..590990; alias=Sc:YDR519W:FPR2/Ca:C1_13260W_A:C1_13260W_A/nr-description: peptidylprolyl isomerase family FPR2 [Sugiyamaella lignohabitans]
Ssc_02	CLC	ORF	597123	597515	.	+	.	name=Ssc_1834; ID=Ssc_02_ORF_597123..597515; alias=Sc:--NA--:/Ca:--NA--:/nr-description: --NA--
Ssc_02	CLC	ORF	610743	611162	.	+	.	name=Ssc_1835; ID=Ssc_02_ORF_610743..611162; alias=Sc:--NA--:/Ca:--NA--:/nr-description: --NA--
Ssc_02	CLC	Gene	615300	616085	.	+	.	name=Ssc_1836; ID=Ssc_02_ORF_615300..616085; alias=Sc:--NA--:/Ca:--NA--:/nr-description: membrane [Wickerhamomyces ciferrii]
Ssc_02	CLC	Gene	636447	638003	.	+	.	name=Ssc_1837; ID=Ssc_02_ORF_636447..638003; alias=Sc:YMR177W:MMT1/Ca:C1_04980C_A:C1_04980C_A/nr-description: Mitochondrial metal transporter 1
Ssc_02	CLC	Gene	664959	665540	.	+	.	name=Ssc_1838; ID=Ssc_02_ORF_664959..665540; alias=Sc:YCL001W:RER1/Ca:C7_03800W_A:C7_03800W_A/nr-description: RER1 [Arthroderma otae CBS 113480]
Ssc_02	CLC	Gene	690984	691892	.	+	.	name=Ssc_1839; ID=Ssc_02_ORF_690984..691892; alias=Sc:YPL232W:SSO1/Ca:C2_09740W_B:C2_09740W_B/nr-description: SSO1 [[Candida] glabrata]
Ssc_02	CLC	ORF	710400	710708	.	+	.	name=Ssc_1840; ID=Ssc_02_ORF_710400..710708; alias=Sc:--NA--:/Ca:--NA--:/nr-description: serine threonine- kinase SRPK3
Ssc_02	CLC	Gene	722067	723137	.	+	.	name=Ssc_1841; ID=Ssc_02_ORF_722067..723137; alias=Sc:YPL015C:HST2/Ca:CR_01800C_B:CR_01800C_B/nr-description: NAD-dependent histone deacetylase SIR2
Ssc_02	CLC	ORF	725481	725894	.	+	.	name=Ssc_1842; ID=Ssc_02_ORF_725481..725894; alias=Sc:--NA--:/Ca:--NA--:/nr-description: MFS general substrate transporter [Ascoidea rubescens DSM 1968]
Ssc_02	CLC	Gene	739815	741392	.	+	.	name=Ssc_1843; ID=Ssc_02_ORF_739815..741392; alias=Sc:YLR107W:REX3/Ca:C1_13200C_B:C1_13200C_B/nr-description: RNA exonuclease 3
Ssc_02	CLC	Gene	752661	753428	.	+	.	name=Ssc_1844; ID=Ssc_02_ORF_752661..753428; alias=Sc:YLR441C:RPS1A/Ca:C1_03090W_A:RPS1/nr-description: 40S ribosomal S3aE [Clavispora lusitaniae ATCC 42720]
Ssc_02	CLC	Gene	766755	770927	.	+	.	name=Ssc_1845; ID=Ssc_02_ORF_766755..770927; alias=Sc:YNL123W:NMA111/Ca:C1_00990C_B:C1_00990C_B/nr-description: Pro-apoptotic serine protease [Debaryomyces fabryi]
Ssc_02	CLC	Gene	792423	794090	.	+	.	name=Ssc_1846; ID=Ssc_02_ORF_792423..794090; alias=Sc:YDL156W:CMR1/Ca:C7_01270C_B:C7_01270C_B/nr-description: WD repeat-containing [Wickerhamomyces ciferrii]
Ssc_02	CLC	Gene	803463	804386	.	+	.	name=Ssc_1847; ID=Ssc_02_ORF_803463..804386; alias=Sc:YPR058W:YMC1/Ca:C1_07200W_B:C1_07200W_B/nr-description: Ymc1 inner mitochondrial membrane transporter [Candida orthopsilosis Co 90-125]
Ssc_02	CLC	Gene	804801	805781	.	+	.	name=Ssc_1848; ID=Ssc_02_ORF_804801..805781; alias=Sc:YBR037C:SCO1/Ca:CR_09300C_B:CR_09300C_B/nr-description: SCO1 [Cyberlindnera jadinii NRRL Y-1542]
Ssc_02	CLC	Gene	809895	811130	.	+	.	name=Ssc_1849; ID=Ssc_02_ORF_809895..811130; alias=Sc:YHR040W:BCD1/Ca:C2_07040W_A:C2_07040W_A/nr-description: Box C D snoRNA 1 [[Candida] glabrata]
Ssc_02	CLC	Gene	831063	833138	.	+	.	name=Ssc_1850; ID=Ssc_02_ORF_831063..833138; alias=Sc:YGR189C:CRH1/Ca:C4_02900C_A:CRH11/nr-description: glycosyl hydrolase family 16
Ssc_02	CLC	ORF	834339	835133	.	+	.	name=Ssc_1851; ID=Ssc_02_ORF_834339..835133; alias=Sc:--NA--:/Ca:--NA--:/nr-description: --NA--
Ssc_02	CLC	Gene	852513	852824	.	+	.	name=Ssc_1852; ID=Ssc_02_ORF_852513..852824; alias=Sc:YOR159C:SME1/Ca:C6_00530C_B:C6_00530C_B/nr-description: small nuclear ribonucleo E [Candida tropicalis MYA-3404]
Ssc_02	CLC	Gene	888738	890330	.	+	.	name=Ssc_1853; ID=Ssc_02_ORF_888738..890330; alias=Sc:YJR152W:DAL5/Ca:C5_01670W_B:C5_01670W_B/nr-description: transporter [Ogataea parapolymorpha DL-1]
Ssc_02	CLC	Gene	911667	913211	.	+	.	name=Ssc_1854; ID=Ssc_02_ORF_911667..913211; alias=Sc:YAL067C:SEO1/Ca:CR_06790C_B:CR_06790C_B/nr-description: MFS general substrate transporter
Ssc_02	CLC	ORF	938559	939098	.	+	.	name=Ssc_1855; ID=Ssc_02_ORF_938559..939098; alias=Sc:--NA--:/Ca:--NA--:/nr-description: --NA--
Ssc_02	CLC	ORF	951756	953279	.	+	.	name=Ssc_1856; ID=Ssc_02_ORF_951756..953279; alias=Sc:--NA--:/Ca:--NA--:/nr-description: --NA--
Ssc_02	CLC	Gene	954216	955250	.	+	.	name=Ssc_1857; ID=Ssc_02_ORF_954216..955250; alias=Sc:YHR083W:SAM35/Ca:C1_14490C_B:C1_14490C_B/nr-description: related to Sorting assembly machinery 35 kDa subunit [Zygosaccharomyces bailii ISA1307]
Ssc_02	CLC	Gene	964026	966284	.	+	.	name=Ssc_1858; ID=Ssc_02_ORF_964026..966284; alias=Sc:--NA--:/Ca:C2_00120C_B:C2_00120C_B/nr-description: Emc9p [Candida albicans SC5314]
Ssc_02	CLC	Gene	968403	969629	.	+	.	name=Ssc_1859; ID=Ssc_02_ORF_968403..969629; alias=Sc:YOR184W:SER1/Ca:C2_06210C_B:C2_06210C_B/nr-description: 3-phosphoserine aminotransferase [Wickerhamomyces ciferrii]
Ssc_02	CLC	Gene	970941	971915	.	+	.	name=Ssc_1860; ID=Ssc_02_ORF_970941..971915; alias=Sc:YHR076W:PTC7/Ca:C4_00340W_A:PTC7/nr-description: serine threonine phosphatase 2C [Candida tanzawaensis NRRL Y-17324]
Ssc_02	CLC	Gene	975342	978542	.	+	.	name=Ssc_1861; ID=Ssc_02_ORF_975342..978542; alias=Sc:YGR094W:VAS1/Ca:C2_06640C_B:C2_06640C_B/nr-description: Valine--tRNA ligase, mitochondrial [[Candida] glabrata]
Ssc_02	CLC	Gene	982452	985298	.	+	.	name=Ssc_1862; ID=Ssc_02_ORF_982452..985298; alias=Sc:YBR229C:ROT2/Ca:C5_00220W_A:ROT2/nr-description: glycoside hydrolase family 31 [Wickerhamomyces anomalus NRRL Y-366-8]
Ssc_02	CLC	Gene	986655	987005	.	+	.	name=Ssc_1863; ID=Ssc_02_ORF_986655..987005; alias=Sc:YLL050C:COF1/Ca:C5_00370W_B:C5_00370W_B/nr-description: cofilin [Candida albicans SC5314]
Ssc_02	CLC	Gene	987744	990947	.	+	.	name=Ssc_1864; ID=Ssc_02_ORF_987744..990947; alias=Sc:YLR039C:RIC1/Ca:C1_00690W_A:RIC1/nr-description: WD40 repeat [Scheffersomyces stipitis CBS 6054]
Ssc_02	CLC	ORF	1025733	1027382	.	+	.	name=Ssc_1865; ID=Ssc_02_ORF_1025733..1027382; alias=Sc:--NA--:/Ca:--NA--:/nr-description: --NA--
Ssc_02	CLC	ORF	1027809	1029473	.	+	.	name=Ssc_1866; ID=Ssc_02_ORF_1027809..1029473; alias=Sc:--NA--:/Ca:--NA--:/nr-description: --NA--
Ssc_02	CLC	Gene	1031910	1033244	.	+	.	name=Ssc_1867; ID=Ssc_02_ORF_1031910..1033244; alias=Sc:YPR178W:PRP4/Ca:CR_09480W_A:CR_09480W_A/nr-description: WD40 repeat [Ascoidea rubescens DSM 1968]
Ssc_02	CLC	Gene	1045044	1048619	.	+	.	name=Ssc_1868; ID=Ssc_02_ORF_1045044..1048619; alias=Sc:YMR053C:STB2/Ca:C3_03150W_B:C3_03150W_B/nr-description: Stb6p [Sugiyamaella lignohabitans]
Ssc_02	CLC	Gene	1048926	1050578	.	+	.	name=Ssc_1869; ID=Ssc_02_ORF_1048926..1050578; alias=Sc:YML102W:CAC2/Ca:C5_03580C_B:C5_03580C_B/nr-description: WD40 repeat-containing [Ogataea parapolymorpha DL-1]
Ssc_02	CLC	ORF	1070598	1070909	.	+	.	name=Ssc_1870; ID=Ssc_02_ORF_1070598..1070909; alias=Sc:--NA--:/Ca:--NA--:/nr-description: --NA--
Ssc_02	CLC	Gene	1074495	1075946	.	+	.	name=Ssc_1871; ID=Ssc_02_ORF_1074495..1075946; alias=Sc:YHR137W:ARO9/Ca:C4_05560C_A:ARO9/nr-description: aromatic amino acid aminotransferase II [Scheffersomyces stipitis CBS 6054]
Ssc_02	CLC	ORF	1082340	1082690	.	+	.	name=Ssc_1872; ID=Ssc_02_ORF_1082340..1082690; alias=Sc:--NA--:/Ca:--NA--:/nr-description: --NA--
Ssc_02	CLC	Gene	1085067	1087616	.	+	.	name=Ssc_1873; ID=Ssc_02_ORF_1085067..1087616; alias=Sc:YBR237W:PRP5/Ca:C3_06720W_A:PRP5/nr-description: P-loop containing nucleoside triphosphate hydrolase
Ssc_02	CLC	ORF	1110885	1111196	.	+	.	name=Ssc_1874; ID=Ssc_02_ORF_1110885..1111196; alias=Sc:--NA--:/Ca:--NA--:/nr-description: --NA--
Ssc_02	CLC	Gene	1121484	1122740	.	+	.	name=Ssc_1875; ID=Ssc_02_ORF_1121484..1122740; alias=Sc:--NA--:/Ca:--NA--:/nr-description: ZYRO0G03872p [Zygosaccharomyces rouxii]
Ssc_02	CLC	Gene	1132881	1133327	.	+	.	name=Ssc_1876; ID=Ssc_02_ORF_1132881..1133327; alias=Sc:YIL106W:MOB1/Ca:C6_02590C_B:C6_02590C_B/nr-description: DEHA2A06600p [Debaryomyces hansenii CBS767]
Ssc_02	CLC	Gene	1133796	1135700	.	+	.	name=Ssc_1877; ID=Ssc_02_ORF_1133796..1135700; alias=Sc:--NA--:/Ca:C2_07720C_A:C2_07720C_A/nr-description: [Scheffersomyces stipitis CBS 6054]
Ssc_02	CLC	Gene	1144053	1147298	.	+	.	name=Ssc_1878; ID=Ssc_02_ORF_1144053..1147298; alias=Sc:YGR218W:CRM1/Ca:CR_00520C_A:CRM1/nr-description: chromosome region maintenance [Ascoidea rubescens DSM 1968]
Ssc_02	CLC	Gene	1169352	1171271	.	+	.	name=Ssc_1879; ID=Ssc_02_ORF_1169352..1171271; alias=Sc:--NA--:/Ca:--NA--:/nr-description: related to OS-9 homolog
Ssc_02	CLC	Gene	1174971	1178618	.	+	.	name=Ssc_1880; ID=Ssc_02_ORF_1174971..1178618; alias=Sc:YDR081C:PDC2/Ca:C1_09970C_A:PDC2/nr-description: DDE-domain-containing [Ascoidea rubescens DSM 1968]
Ssc_02	CLC	Gene	1183662	1185185	.	+	.	name=Ssc_1881; ID=Ssc_02_ORF_1183662..1185185; alias=Sc:YDR393W:SHE9/Ca:C2_03050W_A:SHE9/nr-description: Conserved hypothetical membrane [Ogataea parapolymorpha DL-1]
Ssc_02	CLC	ORF	1191777	1192292	.	+	.	name=Ssc_1882; ID=Ssc_02_ORF_1191777..1192292; alias=Sc:--NA--:/Ca:--NA--:/nr-description: --NA--
Ssc_02	CLC	Gene	1262193	1263344	.	+	.	name=Ssc_1883; ID=Ssc_02_ORF_1262193..1263344; alias=Sc:YNL286W:CUS2/Ca:C6_03910C_A:C6_03910C_A/nr-description: Splicing factor U2AF-associated 2 [Ogataea parapolymorpha DL-1]
Ssc_02	CLC	Gene	1266468	1268750	.	+	.	name=Ssc_1884; ID=Ssc_02_ORF_1266468..1268750; alias=Sc:YNL085W:MKT1/Ca:C4_03290W_B:C4_03290W_B/nr-description: MKT1 [[Candida] glabrata]
Ssc_02	CLC	ORF	1270959	1271282	.	+	.	name=Ssc_1885; ID=Ssc_02_ORF_1270959..1271282; alias=Sc:--NA--:/Ca:--NA--:/nr-description: --NA--
Ssc_02	CLC	ORF	1271967	1272449	.	+	.	name=Ssc_1886; ID=Ssc_02_ORF_1271967..1272449; alias=Sc:--NA--:/Ca:--NA--:/nr-description: --NA--
Ssc_02	CLC	ORF	1295166	1296134	.	+	.	name=Ssc_1887; ID=Ssc_02_ORF_1295166..1296134; alias=Sc:--NA--:/Ca:--NA--:/nr-description: --NA--
Ssc_02	CLC	Gene	1314369	1315364	.	+	.	name=Ssc_1888; ID=Ssc_02_ORF_1314369..1315364; alias=Sc:YLR286C:CTS1/Ca:C5_04130C_B:C5_04130C_B/nr-description: Endochitinase [Pichia kudriavzevii]
Ssc_02	CLC	ORF	1343298	1343765	.	+	.	name=Ssc_1889; ID=Ssc_02_ORF_1343298..1343765; alias=Sc:--NA--:/Ca:--NA--:/nr-description: --NA--
Ssc_02	CLC	Gene	1335231	1336760	.	-	.	name=Ssc_1890; ID=Ssc_02_ORF_complement(1335231..1336760); alias=Sc:YOR374W:ALD4/Ca:C2_02970C_A:ALD5/nr-description: aldehyde dehydrogenase [Ascoidea rubescens DSM 1968]
Ssc_02	CLC	Gene	1327431	1330904	.	-	.	name=Ssc_1891; ID=Ssc_02_ORF_complement(1327431..1330904); alias=Sc:YBL022C:PIM1/Ca:CR_04340W_B:CR_04340W_B/nr-description: Pim1p
Ssc_02	CLC	Gene	1319073	1320461	.	-	.	name=Ssc_1892; ID=Ssc_02_ORF_complement(1319073..1320461); alias=Sc:YMR238W:DFG5/Ca:C2_00520W_B:C2_00520W_B/nr-description: Mannan endo-1,6-alpha-mannosidase [Wickerhamomyces ciferrii]
Ssc_02	CLC	Gene	1286562	1287299	.	-	.	name=Ssc_1893; ID=Ssc_02_ORF_complement(1286562..1287299); alias=Sc:YPR016C:TIF6/Ca:CR_07080W_B:CR_07080W_B/nr-description: translation initiation factor 6 [Candida albicans SC5314]
Ssc_02	CLC	Gene	1216098	1217663	.	-	.	name=Ssc_1894; ID=Ssc_02_ORF_complement(1216098..1217663); alias=Sc:YGR046W:TAM41/Ca:C5_02260C_A:PTH1/nr-description: Mitochondrial involved in import into the mitochondrial matrix [Komagataella phaffii GS115]
Ssc_02	CLC	ORF	1206471	1206860	.	-	.	name=Ssc_1895; ID=Ssc_02_ORF_complement(1206471..1206860); alias=Sc:--NA--:/Ca:--NA--:/nr-description: --NA--
Ssc_02	CLC	Gene	1198335	1199402	.	-	.	name=Ssc_1896; ID=Ssc_02_ORF_complement(1198335..1199402); alias=Sc:YHR179W:OYE2/Ca:C6_01180C_A:EBP1/nr-description: NADH:flavin oxidoreductase NADH oxidase [Ascoidea rubescens DSM 1968]
Ssc_02	CLC	Gene	1195290	1197653	.	-	.	name=Ssc_1897; ID=Ssc_02_ORF_complement(1195290..1197653); alias=Sc:YML097C:VPS9/Ca:C6_02630C_B:C6_02630C_B/nr-description: guanine nucleotide exchange factor VPS9 [Sugiyamaella lignohabitans]
Ssc_02	CLC	ORF	1191468	1192016	.	-	.	name=Ssc_1898; ID=Ssc_02_ORF_complement(1191468..1192016); alias=Sc:--NA--:/Ca:--NA--:/nr-description: --NA--
Ssc_02	CLC	Gene	1164321	1165172	.	-	.	name=Ssc_1899; ID=Ssc_02_ORF_complement(1164321..1165172); alias=Sc:--NA--:/Ca:C3_06530W_B:C3_06530W_B/nr-description: DNA glycosylase, partial [Ascoidea rubescens DSM 1968]
Ssc_02	CLC	Gene	1157916	1159232	.	-	.	name=Ssc_1900; ID=Ssc_02_ORF_complement(1157916..1159232); alias=Sc:YDL131W:LYS21/Ca:C1_04730C_A:LYS21/nr-description: homocitrate synthase, mitochondrial precursor [Clavispora lusitaniae ATCC 42720]
Ssc_02	CLC	Gene	1155135	1156736	.	-	.	name=Ssc_1901; ID=Ssc_02_ORF_complement(1155135..1156736); alias=Sc:YDL030W:PRP9/Ca:C5_01930W_A:C5_01930W_A/nr-description: CWF complex sap61 [Wickerhamomyces ciferrii]
Ssc_02	CLC	ORF	1154763	1155071	.	-	.	name=Ssc_1902; ID=Ssc_02_ORF_complement(1154763..1155071); alias=Sc:--NA--:/Ca:--NA--:/nr-description: --NA--
Ssc_02	CLC	ORF	1154370	1154753	.	-	.	name=Ssc_1903; ID=Ssc_02_ORF_complement(1154370..1154753); alias=Sc:--NA--:/Ca:--NA--:/nr-description: --NA--
Ssc_02	CLC	ORF	1149564	1150007	.	-	.	name=Ssc_1904; ID=Ssc_02_ORF_complement(1149564..1150007); alias=Sc:--NA--:/Ca:--NA--:/nr-description: --NA--
Ssc_02	CLC	Gene	1137066	1138748	.	-	.	name=Ssc_1905; ID=Ssc_02_ORF_complement(1137066..1138748); alias=Sc:YGR197C:SNG1/Ca:C3_03980C_B:C3_03980C_B/nr-description: DEHA2D10626p [Debaryomyces hansenii CBS767]
Ssc_02	CLC	ORF	1124937	1126085	.	-	.	name=Ssc_1906; ID=Ssc_02_ORF_complement(1124937..1126085); alias=Sc:--NA--:/Ca:--NA--:/nr-description: --NA--
Ssc_02	CLC	Gene	1122846	1124606	.	-	.	name=Ssc_1907; ID=Ssc_02_ORF_complement(1122846..1124606); alias=Sc:YBL082C:ALG3/Ca:C6_04340W_B:C6_04340W_B/nr-description: alpha-1,3-mannosyltransferase, partial
Ssc_02	CLC	ORF	1102812	1104221	.	-	.	name=Ssc_1908; ID=Ssc_02_ORF_complement(1102812..1104221); alias=Sc:--NA--:/Ca:--NA--:/nr-description: --NA--
Ssc_02	CLC	Gene	1097040	1097435	.	-	.	name=Ssc_1909; ID=Ssc_02_ORF_complement(1097040..1097435); alias=Sc:YDR225W:HTA1/Ca:C3_03910W_B:C3_03910W_B/nr-description: Histone [[Candida] glabrata]
Ssc_02	CLC	ORF	1093023	1093394	.	-	.	name=Ssc_1910; ID=Ssc_02_ORF_complement(1093023..1093394); alias=Sc:--NA--:/Ca:--NA--:/nr-description: --NA--
Ssc_02	CLC	Gene	1089408	1093007	.	-	.	name=Ssc_1911; ID=Ssc_02_ORF_complement(1089408..1093007); alias=Sc:YBL100W-B:YBL100W-B/Ca:C7_02600C_A:C7_02600C_A/nr-description: Transposon Ty1-A Gag-Pol poly [Wickerhamomyces ciferrii]
Ssc_02	CLC	Gene	1084047	1084703	.	-	.	name=Ssc_1912; ID=Ssc_02_ORF_complement(1084047..1084703); alias=Sc:YJL097W:PHS1/Ca:C7_03050W_A:C7_03050W_A/nr-description: Very-long-chain (3R)-3-hydroxyacyl- dehydratase
Ssc_02	CLC	ORF	1081131	1083335	.	-	.	name=Ssc_1913; ID=Ssc_02_ORF_complement(1081131..1083335); alias=Sc:--NA--:/Ca:--NA--:/nr-description: --NA--
Ssc_02	CLC	Gene	1079919	1080653	.	-	.	name=Ssc_1914; ID=Ssc_02_ORF_complement(1079919..1080653); alias=Sc:--NA--:/Ca:--NA--:/nr-description: hypothetical protein ASCRUDRAFT_74459, partial [Ascoidea rubescens DSM 1968]
Ssc_02	CLC	ORF	1061433	1064414	.	-	.	name=Ssc_1915; ID=Ssc_02_ORF_complement(1061433..1064414); alias=Sc:--NA--:/Ca:--NA--:/nr-description: --NA--
Ssc_02	CLC	Gene	1056708	1058369	.	-	.	name=Ssc_1916; ID=Ssc_02_ORF_complement(1056708..1058369); alias=Sc:YHR050W:SMF2/Ca:C1_13840W_A:C1_13840W_A/nr-description: Manganese transporter SMF2 [[Candida] glabrata]
Ssc_02	CLC	Gene	1054422	1056344	.	-	.	name=Ssc_1917; ID=Ssc_02_ORF_complement(1054422..1056344); alias=Sc:YLR234W:TOP3/Ca:C3_04740C_B:C3_04740C_B/nr-description: prokaryotic type I DNA topoisomerase [Ascoidea rubescens DSM 1968]
Ssc_02	CLC	ORF	1053480	1053875	.	-	.	name=Ssc_1918; ID=Ssc_02_ORF_complement(1053480..1053875); alias=Sc:--NA--:/Ca:--NA--:/nr-description: --NA--
Ssc_02	CLC	Gene	1043790	1044569	.	-	.	name=Ssc_1919; ID=Ssc_02_ORF_complement(1043790..1044569); alias=Sc:YOR039W:CKB2/Ca:C5_02760W_B:C5_02760W_B/nr-description: Casein kinase 2 beta subunit
Ssc_02	CLC	ORF	1041231	1041920	.	-	.	name=Ssc_1920; ID=Ssc_02_ORF_complement(1041231..1041920); alias=Sc:--NA--:/Ca:--NA--:/nr-description: --NA--
Ssc_02	CLC	ORF	1036236	1038938	.	-	.	name=Ssc_1921; ID=Ssc_02_ORF_complement(1036236..1038938); alias=Sc:--NA--:/Ca:--NA--:/nr-description: --NA--
Ssc_02	CLC	Gene	1033533	1035218	.	-	.	name=Ssc_1922; ID=Ssc_02_ORF_complement(1033533..1035218); alias=Sc:YBR170C:NPL4/Ca:C1_06110C_A:NPL4/nr-description: Nuclear localization 4 [[Candida] glabrata]
Ssc_02	CLC	Gene	1029723	1030859	.	-	.	name=Ssc_1923; ID=Ssc_02_ORF_complement(1029723..1030859); alias=Sc:YOL132W:GAS4/Ca:C4_00090W_B:C4_00090W_B/nr-description: secreted [Wickerhamomyces ciferrii]
Ssc_02	CLC	ORF	1009563	1010063	.	-	.	name=Ssc_1924; ID=Ssc_02_ORF_complement(1009563..1010063); alias=Sc:--NA--:/Ca:--NA--:/nr-description: --NA--
Ssc_02	CLC	Gene	996840	998387	.	-	.	name=Ssc_1925; ID=Ssc_02_ORF_complement(996840..998387); alias=Sc:YOR166C:SWT1/Ca:C7_00600C_A:C7_00600C_A/nr-description: DEHA2F22968p [Debaryomyces hansenii CBS767]
Ssc_02	CLC	Gene	980949	982115	.	-	.	name=Ssc_1926; ID=Ssc_02_ORF_complement(980949..982115); alias=Sc:YMR289W:ABZ2/Ca:C2_02700C_A:C2_02700C_A/nr-description: Abz2 [Candida orthopsilosis Co 90-125]
Ssc_02	CLC	Gene	978669	980624	.	-	.	name=Ssc_1927; ID=Ssc_02_ORF_complement(978669..980624); alias=Sc:--NA--:/Ca:C3_06630W_B:C3_06630W_B/nr-description: ZYRO0C14696p [Zygosaccharomyces rouxii]
Ssc_02	CLC	ORF	973131	973475	.	-	.	name=Ssc_1928; ID=Ssc_02_ORF_complement(973131..973475); alias=Sc:--NA--:/Ca:--NA--:/nr-description: --NA--
Ssc_02	CLC	Gene	955398	958625	.	-	.	name=Ssc_1929; ID=Ssc_02_ORF_complement(955398..958625); alias=Sc:YNR047W:FPK1/Ca:C2_08860W_A:C2_08860W_A/nr-description: Pkinase-domain-containing , partial [Candida tanzawaensis NRRL Y-17324]
Ssc_02	CLC	Gene	946341	947558	.	-	.	name=Ssc_1930; ID=Ssc_02_ORF_complement(946341..947558); alias=Sc:YMR004W:MVP1/Ca:C7_00790W_B:C7_00790W_B/nr-description: sorting nexin MVP1
Ssc_02	CLC	Gene	918885	921185	.	-	.	name=Ssc_1931; ID=Ssc_02_ORF_complement(918885..921185); alias=Sc:YER173W:RAD24/Ca:C4_02700W_B:C4_02700W_B/nr-description: Checkpoint [Wickerhamomyces ciferrii]
Ssc_02	CLC	ORF	917301	917657	.	-	.	name=Ssc_1932; ID=Ssc_02_ORF_complement(917301..917657); alias=Sc:--NA--:/Ca:--NA--:/nr-description: --NA--
Ssc_02	CLC	Gene	894777	896090	.	-	.	name=Ssc_1933; ID=Ssc_02_ORF_complement(894777..896090); alias=Sc:YLR438W:CAR2/Ca:C4_05070C_A:ARG8/nr-description: related to CAR2-ornithine aminotransferase
Ssc_02	CLC	Gene	891453	893675	.	-	.	name=Ssc_1934; ID=Ssc_02_ORF_complement(891453..893675); alias=Sc:YLR098C:CHA4/Ca:C3_05470W_B:C3_05470W_B/nr-description: DEHA2D16962p [Debaryomyces hansenii CBS767]
Ssc_02	CLC	Gene	885051	886952	.	-	.	name=Ssc_1935; ID=Ssc_02_ORF_complement(885051..886952); alias=Sc:YLR361C:DCR2/Ca:C2_03780C_A:C2_03780C_A/nr-description: Metallo-dependent phosphatase [Ascoidea rubescens DSM 1968]
Ssc_02	CLC	Gene	873921	874610	.	-	.	name=Ssc_1936; ID=Ssc_02_ORF_complement(873921..874610); alias=Sc:YMR233W:TRI1/Ca:C1_00910W_B:C1_00910W_B/nr-description: TRI1 [[Candida] glabrata]
Ssc_02	CLC	Gene	872805	873494	.	-	.	name=Ssc_1937; ID=Ssc_02_ORF_complement(872805..873494); alias=Sc:--NA--:/Ca:--NA--:/nr-description: hypothetical protein ASCRUDRAFT_71315 [Ascoidea rubescens DSM 1968]
Ssc_02	CLC	Gene	867897	869531	.	-	.	name=Ssc_1938; ID=Ssc_02_ORF_complement(867897..869531); alias=Sc:YDL178W:DLD2/Ca:C3_03040W_A:AIP2/nr-description: probable D-lactate dehydrogenase [cytochrome] 2,mitochondrial
Ssc_02	CLC	Gene	864384	867473	.	-	.	name=Ssc_1939; ID=Ssc_02_ORF_complement(864384..867473); alias=Sc:YKL210W:UBA1/Ca:C3_06500W_B:C3_06500W_B/nr-description: Ubiquitin-activating enzyme E1 1 [[Candida] glabrata]
Ssc_02	CLC	Gene	860769	862118	.	-	.	name=Ssc_1940; ID=Ssc_02_ORF_complement(860769..862118); alias=Sc:--NA--:/Ca:--NA--:/nr-description: chitin-binding (plasmid)
Ssc_02	CLC	Gene	850812	851708	.	-	.	name=Ssc_1941; ID=Ssc_02_ORF_complement(850812..851708); alias=Sc:YNL202W:SPS19/Ca:C4_00830W_A:SPS20/nr-description: SPS19 [Saccharomyces eubayanus]
Ssc_02	CLC	Gene	823203	824309	.	-	.	name=Ssc_1942; ID=Ssc_02_ORF_complement(823203..824309); alias=Sc:YNL063W:MTQ1/Ca:CR_04150W_B:CR_04150W_B/nr-description: family methyltransferase
Ssc_02	CLC	Gene	805953	807854	.	-	.	name=Ssc_1943; ID=Ssc_02_ORF_complement(805953..807854); alias=Sc:YHR039C:MSC7/Ca:C2_07600C_B:C2_07600C_B/nr-description: aldehyde dehydrogenase [Cyberlindnera jadinii NRRL Y-1542]
Ssc_02	CLC	Gene	786840	788492	.	-	.	name=Ssc_1944; ID=Ssc_02_ORF_complement(786840..788492); alias=Sc:--NA--:/Ca:--NA--:/nr-description: Autophagy-related [Wickerhamomyces ciferrii]
Ssc_02	CLC	Gene	776400	778013	.	-	.	name=Ssc_1945; ID=Ssc_02_ORF_complement(776400..778013); alias=Sc:--NA--:/Ca:--NA--:/nr-description: Zinc finger, BED-type [Penicillium camemberti]
Ssc_02	CLC	Gene	771075	771818	.	-	.	name=Ssc_1946; ID=Ssc_02_ORF_complement(771075..771818); alias=Sc:--NA--:/Ca:--NA--:/nr-description: hypothetical protein ASCRUDRAFT_19704, partial [Ascoidea rubescens DSM 1968]
Ssc_02	CLC	ORF	768747	769076	.	-	.	name=Ssc_1947; ID=Ssc_02_ORF_complement(768747..769076); alias=Sc:--NA--:/Ca:--NA--:/nr-description: --NA--
Ssc_02	CLC	Gene	758601	760364	.	-	.	name=Ssc_1948; ID=Ssc_02_ORF_complement(758601..760364); alias=Sc:YOL011W:PLB3/Ca:CR_09690C_A:PLB3/nr-description: lysophospholipase [Wickerhamomyces ciferrii]
Ssc_02	CLC	Gene	734685	736361	.	-	.	name=Ssc_1949; ID=Ssc_02_ORF_complement(734685..736361); alias=Sc:YMR297W:PRC1/Ca:C7_03360W_B:C7_03360W_B/nr-description: Carboxypeptidase Y
Ssc_02	CLC	Gene	702267	703373	.	-	.	name=Ssc_1950; ID=Ssc_02_ORF_complement(702267..703373); alias=Sc:YPL050C:MNN9/Ca:C3_06020W_B:C3_06020W_B/nr-description: glycosyltransferase family 62 [Wickerhamomyces anomalus NRRL Y-366-8]
Ssc_02	CLC	Gene	694638	696701	.	-	.	name=Ssc_1951; ID=Ssc_02_ORF_complement(694638..696701); alias=Sc:YPL106C:SSE1/Ca:C1_06100C_B:C1_06100C_B/nr-description: heat shock [Ascoidea rubescens DSM 1968]
Ssc_02	CLC	ORF	692499	692810	.	-	.	name=Ssc_1952; ID=Ssc_02_ORF_complement(692499..692810); alias=Sc:--NA--:/Ca:--NA--:/nr-description: --NA--
Ssc_02	CLC	Gene	677274	678527	.	-	.	name=Ssc_1953; ID=Ssc_02_ORF_complement(677274..678527); alias=Sc:YDR171W:HSP42/Ca:--NA--:/nr-description: Hsp42p
Ssc_02	CLC	Gene	672045	672374	.	-	.	name=Ssc_1954; ID=Ssc_02_ORF_complement(672045..672374); alias=Sc:--NA--:/Ca:--NA--:/nr-description: unnamed protein product
Ssc_02	CLC	ORF	657243	659393	.	-	.	name=Ssc_1955; ID=Ssc_02_ORF_complement(657243..659393); alias=Sc:--NA--:/Ca:--NA--:/nr-description: --NA--
Ssc_02	CLC	Gene	631617	632657	.	-	.	name=Ssc_1956; ID=Ssc_02_ORF_complement(631617..632657); alias=Sc:YPL088W:YPL088W/Ca:C1_04740W_B:C1_04740W_B/nr-description: aryl-alcohol dehydrogenases [Scheffersomyces stipitis CBS 6054]
Ssc_02	CLC	ORF	628884	629207	.	-	.	name=Ssc_1957; ID=Ssc_02_ORF_complement(628884..629207); alias=Sc:--NA--:/Ca:--NA--:/nr-description: Pga63 [Candida orthopsilosis Co 90-125]
Ssc_02	CLC	ORF	626874	627242	.	-	.	name=Ssc_1958; ID=Ssc_02_ORF_complement(626874..627242); alias=Sc:--NA--:/Ca:--NA--:/nr-description: --NA--
Ssc_02	CLC	Gene	621825	624392	.	-	.	name=Ssc_1959; ID=Ssc_02_ORF_complement(621825..624392); alias=Sc:YOR219C:STE13/Ca:CR_05510W_A:STE13/nr-description: Dipeptidyl peptidase 4 [Wickerhamomyces ciferrii]
Ssc_02	CLC	Gene	613908	614855	.	-	.	name=Ssc_1960; ID=Ssc_02_ORF_complement(613908..614855); alias=Sc:YNL315C:ATP11/Ca:C7_01350C_A:C7_01350C_A/nr-description: Molecular chaperone [Komagataella phaffii GS115]
Ssc_02	CLC	ORF	601233	601571	.	-	.	name=Ssc_1961; ID=Ssc_02_ORF_complement(601233..601571); alias=Sc:--NA--:/Ca:--NA--:/nr-description: --NA--
Ssc_02	CLC	Gene	596007	598256	.	-	.	name=Ssc_1962; ID=Ssc_02_ORF_complement(596007..598256); alias=Sc:--NA--:/Ca:C1_01390C_A:C1_01390C_A/nr-description: DEHA2D15136p [Debaryomyces hansenii CBS767]
Ssc_02	CLC	Gene	594162	595478	.	-	.	name=Ssc_1963; ID=Ssc_02_ORF_complement(594162..595478); alias=Sc:YNL112W:DBP2/Ca:CR_02530W_B:CR_02530W_B/nr-description: P-loop containing nucleoside triphosphate hydrolase [Cyberlindnera jadinii NRRL Y-1542]
Ssc_02	CLC	Gene	592437	592757	.	-	.	name=Ssc_1964; ID=Ssc_02_ORF_complement(592437..592757); alias=Sc:--NA--:/Ca:CR_02530W_B:CR_02530W_B/nr-description: ATP-dependent RNA helicase DBP2
Ssc_02	CLC	ORF	580707	581015	.	-	.	name=Ssc_1965; ID=Ssc_02_ORF_complement(580707..581015); alias=Sc:--NA--:/Ca:--NA--:/nr-description: --NA--
Ssc_02	CLC	ORF	575823	576293	.	-	.	name=Ssc_1966; ID=Ssc_02_ORF_complement(575823..576293); alias=Sc:--NA--:/Ca:--NA--:/nr-description: --NA--
Ssc_02	CLC	ORF	573627	575126	.	-	.	name=Ssc_1967; ID=Ssc_02_ORF_complement(573627..575126); alias=Sc:--NA--:/Ca:--NA--:/nr-description: --NA--
Ssc_02	CLC	Gene	566460	568475	.	-	.	name=Ssc_1968; ID=Ssc_02_ORF_complement(566460..568475); alias=Sc:YGL099W:LSG1/Ca:C6_02230W_B:C6_02230W_B/nr-description: Large subunit GTPase 1 [[Candida] glabrata]
Ssc_02	CLC	Gene	556188	557006	.	-	.	name=Ssc_1969; ID=Ssc_02_ORF_complement(556188..557006); alias=Sc:--NA--:/Ca:--NA--:/nr-description: RSA3 [Saccharomyces eubayanus]
Ssc_02	CLC	Gene	546249	551609	.	-	.	name=Ssc_1970; ID=Ssc_02_ORF_complement(546249..551609); alias=Sc:YDR524C:AGE1/Ca:C1_03480C_B:C1_03480C_B/nr-description: ap-domain-containing [Ascoidea rubescens DSM 1968]
Ssc_02	CLC	ORF	537864	540107	.	-	.	name=Ssc_1971; ID=Ssc_02_ORF_complement(537864..540107); alias=Sc:--NA--:/Ca:--NA--:/nr-description: --NA--
Ssc_02	CLC	Gene	525717	527054	.	-	.	name=Ssc_1972; ID=Ssc_02_ORF_complement(525717..527054); alias=Sc:--NA--:/Ca:--NA--:/nr-description: Zn-dependent exopeptidase [Hyphopichia burtonii NRRL Y-1933]
Ssc_02	CLC	Gene	517713	520361	.	-	.	name=Ssc_1973; ID=Ssc_02_ORF_complement(517713..520361); alias=Sc:--NA--:/Ca:--NA--:/nr-description: hypothetical protein ASCRUDRAFT_8277 [Ascoidea rubescens DSM 1968]
Ssc_02	CLC	Gene	511653	514169	.	-	.	name=Ssc_1974; ID=Ssc_02_ORF_complement(511653..514169); alias=Sc:YGL027C:CWH41/Ca:C4_06100W_A:CWH41/nr-description: glycoside hydrolase family 63 [Wickerhamomyces anomalus NRRL Y-366-8]
Ssc_02	CLC	Gene	505848	506150	.	-	.	name=Ssc_1975; ID=Ssc_02_ORF_complement(505848..506150); alias=Sc:YHL033C:RPL8A/Ca:C3_05240C_B:C3_05240C_B/nr-description: L30e [Candida tanzawaensis NRRL Y-17324]
Ssc_02	CLC	Gene	500778	501629	.	-	.	name=Ssc_1976; ID=Ssc_02_ORF_complement(500778..501629); alias=Sc:YGR086C:PIL1/Ca:C1_04680W_A:PIL1/nr-description: Sphingolipid long chain base-responsive PIL1 [[Candida] glabrata]
Ssc_02	CLC	ORF	495633	495962	.	-	.	name=Ssc_1977; ID=Ssc_02_ORF_complement(495633..495962); alias=Sc:--NA--:/Ca:--NA--:/nr-description: --NA--
Ssc_02	CLC	Gene	490944	494480	.	-	.	name=Ssc_1978; ID=Ssc_02_ORF_complement(490944..494480); alias=Sc:YHR206W:SKN7/Ca:C7_02800W_B:C7_02800W_B/nr-description: DEHA2G22286p [Debaryomyces hansenii CBS767]
Ssc_02	CLC	ORF	486402	486746	.	-	.	name=Ssc_1979; ID=Ssc_02_ORF_complement(486402..486746); alias=Sc:--NA--:/Ca:--NA--:/nr-description:
Ssc_02	CLC	ORF	474747	475508	.	-	.	name=Ssc_1980; ID=Ssc_02_ORF_complement(474747..475508); alias=Sc:--NA--:/Ca:--NA--:/nr-description:
Ssc_02	CLC	Gene	465102	465752	.	-	.	name=Ssc_1981; ID=Ssc_02_ORF_complement(465102..465752); alias=Sc:YBL040C:ERD2/Ca:C4_02460W_A:C4_02460W_A/nr-description:
Ssc_02	CLC	Gene	460419	461855	.	-	.	name=Ssc_1982; ID=Ssc_02_ORF_complement(460419..461855); alias=Sc:YOR198C:BFR1/Ca:C4_02270C_B:C4_02270C_B/nr-description:
Ssc_02	CLC	ORF	443727	444044	.	-	.	name=Ssc_1983; ID=Ssc_02_ORF_complement(443727..444044); alias=Sc:--NA--:/Ca:--NA--:/nr-description:
Ssc_02	CLC	ORF	432138	433850	.	-	.	name=Ssc_1984; ID=Ssc_02_ORF_complement(432138..433850); alias=Sc:--NA--:/Ca:--NA--:/nr-description: --NA--
Ssc_02	CLC	Gene	427365	430112	.	-	.	name=Ssc_1985; ID=Ssc_02_ORF_complement(427365..430112); alias=Sc:YJL113W:YJL113W/Ca:C4_03230C_B:C4_03230C_B/nr-description: retrovirus-related Pol poly from transposon TNT 1-94
Ssc_02	CLC	Gene	423534	424436	.	-	.	name=Ssc_1986; ID=Ssc_02_ORF_complement(423534..424436); alias=Sc:YGR279C:SCW4/Ca:C2_10030C_A:MP65/nr-description: family 17 glucosidase SCW4 [Wickerhamomyces ciferrii]
Ssc_02	CLC	Gene	418740	419777	.	-	.	name=Ssc_1987; ID=Ssc_02_ORF_complement(418740..419777); alias=Sc:YPR066W:UBA3/Ca:C6_00500C_A:C6_00500C_A/nr-description: DEHA2G05126p [Debaryomyces hansenii CBS767]
Ssc_02	CLC	ORF	416529	418124	.	-	.	name=Ssc_1988; ID=Ssc_02_ORF_complement(416529..418124); alias=Sc:--NA--:/Ca:--NA--:/nr-description: --NA--
Ssc_02	CLC	Gene	404514	405620	.	-	.	name=Ssc_1989; ID=Ssc_02_ORF_complement(404514..405620); alias=Sc:YCR036W:RBK1/Ca:C1_12780W_A:RBK1/nr-description: ribokinase
Ssc_02	CLC	ORF	396762	397064	.	-	.	name=Ssc_1990; ID=Ssc_02_ORF_complement(396762..397064); alias=Sc:--NA--:/Ca:--NA--:/nr-description: --NA--
Ssc_02	CLC	Gene	395922	396284	.	-	.	name=Ssc_1991; ID=Ssc_02_ORF_complement(395922..396284); alias=Sc:YDR092W:UBC13/Ca:C5_00560W_A:C5_00560W_A/nr-description: Ubiquitin-conjugating enzyme E2 13 [[Candida] glabrata]
Ssc_02	CLC	ORF	394281	394583	.	-	.	name=Ssc_1992; ID=Ssc_02_ORF_complement(394281..394583); alias=Sc:--NA--:/Ca:--NA--:/nr-description: --NA--
Ssc_02	CLC	Gene	367872	369164	.	-	.	name=Ssc_1993; ID=Ssc_02_ORF_complement(367872..369164); alias=Sc:YNL292W:PUS4/Ca:C5_01180W_B:C5_01180W_B/nr-description: tRNA pseudouridine synthase 4
Ssc_02	CLC	Gene	349533	349964	.	-	.	name=Ssc_1994; ID=Ssc_02_ORF_complement(349533..349964); alias=Sc:--NA--:/Ca:--NA--:/nr-description: SPT2 chromatin [Arabidopsis thaliana]
Ssc_02	CLC	ORF	340485	340790	.	-	.	name=Ssc_1995; ID=Ssc_02_ORF_complement(340485..340790); alias=Sc:--NA--:/Ca:--NA--:/nr-description: --NA--
Ssc_02	CLC	ORF	312384	312914	.	-	.	name=Ssc_1996; ID=Ssc_02_ORF_complement(312384..312914); alias=Sc:--NA--:/Ca:--NA--:/nr-description: --NA--
Ssc_02	CLC	ORF	307635	307979	.	-	.	name=Ssc_1997; ID=Ssc_02_ORF_complement(307635..307979); alias=Sc:--NA--:/Ca:--NA--:/nr-description: --NA--
Ssc_02	CLC	Gene	302076	305612	.	-	.	name=Ssc_1998; ID=Ssc_02_ORF_complement(302076..305612); alias=Sc:--NA--:/Ca:--NA--:/nr-description: transcription factor containing a zinc finger [Komagataella phaffii GS115]
Ssc_02	CLC	Gene	288804	290351	.	-	.	name=Ssc_1999; ID=Ssc_02_ORF_complement(288804..290351); alias=Sc:YKL185W:ASH1/Ca:C2_10660W_B:C2_10660W_B/nr-description: GATA-type transcription factor [Scheffersomyces stipitis CBS 6054]
[truncated: 6,140 more rows]
